# Supplementary material for: Trend analysis of the role of circular RNA in goat skeletal muscle development
Source: BMC Genomics. 2020 Mar 10;21:220. doi: 10.1186/s12864-020-6649-2 (PMC7063781; doi:10.1186/s12864-020-6649-2)
Supplement: Supplementary file 3 — Additional file 3: Table S1. The summary information of transcriptome. [file 12864_2020_6649_MOESM3_ESM.xlsx]

## Sheet: Sheet1
	sample	raw_reads	clean_reads	clean_bases	Clean reads/Raw reads	Total mapped	Total mapped / Clean data	Q20(%)	Q30(%)	GC_content(%)
F45	F45_1	105110082	101147136	15.17G	0.962297	98346683	0.9723	97.88	94.36	47.8
	F45_2	92427406	89683928	13.45G	0.970317	87164291	0.9719	97.82	94.18	48.29
	F45_3	125423544	121384630	18.21G	0.967798	118110392	0.973	97.9	94.39	47.5
F65	F65_1	113222324	108622370	16.29G	0.959372	105619324	0.9724	98.28	95.34	52.24
	F65_2	113618732	111845042	16.78G	0.984389	108690083	0.9718	98.12	94.83	51.52
	F65_3	100642890	99058680	14.86G	0.984259	95532691	0.9644	96.51	91.24	50.38
F90	F90_1	112573324	108748226	16.31G	0.966021	103158945	0.9486	95.85	89.89	52.86
	F90_2	116096192	113066160	16.96G	0.973901	107499376	0.9508	96.39	90.97	52.62
	F90_3	112573342	109399884	16.41G	0.97181	104006002	0.9507	96.28	90.76	53.29
F120	F120_1	131967922	125394880	18.81G	0.950192	117343699	0.9358	98.03	94.85	55.44
	F120_2	141972222	134883288	20.23G	0.950068	126825891	0.9403	97.96	94.69	54.88
	F120_3	137966006	130250332	19.54G	0.944076	119719570	0.9191	98.06	94.91	57.72
F135	F135_1	123829972	119094952	17.86G	0.961762	109434262	0.9189	97.91	94.49	55.01
	F135_2	105265248	101415428	15.21G	0.963427	94887820	0.9356	97.94	94.55	53.63
	F135_3	100599614	98938758	14.84G	0.98349	93167815	0.9417	97.04	92.7	51.99
B1	B1_1	98052418	95900594	14.39G	0.978054	91731780	0.9565	97.72	93.91	51.81
	B1_2	119664114	117177966	17.58G	0.979224	108144455	0.9229	97.77	93.96	53.86
	B1_3	109475018	106187050	15.93G	0.969966	101089020	0.952	96.56	91.38	51.3
B90	B90_1	112320348	106533670	15.98G	0.948481	102214795	0.9595	98.16	95.1	50.84
	B90_2	99690666	95575952	14.34G	0.958725	91415648	0.9565	98.04	94.77	51.33
	B90_3	101343064	95959820	14.39G	0.946881	92284064	0.9617	98.27	95.32	50.22
		1.1304e+08
