# Supplementary material for: Trend analysis of the role of circular RNA in goat skeletal muscle development
Source: BMC Genomics. 2020 Mar 10;21:220. doi: 10.1186/s12864-020-6649-2 (PMC7063781; doi:10.1186/s12864-020-6649-2)
Supplement: Supplementary file 4 — Additional file 4: Table S2. Identification of all circRNAs and their annotations. [file 12864_2020_6649_MOESM4_ESM.xlsx]

## Sheet: Sheet1
circRNA_ID	chr	start	end	strand	full_length	spliced_length	gene_id	feature	samples	junction_read	non_junction_read	Gene_Name
novel_circ_0034555	NC_030832.1	10236661	10238115	-	1454	272	n/a	intergenic_region:10236662-10236857,intergenic_region:10238040-10238115	F120_1,F120_2,F120_3,F135_1,F135_3,B1_2,B1_3	8,4,9,3,7,2,2	1,2,2,0,0,0,0	--
novel_circ_0034557	NC_030832.1	10262132	10266378	-	4246	143	102168595;	exon:10266236-10266378	F45_3,F65_2,F90_1,F90_3,F120_1,F120_2,F135_1,F135_2,F135_3,B1_1,B1_2,B90_1,B90_2	3,6,4,3,3,4,5,6,2,3,2,2,3	140,58,67,76,35,50,87,105,119,68,53,52,74	TXNDC11
novel_circ_0034561	NC_030832.1	10291013	10308478	-	17465	94	102168595;	exon:10291014-10291107	F45_1,F45_2,F45_3,F65_1,F65_2,F65_3,F90_1,F90_2,F90_3,F120_1,F120_2,F120_3,F135_1,F135_2,F135_3,B1_1,B1_2,B1_3,B90_1,B90_2,B90_3	20,24,30,15,14,13,12,12,10,14,15,14,9,18,13,10,5,8,9,3,3	83,65,90,64,101,56,76,61,71,53,53,37,88,145,129,83,44,80,38,59,45	TXNDC11
novel_circ_0034563	NC_030832.1	10326129	10335004	-	8875	164	102169241;	exon:10326130-10326293	F45_1,F45_3,F65_1,F65_2,F65_3,F90_1,F90_2,F90_3,F120_1,F120_3	4,2,6,7,3,3,3,2,3,3	3.06438e+29	ZC3H7A
novel_circ_0034565	NC_030832.1	10330029	10344456	-	14427	349	102169241;	exon:10330030-10330138,exon:10332767-10332872,exon:10333274-10333407	F45_1,F45_2,F45_3,F65_1,F65_3,F90_1,F90_3,F120_1,F135_3,B1_1	10,5,9,2,4,4,5,3,5,2	3.10265e+29	ZC3H7A
novel_circ_0034567	NC_030832.1	10334338	10347505	-	13167	275	102169241;	exon:10334339-10334415,exon:10347308-10347505	F45_1,F120_1,F120_2,F120_3,F135_1	3,4,2,3,3	364241275171191	ZC3H7A
novel_circ_0034570	NC_030832.1	10345954	10346562	-	608	39	102169241;	exon:10345955-10345993	F45_1,F45_3,F65_1,F65_2,F65_3,F90_1,F90_2,F90_3,F120_1,F120_2,B90_1	4,6,4,4,2,2,4,2,3,3,2	4.00474e+32	ZC3H7A
novel_circ_0034571	NC_030832.1	10345954	10347505	-	1551	39	102169241;	exon:10345955-10345993	F45_1,F45_2,F45_3,F65_1,F65_2,F65_3,F90_1,F90_2,F90_3,F120_1,F120_2,F120_3,F135_1,F135_2,F135_3,B1_1,B1_2,B1_3,B90_1,B90_2,B90_3	18,14,12,13,27,5,16,9,24,22,16,21,12,8,3,10,3,6,2,3,3	3.21237e+62	ZC3H7A
novel_circ_0034573	NC_030832.1	10345954	10352555	-	6601	323	102169241;	intron:10345955-10345993,intron:10346087-10346167,intron:10351478-10351558,intron:10352434-10352555	F45_1,F45_2,F45_3,F65_1,F120_3	2,3,3,2,2	151123214141115	ZC3H7A
novel_circ_0034575	NC_030832.1	10451722	10454393	-	2671	81	102169540;	exon:10451723-10451803	F45_1,F45_2,F45_3,F65_1,F65_2,F65_3,F90_1,F90_2,F90_3,F120_1,F120_2,F120_3,F135_1,F135_2,F135_3,B1_1,B1_2,B1_3,B90_1,B90_2	34,33,30,51,52,35,46,45,35,49,73,65,47,52,43,39,21,38,27,10	1.91185e+59	GSPT1
novel_circ_0034576	NC_030832.1	10453994	10454393	-	399	399	102169540;	exon:10453995-10454393	F45_1,F45_2,F45_3,F65_1,F65_2,F90_1,F120_2,F120_3,B1_2	14,9,16,10,18,10,15,19,10	3.93372e+26	GSPT1
novel_circ_0034585	NC_030832.1	10642936	10643312	+	376	376	102175264;	exon:10642937-10643312	F45_1,F45_2,F45_3,F65_1,F65_2,F65_3,F90_1,F90_2,F90_3,F120_1,F120_2,F120_3,F135_1,F135_2,F135_3,B1_1,B1_2,B1_3,B90_1,B90_2,B90_3	4,9,11,15,20,12,24,17,10,26,26,18,25,19,22,11,13,9,14,5,9	60,47,80,66,48,96,57,45,54,51,55,39,25,26,25,23,43,33,65,38,41	SNX29
novel_circ_0034586	NC_030832.1	10653416	10659269	+	5853	278	102175264;	exon:10653417-10653535,exon:10656781-10656856,exon:10659187-10659269	F45_2,F65_1,F65_3,F120_1,F120_2,F120_3	6,2,4,8,6,2	34,62,76,58,48,33	SNX29
novel_circ_0034589	NC_030832.1	12695274	12707087	+	11813	196	102175824;	exon:12706892-12707087	F45_1,F45_2,F45_3,F65_1,F65_2,F65_3,F90_1,F90_2,F90_3,F120_1,F120_2,F120_3,F135_1,F135_2,F135_3,B1_1,B1_2,B1_3,B90_2,B90_3	13,11,17,14,18,8,9,17,16,8,17,11,4,10,9,5,9,7,3,3	62,58,72,45,68,61,40,60,44,27,25,29,33,41,54,52,34,89,54,42	ERCC4
novel_circ_0034598	NC_030832.1	13128013	13131921	+	3908	125	102171119;	exon:13131797-13131921	F90_1,F90_3,F120_1,F120_2,F120_3,F135_1,F135_2,F135_3,B1_1,B1_2,B1_3,B90_1	9,5,17,21,29,11,4,15,3,15,11,3	27,31,51,84,27,23,21,37,53,97,67,52	LOC102171119
novel_circ_0034599	NC_030832.1	13128699	13132397	+	3698	175	102171119;	exon:13131797-13131921,exon:13132348-13132397	F120_2,F135_1,F135_2,F135_3,B1_1,B1_3	6,3,3,2,3,2	103,61,41,74,71,105	LOC102171119
novel_circ_0034609	NC_030832.1	13376849	13386108	-	9259	346	102171479;	exon:13376850-13376919,exon:13377228-13377338,exon:13380298-13380340,exon:13381485-13381528,exon:13386031-13386108	F45_1,F45_3,F65_1,F65_2,F65_3,F90_1,F90_2,F90_3,F120_1,F120_2,F120_3,F135_1,F135_2,F135_3,B1_1,B1_2,B1_3,B90_1,B90_2,B90_3	4,6,4,9,5,7,8,10,23,5,25,23,12,7,12,7,12,10,8,12	102,176,132,90,122,94,84,79,108,113,89,97,113,97,76,68,141,90,112,74	PARN
novel_circ_0034617	NC_030832.1	13573099	13579223	+	6124	240	102172958;	exon:13573100-13573230,exon:13579115-13579223	F45_1,F45_3,F65_1,F65_2,F65_3,F90_1,F90_2,F90_3,F120_1,F120_2,F120_3,F135_1,F135_2,F135_3,B1_1,B1_2,B90_1,B90_2,B90_3	2,7,6,2,2,7,7,7,6,8,10,8,12,6,8,7,4,3,6	2.01243e+56	RRN3
novel_circ_0034620	NC_030832.1	13606306	13607436	-	1130	295	102176932;	exon:13606307-13606411,exon:13607160-13607256,exon:13607344-13607436	F45_1,F45_2,F45_3,F65_1,F65_2,F65_3,F90_1,F90_2,F90_3,F120_1,F120_2,F120_3,F135_1,F135_2,F135_3,B1_1,B1_2,B1_3,B90_1,B90_2,B90_3	10,12,16,9,18,19,15,10,23,27,33,23,27,14,13,19,15,11,16,7,4	270,256,319,254,215,166,179,134,156,144,119,81,155,139,137,131,134,244,154,149,152	PDXDC1
novel_circ_0034623	NC_030832.1	13625311	13635656	-	10345	232	102176932;	exon:13625312-13625396,exon:13635510-13635656	F45_1,F45_2,F45_3,F65_1,F65_2,F65_3,F90_1,F90_2,F90_3,F120_3,B1_2	2,3,3,2,3,3,4,2,2,2,2	2.87297e+32	PDXDC1
novel_circ_0034629	NC_030832.1	13954228	13960749	+	6521	276	102173805;	exon:13954229-13954355,exon:13960601-13960749	F45_1,F45_2,F45_3,F65_1,F65_2,F65_3,F90_1,F90_2,F90_3,F120_1,F120_2,F120_3,F135_1,F135_2,F135_3,B1_1,B1_2,B1_3,B90_1,B90_2,B90_3	18,16,27,26,26,12,21,9,26,29,26,15,14,10,10,15,9,15,11,3,4	340,354,488,282,284,208,230,117,189,113,85,69,55,33,63,60,96,68,34,45,32	NDE1
novel_circ_0034631	NC_030832.1	13956177	13960749	+	4572	303	102173805;	exon:13956178-13956331,exon:13960601-13960749	F45_1,F45_2,F45_3,F65_1,F65_2,F65_3,F90_1,F90_2,F90_3,F120_1,F120_2,F120_3,F135_1,F135_3,B1_1,B1_2,B90_1,B90_2	11,13,13,17,9,10,15,3,16,19,24,7,11,8,4,4,2,4	507,505,667,359,384,313,315,208,274,154,136,116,70,83,82,131,46,76	NDE1
novel_circ_0034635	NC_030832.1	14124719	14127163	-	2444	305	102174265;	exon:14124720-14124826,exon:14126966-14127163	F45_1,F45_2,F45_3,F65_1,F65_2,F65_3,F90_1,F90_2,F90_3,F120_1,F120_2,F120_3,F135_1,F135_2,F135_3,B1_1,B1_2,B1_3,B90_1,B90_2,B90_3	5,3,4,5,9,3,6,2,7,8,2,4,3,4,4,4,3,3,12,6,9	152,143,208,155,147,92,106,102,91,97,100,111,94,113,102,147,126,162,138,128,99	FOPNL
novel_circ_0034640	NC_030832.1	14286186	14293761	+	7575	127	102177770;	exon:14293635-14293761	F45_2,F45_3,F65_2,F90_2,F120_1,F120_2,F120_3,F135_1,F135_2,F135_3,B1_1,B1_2,B1_3,B90_1,B90_2,B90_3	3,2,2,3,7,13,5,9,8,5,7,7,5,5,5,6	22,28,16,28,20,38,21,30,60,50,46,42,60,93,124,95	ABCC1
novel_circ_0034643	NC_030832.1	14298286	14302769	+	4483	529	102177770;	exon:14298287-14298463,exon:14300535-14300702,exon:14302586-14302769	F45_1,F45_2,F45_3,F65_1,F65_2,F65_3,F90_1,F90_2,F90_3,F120_1,F120_2,F120_3,F135_1,F135_2,F135_3,B1_1,B1_2,B1_3,B90_1,B90_2,B90_3	4,5,8,3,10,2,12,10,8,7,29,27,9,8,17,11,15,11,9,9,8	16,14,22,31,31,17,24,15,8,28,27,16,47,48,56,50,46,48,79,133,92	ABCC1
novel_circ_0034646	NC_030832.1	14421304	14425734	+	4430	260	102178324;	exon:14421305-14421411,exon:14425582-14425734	F45_1,F45_2,F45_3,F65_1,F65_2,F65_3,F90_1,F90_2,F90_3,F120_1,F120_2,F120_3,F135_1,F135_2,F135_3,B1_1,B1_2,B1_3,B90_1,B90_2,B90_3	5,8,2,9,15,8,15,10,9,17,16,19,23,17,16,14,9,10,10,3,2	417,363,514,369,303,305,289,222,219,204,221,143,206,123,190,204,202,233,225,178,92	LOC102178324
novel_circ_0034649	NC_030832.1	15590193	15590704	+	511	511	102178593;	exon:15590194-15590704	F45_1,F45_2,F45_3,F65_1,F65_2,F65_3,F90_1,F90_2,F90_3,F120_2,F120_3,F135_1,F135_2,B1_1	15,12,14,11,14,4,10,6,17,8,16,9,3,5	89,89,84,93,69,57,106,93,87,67,25,26,57,46	XYLT1
novel_circ_0034650	NC_030832.1	15660138	15661648	+	1510	376	102178593;	exon:15660139-15660311,exon:15661446-15661648	F45_1,F45_2,F45_3,F65_1,F65_2,F65_3,F90_1,F90_2,F90_3,F120_1,F120_2,F120_3,F135_1,F135_2,F135_3,B1_1,B1_2,B1_3,B90_1,B90_2,B90_3	55,42,41,55,64,42,79,78,97,165,159,161,121,103,118,97,68,84,27,31,14	88,92,101,92,92,78,120,90,92,61,78,41,20,49,58,60,27,41,15,18,18	XYLT1
novel_circ_0034652	NC_030832.1	15715644	15720406	+	4762	440	102178593;	exon:15715645-15715821,exon:15720144-15720406	F45_1,F45_2,F45_3,F65_1,F65_2,F65_3,F90_1,F90_2,F90_3,F120_1,F120_2,F120_3,F135_1,F135_2,F135_3,B1_1,B1_2,B1_3,B90_1,B90_2,B90_3	68,48,56,57,78,31,68,54,53,112,179,172,147,75,82,83,49,46,30,11,27	86,89,76,64,74,77,91,72,78,44,56,34,13,52,58,70,34,20,12,18,15	XYLT1
novel_circ_0034662	NC_030832.1	16368912	16378706	-	9794	270	102174796;	exon:16368913-16369182	F45_1,F65_1,F65_2,F65_3,F90_1,F120_1,F120_2,F135_1,F135_3,B1_2	7,2,2,2,2,2,6,2,3,2	193,122,181,172,151,113,139,215,177,86	SMG1
novel_circ_0034663	NC_030832.1	16368912	16381173	-	12261	196	102174796;	exon:16379889-16379947,exon:16381037-16381173	F45_3,F65_1,F90_1,F90_2,F120_1,F120_2,F120_3,F135_1,B1_1	6,5,2,2,5,9,2,3,2	185,117,136,147,125,146,80,206,86	SMG1
novel_circ_0034671	NC_030832.1	16819338	16823694	-	4356	412	102176005;	exon:16819339-16819506,exon:16823451-16823694	F45_2,F65_1,F90_1,F120_2,F120_3,F135_1,F135_2,F135_3,B1_1,B1_3	4,2,2,5,3,3,2,3,2,10	33,21,22,31,14,51,27,31,29,49	TMC7
novel_circ_0034673	NC_030832.1	16956540	16961569	-	5029	375	102177211;	exon:16956541-16956633,exon:16959512-16959617,exon:16961394-16961569	F45_1,F65_2,F90_1,F90_2,F90_3,F120_1,F135_2,B1_1	3,3,2,5,3,2,3,2	5.2143e+23	GDE1
novel_circ_0034674	NC_030832.1	17015727	17022627	+	6900	268	102178132;	exon:17015728-17015827,exon:17022460-17022627	F45_1,F45_2,F45_3,F65_1,F65_2,F90_1,F90_2,F90_3,F120_1,F120_2,F120_3,F135_1,F135_2,F135_3,B1_1,B1_2,B1_3,B90_1,B90_3	6,2,3,3,5,3,5,4,8,11,10,3,6,6,3,3,3,2,5	140,169,192,185,186,188,157,131,75,117,83,67,90,60,80,120,87,75,61	C25H16orf62
novel_circ_0034680	NC_030832.1	17045763	17054201	+	8438	269	102178132;	intron:17045764-17045875,intron:17048723-17048782,intron:17054105-17054201	F90_3,F120_1,F120_2,F120_3,F135_3,B1_2	3,3,2,3,2,2	85,54,85,52,49,57	C25H16orf62
novel_circ_0034684	NC_030832.1	17072601	17074205	+	1604	276	102178132;	exon:17072602-17072648,exon:17073448-17073559,exon:17074089-17074205	F45_1,F45_2,F65_1,F65_2,F65_3,F90_1,F90_2,F90_3,F120_1,F120_2,F120_3,F135_1,F135_3,B1_1,B1_2,B1_3,B90_1	2,7,2,5,2,4,5,2,2,4,9,5,2,9,3,2,5	126,163,159,140,130,115,92,82,93,109,86,84,44,69,111,107,72	C25H16orf62
novel_circ_0034692	NC_030832.1	1759659	1769743	+	10084	249	102183842;	exon:1759660-1759745,exon:1769581-1769743	F45_1,F65_1,F65_2,F65_3,F90_2,F90_3,F120_1,F120_3,F135_2,F135_3,B1_2	5,2,7,4,6,7,5,5,5,2,4	32,18,13,17,6,25,21,15,13,6,9	LOC102183842
novel_circ_0034699	NC_030832.1	18437810	18443499	+	5689	354	102184112;	exon:18437811-18437923,exon:18440085-18440181,exon:18443356-18443499	F45_1,F45_2,F45_3,F65_1,F65_2,F65_3,F90_3,F120_1,F120_2,F120_3,F135_3,B1_1	3,3,3,3,7,3,2,7,5,8,2,3	98,85,113,92,64,66,51,28,24,30,13,18	LOC102184112
novel_circ_0034709	NC_030832.1	1959080	1968274	+	9194	243	102184966;	exon:1967293-1967437,exon:1968177-1968274	F45_1,F45_2,F45_3,F65_1,F65_2,F65_3,F90_1,F90_2,F90_3,F120_1,F120_2,F120_3,F135_1,F135_2,F135_3,B1_1,B1_2,B1_3,B90_1,B90_2,B90_3	60,45,72,84,85,46,46,57,44,40,71,67,61,53,40,28,34,27,16,25,13	84,55,114,92,112,87,115,117,85,89,99,64,140,114,122,81,53,103,131,101,127	PDPK1
novel_circ_0034712	NC_030832.1	19604237	19606010	+	1773	247	100861263;	exon:19604238-19604302,exon:19605637-19605693,exon:19605886-19606010	F45_1,F45_2,F45_3,F65_1,F65_2,F90_1,F90_2,F90_3,F120_1,F120_2,F120_3,F135_1,F135_2,F135_3,B1_1,B1_2,B1_3,B90_1,B90_2,B90_3	3,3,5,7,6,8,5,10,17,18,32,16,10,20,14,12,11,18,54,17	1.31811e+79	LOC100861263
novel_circ_0034722	NC_030832.1	19878919	19881655	+	2736	276	102168229;	exon:19878920-19878997,exon:19879819-19879881,exon:19881222-19881356	F90_3,F120_1,F120_2,F120_3,F135_3,B1_2,B1_3	4,2,3,3,4,3,2	1.70224e+21	EEF2K
novel_circ_0034723	NC_030832.1	19881221	19881655	+	434	324	102168229;	exon:19881222-19881356,exon:19881467-19881655	F45_2,F45_3,F65_1,F65_2,F65_3,F90_1,F90_2,F90_3,F120_1,F120_2,F120_3,F135_1,F135_2,F135_3,B1_1,B1_2,B1_3,B90_1,B90_2,B90_3	5,6,13,3,3,7,4,10,16,26,28,17,14,15,11,17,19,7,9,14	1.02147e+60	EEF2K
novel_circ_0034725	NC_030832.1	19919362	19920776	+	1414	432	102168682;	exon:19919363-19919595,exon:19920152-19920267,exon:19920694-19920776	F45_1,F45_2,F45_3,F65_1,F65_2,F65_3,F90_1,F90_2,F90_3,F120_1,F120_2,F120_3,F135_1,F135_2,F135_3,B1_1,B1_2,B1_3,B90_1,B90_2,B90_3	55,65,63,95,134,68,123,88,115,204,243,255,319,222,183,189,148,181,164,106,149	113,96,168,123,110,110,114,115,91,101,67,69,234,155,153,93,82,164,94,74,61	POLR3E
novel_circ_0034729	NC_030832.1	20053987	20066142	+	12155	185	100861266;	exon:20065958-20066142	F45_1,F45_2,F45_3,F65_1,F65_2,F65_3,F90_1,F90_2,F90_3,F120_1,F120_2,F120_3,F135_1,F135_2,F135_3,B1_1,B1_2,B1_3,B90_1,B90_2	12,11,13,26,22,7,8,9,7,10,15,14,21,15,14,3,3,5,5,4	3.46249e+59	METTL9
novel_circ_0034738	NC_030832.1	20722133	20733162	-	11029	405	102183564;	exon:20722134-20722311,exon:20731636-20731724,exon:20733025-20733162	F120_1,F120_2,F120_3,F135_2	5,2,2,2	41,40,20,68	USP31
novel_circ_0034739	NC_030832.1	20728231	20733162	-	4931	145	102183564;	exon:20728232-20728376	F45_1,F45_2,F65_1,F65_2,F65_3,F90_1,F90_2,F90_3,F120_1,F120_2,F120_3,F135_1,F135_2,F135_3,B1_1,B1_2,B1_3,B90_1,B90_2,B90_3	8,3,7,2,5,3,6,12,9,20,23,5,12,16,8,10,13,16,3,2	46,46,42,53,34,48,53,51,26,47,33,75,72,80,60,24,99,25,28,29	USP31
novel_circ_0034741	NC_030832.1	20730650	20733162	-	2512	363	102183564;	exon:20730651-20730786,exon:20731636-20731724,exon:20733025-20733162	F45_2,F45_3,F65_1,F65_2,F90_2,F90_3,F120_1,F120_2,F120_3,F135_1,F135_2,F135_3,B1_3,B90_2	4,2,7,12,4,3,3,13,6,5,2,5,2,3	43,61,46,61,59,46,43,64,40,74,66,91,103,35	USP31
novel_circ_0034744	NC_030832.1	21015036	21046450	-	31414	243	102170288;	exon:21015037-21015151,exon:21046323-21046450	F45_1,F45_2,F45_3,F65_1,F65_2,F65_3,F120_3,B1_3,B90_2	3,5,2,3,3,5,4,4,3	49,54,77,38,40,41,28,42,31	COG7
novel_circ_0034748	NC_030832.1	21025177	21046450	-	21273	269	102170288;	exon:21025178-21025318,exon:21046323-21046450	F45_3,F65_1,F65_2,F65_3,F90_2,F90_3,F120_1,F120_2,F120_3,F135_1,F135_2,B1_2,B1_3,B90_2	2,9,6,5,3,5,6,6,9,2,2,3,2,2	90,48,47,48,36,52,38,42,38,41,32,44,48,35	COG7
novel_circ_0034751	NC_030832.1	21044874	21046450	-	1576	283	102170288;	exon:21044875-21045029,exon:21046323-21046450	F45_1,F45_2,F45_3,F65_1,F65_2,F65_3,F90_1,F90_2,F90_3,F120_1,F120_2,F120_3,F135_1,F135_2,F135_3,B1_1,B1_2,B1_3,B90_1,B90_3	5,10,6,3,13,5,10,5,6,19,12,25,7,9,4,2,3,2,5,3	66,61,87,62,66,52,69,46,72,45,61,53,43,44,37,41,49,55,70,56	COG7
novel_circ_0034753	NC_030832.1	21078076	21081462	-	3386	169	102170288;	exon:21078077-21078245	F45_1,F45_2,F45_3,F65_1,F65_3,F90_1,F90_2,F90_3,F120_1,F120_2,F120_3,F135_1,F135_2,F135_3,B1_1,B90_1,B90_3	12,7,2,4,5,3,3,9,6,8,4,4,4,7,3,5,4	76,83,102,83,66,65,62,43,43,54,49,35,44,63,68,91,48	COG7
novel_circ_0034757	NC_030832.1	21150001	21150402	-	401	285	102183845;	exon:21150002-21150132,exon:21150249-21150402	F45_1,F45_2,F45_3,F65_1,F65_2,F65_3,F90_1,F90_2,F90_3,F120_1,F120_2,F120_3,F135_1,F135_2,F135_3,B1_1,B1_2,B1_3,B90_1,B90_2,B90_3	9,10,4,17,12,15,22,15,27,50,48,68,62,37,26,35,31,41,14,7,5	71,57,90,72,64,53,34,47,48,49,29,38,72,42,58,47,52,76,22,36,27	EARS2
novel_circ_0034763	NC_030832.1	2187064	2188066	-	1002	306	102185967;	exon:2187193-2187255,exon:2187668-2187745,exon:2187902-2188066	F45_2,F45_3,F65_1,F65_2,F65_3,F90_1,F90_2,F90_3,F120_1,F120_2,F120_3,F135_1,F135_2,F135_3,B1_1,B1_2,B1_3,B90_1,B90_2	4,2,11,8,2,6,6,8,10,20,23,13,10,8,15,25,16,21,3	4.39626e+56	SRRM2
novel_circ_0034765	NC_030832.1	22147012	22163449	+	16437	137	102172681;	exon:22147013-22147112,exon:22151038-22151074	F45_1,F65_2,F90_3,F120_2,F135_1,F135_2,F135_3,B1_1,B90_2,B90_3	3,2,4,2,4,4,2,2,2,3	116,93,102,75,121,55,74,48,50,53	RBBP6
novel_circ_0034784	NC_030832.1	25112551	25112819	+	268	268	102177298;	exon:25112552-25112819	F45_1,F45_2,F45_3,F65_1,F65_2,F65_3,F90_1,F90_3,F120_1,F120_2,F120_3,F135_1,F135_2,F135_3,B1_1,B1_2,B1_3,B90_1,B90_2,B90_3	6,3,15,14,7,4,14,10,20,17,27,8,3,6,3,5,2,5,5,3	43,30,28,33,23,21,19,34,17,8,11,5,5,7,3,6,9,8,7,4	KIAA0556
novel_circ_0034792	NC_030832.1	25590376	25595882	-	5506	436	102178133;	exon:25590377-25590454,exon:25592415-25592574,exon:25595685-25595882	F45_1,F45_2,F45_3,F65_1,F65_2,F65_3,F90_1,F90_2,F90_3,F120_1,F120_2,F120_3,F135_1,F135_2,F135_3,B1_1,B1_2,B1_3,B90_1,B90_2,B90_3	18,7,11,16,14,15,11,7,12,14,16,15,13,7,10,11,17,6,7,6,6	220,176,256,140,142,178,129,96,140,100,97,79,75,74,77,70,65,83,106,78,68	XPO6
novel_circ_0034798	NC_030832.1	25843361	25844208	-	847	324	102187450;	exon:25843362-25843493,exon:25843726-25843828,exon:25844120-25844208	F45_1,F45_2,F45_3,F65_1,F65_2,F65_3,F90_1,F90_2,F90_3,F120_1,F120_2,F120_3,F135_1,F135_2,F135_3,B1_1,B1_2,B1_3,B90_1,B90_2,B90_3	17,20,28,75,91,25,103,105,138,316,316,250,304,264,264,240,245,247,188,69,117	4.0733e+82	ATP2A1
novel_circ_0034800	NC_030832.1	25847345	25851123	-	3778	604	102187450;	exon:25847346-25847643,exon:25847801-25847886,exon:25848757-25848837,exon:25850985-25851123	F45_1,F65_2,F90_3,F120_2,F120_3,F135_1,F135_2,F135_3,B1_1,B1_2,B1_3	2,2,3,7,7,11,8,6,8,6,7	3.20728e+45	ATP2A1
novel_circ_0034803	NC_030832.1	259365	262590	-	3225	138	102170375;	exon:259366-259503	F45_3,F65_1,F65_2,F90_1,F90_3,F120_1,F120_2,F120_3,B1_1,B1_3	7,6,5,4,3,2,11,3,3,3	151,136,120,67,66,71,64,56,83,163	AXIN1
novel_circ_0034804	NC_030832.1	25959859	25960591	-	732	238	102182749;	exon:25959860-25959945,exon:25960047-25960126,exon:25960520-25960591	F45_1,F45_2,F65_1,F65_2,F65_3,F90_1,F90_2,F120_1,F120_2,F120_3,F135_2,F135_3,B1_1,B1_3,B90_1,B90_2	9,5,5,3,3,2,8,4,8,9,4,5,5,6,4,7	58,48,80,94,38,61,51,53,53,37,13,27,29,62,72,61	CLN3
novel_circ_0034809	NC_030832.1	26354695	26358050	-	3355	136	102191666;	exon:26354696-26354831	F45_1,F45_2,F45_3,F65_1,F65_2,F65_3,F90_1,F90_2,F90_3,F120_1,F120_2	17,9,11,8,14,6,6,4,7,3,3	181,186,206,261,165,137,137,91,103,41,38	KIF22
novel_circ_0034815	NC_030832.1	26755253	26755665	+	412	324	102169352;	exon:26755254-26755390,exon:26755479-26755665	F90_3,F120_1,F120_2,F120_3,B1_2	2,4,6,8,4	18,11,17,8,7	SRCAP
novel_circ_0034830	NC_030832.1	27531088	27542664	+	11576	127	102173253;	exon:27536759-27536790,exon:27542570-27542664	F45_1,F45_2,F45_3,F65_1,F65_2,F65_3,F90_1,F90_2,F90_3,F120_1,F120_2,F120_3,F135_1,F135_2,F135_3,B1_1,B1_2,B1_3,B90_1,B90_2,B90_3	5,3,4,8,3,7,3,12,5,12,14,26,18,14,16,9,14,15,5,9,4	2.06111e+71	GBAS
novel_circ_0034846	NC_030832.1	28203946	28208013	+	4067	240	102188999;	exon:28203947-28204084,exon:28207912-28208013	F65_2,F90_1,F90_2,F90_3,F120_1,F120_2,F120_3,F135_1,F135_2,B1_2,B1_3,B90_1,B90_2,B90_3	2,2,6,4,4,7,9,3,2,5,2,2,3,3	79,61,42,58,38,49,44,38,62,56,98,32,32,36	LOC102188999
novel_circ_0034848	NC_030832.1	28212474	28229691	+	17217	294	102188999;	exon:28212475-28212597,exon:28223470-28223587,exon:28229639-28229691	B1_1,B1_3,B90_1,B90_2,B90_3	2,3,2,11,10	69,78,39,47,29	LOC102188999
novel_circ_0034850	NC_030832.1	28212474	28247376	+	34902	404	102188999;	exon:28212475-28212597,exon:28223470-28223587,exon:28229639-28229691,exon:28247267-28247376	F120_3,F135_1,F135_2,F135_3,B1_3	3,2,5,4,3	74,45,75,69,94	LOC102188999
novel_circ_0034851	NC_030832.1	28212474	28270864	+	58390	259	102188999;	exon:28212475-28212597,exon:28270729-28270864	F65_2,F120_2,F120_3,F135_1,F135_3,B1_1,B1_2,B1_3	3,2,3,5,3,2,8,5	75,48,65,37,58,76,59,101	LOC102188999
novel_circ_0034854	NC_030832.1	28229638	28247376	+	17738	282	102188999;	exon:28229639-28229691,exon:28241735-28241853,exon:28247267-28247376	F45_2,F45_3,F65_1,F65_2,F90_1,F90_3,F120_1,F120_2,F120_3,F135_1,F135_2,F135_3,B1_2,B1_3,B90_1	6,6,2,4,4,8,2,3,5,5,3,11,3,3,3	119,160,112,97,70,55,66,70,63,53,78,75,75,79,53	LOC102188999
novel_circ_0034861	NC_030832.1	28260117	28270864	+	10747	314	102188999;	exon:28260118-28260295,exon:28270729-28270864	F45_1,F45_2,F45_3,F65_1,F65_2,F65_3,F90_1,F90_3,F120_1,F120_2,F120_3,F135_1,F135_2,F135_3,B1_1,B1_2,B1_3,B90_1,B90_2,B90_3	9,3,7,8,9,10,3,13,5,7,24,13,17,13,14,10,4,2,4,2	117,106,126,95,75,87,53,64,69,58,49,41,64,55,87,63,93,48,35,28	LOC102188999
novel_circ_0034864	NC_030832.1	28312326	28321898	+	9572	279	102188999;	exon:28312327-28312437,exon:28321731-28321898	F90_2,F120_1,F120_2,F120_3,F135_1,F135_2,F135_3,B1_2,B1_3	2,2,17,6,4,6,5,2,3	55,54,37,47,26,55,45,39,70	LOC102188999
novel_circ_0034865	NC_030832.1	29156184	29160022	-	3838	373	102174898;	exon:29156185-29156382,exon:29159848-29160022	F45_2,F45_3,F65_1,F65_2,F65_3,F90_1,F90_2,F90_3,F120_1,F120_2,F120_3,B1_3	2,7,4,10,4,4,2,6,2,5,8,2	106,157,115,147,154,76,70,53,31,47,45,71	WBSCR17
novel_circ_0034867	NC_030832.1	2930912	2933481	-	2569	309	102182932;	exon:2930913-2931053,exon:2933314-2933481	F45_1,F45_2,F45_3,F65_1,F65_2,F65_3,F90_1,F90_2,F90_3,F120_1,F120_2,F120_3,F135_1,F135_2,F135_3,B1_1,B1_2,B1_3,B90_2	9,6,10,13,12,4,7,2,9,10,11,16,20,12,9,4,13,9,3	1.53159e+56	TRAP1
novel_circ_0034874	NC_030832.1	3017219	3018856	-	1637	114	102187824;	exon:3017220-3017333	F45_1,F45_2,F45_3,F65_1,F65_2,F65_3,F90_1,F90_2,F90_3,F120_1,F120_2,F120_3,F135_1,F135_2,F135_3,B1_1,B1_2,B1_3,B90_1,B90_2	9,5,11,10,4,12,12,8,14,20,21,15,15,16,14,4,9,12,2,2	146,131,160,76,95,172,90,89,91,79,60,34,63,77,76,53,39,81,149,108	CREBBP
novel_circ_0034875	NC_030832.1	3017219	3037229	-	20010	114	102187824;	exon:3017220-3017333	F45_2,F65_1,F65_2,F65_3,F120_2,F120_3,F135_3,B1_1	2,3,5,3,3,5,3,3	138,97,127,185,93,73,83,54	CREBBP
novel_circ_0034877	NC_030832.1	30231554	30236777	-	5223	267	102175180;	intron:30231555-30231695,intron:30236652-30236777	F45_1,F45_2,F65_1,F65_2,F65_3,F90_1,F90_2,F90_3,F120_1,F120_2,F120_3,F135_1,F135_3,B1_3	2,2,4,3,10,2,2,5,5,3,4,5,4,3	24,26,27,10,52,15,20,17,3,7,13,12,6,2	AUTS2
novel_circ_0034878	NC_030832.1	3037052	3038070	-	1018	362	102187824;	intron:3037053-3037229,intron:3037886-3038070	F65_1,F65_2,F90_1,F90_3,F120_1,F120_2,F120_3,F135_1,B90_1	5,3,5,4,9,3,3,5,3	29,66,55,62,46,36,22,43,68	CREBBP
novel_circ_0034881	NC_030832.1	3037052	3066126	-	29074	177	102187824;	exon:3037053-3037229	F45_1,F45_2,F45_3,F65_1,F65_2,F65_3,F90_1,F90_2,F90_3,F120_1,F120_2,F120_3,F135_1,F135_2,F135_3,B1_1,B1_2,B1_3,B90_1,B90_2,B90_3	14,20,22,13,14,13,16,21,19,17,29,18,7,4,11,10,7,7,7,6,10	105,93,141,49,113,146,91,79,80,65,58,39,61,65,69,49,44,73,96,102,127	CREBBP
novel_circ_0034883	NC_030832.1	30515493	30515706	-	213	213	102175180;	exon:30515494-30515706	F45_2,F45_3,F65_1,F90_1,F90_2,F120_1,F120_2,F120_3,F135_1,F135_2,F135_3,B1_3,B90_2,B90_3	6,2,4,7,4,4,2,7,9,2,2,4,2,3	100,195,54,74,63,48,38,26,22,19,14,12,8,5	AUTS2
novel_circ_0034887	NC_030832.1	3179615	3190620	-	11005	475	102188104;	exon:3179616-3179767,exon:3189766-3189983,exon:3190516-3190620	F45_1,F45_2,F45_3,F65_1,F65_2,F65_3,F90_1,F90_2,F90_3,F120_1,F120_2,F120_3,F135_1,F135_2,F135_3,B1_1,B1_2,B1_3,B90_1,B90_2	4,10,9,8,12,2,16,7,9,10,20,13,17,12,10,13,7,7,8,12	57,48,54,63,68,28,51,51,49,59,45,42,46,44,39,71,58,85,172,189	ADCY9
novel_circ_0034891	NC_030832.1	3189765	3190620	-	855	323	102188104;	exon:3189766-3189983,exon:3190516-3190620	F45_1,F45_2,F45_3,F65_1,F65_2,F65_3,F90_1,F90_2,F90_3,F120_1,F120_2,F120_3,F135_1,F135_2,F135_3,B1_1,B1_2,B1_3,B90_1,B90_2,B90_3	23,18,33,47,36,16,32,38,54,67,102,100,68,68,77,46,66,67,54,70,78	91,63,87,86,79,42,62,61,74,83,69,61,60,59,46,86,90,118,212,218,215	ADCY9
novel_circ_0034892	NC_030832.1	3189765	3200493	-	10728	125	102188104;	exon:3189766-3189890	F90_2,F120_1,F120_2,F120_3,F135_2,B1_1,B1_2,B1_3	3,11,6,12,2,3,3,5	46,61,61,48,52,82,82,118	ADCY9
novel_circ_0034897	NC_030832.1	32522380	32523741	+	1361	243	102190194;	exon:32522381-32522484,exon:32523603-32523741	F45_1,F45_2,F45_3,F65_1,F65_2,F65_3,F90_1,F90_2,F90_3,F120_1,F120_2,F120_3,F135_1,F135_2,F135_3,B1_1,B1_3,B90_1,B90_2,B90_3	6,5,11,7,6,5,9,4,14,11,10,9,4,6,3,2,4,7,5,5	96,134,188,104,99,75,80,78,106,40,50,34,40,51,40,55,63,47,57,52	LOC102190194
novel_circ_0034910	NC_030832.1	32595409	32605566	-	10157	434	102190656;	exon:32595410-32595593,exon:32595916-32595981,exon:32605383-32605566	F45_1,F65_2,F90_1,F120_2,F135_1,F135_2,F135_3,B1_1	3,6,2,6,4,4,5,6	1.07066e+24	GTF2I
novel_circ_0034914	NC_030832.1	32601261	32605566	-	4305	315	102190656;	exon:32601262-32601333,exon:32604326-32604384,exon:32605383-32605566	F45_1,F45_2,F45_3,F65_1,F65_2,F90_1,F90_2,F90_3,F120_1,F120_2,F120_3,F135_1,F135_2,F135_3,B1_1,B1_2,B1_3,B90_1,B90_3	9,8,9,8,8,12,8,5,12,11,17,9,8,16,7,9,10,4,5	1.09596e+58	GTF2I
novel_circ_0034919	NC_030832.1	32614088	32615372	-	1284	250	102190656;	exon:32614089-32614272,exon:32615307-32615372	F45_1,F45_2,F45_3,F65_1,F65_2,F65_3,F90_1,F90_2,F90_3,F120_1,F120_2,F120_3,F135_1,F135_2,F135_3,B1_1,B1_2,B1_3,B90_1,B90_2	7,6,11,7,8,7,20,6,9,27,37,27,30,13,20,16,20,5,4,7	7.76637e+59	GTF2I
novel_circ_0034931	NC_030832.1	32635287	32646394	-	11107	151	102190656;	exon:32635288-32635365,exon:32637802-32637845,exon:32641294-32641322	F45_1,F45_2,F45_3,F90_2,F120_2,F120_3,F135_1	2,2,2,3,3,8,3	7.26573e+20	GTF2I
novel_circ_0034932	NC_030832.1	32635287	32649592	-	14305	321	102190656;	exon:32635288-32635365,exon:32646256-32646394,exon:32649489-32649592	F45_3,F65_1,F65_2,F65_3,F90_3,F120_2,F120_3,F135_1	2,4,8,2,3,2,4,2	7.61475e+23	GTF2I
novel_circ_0034937	NC_030832.1	32643381	32646394	-	3013	274	102190656;	exon:32643382-32643516,exon:32646256-32646394	F45_1,F45_2,F45_3,F65_1,F65_2,F90_1,F90_2,F90_3,F120_1,F120_2,F120_3,F135_1,F135_2,F135_3,B1_1,B1_2	9,5,2,6,9,3,6,8,4,8,7,2,2,9,3,6	6.38568e+47	GTF2I
novel_circ_0034953	NC_030832.1	33509218	33512744	+	3526	99	102172026;	exon:33512646-33512744	F45_1,F45_2,F45_3,F65_1,F65_2,F65_3,F90_1,F90_2,F90_3,F120_1,F120_2,F120_3,F135_1,F135_2,F135_3,B1_1,B1_2,B1_3,B90_1,B90_2,B90_3	7,7,12,8,12,5,12,3,12,15,18,13,9,13,7,10,9,5,3,2,3	331,290,333,216,215,208,205,199,241,156,181,128,143,145,172,90,100,177,139,102,138	BAZ1B
novel_circ_0034958	NC_030832.1	33690873	33694229	-	3356	476	102173060;	exon:33690874-33690975,exon:33692179-33692295,exon:33693219-33693402,exon:33694157-33694229	F45_3,F65_1,F65_2,F65_3,F90_2,F120_1,F120_2,F120_3,F135_3,B1_3	8,2,3,6,2,3,4,3,2,3	204,174,164,96,78,89,90,52,66,77	HIP1
novel_circ_0034982	NC_030832.1	36691723	36692847	+	1124	125	102187644;	exon:36692723-36692847	F45_1,F45_2,F45_3,F65_1,F65_2,F65_3,F90_1,F90_2,F90_3,F120_1,F120_2,F120_3,F135_1,B1_1,B1_2,B90_3	4,4,8,6,9,4,7,7,7,10,13,12,4,2,2,2	182,172,217,204,169,163,164,153,191,122,113,86,80,45,52,83	EPHB4
novel_circ_0034986	NC_030832.1	3730379	3730681	-	302	302	102190842;	exon:3730380-3730681	F45_1,F45_2,F45_3,F65_1,F65_2,F65_3,F90_1,F90_2,F90_3,F120_1,F120_2,F120_3,F135_1,F135_3	5,4,9,5,11,21,8,2,11,4,8,3,4,2	26,39,50,80,66,28,50,51,44,43,34,23,36,40	ANKS3
novel_circ_0034989	NC_030832.1	37708424	37713417	-	4993	412	102190090;	exon:37708425-37708562,exon:37709260-37709406,exon:37713291-37713417	F45_1,F65_2,F90_1,F90_2,F90_3,F120_1,F120_2,F120_3,F135_2,B1_1,B1_2,B1_3	2,6,2,5,4,3,5,5,2,3,3,7	25,33,37,28,23,24,27,16,29,15,40,26	LOC102190090
novel_circ_0035004	NC_030832.1	38713502	38716207	-	2705	145	102172319;	exon:38716063-38716207	F65_1,F90_1,F135_1,F135_2,F135_3,B1_1,B90_2,B90_3	2,4,2,2,4,2,3,4	26,27,34,40,40,36,39,64	LMTK2
novel_circ_0035009	NC_030832.1	38876317	38880121	-	3804	324	100861267;	exon:38876318-38876485,exon:38879966-38880121	F45_2,F45_3,F65_2,F90_1,F90_2,F90_3,F120_1,F120_2,F135_1,F135_2,B1_2	4,4,6,3,3,2,7,5,6,3,3	89,145,73,56,67,60,61,66,33,71,67	PMS2
novel_circ_0035010	NC_030832.1	38876317	38882889	-	6572	241	100861267;	exon:38879966-38880121,exon:38882805-38882889	F45_1,F45_2,F65_1,F65_2,F90_3,F120_1,F120_2,F120_3,F135_1,F135_2,F135_3,B1_1,B1_2	9,6,14,12,9,5,11,8,4,10,5,8,2	138,91,112,84,66,64,61,69,35,68,52,99,77	PMS2
novel_circ_0035017	NC_030832.1	38886248	38889600	-	3352	450	100861267;	exon:38886249-38886346,exon:38887064-38887231,exon:38889417-38889600	F45_1,F45_2,F45_3,F65_1,F65_3,F90_2,F120_2,F120_3,F135_2,B1_1,B1_3,B90_1,B90_3	7,13,15,15,9,7,21,37,32,29,23,19,10	123,105,147,129,106,90,72,80,104,117,172,64,52	PMS2
novel_circ_0035027	NC_030832.1	39372151	39372875	-	724	223	106503582;	exon:39372152-39372247,exon:39372749-39372875	F65_1,F65_2,F120_1,F120_2,F120_3,F135_1,F135_2,F135_3,B1_1,B1_2,B1_3,B90_1,B90_3	3,6,3,2,3,5,5,3,3,2,7,5,18	92,98,47,50,46,75,92,76,110,44,100,87,73	ZNF12
novel_circ_0035035	NC_030832.1	39502120	39519383	+	17263	79	102179061;	exon:39519305-39519383	F45_1,F45_3,F65_1,F65_2,F65_3,F120_1,F120_3,B1_3	2,4,11,7,4,2,4,2	86,88,74,69,77,37,39,60	RNF216
novel_circ_0035036	NC_030832.1	39503341	39512737	+	9396	305	102179061;	exon:39503342-39503506,exon:39512598-39512737	F45_1,F45_2,F45_3,F65_1,F65_2,F65_3,F90_1,F90_2,F120_1,F120_2,F120_3,F135_1,F135_2,F135_3,B1_1,B1_3,B90_1,B90_2	15,8,7,19,7,6,11,7,9,5,15,8,9,6,4,5,5,3	129,94,143,97,88,121,51,39,53,80,44,69,67,89,78,67,78,64	RNF216
novel_circ_0035037	NC_030832.1	39503341	39517468	+	14127	165	102179061;	exon:39503342-39503506	F45_2,F45_3,F65_1,F65_2,F65_3,F90_1,F90_3,F120_1,F135_1,B1_2	4,3,3,5,4,2,2,4,3,2	84,126,91,84,103,59,83,51,70,34	RNF216
novel_circ_0035039	NC_030832.1	39508612	39519383	+	10771	194	102179061;	exon:39508613-39508727,exon:39519305-39519383	F45_1,F45_2,F65_1,F65_2,F65_3,F90_2,F90_3,F120_1,F120_2,F120_3,F135_3,B1_2,B1_3	5,2,5,5,2,2,3,3,3,3,4,2,3	105,59,94,73,66,68,72,37,50,39,48,36,57	RNF216
novel_circ_0035041	NC_030832.1	39572128	39578590	+	6462	321	102179061;	exon:39572129-39572226,exon:39578368-39578590	F45_1,F65_1,F65_2,F65_3,F120_1,F120_3,B1_3	2,4,2,3,2,5,3	67,53,45,45,19,17,34	RNF216
novel_circ_0035050	NC_030832.1	40444585	40450396	-	5811	148	102190095;	exon:40450249-40450396	F45_2,F45_3,F65_1,F65_2,F65_3,F90_1,F90_2,F90_3,F120_1,F120_2,F120_3,F135_1,B1_3	4,3,3,5,3,2,3,5,2,2,3,6,2	28,52,36,27,45,21,28,14,20,12,4,11,4	SDK1
novel_circ_0035051	NC_030832.1	40444585	40462900	-	18315	137	102190095;	exon:40462764-40462900	F45_3,F65_1,F65_2,F65_3,F90_1,F90_2,F90_3,F120_1,B1_2	4,2,7,2,2,3,3,2,2	60,37,36,62,30,36,14,18,7	SDK1
novel_circ_0035056	NC_030832.1	40749312	40770688	-	21376	415	102190095;	exon:40749313-40749460,exon:40751571-40751677,exon:40770529-40770688	F45_1,F45_2,F45_3,F65_1,F65_2,F65_3,F90_1,F90_2,F90_3,F120_1,F120_2,F120_3,F135_1,F135_2,F135_3,B1_1,B1_2,B1_3,B90_1,B90_2,B90_3	36,24,61,30,42,37,23,21,31,21,27,35,22,22,23,8,4,15,7,6,12	56,46,71,53,43,73,45,52,51,19,36,21,22,15,17,21,10,15,17,9,7	SDK1
novel_circ_0035070	NC_030832.1	42458070	42466191	+	8121	384	102171836;	exon:42458071-42458207,exon:42462373-42462469,exon:42466042-42466191	F45_2,F65_1,F90_1,F90_2,F90_3,F120_2,F120_3,F135_1	2,2,4,4,5,2,6,3	2.09502e+23	SUN1
novel_circ_0035071	NC_030832.1	42458070	42470677	+	12607	323	102171836;	exon:42458071-42458207,exon:42470492-42470677	F45_1,F45_2,F45_3,F65_1,F65_2,F65_3,F90_1,F90_2,F90_3,F120_1,F120_2,F120_3,F135_1,F135_2,F135_3,B1_1,B1_2,B1_3,B90_1,B90_2,B90_3	71,53,57,233,223,65,180,127,162,133,191,232,49,35,57,23,49,33,10,7,7	116,89,144,230,215,87,157,199,159,153,132,113,131,98,105,89,75,102,78,85,95	SUN1
novel_circ_0035073	NC_030832.1	42496049	42502182	+	6133	149	108633230;	exon:42501567-42501642,exon:42502110-42502182	F65_2,F65_3,F90_3,F120_1,F120_2,F120_3,F135_1,B90_1	2,2,3,8,3,6,4,3	3.23173e+23	GET4
novel_circ_0035076	NC_030832.1	42496925	42502182	+	5257	228	108633230;	exon:42496926-42497004,exon:42501567-42501642,exon:42502110-42502182	F45_1,F45_2,F45_3,F65_1,F65_2,F65_3,F90_1,F90_2,F90_3,F120_1,F120_2,F120_3,F135_1,F135_2,F135_3,B1_1,B1_2,B1_3,B90_1,B90_2,B90_3	6,8,23,7,49,13,8,21,55,85,121,173,41,9,37,48,45,31,27,30,5	2.77208e+62	GET4
novel_circ_0035083	NC_030832.1	50106	50837	-	731	308	102191479;	exon:50107-50212,exon:50636-50837	F45_1,F45_2,F45_3,F65_1,F65_2,F65_3,F90_1,F90_2,F90_3,B90_1	4,4,4,13,42,13,7,7,3,2	1,1,2,1,2,5,0,5,3,7	IL9R
novel_circ_0035087	NC_030832.1	6418772	6475371	+	56599	329	102170574;	exon:6418773-6418833,exon:6429492-6429545,exon:6448951-6449031,exon:6475239-6475371	F45_1,F45_2,F65_1,F65_2,F90_1,F90_2,F90_3,F120_1,F120_2,F120_3,F135_2,B1_2	4,4,8,20,6,15,5,6,4,8,5,5	30,34,73,96,122,120,85,73,104,57,134,189	RBFOX1
novel_circ_0035091	NC_030832.1	7421425	7423079	+	1654	353	102171122;	exon:7421426-7421506,exon:7421691-7421793,exon:7422911-7423079	F45_1,F45_2,F45_3,F65_1,F65_2,F65_3,F90_2,F90_3,F120_1,F120_2,F120_3,F135_1,F135_2,F135_3,B1_2,B1_3,B90_1,B90_2,B90_3	2,4,6,6,8,3,3,5,9,11,7,3,5,8,7,2,5,6,6	1.94127e+56	METTL22
novel_circ_0035097	NC_030832.1	7545629	7549029	+	3400	281	102188457;	exon:7545630-7545741,exon:7548150-7548226,exon:7548938-7549029	F120_3,F135_1,B90_1,B90_2,B90_3	2,5,4,2,6	48,106,19,33,23	PMM2
novel_circ_0035100	NC_030832.1	7571535	7572491	-	956	288	102188728;	exon:7571536-7571658,exon:7572327-7572491	F45_3,F65_1,F65_2,F65_3,F90_1,F90_2,F90_3,F120_1,F120_2,F120_3,F135_1,F135_2,F135_3,B1_3	3,15,3,3,7,4,5,9,14,17,4,3,6,2	632,931,851,489,430,379,412,179,179,181,78,63,72,64	CARHSP1
novel_circ_0035103	NC_030832.1	7631679	7632696	-	1017	280	102188997;	exon:7631680-7631854,exon:7632592-7632696	F45_1,F45_3,F65_1,F65_2,F90_1,F90_2,F90_3,F120_1,F120_2,F120_3,F135_1,F135_2,F135_3,B1_1,B1_2,B90_1,B90_2,B90_3	2,2,5,6,3,6,2,7,5,3,12,2,10,2,5,2,4,4	109,129,113,116,67,98,64,103,84,54,124,112,112,91,77,129,107,98	USP7
novel_circ_0035104	NC_030832.1	7777602	7777878	+	276	276	102189264;	exon:7777603-7777878	F45_1,F45_2,F45_3,F65_1,F65_2,F65_3,F90_1,F90_2,F90_3,F120_1,F120_2,F120_3,F135_1,F135_2,F135_3,B1_1,B1_2,B1_3,B90_1,B90_2,B90_3	27,26,42,27,43,35,35,23,28,32,38,42,19,18,20,11,27,8,28,15,11	6.59512e+62	C25H16orf72
novel_circ_0035110	NC_030832.1	9537666	9542996	+	5330	379	102172783;	exon:9537667-9537815,exon:9541118-9541223,exon:9542873-9542996	F45_2,F45_3,F65_1,F65_2,F90_3,F120_2,F120_3,F135_1,F135_2,F135_3,B1_1,B1_2,B90_1,B90_2	3,7,2,3,5,2,6,3,6,4,2,5,3,3	75,94,80,67,43,41,50,54,101,99,87,56,61,53	CLEC16A
novel_circ_0035111	NC_030832.1	9537666	9553000	+	15334	317	102172783;	exon:9537667-9537815,exon:9549409-9549462,exon:9552887-9553000	F45_1,F45_2,F45_3,F65_1,F65_2,F65_3,F90_1,F90_2,F90_3,F120_1,F120_2,F120_3,F135_1,F135_2,F135_3,B1_1,B1_2,B1_3,B90_1,B90_2,B90_3	8,11,17,15,12,13,12,13,10,15,14,17,15,7,15,7,8,7,3,3,11	66,51,87,58,53,49,38,30,36,37,36,29,40,98,96,72,48,90,59,39,34	CLEC16A
novel_circ_0035112	NC_030832.1	9537666	9570904	+	33238	255	102172783;	exon:9537667-9537815,exon:9541118-9541223	F45_2,F45_3,F65_1,F90_2,F120_1,F120_2,F120_3,F135_1,B1_1,B1_2	6,3,4,6,2,7,3,3,4,2	47,64,47,21,22,29,18,33,60,31	CLEC16A
novel_circ_0035114	NC_030832.1	9541117	9542996	+	1879	230	102172783;	exon:9541118-9541223,exon:9542873-9542996	F45_1,F45_2,F45_3,F65_1,F65_2,F65_3,F90_1,F90_2,F90_3,F120_1,F120_2,F120_3,F135_1,F135_2,F135_3,B1_1,B1_2,B1_3,B90_1,B90_2,B90_3	24,18,35,25,22,21,11,16,17,41,30,48,40,13,21,11,21,8,22,34,14	65,103,109,93,82,67,59,61,55,63,64,67,77,97,91,83,56,96,65,71,47	CLEC16A
novel_circ_0035115	NC_030832.1	9541117	9547743	+	6626	405	102172783;	exon:9541118-9541223,exon:9542873-9542996,exon:9547569-9547743	F45_1,F45_2,F45_3,F65_1,F65_2,F65_3,F90_1,F90_2,F90_3,F120_1,F120_2,F120_3,F135_2,F135_3,B1_1,B1_2,B1_3,B90_1,B90_2,B90_3	4,3,6,9,8,4,3,9,5,11,7,9,6,15,6,4,6,2,3,6	77,99,133,90,82,62,56,57,64,71,77,62,95,79,77,53,99,57,69,43	CLEC16A
novel_circ_0035122	NC_030832.1	9586960	9591384	+	4424	231	102172783;	exon:9586961-9587090,exon:9591284-9591384	F45_2,F45_3,F65_1,F65_2,F65_3,F90_1,F90_2,F120_1,F120_2,F135_1,F135_2,B1_2,B1_3,B90_2,B90_3	7,3,4,3,3,5,5,8,2,2,5,3,5,2,4	33,52,52,58,47,41,42,20,40,53,64,39,79,34,17	CLEC16A
novel_circ_0035124	NC_030832.1	9586960	9623339	+	36379	352	102172783;	exon:9586961-9587090,exon:9591284-9591384,exon:9623219-9623339	F45_1,F45_3,F65_1,F65_2,F65_3,F90_1,F120_1,F120_2,F120_3,F135_1,F135_2,B1_1,B1_2,B1_3,B90_2	2,7,6,8,3,5,12,2,3,8,2,2,7,3,2	34,46,44,47,44,28,14,40,17,34,57,60,38,66,21	CLEC16A
novel_circ_0039338	NW_017190073.1	256075	260074	-	3999	400	102188121;	exon:256076-256195,exon:259795-260074	F45_1,F45_2,F45_3,F65_1,F65_2,F65_3,F90_1,F90_2,F90_3,F120_1,F120_2,F120_3,F135_1,F135_2,F135_3,B1_1,B1_2,B1_3,B90_1,B90_2,B90_3	33,32,34,61,66,44,60,62,102,150,139,159,160,106,122,133,94,107,75,46,53	32,31,47,36,42,28,32,24,29,33,36,39,21,25,21,29,39,31,19,28,20	TMLHE
novel_circ_0002281	NC_030809.1	100084018	100088880	-	4862	158	100861138;	exon:100084019-100084069,exon:100088774-100088880	F45_2,F45_3,F65_1,F65_2,F65_3,F90_1,F90_2,F90_3,F120_1,F120_2,F120_3,F135_1,F135_2,F135_3,B1_1,B1_2,B1_3,B90_1,B90_3	10,7,10,3,3,8,5,7,14,14,20,17,9,7,14,4,13,4,3	5.13683e+56	RBMS1
novel_circ_0002292	NC_030809.1	100962432	100984947	+	22515	148	102185959;	exon:100962433-100962580	F45_1,F45_2,F45_3,F65_1,F65_2,F65_3,F90_1,F90_2,F90_3,F120_1,F120_2,F120_3,F135_1,F135_2,F135_3,B1_1,B1_2,B1_3,B90_1,B90_2,B90_3	11,16,20,26,34,21,19,22,27,32,39,37,38,49,42,24,23,22,12,14,10	66,92,73,67,86,80,73,74,60,46,51,92,81,152,136,98,52,130,86,65,54	TANK
novel_circ_0002300	NC_030809.1	101745642	101762449	-	16807	301	102184205;	exon:101745643-101745755,exon:101761859-101761950,exon:101762354-101762449	F45_1,F45_2,F45_3,F65_1,F65_2,F65_3	2,7,4,5,2,3	133,157,222,113,82,124	DPP4
novel_circ_0002306	NC_030809.1	101912460	101949426	-	36966	194	102183462;	exon:101948545-101948665,exon:101949354-101949426	F45_1,F45_2,F45_3,F65_1,F65_2,F65_3,F90_1,F90_2,F90_3,F120_1,F120_2,F120_3,F135_1,F135_2,F135_3,B1_1,B1_3	7,2,6,14,11,5,4,5,6,5,13,12,4,2,4,2,4	7.68727e+50	FAP
novel_circ_0002310	NC_030809.1	101928209	101949426	-	21217	323	102183462;	exon:101928210-101928334,exon:101930089-101930142,exon:101932605-101932675,exon:101949354-101949426	F45_1,F45_2,F45_3,F65_1,F65_2,F120_3	5,5,4,6,3,4	9.82939e+20	FAP
novel_circ_0002311	NC_030809.1	101939532	101949426	-	9894	73	102183462;	intron:101949354-101949426	F45_1,F45_2,F45_3,F65_1,F65_2,F65_3,F90_1,F90_2,F90_3,F120_1,F120_2,F120_3,F135_1,F135_2,B1_1,B1_3,B90_1,B90_2	4,2,6,10,10,5,8,12,13,20,11,14,10,7,4,3,4,3	427,420,460,447,488,404,473,383,400,310,318,287,124,139,148,115,78,60	FAP
novel_circ_0002320	NC_030809.1	10355927	10360277	+	4350	368	102177290;	exon:10355928-10356063,exon:10358897-10358998,exon:10360148-10360277	F65_2,F90_3,F120_1,F120_2,F120_3,F135_1,F135_2,F135_3,B1_1,B1_2,B1_3,B90_1,B90_2,B90_3	2,5,14,24,22,23,33,22,25,14,23,29,7,9	77,80,56,72,48,110,113,107,83,85,112,157,166,137	FAM76A
novel_circ_0002324	NC_030809.1	104470710	104476606	-	5896	335	100861137;	exon:104470711-104470848,exon:104474585-104474659,exon:104476485-104476606	F120_3,F135_1,B1_1,B1_2,B1_3,B90_1,B90_2	5,6,2,3,6,4,3	15,22,7,29,17,5,3	GRB14
novel_circ_0002333	NC_030809.1	104712049	104715418	-	3369	268	102191186;	exon:104712050-104712088,exon:104712956-104713184	B90_1,B90_2,B90_3	2,3,3	25,29,45	COBLL1
novel_circ_0002335	NC_030809.1	105093086	105126254	-	33168	54	102180437;	exon:105093087-105093140	F45_1,F45_2,F45_3,F65_1,F65_2,F65_3,F90_1,F90_3,F120_1,F120_2,F120_3	6,3,7,12,20,18,8,8,2,5,6	84,119,183,87,121,102,22,31,14,17,12	SCN3A
novel_circ_0002338	NC_030809.1	10587476	10602821	-	15345	307	102183018;	exon:10587477-10587577,exon:10593676-10593797,exon:10602738-10602821	F45_1,F45_2,F45_3,F65_1,F65_2,F65_3,F90_1,F90_2,F90_3,F120_1,F120_2,F120_3,F135_1,F135_2,F135_3,B1_1,B1_2,B1_3	4,7,5,8,15,9,7,17,15,12,23,27,14,7,15,6,5,3	247,190,263,154,169,134,150,143,124,87,96,49,77,116,151,82,94,140	EYA3
novel_circ_0002343	NC_030809.1	10593675	10602821	-	9146	321	102183018;	exon:10593676-10593797,exon:10594765-10594879,exon:10602738-10602821	F45_1,F45_2,F45_3,F65_1,F65_2,F65_3,F90_1,F90_2,F90_3,F120_1,F120_2,F120_3,F135_1,F135_2,F135_3,B1_1,B1_2,B1_3,B90_1,B90_2	21,30,20,53,61,17,39,61,56,53,70,67,40,34,48,26,39,18,5,4	229,200,286,185,178,143,142,150,138,83,104,63,90,131,168,91,83,142,93,91	EYA3
novel_circ_0002350	NC_030809.1	10629555	10632290	-	2735	204	102183018;	exon:10629556-10629692,exon:10632224-10632290	F65_2,F90_1,B1_1,B90_1,B90_2,B90_3	3,4,2,2,4,2	173,130,104,113,95,82	EYA3
novel_circ_0002351	NC_030809.1	10629555	10644661	-	15106	261	102183018;	exon:10629556-10629692,exon:10636984-10637063,exon:10644618-10644661	F45_1,F45_2,F45_3,F65_1,F65_2,F65_3,F90_1,F90_2,F90_3,F120_1,F120_2,F120_3,F135_1,F135_2,F135_3,B1_1,B1_3,B90_1,B90_3	10,8,4,19,7,6,7,5,10,12,9,5,5,8,4,3,2,2,5	253,213,300,159,196,110,135,141,119,76,85,67,80,118,124,112,120,112,83	EYA3
novel_circ_0002352	NC_030809.1	10629555	10654574	-	25019	282	102183018;	exon:10629556-10629692,exon:10644618-10644661,exon:10654474-10654574	F45_3,F90_1,F120_1,F120_2,F120_3,F135_1,F135_2,B1_2,B90_1,B90_3	3,2,3,4,2,2,3,2,2,3	246,150,66,79,60,63,102,81,104,74	EYA3
novel_circ_0002370	NC_030809.1	108218997	108229394	-	10397	284	102176738;	exon:108218998-108219065,exon:108221381-108221443,exon:108229148-108229177,exon:108229272-108229394	F45_1,F45_2,F45_3,F65_1,F65_2,F65_3,F90_1,F90_2,F90_3,F120_1,F120_2,F120_3,F135_1,F135_2,F135_3,B1_1,B1_2,B1_3,B90_1,B90_2,B90_3	147,184,297,299,213,80,117,143,153,165,156,188,80,55,83,20,39,44,42,21,19	270,225,311,202,217,116,115,166,131,68,75,39,24,18,27,33,20,49,31,16,24	STK39
novel_circ_0002383	NC_030809.1	108281690	108294044	-	12354	327	102176738;	exon:108281691-108281756,exon:108281859-108281907,exon:108293577-108293678,exon:108293935-108294044	F45_1,F45_2,F45_3,F65_1,F65_2,F65_3,F90_1,F90_2,F90_3,F120_1,F120_2,F120_3,F135_1,F135_2,F135_3,B1_1,B1_2,B1_3,B90_1,B90_2,B90_3	66,64,92,78,75,28,43,19,46,38,42,47,21,19,22,18,15,10,13,5,8	366,328,429,254,264,156,171,173,135,86,101,53,33,33,25,46,23,52,42,17,31	STK39
novel_circ_0002387	NC_030809.1	108281690	108326021	-	44331	277	102176738;	exon:108281691-108281756,exon:108293577-108293678,exon:108325913-108326021	F45_1,F45_2,F45_3,F65_1,F65_2,F65_3,F90_1,F90_2,F90_3,F120_1,F120_2,F120_3,F135_1,F135_2	8,11,24,16,10,5,13,3,9,5,5,5,5,6	314,254,365,199,232,120,126,173,132,90,72,43,32,29	STK39
novel_circ_0002389	NC_030809.1	108291311	108294044	-	2733	134	102176738;	exon:108291312-108291445	F45_1,F45_2,F45_3,F65_1,F65_2,F90_1,F120_2,F135_1	4,4,3,2,10,2,3,2	426,412,458,313,312,175,115,47	STK39
novel_circ_0002390	NC_030809.1	108291311	108326021	-	34710	236	102176738;	exon:108291312-108291445,exon:108293577-108293678	F45_1,F45_2,F65_1,F65_2,F65_3,F90_1,F120_3,B1_1	3,3,4,3,2,4,2,2	377,336,260,280,145,129,59,39	STK39
novel_circ_0002394	NC_030809.1	108321298	108326021	-	4723	307	102176738;	exon:108321299-108321354,exon:108322608-108322749,exon:108325913-108326021	F45_1,F45_2,F45_3,F65_1,F65_2,F65_3,F90_1,F90_2,F90_3,F120_1,F120_2,F120_3,F135_1,F135_2,F135_3,B1_1,B1_2,B1_3,B90_1,B90_2,B90_3	64,54,86,69,59,28,38,25,50,40,29,30,18,5,13,6,7,8,9,5,7	339,248,322,233,239,128,132,147,130,78,76,42,27,36,13,30,24,40,39,10,30	STK39
novel_circ_0002395	NC_030809.1	108321298	108345144	-	23846	169	102176738;	exon:108321299-108321354,exon:108345032-108345144	F45_1,F45_2,F45_3,F65_1,F65_2,F65_3,F90_1,F90_2,F90_3,F120_1,F120_2,F120_3,F135_1,F135_2,F135_3,B1_3,B90_1,B90_2	22,27,23,15,16,10,16,13,15,8,13,17,10,2,6,2,2,3	269,194,268,196,240,126,120,119,115,56,62,38,18,33,8,26,39,10	STK39
novel_circ_0002398	NC_030809.1	108846377	108872448	+	26071	158	102176466;	exon:108846378-108846428,exon:108872342-108872448	F45_1,F45_2,F45_3,F65_1,F65_2,F65_3,F90_1,F90_2,F90_3,F120_1,F120_2,F120_3,F135_2,F135_3,B1_1,B1_2,B1_3,B90_2	14,13,7,10,7,5,7,12,6,2,6,9,6,4,4,2,2,3	102,126,115,79,84,75,41,42,45,13,20,17,3,8,12,12,15,4	CERS6
novel_circ_0002405	NC_030809.1	10950348	10962297	+	11949	229	102180268;	intron:10950349-10950523,intron:10962244-10962297	F45_3,F65_2,F120_1,F120_2,F120_3,F135_1,B90_1	3,2,6,6,3,2,4	22,11,8,12,2,5,3	PHACTR4
novel_circ_0002413	NC_030809.1	109577175	109578974	-	1799	115	102172945;	exon:109577176-109577290	F45_2,F45_3,F65_2,F65_3,F90_1,F90_3,F120_1,F120_2,F120_3,F135_1,B1_1,B1_2	2,5,4,3,12,5,3,3,7,4,4,5	155,223,122,109,100,97,113,88,82,188,260,136	FASTKD1
novel_circ_0002415	NC_030809.1	109583523	109588707	-	5184	369	102172945;	exon:109583524-109583655,exon:109584394-109584504,exon:109588582-109588707	F45_1,F45_2,F65_1,F65_2,F90_3,F120_1,F120_2,F120_3,F135_1,F135_2,B1_1,B1_3	2,4,4,3,3,6,3,8,7,5,3,14	185,136,154,116,96,84,96,78,163,209,234,361	FASTKD1
novel_circ_0002416	NC_030809.1	109583523	109595140	-	11617	132	102172945;	exon:109583524-109583655	F45_1,F45_3,F65_1,F65_2,F65_3,F90_3,F120_1,F120_2,F120_3,F135_1,F135_3,B1_1,B1_2,B1_3,B90_1,B90_2	3,4,4,2,6,5,6,4,9,2,4,3,2,2,5,3	182,181,153,105,105,85,91,96,80,147,166,229,139,344,101,118	FASTKD1
novel_circ_0002418	NC_030809.1	109622213	109631283	+	9070	404	102171553;	exon:109622214-109622263,exon:109623492-109623539,exon:109623792-109623927,exon:109631021-109631050,exon:109631144-109631283	F45_2,F45_3,F65_1,F65_2,F90_2,F120_2,F120_3,F135_1,F135_2,F135_3,B1_2,B1_3,B90_1	2,2,5,4,3,7,8,7,5,3,6,8,5	134,165,113,145,111,105,68,95,72,88,61,141,84	PPIG
novel_circ_0002419	NC_030809.1	109623491	109631283	+	7792	218	102171553;	exon:109623492-109623539,exon:109631021-109631050,exon:109631144-109631283	F45_1,F45_2,F45_3,F65_1,F65_2,F65_3,F90_1,F90_2,F90_3,F120_1,F120_2,F120_3,F135_1,F135_2,F135_3,B1_1,B1_2,B1_3,B90_2	19,14,10,18,28,17,15,22,28,54,38,36,17,25,24,24,21,13,4	267,210,243,209,266,216,213,211,198,162,196,127,147,118,132,146,93,211,88	PPIG
novel_circ_0002427	NC_030809.1	109818343	109821577	+	3234	299	102168494;	exon:109818344-109818483,exon:109821419-109821577	F45_1,F45_2,F45_3,F65_1,F65_2,F65_3,F90_1,F90_2,F90_3,F120_1,F120_2,F120_3,F135_1,F135_2,F135_3,B1_1,B1_2,B1_3,B90_1,B90_2,B90_3	12,15,18,28,24,16,26,20,36,54,62,57,66,48,57,29,63,39,37,36,40	3.69362e+69	UBR3
novel_circ_0002428	NC_030809.1	109818343	109827943	+	9600	493	102168494;	exon:109818344-109818483,exon:109821419-109821577,exon:109827188-109827331,exon:109827894-109827943	F45_1,F45_2,F45_3,F65_1,F65_2,F65_3,F90_1,F90_2,F90_3,F120_1,F120_2,F120_3,F135_1,F135_2,F135_3,B1_1,B1_2,B1_3,B90_1,B90_2,B90_3	20,35,35,81,71,30,78,49,113,175,214,188,223,214,251,206,178,225,66,64,36	3.70346e+68	UBR3
novel_circ_0002429	NC_030809.1	109818343	109840620	+	22277	257	102168494;	exon:109818344-109818483,exon:109827894-109827943,exon:109840554-109840620	F45_1,F45_2,F45_3,F65_1,F65_2,F65_3,F90_1,F90_2,F90_3,F120_1,F120_2,F120_3,F135_1,F135_2,F135_3,B1_1,B1_2,B1_3,B90_1,B90_2	3,6,4,9,5,4,7,3,5,8,23,7,20,11,17,8,18,8,7,3	3.44326e+64	UBR3
novel_circ_0002431	NC_030809.1	109818343	109847546	+	29203	140	102168494;	exon:109818344-109818483	F45_1,F65_1,F65_2,F90_2,F90_3,F120_1,F120_2,F120_3,F135_1,F135_2,F135_3,B1_1,B1_2,B1_3,B90_1,B90_2	4,11,7,4,6,13,19,15,13,3,18,16,8,9,3,4	4.2041e+52	UBR3
novel_circ_0002432	NC_030809.1	109818343	109855878	+	37535	274	102168494;	exon:109818344-109818483,exon:109855745-109855878	F45_1,F45_2,F45_3,F65_1,F65_2,F65_3,F90_1,F90_2,F90_3,F120_1,F120_2,F120_3,F135_1,F135_2,F135_3,B1_1,B1_2,B1_3,B90_1,B90_2,B90_3	7,7,3,13,13,7,4,11,20,39,45,35,52,19,32,19,27,48,5,12,4	3.58332e+68	UBR3
novel_circ_0002434	NC_030809.1	109818343	109875714	+	57371	237	102168494;	exon:109818344-109818483,exon:109875618-109875714	F45_2,F65_1,F65_2,F90_3,F120_1,F120_2,F120_3,F135_1,F135_2,F135_3,B1_1,B1_2,B1_3,B90_1,B90_2	2,4,4,3,16,6,13,11,7,9,7,5,6,3,4	3.23319e+47	UBR3
novel_circ_0002437	NC_030809.1	109840553	109847546	+	6993	67	102168494;	exon:109840554-109840620	F45_2,F45_3,F65_1,F65_2,F65_3,F90_1,F90_2,F120_1,F120_2,F120_3,F135_1,F135_2,F135_3,B1_1,B1_2,B1_3,B90_1,B90_2,B90_3	2,5,7,9,5,6,3,2,4,3,5,8,11,5,5,7,6,8,4	4.73522e+63	UBR3
novel_circ_0002439	NC_030809.1	109845999	109847546	+	1547	131	102168494;	exon:109846000-109846130	F45_1,F45_2,F45_3,F65_2,F90_1,F90_2,F120_1,F120_2,F120_3,F135_1,F135_2,F135_3,B1_1,B1_2,B90_2	3,2,2,4,6,7,6,7,11,6,4,7,4,8,2	4.70481e+48	UBR3
novel_circ_0002442	NC_030809.1	109862211	109875714	+	13503	340	102168494;	exon:109862212-109862298,exon:109866673-109866738,exon:109866831-109866920,exon:109875618-109875714	F45_1,F45_2,F45_3,F65_1,F65_3,F90_1,F90_2,F90_3,F120_1,F120_2,F120_3,F135_1,F135_2,F135_3,B1_1,B1_2,B1_3	2,2,5,4,4,8,4,5,10,14,5,3,9,10,8,8,8	3.67368e+52	UBR3
novel_circ_0002446	NC_030809.1	109875617	109887803	+	12186	271	102168494;	exon:109875618-109875714,exon:109887630-109887803	F45_1,F45_2,F45_3,F65_1,F65_2,F65_3,F90_1,F90_2,F120_1,F120_2,F120_3,F135_1,F135_2,F135_3,B1_1,B1_2,B1_3,B90_1,B90_2	5,10,9,9,9,6,9,8,17,15,16,9,10,14,10,15,10,9,6	3.98383e+60	UBR3
novel_circ_0002453	NC_030809.1	109911525	109924738	+	13213	111	102168494;	exon:109924628-109924738	F45_2,F65_1,F65_2,F65_3,F90_1,F90_3,F135_1,F135_2,F135_3	3,6,3,2,4,4,2,3,2	4.45504e+27	UBR3
novel_circ_0002454	NC_030809.1	109911525	109937304	+	25779	373	102168494;	exon:109911526-109911675,exon:109930960-109931096,exon:109937219-109937304	F65_1,F120_1,F120_2,F120_3,F135_1,F135_3	2,2,6,4,2,4	4.44591e+18	UBR3
novel_circ_0002459	NC_030809.1	109951564	109962564	+	11000	229	102168494;	exon:109953814-109953917,exon:109962440-109962564	F45_3,F65_1,F65_3,F90_2,F90_3,F120_1,F120_2,F135_1,F135_2,F135_3,B1_1,B1_3,B90_1	2,7,3,3,8,3,11,7,6,5,4,3,2	3.82387e+40	UBR3
novel_circ_0002470	NC_030809.1	110859416	110866358	-	6942	408	102189909;	exon:110859417-110859552,exon:110860326-110860417,exon:110863991-110864072,exon:110866261-110866358	F45_1,F45_2,F45_3,F65_1,F65_2,F65_3,F90_1,F90_2,F90_3,F120_1,F120_2,F120_3,F135_1,F135_2,F135_3,B1_1,B1_2,B1_3,B90_1,B90_2	10,9,19,9,18,5,11,16,8,18,13,23,9,15,10,7,7,13,5,7	304,243,357,243,186,172,187,143,158,111,118,92,97,89,102,44,77,60,58,51	TLK1
novel_circ_0002471	NC_030809.1	110859416	110878467	-	19051	383	102189909;	exon:110859417-110859552,exon:110863991-110864072,exon:110866261-110866358,exon:110878401-110878467	F45_2,F45_3,F65_1,F65_2,F65_3,F120_2,F135_3,B1_3	3,5,4,7,2,2,5,2	282,425,256,201,192,138,108,67	TLK1
novel_circ_0002472	NC_030809.1	110859416	110899831	-	40415	247	102189909;	exon:110859417-110859552,exon:110899721-110899831	F45_1,F45_2,F45_3,F65_3,F135_1	5,3,6,4,3	289,256,345,204,96	TLK1
novel_circ_0002478	NC_030809.1	110878400	110895955	-	17555	256	102189909;	exon:110878401-110878467,exon:110895767-110895955	F45_1,F45_2,F45_3,F65_1,F65_2,F65_3,F90_2,F120_3,F135_1,F135_2	3,6,9,5,4,3,2,10,2,3	353,314,405,258,255,270,189,136,110,97	TLK1
novel_circ_0002482	NC_030809.1	110895766	110899831	-	4065	300	102189909;	exon:110895767-110895955,exon:110899721-110899831	F45_1,F45_2,F45_3,F65_1,F65_2,F65_3,F90_1,F90_2,F90_3,F120_1,F120_2,F120_3,F135_1,F135_2,F135_3,B1_1,B1_2,B1_3,B90_1,B90_3	10,8,23,17,23,14,17,17,11,30,15,27,21,9,11,12,9,10,3,6	359,347,411,255,262,229,203,192,170,123,138,133,100,101,140,65,91,89,79,55	TLK1
novel_circ_0002484	NC_030809.1	110895766	110909203	-	13437	236	102189909;	exon:110895767-110895955,exon:110909157-110909203	F45_1,F45_2,F45_3,F65_1,F65_2,F65_3,F90_1,F90_2,F90_3,F120_1,F120_2,F120_3,F135_1,F135_2,F135_3,B1_1,B1_2,B1_3,B90_1,B90_2,B90_3	14,21,20,21,22,18,15,18,15,13,13,21,7,4,8,6,9,3,8,7,2	381,297,389,208,237,195,162,155,126,105,126,94,93,100,116,62,77,70,63,60,46	TLK1
novel_circ_0002490	NC_030809.1	11091275	11092039	+	764	53	102178956;	exon:11091987-11092039	F45_1,F45_2,F45_3,F65_1,F65_2,F65_3,F90_1,F90_2,F90_3,F120_1,F120_2,F120_3,F135_1,F135_2,F135_3,B1_1,B1_2,B1_3,B90_1,B90_2	7,7,4,8,2,6,4,7,14,12,5,7,19,7,17,12,7,8,10,8	1.69154e+59	TRNAU1AP
novel_circ_0002491	NC_030809.1	11091275	11094425	+	3150	232	102178956;	exon:11091276-11091375,exon:11094294-11094425	F45_1,F45_2,F45_3,F65_1,F65_2,F90_2,F90_3,F120_1,F120_2,F120_3,F135_1,F135_2,F135_3,B1_2,B1_3,B90_2	3,5,2,5,5,7,2,12,12,10,8,8,6,2,2,2	1.79193e+47	TRNAU1AP
novel_circ_0002496	NC_030809.1	11106059	11106469	+	410	410	n/a	intergenic_region:11106060-11106469	F45_1,F45_3,F65_1,F65_3,F90_1,F90_2,F90_3,F120_1,F120_2,F120_3,F135_1,F135_3,B1_1,B1_3	2,10,2,2,2,11,6,9,10,11,5,9,5,2	225,285,174,188,164,186,175,128,151,84,129,213,159,239	--
novel_circ_0002498	NC_030809.1	111271340	111277704	+	6364	473	102189250;	exon:111271341-111271444,exon:111273687-111273748,exon:111274101-111274191,exon:111276739-111276875,exon:111277626-111277704	F45_1,F45_2,F45_3,F65_1,F65_2,F65_3,F90_1,F90_2,F90_3,F120_1,F120_2,F120_3,F135_1,F135_2,F135_3,B1_1,B1_2,B1_3,B90_1,B90_2,B90_3	5,5,5,6,13,5,5,2,4,9,21,11,13,9,5,7,5,5,8,5,10	63,66,72,83,64,55,57,51,55,51,54,32,35,68,60,60,60,87,42,51,45	DCAF17
novel_circ_0002503	NC_030809.1	111274100	111286427	+	12327	234	102189250;	exon:111274101-111274191,exon:111286285-111286427	F45_1,F45_2,F45_3,F65_1,F65_2,F90_1,F90_2,F90_3,F120_1,F120_2,F120_3,F135_3,B1_1,B1_2,B1_3	7,2,5,7,4,2,3,3,8,5,4,8,7,4,5	95,75,91,71,80,59,72,84,76,55,39,58,89,75,93	DCAF17
novel_circ_0002506	NC_030809.1	111278940	111286427	+	7487	361	102189250;	exon:111278941-111279030,exon:111280423-111280550,exon:111286285-111286427	F45_1,F45_2,F45_3,F65_1,F65_2,F65_3,F90_1,F90_2,F90_3,F120_1,F120_2,F120_3,F135_1,F135_2,F135_3,B1_1,B1_2,B1_3,B90_1,B90_2,B90_3	8,9,10,9,6,12,8,9,7,10,12,14,13,10,8,12,3,5,6,3,8	85,62,79,57,78,67,61,58,61,45,49,43,49,60,58,65,66,75,45,50,52	DCAF17
novel_circ_0002513	NC_030809.1	111491686	111514582	+	22896	207	102187993;	exon:111491687-111491777,exon:111499839-111499954	F45_1,F45_2,F45_3,F65_1,F65_2,F65_3,F90_1,F90_2,F90_3,F120_1,F120_2,F120_3,F135_1,F135_2,F135_3,B1_1,B1_2,B1_3,B90_1,B90_2,B90_3	8,9,8,9,8,5,2,2,3,13,6,17,6,5,9,9,2,11,9,5,7	1.38712e+68	DYNC1I2
novel_circ_0002521	NC_030809.1	111611872	111620121	-	8249	387	102187719;	exon:111611873-111612012,exon:111613236-111613366,exon:111620006-111620121	F45_3,F90_2,F120_1,F120_2,F120_3,F135_1,F135_3	2,3,5,2,2,4,5	2.10402e+20	SLC25A12
novel_circ_0002524	NC_030809.1	11175377	11190348	+	14971	290	102177847;	exon:11175378-11175535,exon:11190217-11190348	F45_1,F45_2,F45_3,F65_1,F65_2,F90_1,F90_2,F120_1,F120_2,F120_3,F135_1,F135_3	2,5,4,5,4,6,8,3,11,5,3,3	45,29,55,42,39,33,20,27,16,14,22,31	GMEB1
novel_circ_0002532	NC_030809.1	112157134	112176967	+	19833	144	102186530;	exon:112176824-112176967	F45_1,F45_2,F45_3,F65_1,F65_2,F65_3,F90_1,F90_2,F90_3,F120_1,F120_2,F120_3,F135_1,F135_2,F135_3,B1_1,B1_2,B1_3,B90_1,B90_3	20,6,14,26,30,4,20,8,16,10,15,14,16,4,10,5,11,10,14,2	4.58325e+59	ITGA6
novel_circ_0002534	NC_030809.1	112169303	112176967	+	7664	466	102186530;	exon:112169304-112169402,exon:112169660-112169721,exon:112176490-112176650,exon:112176824-112176967	F45_1,F45_2,F45_3,F65_1,F65_2,F65_3,F90_1,F90_2,F90_3,F120_1,F120_2,F120_3,F135_1,F135_2,F135_3,B1_2,B1_3,B90_1,B90_2,B90_3	9,9,12,29,24,6,18,16,12,12,25,24,16,16,6,2,3,13,3,6	5.48378e+59	ITGA6
novel_circ_0002537	NC_030809.1	112179331	112182069	+	2738	290	102186530;	exon:112179332-112179447,exon:112181896-112182069	F45_2,F45_3,F65_1,F65_2,F65_3,F90_1,F90_2,F90_3,F120_1,F120_2,F120_3,F135_1,F135_2,F135_3,B1_1	4,5,9,10,3,2,5,6,5,10,15,10,7,4,3	3.5049e+44	ITGA6
novel_circ_0002541	NC_030809.1	112416842	112437656	+	20814	379	102184383;	exon:112416843-112416985,exon:112419842-112419930,exon:112437510-112437656	F120_1,F120_2,F120_3,F135_1,F135_2,F135_3,B90_2,B90_3	2,3,2,4,4,2,4,5	55,66,34,41,35,41,77,97	RAPGEF4
novel_circ_0002543	NC_030809.1	112592664	112598936	+	6272	345	102184383;	exon:112592665-112592718,exon:112593035-112593141,exon:112598753-112598936	F90_3,F120_1,F120_2,F120_3,F135_1,F135_2,F135_3,B1_1,B1_2,B1_3,B90_1,B90_2	2,5,4,13,13,2,8,7,4,4,6,4	54,67,64,64,57,59,80,86,92,62,87,155	RAPGEF4
novel_circ_0002547	NC_030809.1	112616714	112629821	+	13107	235	102184383;	exon:112616715-112616799,exon:112619491-112619551,exon:112629733-112629821	F45_2,F45_3,F65_2,F90_1,F90_2,F90_3,F120_1,F120_2,F120_3,F135_1,F135_2,F135_3,B1_1,B1_2,B1_3,B90_1,B90_2,B90_3	2,2,4,2,7,2,15,21,15,24,7,18,7,7,6,5,2,2	29,53,16,22,53,43,62,61,58,56,47,85,92,72,70,69,120,122	RAPGEF4
novel_circ_0002552	NC_030809.1	112802268	112812708	+	10440	154	102183919;	exon:112802269-112802356,exon:112812643-112812708	F45_1,F45_2,F45_3,F65_1,F65_2,F65_3,F90_1,F90_3,F120_1,F120_2,F120_3,F135_1,F135_2,F135_3,B1_1,B1_3,B90_2,B90_3	4,3,2,5,5,3,2,10,6,7,7,14,12,6,6,9,9,3	5.3341e+62	LOC102183919
novel_circ_0002563	NC_030809.1	113463329	113471864	-	8535	286	102187900;	exon:113463330-113463422,exon:113471672-113471864	F45_1,F45_2,F45_3,F65_1,F65_2,F65_3,F90_2,F90_3,F120_1,F120_3,F135_1,B1_1	2,3,5,4,5,3,3,10,2,2,5,3	9.9097e+36	SP3
novel_circ_0002565	NC_030809.1	113466270	113471864	-	5594	390	102187900;	exon:113466271-113466467,exon:113471672-113471864	F45_1,F45_2,F45_3,F65_1,F65_2,F65_3,F90_1,F90_2,F90_3,F120_1,F120_3,F135_1,F135_2,F135_3,B1_1	6,3,9,11,7,12,6,5,2,12,5,2,2,2,3	8.87855e+45	SP3
novel_circ_0002571	NC_030809.1	113667713	113690626	-	22913	355	102183370;	exon:113667714-113667811,exon:113668114-113668194,exon:113690451-113690626	F45_1,F45_2,F45_3,F65_1,F65_2,F65_3,F90_1,F90_2,F90_3,F120_1,F120_2,F120_3,F135_1,F135_2,F135_3,B1_1,B1_2,B1_3,B90_1,B90_2,B90_3	18,8,17,20,5,9,6,15,21,21,24,26,41,21,33,12,14,17,9,6,6	4.82456e+62	OLA1
novel_circ_0002575	NC_030809.1	113760223	113785841	-	25618	373	102183370;	exon:113760224-113760351,exon:113768033-113768176,exon:113785741-113785841	F45_1,F45_2,F45_3,F65_1,F65_2,F65_3,F90_1,F90_2,F90_3,F120_1,F120_2,F120_3,F135_1,F135_2,F135_3,B1_1,B1_2,B1_3,B90_1	10,6,9,9,10,9,3,6,18,16,13,17,19,9,11,11,3,3,8	3.04253e+56	OLA1
novel_circ_0002580	NC_030809.1	113930765	113932006	+	1241	163	102182637;	exon:113930766-113930928	F135_1,F135_2,F135_3,B90_2,B90_3	4,2,3,11,7	175156161233175	SCRN3
novel_circ_0002583	NC_030809.1	114199996	114212318	-	12322	100	102181818;	exon:114199997-114200096	F45_1,F65_1,F65_2,F90_2,F90_3,F120_2,F120_3,F135_1,F135_2,F135_3	3,3,2,6,4,2,2,5,3,4	500,559,501,516,321,221,169,189,115,92	CHRNA1
novel_circ_0002589	NC_030809.1	114307760	114346516	-	38756	367	102181543;	exon:114307761-114307838,exon:114346228-114346516	F45_1,F45_3,F65_1,F65_2,F65_3,F90_2,F120_1,F120_2,F120_3,F135_1,F135_2,F135_3,B1_1,B1_3,B90_1,B90_2	3,3,5,11,4,2,2,3,2,4,3,4,5,5,7,3	95,134,71,58,66,55,30,34,26,14,12,5,20,11,26,24	CHN1
novel_circ_0002591	NC_030809.1	114344180	114346516	-	2336	367	102181543;	exon:114344181-114344258,exon:114346228-114346516	F45_1,F45_2,F45_3,F65_1,F65_2,F65_3,F90_1,F90_2,F90_3,F120_1,F120_2,F120_3,F135_1,F135_2,F135_3,B1_1,B1_3,B90_1,B90_2,B90_3	10,5,5,6,9,2,9,2,7,7,4,10,3,6,6,6,7,5,4,4	49,22,67,26,28,20,16,25,13,14,16,6,3,7,3,6,0,6,8,7	CHN1
novel_circ_0002597	NC_030809.1	11435417	11459564	+	24147	213	102176373;	exon:11435418-11435630	F45_1,F45_2,F45_3,F65_1,F65_3,F90_3,F120_1,F120_2,F120_3,F135_1,F135_3,B1_2	2,5,4,3,4,2,2,4,6,9,6,3	160,172,239,115,246,133,111,111,83,105,90,122	EPB41
novel_circ_0002605	NC_030809.1	114535657	114562175	-	26518	207	102180634;	exon:114535658-114535864	F45_1,F65_2,F90_2,F120_3,F135_1,F135_2,F135_3,B1_2,B90_1	2,2,2,8,4,3,4,5,2	4.31306e+26	ATF2
novel_circ_0002613	NC_030809.1	11493020	11502746	+	9726	257	102176373;	exon:11493021-11493214,exon:11497899-11497961	F45_1,F45_2,F45_3,F65_1,F135_1,B1_2,B1_3,B90_1	4,2,5,2,5,2,2,2	124,142,183,100,83,72,129,135	EPB41
novel_circ_0002624	NC_030809.1	115220599	115281761	-	61162	287	n/a	intergenic_region:115220600-115220676,intergenic_region:115240551-115240617,intergenic_region:115281619-115281761	F45_1,F45_2,F45_3,F65_1,F65_2,F65_3,F90_1,F90_3,F120_1,F120_2,F120_3,F135_2,F135_3	12,11,8,8,5,9,4,11,7,6,7,2,3	132,100,144,86,66,111,17,28,31,21,18,12,15	--
novel_circ_0002626	NC_030809.1	115220599	115281812	-	61213	271	n/a	intergenic_region:115220600-115220676,intergenic_region:115281619-115281812	F45_1,F45_2,F45_3,F65_1,F65_2,F65_3,F90_1,F90_2,F90_3,F120_1,F120_2,F120_3,F135_2,F135_3,B1_1,B1_2	18,18,16,25,12,12,5,9,6,4,9,4,7,6,4,2	70,68,90,43,41,61,10,14,12,16,8,14,8,7,4,2	--
novel_circ_0002633	NC_030809.1	115373599	115408087	-	34488	364	102179607;	intron:115373600-115373707,intron:115373787-115373870,intron:115384281-115384321,intron:115406370-115406411,intron:115407999-115408087	F45_1,F65_2,F90_1,F90_2,F120_1,F120_2,F120_3,F135_3,B1_1,B1_2	2,4,3,4,9,18,4,4,2,5	8.91201e+28	LNPK
novel_circ_0002637	NC_030809.1	115405480	115408087	-	2607	319	102179607;	exon:115405481-115405668,exon:115406370-115406411,exon:115407999-115408087	F45_2,F45_3,F65_1,F65_2,F90_1,F120_1,F120_2,F120_3,F135_1,F135_2,F135_3,B1_1,B1_2,B1_3	2,4,6,3,3,4,9,5,2,2,7,2,2,7	2.68263e+41	LNPK
novel_circ_0002643	NC_030809.1	11632437	11632916	-	479	176	102174887;	intron:11632438-11632613	F45_3,F120_1,F120_3,F135_1,F135_3,B1_1,B1_2,B1_3	3,2,2,4,8,4,4,2	16,17,7,39,29,11,13,38	MECR
novel_circ_0002658	NC_030809.1	116876433	116902609	+	26176	389	102176465;	exon:116876434-116876505,exon:116877912-116877991,exon:116892168-116892276,exon:116902482-116902609	F45_1,F65_1,F65_2,F65_3,F90_1,F90_2,F90_3,F120_1,F120_2,F120_3,F135_1,F135_2,F135_3,B1_1,B1_2,B1_3	5,5,3,2,3,3,3,7,13,8,8,11,5,6,8,5	4.73402e+47	AGPS
novel_circ_0002660	NC_030809.1	116879270	116889382	+	10112	207	102176465;	exon:116879271-116879351,exon:116889257-116889382	F45_2,F45_3,F65_1,F90_1,F90_3,F120_1,F120_2,F120_3,F135_1,B90_1,B90_2,B90_3	3,4,2,3,10,4,3,11,5,2,5,10	3.7256e+35	AGPS
novel_circ_0002661	NC_030809.1	116879270	116902609	+	23339	209	102176465;	exon:116879271-116879351,exon:116902482-116902609	F45_1,F45_2,F45_3,F65_1,F65_2,F65_3,F90_1,F90_2,F90_3,F120_1,F120_2,F120_3,F135_1,F135_2,F135_3,B1_1,B1_2,B1_3,B90_2	5,11,7,8,5,6,6,11,7,6,8,7,2,8,6,3,5,3,5	4.67359e+56	AGPS
novel_circ_0002664	NC_030809.1	116889256	116902609	+	13353	363	102176465;	exon:116889257-116889382,exon:116892168-116892276,exon:116902482-116902609	F45_1,F45_2,F45_3,F65_1,F65_2,F65_3,F90_1,F90_2,F90_3,F120_1,F120_2,F120_3,F135_1,F135_2,F135_3,B1_1,B1_2,B1_3,B90_1,B90_2,B90_3	8,8,6,14,11,5,12,8,14,20,34,27,20,20,22,28,7,16,9,2,14	4.82389e+62	AGPS
novel_circ_0002677	NC_030809.1	117550403	117559819	+	9416	451	102184010;	exon:117550404-117550526,exon:117552374-117552500,exon:117559619-117559819	F45_1,F45_2,F45_3,F65_1,F65_2,F90_1,F90_2,F90_3,F120_2,F120_3,F135_1,F135_3,B1_1,B1_2,B1_3	7,7,7,8,3,3,6,5,7,2,4,4,6,4,3	3.66345e+44	RBM45
novel_circ_0002680	NC_030809.1	117805008	117828978	+	23970	309	102174783;	exon:117805009-117805174,exon:117827130-117827193,exon:117828900-117828978	F65_1,F65_2,F65_3,F90_1,F120_1,F120_2,F135_1,F135_3,B1_1,B1_2,B1_3	5,2,3,4,3,5,8,7,3,2,3	96,84,67,100,74,79,33,65,68,82,103	OSBPL6
novel_circ_0002687	NC_030809.1	117868002	117876376	-	8374	336	102174515;	exon:117868003-117868177,exon:117873792-117873870,exon:117876295-117876376	F45_1,F45_2,F45_3,F65_1,F65_2,F65_3,F90_1,F90_2,F90_3,F120_1,F120_2,F120_3,F135_1,F135_2,F135_3,B1_1,B1_2,B1_3,B90_1,B90_2,B90_3	7,11,12,26,30,3,18,13,22,22,16,30,17,18,22,31,39,16,7,5,11	204,190,253,189,178,134,173,161,132,89,71,92,38,33,29,51,94,52,41,17,25	PRKRA
novel_circ_0002689	NC_030809.1	117908864	117918584	+	9720	438	102173508;	exon:117908865-117908981,exon:117914306-117914461,exon:117918420-117918584	F45_1,F45_3,F65_1,F65_2,F65_3,F90_1,F90_2,F90_3,F120_1,F120_2,F120_3,F135_1,F135_2,F135_3,B1_1,B1_2,B1_3,B90_1,B90_2	13,5,7,10,8,7,19,9,30,20,22,36,34,26,34,18,41,4,4	123,192,122,159,109,120,113,126,137,103,90,117,113,128,125,87,180,99,100	PLEKHA3
novel_circ_0002718	NC_030809.1	118056721	118056918	-	197	197	102173234;	exon:118056722-118056918	F120_1,F120_2,F120_3,B90_2,B90_3	5,3,3,7,2	2.69235e+19	TTN
novel_circ_0002734	NC_030809.1	118084762	118089372	-	4610	393	102173234;	exon:118084763-118084852,exon:118085178-118085240,exon:118085679-118085768,exon:118087345-118087425,exon:118089304-118089372	F45_1,F45_2,F45_3,F65_1,F65_2,F65_3,F90_1,F90_2,F90_3,F120_1,F120_2,F120_3,F135_1,F135_2,F135_3,B1_1,B1_2,B1_3,B90_1,B90_2,B90_3	5,3,5,10,18,6,25,39,28,24,60,46,38,24,66,27,10,26,3,8,8	6.60356e+74	TTN
novel_circ_0002765	NC_030809.1	118100330	118112475	-	12145	645	102173234;	exon:118100331-118100414,exon:118100624-118100707,exon:118106704-118106787,exon:118107319-118107396,exon:118109967-118110035,exon:118110993-118111070,exon:118111664-118111756,exon:118112401-118112475	F45_2,F45_3,F65_1,F65_2,F65_3,F90_1,F90_2,F90_3,F120_1,F120_2,F120_3,F135_1,F135_2,F135_3,B1_1,B1_2,B90_2,B90_3	3,7,7,2,7,4,3,4,5,8,9,23,13,25,9,8,12,30	2.92464e+57	TTN
novel_circ_0002789	NC_030809.1	118106703	118112475	-	5772	306	102173234;	exon:118106704-118106787,exon:118107319-118107396,exon:118109967-118110035,exon:118112401-118112475	F45_2,F45_3,F65_1,F65_2,F90_2,F90_3,F120_1,F120_2,F120_3,F135_1,F135_2,F135_3,B1_1,B1_2,B1_3,B90_2,B90_3	2,3,6,6,6,10,10,10,9,17,10,15,4,14,16,2,6	2.99397e+54	TTN
novel_circ_0002799	NC_030809.1	118109966	118111756	-	1790	240	102173234;	exon:118109967-118110035,exon:118110993-118111070,exon:118111664-118111756	F45_3,F65_1,F65_2,F65_3,B90_3	4,3,4,4,8	5823093151462300	TTN
novel_circ_0002824	NC_030809.1	118115958	118122167	-	6209	435	102173234;	exon:118115959-118116042,exon:118116283-118116387,exon:118116899-118116976,exon:118121778-118121861,exon:118122084-118122167	F65_2,F90_3,F120_1,F120_2,F120_3,F135_1,F135_2,F135_3,B1_1,B1_2,B1_3,B90_2	3,4,5,3,4,17,10,20,9,5,8,7	3.32727e+42	TTN
novel_circ_0002832	NC_030809.1	118119153	118121861	-	2708	237	102173234;	exon:118119154-118119228,exon:118119437-118119514,exon:118121778-118121861	F120_3,F135_1,F135_2,B1_1,B1_2,B1_3,B90_1,B90_2,B90_3	4,6,4,12,3,7,8,15,3	6.45229e+34	TTN
novel_circ_0002837	NC_030809.1	118119436	118120658	-	1222	294	102173234;	exon:118119437-118119514,exon:118120443-118120658	F45_1,F65_1,F90_2,F90_3,F120_1,F120_3,F135_1,B1_1,B1_3,B90_1,B90_2,B90_3	5,10,7,5,41,53,47,27,36,253,189,204	1.14552e+45	TTN
novel_circ_0002839	NC_030809.1	118119436	118121861	-	2425	459	102173234;	exon:118119437-118119514,exon:118120443-118120658,exon:118120951-118121031,exon:118121778-118121861	F45_1,F45_2,F65_1,F65_2,F65_3,F90_1,F90_2,F90_3,F120_1,F120_2,F120_3,F135_1,F135_2,B1_1,B1_2,B1_3,B90_1,B90_2,B90_3	21,19,72,41,17,6,12,9,9,26,25,26,12,14,11,10,8,34,22	1.04561e+70	TTN
novel_circ_0002843	NC_030809.1	118119436	118125527	-	6091	183	102173234;	exon:118119437-118119514,exon:118125423-118125527	F65_1,F65_2,F65_3,F90_1,F90_2,F120_1,F120_2,F120_3,F135_1,F135_2,F135_3,B1_1,B1_2,B1_3,B90_1,B90_2,B90_3	3,3,2,3,2,3,5,14,11,3,4,5,3,4,3,3,2	5.01665e+63	TTN
novel_circ_0002845	NC_030809.1	118120442	118121031	-	589	297	102173234;	exon:118120443-118120658,exon:118120951-118121031	F135_1,F135_3,B90_1,B90_2,B90_3	2,3,2,4,4	2.58826e+19	TTN
novel_circ_0002857	NC_030809.1	118122740	118123641	-	901	165	102173234;	exon:118122741-118122824,exon:118123561-118123641	F65_2,F120_1,F135_1,F135_2,F135_3,B1_3,B90_1,B90_3	3,5,6,6,3,3,4,2	7.40152e+30	TTN
novel_circ_0002858	NC_030809.1	118122740	118125527	-	2787	423	102173234;	exon:118122741-118122824,exon:118122986-118123069,exon:118123302-118123370,exon:118123561-118123641,exon:118125423-118125527	F65_1,F90_2,F120_1,F120_2,F120_3,F135_2,F135_3,B1_3,B90_1	4,3,3,3,4,5,8,3,5	5.98184e+33	TTN
novel_circ_0002880	NC_030809.1	118129594	118136346	-	6752	288	102173234;	exon:118129595-118129678,exon:118130076-118130153,exon:118135084-118135137,exon:118136275-118136346	F45_1,F65_2,F90_1,F90_2,F120_1,F120_2,F120_3,F135_1,F135_2,F135_3,B1_1,B1_2,B1_3,B90_1,B90_3	2,3,3,5,13,11,10,13,4,8,11,10,6,2,3	1.4771e+59	TTN
novel_circ_0002885	NC_030809.1	118132881	118136346	-	3465	267	102173234;	exon:118132882-118132959,exon:118133320-118133382,exon:118135084-118135137,exon:118136275-118136346	F45_1,F45_2,F45_3,F65_1,F65_2,F65_3,F90_1,F90_2,F90_3,F120_1,F120_2,F120_3,F135_1,F135_2,F135_3,B1_1,B1_2,B1_3,B90_1,B90_2,B90_3	11,8,10,38,29,4,51,43,47,106,49,87,134,109,113,127,98,120,45,45,71	1.37382e+80	TTN
novel_circ_0002956	NC_030809.1	118227983	118233169	-	5186	429	102173234;	exon:118227984-118228121,exon:118228593-118228730,exon:118233017-118233169	F90_1,F90_2,F120_1,F120_2,F120_3,F135_1,F135_2,F135_3,B1_1,B1_2	11,9,21,38,2,2,4,5,5,6	2.71031e+39	TTN
novel_circ_0002957	NC_030809.1	118227983	118234063	-	6080	138	102173234;	exon:118227984-118228121	F45_1,F65_1,F90_3,F120_1,F120_2,F120_3,F135_1,F135_2,F135_3,B1_1,B1_2,B1_3,B90_1	3,6,4,5,7,13,13,8,13,6,13,7,3	1.84813e+51	TTN
novel_circ_0002960	NC_030809.1	118230664	118233169	-	2505	132	102173234;	exon:118230665-118230796	F120_1,F120_2,F135_2,B1_1,B1_2,B1_3	3,3,3,4,2,2	4.4856e+23	TTN
novel_circ_0002961	NC_030809.1	118230664	118234063	-	3399	586	102173234;	exon:118230665-118230796,exon:118232243-118232380,exon:118233748-118234063	F90_3,F120_1,F120_2,F120_3,F135_1,F135_2,F135_3,B1_1,B1_2,B1_3	6,4,6,9,7,10,7,3,18,5	2.89232e+39	TTN
novel_circ_0002962	NC_030809.1	118232242	118234063	-	1821	138	102173234;	exon:118232243-118232380	F45_1,F45_2,F45_3,F65_1,F65_2,F65_3,F90_1,F90_2,F90_3,F120_1,F120_2,F120_3,F135_1,F135_2,F135_3,B1_1,B1_2,B1_3,B90_1,B90_2,B90_3	5,4,10,15,20,3,7,11,20,29,25,39,35,41,59,22,49,25,5,13,3	2.37913e+85	TTN
novel_circ_0002978	NC_030809.1	118339874	118340743	-	869	306	102172944;	exon:118339875-118340000,exon:118340564-118340743	F45_1,F45_3,F65_1,F65_2,F65_3,F90_1,F90_2,F90_3,F120_1,F120_2,F120_3,F135_1,F135_2,F135_3,B1_1,B1_2,B1_3,B90_2	6,6,9,17,4,6,16,11,13,7,7,16,6,6,9,9,6,3	183,168,204,236,68,206,226,147,82,97,66,48,38,19,25,54,14,6	CCDC141
novel_circ_0002982	NC_030809.1	118346958	118421536	-	74578	297	102172944;	exon:118346959-118347138,exon:118421420-118421536	F45_2,F65_1,F65_2,F65_3,F90_1,F90_2,F120_2,F120_3	2,3,9,6,2,7,2,2	168,236,272,76,216,247,115,71	CCDC141
novel_circ_0002986	NC_030809.1	118370425	118421536	-	51111	117	102172944;	exon:118421420-118421536	F45_1,F45_2,F45_3,F65_1,F65_2,F65_3,F90_1,F90_2,F90_3,F120_1,F120_2,F120_3,B1_2	3,17,6,10,8,5,7,12,15,14,39,5,2	222,185,196,232,316,96,259,267,191,92,133,94,85	CCDC141
novel_circ_0002989	NC_030809.1	118388030	118421536	-	33506	312	102172944;	exon:118388031-118388225,exon:118421420-118421536	F45_1,F45_2,F45_3,F65_1,F65_2,F65_3,F90_1,F90_2,F90_3,F120_1,F120_2,F120_3,F135_2,F135_3,B1_1,B1_2,B1_3	7,3,13,26,22,3,8,17,10,20,13,21,7,2,2,2,2	199,180,186,280,300,96,249,277,178,109,166,109,8,13,26,79,16	CCDC141
novel_circ_0002994	NC_030809.1	118421419	118464152	-	42733	192	102172944;	exon:118463961-118464152	F45_1,F45_2,F65_2,F65_3,F90_1,F90_2,F90_3,F120_1,F120_2,F120_3,B1_2	7,3,10,3,3,8,6,4,4,9,2	178,162,310,101,237,295,188,88,164,96,95	CCDC141
novel_circ_0003005	NC_030809.1	118602377	118605591	-	3214	268	102172670;	exon:118602378-118602589,exon:118605536-118605591	F45_1,F45_2,F45_3,F65_1,F65_2,F65_3,F90_1,F90_2,F90_3,F120_1,F120_2,F120_3,F135_1,F135_2,F135_3,B1_1,B1_2,B1_3,B90_1,B90_2,B90_3	4,9,6,8,10,3,16,17,17,30,35,37,20,11,20,22,26,17,20,54,30	2.41241e+62	SESTD1
novel_circ_0003006	NC_030809.1	118602377	118611741	-	9364	326	102172670;	exon:118602378-118602589,exon:118611628-118611741	F45_1,F45_2,F45_3,F65_1,F65_2,F65_3,F90_1,F90_2,F90_3,F120_1,F120_2,F120_3,F135_1,F135_2,F135_3,B1_1,B1_2,B1_3,B90_1,B90_2,B90_3	3,6,10,18,9,7,13,16,34,29,31,35,20,24,34,18,12,14,7,6,5	2.33235e+62	SESTD1
novel_circ_0003007	NC_030809.1	118602377	118633721	-	31344	303	102172670;	exon:118602378-118602589,exon:118633631-118633721	F65_1,F65_2,F90_2,F90_3,F120_1,F120_2,F120_3,F135_1,F135_2,F135_3,B1_1,B1_2,B1_3,B90_1,B90_2,B90_3	5,6,6,8,15,18,13,18,6,8,15,8,3,7,9,3	2.01204e+47	SESTD1
novel_circ_0003011	NC_030809.1	118629710	118633721	-	4011	205	102172670;	exon:118629711-118629824,exon:118633631-118633721	F45_1,F45_2,F45_3,F65_1,F65_2,F65_3,F90_1,F90_2,F90_3,F120_1,F120_2,F120_3,F135_1,F135_2,F135_3,B1_1,B1_2,B1_3,B90_1,B90_2,B90_3	4,13,7,12,4,3,13,6,11,21,22,27,19,5,11,21,14,5,80,94,95	1.97216e+62	SESTD1
novel_circ_0003012	NC_030809.1	118629710	118649784	-	20074	406	102172670;	exon:118629711-118629824,exon:118633631-118633721,exon:118646360-118646468,exon:118649693-118649784	F45_1,F45_2,F45_3,F65_1,F65_2,F65_3,F90_1,F90_2,F90_3,F120_1,F120_2,F120_3,F135_1,F135_2,F135_3,B1_1,B1_2,B1_3,B90_1,B90_2,B90_3	30,21,22,50,48,25,20,51,65,67,108,97,54,55,37,48,26,31,12,11,4	131,156,140,134,132,116,79,90,98,108,119,84,118,98,108,73,68,99,115,86,87	SESTD1
novel_circ_0003013	NC_030809.1	118633630	118649784	-	16154	292	102172670;	exon:118633631-118633721,exon:118646360-118646468,exon:118649693-118649784	F45_1,F45_2,F45_3,F65_1,F65_2,F65_3,F90_1,F90_2,F90_3,F120_1,F120_2,F120_3,F135_1,F135_2,F135_3,B1_1,B1_2,B1_3,B90_3	6,4,4,9,16,5,14,21,20,32,40,21,18,9,20,14,7,15,2	161,197,159,157,161,144,107,128,125,161,169,127,150,119,145,98,78,126,111	SESTD1
novel_circ_0003015	NC_030809.1	118646359	118649784	-	3425	201	102172670;	exon:118646360-118646468,exon:118649693-118649784	F45_2,F45_3,F65_1,F65_2,F65_3,F90_1,F90_2,F90_3,F120_1,F120_2,F120_3,F135_1,F135_2,F135_3,B1_1,B1_2,B1_3,B90_3	6,4,5,6,5,6,5,5,7,15,3,12,13,5,5,5,7,2	157,158,135,141,122,89,111,95,137,158,107,123,78,110,80,81,109,73	SESTD1
novel_circ_0003023	NC_030809.1	119454056	119469958	-	15902	272	102170739;	exon:119454057-119454117,exon:119457628-119457709,exon:119469830-119469958	F45_3,F65_2,F90_1,F90_2,F90_3,F120_1,F120_2,F120_3,F135_1,F135_3,B1_1,B90_1	3,6,6,2,2,7,10,11,4,2,2,2	2.74203e+35	CWC22
novel_circ_0003025	NC_030809.1	119463729	119469958	-	6229	192	102170739;	exon:119463730-119463792,exon:119469830-119469958	F45_1,F45_2,F45_3,F65_1,F65_2,F65_3,F90_1,F90_2,F90_3,F120_1,F120_2,F120_3,F135_1,F135_2,F135_3,B1_1,B1_2,B1_3,B90_1,B90_2,B90_3	15,11,23,16,20,8,18,19,35,22,33,28,17,12,23,20,21,22,6,3,6	264,228,248,187,164,119,109,124,135,116,111,101,105,97,134,140,87,173,134,93,82	CWC22
novel_circ_0003028	NC_030809.1	119466473	119469958	-	3485	352	102170739;	exon:119466474-119466527,exon:119466792-119466960,exon:119469830-119469958	F45_1,F45_2,F45_3,F65_1,F65_2,F65_3,F90_1,F90_2,F90_3,F120_1,F120_2,F120_3,F135_1,F135_2,F135_3,B1_1,B1_2,B1_3,B90_1,B90_2,B90_3	29,33,45,28,41,27,15,20,19,31,24,28,33,32,44,35,33,13,22,25,20	233,228,247,194,173,144,115,127,159,130,156,131,119,99,147,155,118,196,129,94,77	CWC22
novel_circ_0003040	NC_030809.1	121212427	121222430	+	10003	292	102183190;	exon:121221183-121221273,exon:121221854-121221899,exon:121222276-121222430	F45_1,F45_2,F45_3,F65_1,F65_2,F65_3,F90_1,F90_2,F90_3,F120_1,F120_2,F120_3,F135_3,B1_1,B1_3,B90_1,B90_2	16,33,26,32,27,33,6,16,16,6,4,5,8,3,4,5,4	440,407,568,376,275,283,107,139,100,69,60,51,21,15,12,27,20	ITGA4
novel_circ_0003041	NC_030809.1	121212427	121228199	+	15772	207	102183190;	exon:121212428-121212539,exon:121219892-121219986	F45_1,F45_2,F45_3,F65_1,F65_2,F65_3,F90_1,F90_2,F90_3,F120_1,F120_2,F120_3,F135_1,F135_2,F135_3,B1_1,B1_2,B1_3	33,44,35,57,48,37,19,12,12,8,11,7,3,5,8,4,3,3	450,453,629,397,286,284,107,137,95,65,73,45,22,15,15,18,23,12	ITGA4
novel_circ_0003042	NC_030809.1	121212427	121242081	+	29654	77	102183190;	exon:121242005-121242081	F45_1,F45_2,F45_3,F65_1,F65_2,F65_3,F90_1,F90_2,F90_3,F120_1,F120_2,F120_3,F135_3,B1_2,B90_3	29,29,28,39,30,29,4,8,6,5,2,6,4,6,2	420,424,607,343,245,272,91,133,69,57,61,42,10,19,41	ITGA4
novel_circ_0003047	NC_030809.1	121228044	121242081	+	14037	382	102183190;	exon:121228045-121228199,exon:121239938-121240087,exon:121242005-121242081	F45_2,F45_3,F65_1,F65_2,F65_3,F90_1,F90_2,F120_2,F135_3	5,2,9,6,9,3,7,2,4	472,560,388,282,255,64,134,67,19	ITGA4
novel_circ_0003055	NC_030809.1	122625552	122630034	-	4482	335	102190175;	exon:122625553-122625616,exon:122626006-122626210,exon:122629969-122630034	F45_1,F45_2,F45_3,F65_1,F65_2,F90_1,F90_2,F90_3,F120_1,F120_2,F120_3,F135_1,F135_2,F135_3,B1_1,B1_2,B1_3,B90_1,B90_2,B90_3	5,3,10,9,5,16,21,22,48,67,98,133,114,37,51,44,53,19,17,18	2.35171e+59	FRZB
novel_circ_0003059	NC_030809.1	122727551	122750114	-	22563	313	102182076;	exon:122727552-122727645,exon:122749896-122750114	F45_1,F65_1,F65_2,F65_3,F90_1,F90_2,F120_1,F135_1	7,5,3,2,3,2,4,4	1.3081e+26	NCKAP1
novel_circ_0003062	NC_030809.1	122749250	122750114	-	864	317	102182076;	exon:122749251-122749348,exon:122749896-122750114	F45_3,F65_2,F90_2,F90_3,F120_3,F135_1,F135_2,F135_3,B1_1,B1_2,B1_3	2,2,2,2,2,2,5,2,2,3,3	1.21311e+35	NCKAP1
novel_circ_0003068	NC_030809.1	122753076	122754627	-	1551	392	102182076;	exon:122753077-122753208,exon:122753716-122753855,exon:122754508-122754627	F45_1,F45_2,F65_2,F65_3,F90_1,F90_3,F120_1,F120_2,F120_3,F135_1,F135_2,F135_3,B1_1,B90_2	5,5,7,3,7,4,2,5,3,3,4,2,2,4	1.29197e+42	NCKAP1
novel_circ_0003071	NC_030809.1	122760197	122771046	-	10849	420	102182076;	exon:122760198-122760330,exon:122762189-122762334,exon:122769276-122769334,exon:122770965-122771046	F45_1,F45_2,F45_3,F65_1,F65_2,F65_3,F90_1,F90_2,F90_3,F120_1,F120_2,F120_3,F135_1,F135_2,F135_3,B1_1,B1_2,B1_3	13,18,32,11,26,14,24,21,17,15,19,13,8,2,15,6,10,7	9.49807e+54	NCKAP1
novel_circ_0003073	NC_030809.1	122769275	122771046	-	1771	262	102182076;	exon:122769276-122769334,exon:122770696-122770816,exon:122770965-122771046	F90_2,F90_3,F120_1,F120_2,F120_3,F135_2,F135_3,B1_1,B1_2,B1_3,B90_1,B90_2	3,8,4,9,7,2,5,12,5,9,13,5	5.46515e+35	NCKAP1
novel_circ_0003075	NC_030809.1	122769275	122775733	-	6458	263	102182076;	exon:122769276-122769334,exon:122775451-122775557,exon:122775637-122775733	F45_1,F45_2,F45_3,F65_1,F65_2,F65_3,F90_1,F90_2,F90_3,F120_1,F120_2,F120_3,F135_1,F135_2,F135_3,B1_1,B1_2,B1_3,B90_1,B90_2,B90_3	9,11,23,8,22,16,15,21,16,7,17,19,8,14,16,5,8,11,15,8,5	9.44824e+64	NCKAP1
novel_circ_0003081	NC_030809.1	122905685	122908161	+	2476	299	102189169;	exon:122905686-122905856,exon:122908034-122908161	F45_1,F45_2,F65_1,F65_2,F65_3,F90_1,F90_2,F90_3,F120_1,F120_2,F120_3,F135_1,F135_2,F135_3,B1_1,B1_2,B1_3,B90_1,B90_2,B90_3	5,17,17,10,8,9,17,16,23,26,23,20,16,23,10,8,13,4,4,6	172,129,121,122,127,102,85,116,154,159,167,151,140,150,152,108,197,188,141,170	NUP35
novel_circ_0003082	NC_030809.1	122905685	122911760	+	6075	360	102189169;	exon:122905686-122905856,exon:122908034-122908161,exon:122911700-122911760	F45_1,F45_2,F45_3,F65_1,F65_2,F65_3,F90_1,F90_2,F90_3,F120_1,F120_2,F120_3,F135_1,F135_2,F135_3,B1_1,B1_2,B1_3,B90_1,B90_2,B90_3	30,48,15,95,132,31,60,67,86,127,160,156,79,54,117,74,27,80,23,39,25	165,125,169,122,123,126,86,88,107,130,135,136,156,156,143,149,102,207,189,160,173	NUP35
novel_circ_0003083	NC_030809.1	122905685	122932467	+	26782	171	102189169;	exon:122905686-122905856	F65_1,F65_2,F65_3,F90_2,F90_3,F120_1,F120_3,F135_1,F135_2,F135_3,B1_1,B1_2,B1_3,B90_1,B90_2,B90_3	3,5,2,2,2,9,5,8,2,7,2,2,4,2,4,3	118,124,127,67,90,120,121,128,127,132,146,78,159,169,107,168	NUP35
novel_circ_0003086	NC_030809.1	122925355	122932467	+	7112	373	102189169;	exon:122925356-122925497,exon:122928210-122928279,exon:122932307-122932467	F45_1,F45_2,F45_3,F65_1,F65_2,F65_3,F90_1,F90_2,F90_3,F120_1,F120_2,F120_3,F135_1,F135_2,F135_3,B1_1,B1_2,B1_3,B90_1,B90_2,B90_3	12,12,34,12,19,13,16,12,11,23,17,22,30,14,15,26,12,12,34,19,47	157,111,153,112,97,98,84,79,74,118,107,124,142,129,136,130,70,183,162,131,147	NUP35
novel_circ_0003088	NC_030809.1	122928209	122932467	+	4258	525	102189169;	exon:122928210-122928279,exon:122929026-122929154,exon:122931160-122931324,exon:122932307-122932467	F45_1,F45_2,F45_3,F65_1,F65_2,F90_1,F90_2,F90_3,F120_1,F120_2,F120_3,F135_1,F135_2,F135_3,B1_1,B1_2,B1_3,B90_1,B90_2,B90_3	8,10,6,4,17,16,6,12,18,10,17,26,26,15,11,6,15,20,15,9	119,105,152,110,114,96,87,76,111,107,116,142,133,139,142,76,174,162,121,161	NUP35
novel_circ_0003096	NC_030809.1	126784952	126793052	+	8100	351	102187813;	exon:126784953-126784998,exon:126786386-126786493,exon:126788092-126788150,exon:126792915-126793052	F45_1,F45_2,F45_3,F65_1,F65_2,F65_3,F90_1,F90_2,F90_3,F120_1,F120_2,F120_3,F135_1,F135_2,F135_3,B1_1,B1_2,B1_3,B90_1,B90_2,B90_3	77,116,108,109,184,73,108,110,157,183,235,208,90,89,126,70,86,66,38,39,16	5.08539e+62	ITGAV
novel_circ_0003099	NC_030809.1	126796661	126798108	+	1447	309	102187813;	exon:126796662-126796729,exon:126797338-126797485,exon:126798016-126798108	F45_1,F45_3,F65_1,F65_2,F90_2,F120_1,F120_2,F120_3,F135_1,F135_2,B1_1,B1_2,B90_1,B90_2	3,3,2,5,5,9,2,4,8,3,6,4,3,3	6.36807e+41	ITGAV
novel_circ_0003100	NC_030809.1	126796661	126805490	+	8829	330	102187813;	exon:126796662-126796729,exon:126797338-126797485,exon:126805377-126805490	F45_2,F45_3,F90_2,F120_1,F120_2,F120_3,F135_1,B90_1	4,2,4,2,4,2,2,2	5.64769e+23	ITGAV
novel_circ_0003101	NC_030809.1	126802392	126805490	+	3098	161	102187813;	exon:126802393-126802472,exon:126802844-126802924	F45_1,F45_3,F65_1,F65_2,F65_3,F90_1,F90_3,F120_2,F120_3,F135_1,F135_2,F135_3,B1_2,B90_1,B90_2	2,6,5,6,2,6,2,9,3,8,7,3,3,2,2	5.83737e+44	ITGAV
novel_circ_0003103	NC_030809.1	127420091	127427210	-	7119	409	100861156;	exon:127420092-127420158,exon:127420242-127420302,exon:127423880-127424033,exon:127427084-127427210	F45_1,F65_1,F65_2,F90_1,F120_1,F120_2,F120_3,F135_1,F135_3,B1_1,B1_3	4,2,2,4,3,4,4,5,4,4,3	7.09573e+32	CALCRL
novel_circ_0003104	NC_030809.1	127450260	127457033	-	6773	320	100861156;	exon:127450261-127450352,exon:127454498-127454633,exon:127456942-127457033	F45_1,F45_2,F45_3,F65_1,F65_2,F90_1,F90_2,F90_3,F120_1,F120_2,F120_3,F135_1,F135_2,F135_3,B1_1,B1_3,B90_1,B90_2,B90_3	3,8,5,7,9,4,3,9,13,16,15,9,5,11,7,4,11,10,7	6.93589e+56	CALCRL
novel_circ_0003120	NC_030809.1	128627978	128657750	+	29772	264	102184848;	exon:128627979-128628050,exon:128634092-128634190,exon:128657658-128657750	F45_1,F45_2,F45_3,F65_1,F65_2,F65_3,F90_1,F90_2,F90_3,F120_1,F120_2,F120_3,F135_1,F135_2,F135_3,B1_1,B1_2,B1_3,B90_1,B90_3	10,8,19,10,19,10,14,12,21,19,30,25,12,14,14,14,7,14,3,6	5.30372e+59	GULP1
novel_circ_0003143	NC_030809.1	129201369	129203710	-	2341	315	102183732;	exon:129201370-129201423,exon:129202229-129202282,exon:129203303-129203356,exon:129203450-129203503,exon:129203612-129203710	F45_2,F65_1,F65_2,F65_3,F90_1,F90_2,F90_3,F120_1,F120_2,F120_3,F135_3,B90_1	5,2,2,2,8,2,6,8,2,12,5,3	6.14944e+45	COL5A2
novel_circ_0003151	NC_030809.1	129953154	129971710	+	18556	438	102181166;	exon:129953155-129953306,exon:129957760-129957942,exon:129971608-129971710	F45_1,F45_2,F45_3,F65_1,F65_2,F65_3,F90_1,F90_3,F120_1,F120_2,F120_3,F135_1,F135_2,F135_3,B1_1,B1_2,B1_3,B90_1,B90_2,B90_3	4,4,5,16,5,5,11,3,10,11,15,6,11,7,9,4,10,2,2,3	1.96168e+59	PMS1
novel_circ_0003152	NC_030809.1	129953154	130000969	+	47815	316	102181166;	exon:129953155-129953306,exon:130000806-130000969	F45_2,F45_3,F65_1,F65_2,F90_1,F90_2,F90_3,F120_1,F120_2,F120_3,F135_2,F135_3,B1_3	3,2,2,3,4,5,2,2,3,2,2,2,2	1.87195e+38	PMS1
novel_circ_0003154	NC_030809.1	129971607	130029110	+	57503	103	102181166;	exon:129971608-129971710	F90_2,F90_3,F120_1,F120_2,F135_1,F135_2,F135_3,B1_1,B1_2	3,5,2,5,4,3,12,7,2	2.01196e+26	PMS1
novel_circ_0003163	NC_030809.1	130033432	130050017	+	16585	275	102181166;	exon:130033433-130033576,exon:130049887-130050017	F120_1,F120_2,F120_3,F135_1,F135_2,F135_3,B1_1,B1_2,B1_3	11,8,3,3,6,2,6,4,7	1.7723e+26	PMS1
novel_circ_0003164	NC_030809.1	130046114	130055571	+	9457	107	102181166;	exon:130055465-130055571	F45_1,F45_2,F45_3,F65_1,F65_2,F65_3,F90_1,F90_2,F90_3,F120_1,F120_2,F120_3,F135_1,F135_2,F135_3,B1_1,B1_2,B1_3,B90_2,B90_3	6,8,3,7,13,7,17,6,10,17,16,15,9,12,21,21,8,19,2,3	3.34255e+59	PMS1
novel_circ_0003165	NC_030809.1	130046114	130066907	+	20793	189	n/a	intergenic_region:130055465-130055571,intergenic_region:130066826-130066907	F45_1,F45_2,F45_3,F65_1,F65_2,F65_3,F90_1,F90_2,F90_3,F120_1,F120_2,F120_3,F135_1,F135_2,F135_3,B1_1,B1_3	8,2,2,15,12,3,6,6,7,11,7,13,2,10,8,9,7	159,121,142,135,162,90,128,109,112,124,122,122,164,114,120,170,182	--
novel_circ_0003178	NC_030809.1	130488137	130504255	-	16118	194	102177103;	exon:130488138-130488190,exon:130504115-130504255	F45_1,F45_2,F65_1,F65_2,F65_3,F90_1,F90_2,F90_3,F120_1,F120_2,F120_3,F135_1,F135_2,F135_3,B1_1,B1_2,B1_3,B90_1,B90_2	3,5,7,18,3,10,7,23,10,7,15,10,4,12,13,3,5,3,4	1.78163e+56	HIBCH
novel_circ_0003180	NC_030809.1	130498125	130504255	-	6130	307	102177103;	exon:130498126-130498206,exon:130502248-130502332,exon:130504115-130504255	F45_1,F65_2,F90_3,F135_2,F135_3,B1_1,B1_2,B1_3,B90_1,B90_2,B90_3	3,5,7,3,5,5,3,4,4,3,3	1.87173e+32	HIBCH
novel_circ_0003184	NC_030809.1	130861550	130879978	+	18428	52	102176080;	exon:130879927-130879978	F45_1,F45_2,F45_3,F65_1,F65_2,F65_3,F90_1,F90_2,F90_3,F120_1,F120_2,F120_3,F135_1,F135_2,F135_3,B1_1,B1_2,B1_3,B90_1,B90_2,B90_3	18,19,10,23,22,19,15,10,17,12,16,19,9,3,8,11,25,7,9,4,5	154,143,165,204,224,161,191,163,174,198,224,140,103,102,100,122,141,163,86,85,114	NAB1
novel_circ_0003186	NC_030809.1	130877229	130879978	+	2749	186	102176080;	exon:130877230-130877363,exon:130879927-130879978	F45_2,F45_3,F90_2,F120_1,F120_2,F120_3,F135_1,F135_2,F135_3,B1_1,B1_2,B1_3,B90_1,B90_2,B90_3	3,4,4,9,14,13,12,9,7,12,2,12,16,9,9	161,212,195,207,214,144,110,125,99,137,141,176,129,117,162	NAB1
novel_circ_0003187	NC_030809.1	130877229	130891570	+	14341	134	102176080;	exon:130877230-130877363	F45_1,F45_3,F90_2,F90_3,F120_1,F120_2,F120_3,F135_1,F135_2,B1_2,B90_1	2,4,5,2,4,3,8,4,2,2,2	2.38211e+32	NAB1
novel_circ_0003188	NC_030809.1	130877229	130896014	+	18785	186	102176080;	exon:130877230-130877363,exon:130879927-130879978	F45_1,F45_2,F45_3,F65_1,F65_2,F65_3,F90_1,F90_2,F90_3,F120_1,F120_2,F120_3,F135_1,F135_2,F135_3,B1_1,B1_2,B1_3,B90_1,B90_3	6,10,7,19,21,8,13,35,35,29,38,26,22,16,10,11,3,8,3,5	278,183,255,217,238,147,183,182,170,197,212,143,112,134,95,155,141,200,139,174	NAB1
novel_circ_0003197	NC_030809.1	131272816	131283328	-	10512	186	102179051;	exon:131282723-131282858,exon:131283279-131283328	F45_2,F65_1,F65_2,F90_2,F120_1,F120_2,F135_1,F135_2,F135_3,B1_2,B1_3,B90_1	4,4,4,3,9,3,2,4,3,3,4,2	93,91,103,70,61,63,20,27,30,47,87,52	ERCC3
novel_circ_0003200	NC_030809.1	131318189	131320698	-	2509	148	102175623;	exon:131319335-131319402,exon:131320619-131320698	F45_1,F45_2,F45_3,F65_1,F65_2,F65_3,F90_1,F90_2,F90_3,F120_1,F120_2,F120_3,F135_1,F135_2,F135_3,B1_1,B1_2,B1_3,B90_1,B90_2,B90_3	9,5,11,11,5,3,6,3,18,12,10,5,21,17,15,13,6,8,7,4,4	220,203,301,145,186,178,182,200,187,137,148,98,207,113,144,140,106,169,133,176,199	MAP3K2
novel_circ_0003201	NC_030809.1	131318189	131322045	-	3856	486	102175623;	exon:131318190-131318396,exon:131319335-131319402,exon:131320619-131320698,exon:131321915-131322045	F120_1,F120_2,F120_3,F135_3,B1_3	5,2,3,3,2	131,150,98,150,187	MAP3K2
novel_circ_0003204	NC_030809.1	131330574	131341080	-	10506	141	102175623;	exon:131330575-131330674,exon:131335194-131335234	F45_1,F45_2,F45_3,F65_1,F65_2,F65_3,F90_1,F90_2,F90_3,F120_1,F120_2,F120_3,F135_1,F135_2,F135_3,B1_1,B1_2,B1_3,B90_1,B90_2,B90_3	17,10,6,26,19,10,13,11,8,10,14,17,14,8,7,7,7,2,3,3,2	190,119,228,115,167,94,139,125,124,129,129,68,158,89,146,105,63,136,84,123,141	MAP3K2
novel_circ_0003208	NC_030809.1	131499301	131500102	-	801	248	100861142;	exon:131499302-131499359,exon:131499913-131500102	F45_1,F65_1,F65_2,F120_1,F120_3,F135_1,F135_2,B1_1,B1_2,B1_3,B90_2,B90_3	3,2,5,2,2,2,4,5,3,3,3,3	3.44271e+35	IWS1
novel_circ_0003210	NC_030809.1	131653464	131656425	-	2961	348	102178216;	exon:131653465-131653585,exon:131653787-131653853,exon:131656266-131656425	F45_1,F65_1,F65_2,F65_3,F90_1,F90_2,F90_3,F120_1,F120_2,F120_3,F135_1,F135_2,F135_3,B1_1,B1_2,B1_3,B90_1,B90_2	2,13,22,3,18,18,23,25,28,23,18,8,6,13,7,18,12,6	225,316,242,78,275,371,470,318,336,189,420,265,285,244,159,282,157,158	LIMS2
novel_circ_0003212	NC_030809.1	131790196	131796719	-	6523	326	102174781;	exon:131790197-131790294,exon:131796492-131796719	F45_1,F45_2,F45_3,F65_1,F65_2,F65_3,F90_1,F90_2,F90_3,F120_1,F120_2,F120_3,F135_1,F135_2,F135_3,B1_1,B1_2,B1_3,B90_1,B90_2,B90_3	22,18,21,24,33,17,23,17,31,51,44,46,58,26,23,22,24,33,13,6,5	3.81255e+62	WDR33
novel_circ_0003219	NC_030809.1	132125538	132133114	+	7576	131	102172300;	exon:132132984-132133114	F45_3,F65_1,F65_2,F90_2,F120_1,F120_3,F135_1,F135_2,F135_3,B1_1,B1_2,B1_3,B90_1,B90_2	3,6,11,5,10,5,9,4,3,7,4,5,4,3	3.8623e+41	UGGT1
novel_circ_0003225	NC_030809.1	132132983	132144454	+	11471	445	102172300;	exon:132132984-132133114,exon:132136933-132137045,exon:132143570-132143670,exon:132144355-132144454	F45_1,F45_2,F45_3,F65_1,F65_2,F65_3,F90_1,F90_2,F90_3,F120_1,F120_2,F120_3,F135_1,F135_2,F135_3,B1_1,B1_3	10,4,7,2,4,9,7,8,2,11,10,7,9,10,7,8,6	3.7339e+50	UGGT1
novel_circ_0003227	NC_030809.1	132132983	132162743	+	29760	263	102172300;	exon:132132984-132133114,exon:132162612-132162743	F45_1,F45_2,F45_3,F65_1,F65_2,F65_3,F90_1,F90_2,F90_3,F120_1,F120_2,F120_3,F135_1,F135_2,F135_3,B1_1,B1_2,B1_3,B90_2	15,16,13,33,21,17,12,17,26,31,35,33,15,8,22,2,15,13,4	3.62359e+56	UGGT1
novel_circ_0003229	NC_030809.1	132132983	132190794	+	57811	343	102172300;	exon:132132984-132133114,exon:132136933-132137045,exon:132190696-132190794	F45_1,F45_2,F45_3,F65_1,F65_2,F65_3,F90_1,F90_2,F90_3,F120_1,F120_2,F120_3,F135_3,B1_2	3,3,5,11,11,9,2,6,3,7,3,4,3,3	338,330,412,212,224,169,188,168,171,104,116,90,178,168	UGGT1
novel_circ_0003233	NC_030809.1	132140432	132162743	+	22311	358	102172300;	exon:132140433-132140522,exon:132160575-132160710,exon:132162612-132162743	F45_3,F65_1,F65_2,F65_3,F90_1,F90_2,F120_3,F135_1,F135_3,B1_1,B90_1	2,4,4,3,5,2,6,3,3,3,2	5.07271e+32	UGGT1
novel_circ_0003239	NC_030809.1	132198857	132202747	+	3890	389	102172300;	exon:132198858-132198953,exon:132201670-132201772,exon:132202558-132202747	F45_1,F45_2,F45_3,F65_1,F65_2,F65_3,F90_1,F90_2,F90_3,F120_1,F120_2,F120_3,F135_1,F135_2,F135_3,B1_1,B1_2,B1_3,B90_1,B90_2	17,21,20,18,20,4,9,3,17,41,39,33,20,33,19,23,9,35,11,6	327,270,372,203,258,174,170,156,180,86,114,88,137,169,166,166,139,203,96,120	UGGT1
novel_circ_0003241	NC_030809.1	132198857	132213631	+	14774	364	102172300;	exon:132198858-132198953,exon:132201670-132201772,exon:132202014-132202093,exon:132213547-132213631	F45_1,F45_2,F45_3,F65_1,F65_2,F90_1,F90_2,F90_3,F120_1,F120_2,F120_3,F135_1,F135_2,F135_3,B1_1,B1_2,B1_3,B90_1	4,2,2,10,5,6,4,8,7,8,8,2,2,4,5,4,2,3	345,276,384,201,217,184,140,164,81,107,102,112,177,161,152,145,198,114	UGGT1
novel_circ_0003245	NC_030809.1	13352061	13356115	-	4054	376	102172215;	exon:13352062-13352298,exon:13355977-13356115	F45_1,F45_2,F45_3,F65_1,F65_2,F90_1,F90_2,F90_3,F120_1,F120_2,F120_3,F135_1,F135_2,F135_3,B1_2,B90_1	13,15,18,16,16,3,3,11,3,10,7,3,5,9,5,3	261,184,252,172,234,197,188,151,108,140,83,139,128,171,113,151	PUM1
novel_circ_0003249	NC_030809.1	13353376	13356115	-	2739	347	102172215;	exon:13353377-13353584,exon:13355977-13356115	F45_1,F45_2,F45_3,F65_1,F65_2,F90_1,F120_1,F135_2	3,4,3,8,3,2,5,2	3.29224e+23	PUM1
novel_circ_0003257	NC_030809.1	13375734	13389300	-	13566	106	102172215;	exon:13389195-13389300	F45_3,F65_2,F90_1,F90_2,F90_3,F120_1,F120_2,F120_3,F135_1,F135_3,B90_2	11,5,3,3,2,3,7,7,2,8,2	3.70301e+32	PUM1
novel_circ_0003258	NC_030809.1	13375734	13389303	-	13569	380	102172215;	exon:13375735-13376005,exon:13389195-13389303	F45_1,F45_2,F45_3,F65_1,F65_2,F65_3,F90_1,F90_2,F90_3,F120_1,F120_2,F120_3,F135_1,F135_2,F135_3,B1_1,B1_2,B1_3,B90_1,B90_2	16,10,5,19,20,12,8,10,16,16,19,11,3,13,12,7,6,6,3,2	3.35315e+59	PUM1
novel_circ_0003261	NC_030809.1	13388047	13389303	-	1256	288	102172215;	exon:13388048-13388226,exon:13389195-13389303	F45_1,F45_2,F45_3,F65_1,F65_2,F65_3,F90_1,F90_2,F90_3,F120_1,F120_2,F120_3,F135_1,F135_2,F135_3,B1_1,B1_2,B1_3,B90_1,B90_2,B90_3	8,10,8,11,4,12,4,12,12,9,7,18,15,3,6,7,13,7,16,8,13	4.20363e+62	PUM1
novel_circ_0003270	NC_030809.1	135422722	135427624	+	4902	223	100861373;	exon:135422723-135422827,exon:135427507-135427624	F45_2,F45_3,F65_1,F65_2,F65_3,F90_1,F90_2,F90_3,F120_1,F120_2,F120_3,F135_1,F135_3,B1_1,B1_2,B1_3,B90_1	7,5,5,2,4,2,8,6,8,13,14,5,6,5,2,8,2	5.42696e+50	CYFIP1
novel_circ_0003275	NC_030809.1	135441854	135446943	+	5089	421	100861373;	exon:135441855-135442021,exon:135445597-135445753,exon:135446847-135446943	F65_1,F65_2,F90_3,F120_1,F120_2,F120_3,F135_1,F135_3,B1_1	3,4,3,5,7,5,2,3,4	3.70346e+26	CYFIP1
novel_circ_0003279	NC_030809.1	135453228	135464548	+	11320	88	100861373;	exon:135464461-135464548	F45_1,F45_2,F45_3,F65_1,F65_2,F65_3,F90_1,F90_2,F90_3,F120_1,F120_2,F135_1,F135_2,F135_3,B1_1,B1_3	9,5,6,2,5,11,4,3,6,7,4,5,3,5,4,3	5.26479e+47	CYFIP1
novel_circ_0003282	NC_030809.1	135477859	135480092	+	2233	73	100861373;	exon:135477860-135477932	F45_1,F45_3,F65_1,F65_2,F65_3,F90_1,F90_2,F120_1,F120_2,F120_3,F135_1,F135_2,F135_3,B1_1,B1_2,B1_3,B90_1,B90_2,B90_3	3,6,4,16,4,3,13,10,9,12,3,7,7,8,3,4,8,3,3	4.01454e+56	CYFIP1
novel_circ_0003283	NC_030809.1	135486566	135497824	-	11258	236	102187172;	exon:135486567-135486802	F45_3,F65_1,F65_2,F65_3,F120_3,F135_2,F135_3,B90_1	5,2,8,2,4,5,3,2	3.36327e+23	NIPA2
novel_circ_0003288	NC_030809.1	135699686	135712163	+	12477	192	102186637;	exon:135711972-135712163	F45_1,F65_1,F65_2,F120_1,F120_2,F135_1,F135_2,F135_3,B1_1,B1_2,B1_3,B90_2	5,4,4,9,9,4,2,3,3,2,3,4	141,110,100,78,70,77,95,87,71,69,115,121	LOC102186637
novel_circ_0003290	NC_030809.1	135699686	135750004	+	50318	198	102186637;	exon:135749712-135749817,exon:135749913-135750004	F45_3,F65_1,F65_2,F65_3,F90_1,F90_2,F90_3,F120_2,F120_3,F135_1,F135_2,F135_3,B1_1,B1_3	6,10,8,3,3,3,7,5,10,2,2,12,2,6	121,98,107,91,71,87,68,64,38,62,81,76,63,100	LOC102186637
novel_circ_0003295	NC_030809.1	135726880	135728759	+	1879	518	102186637;	exon:135726881-135727028,exon:135727542-135727772,exon:135728621-135728759	F45_1,F45_2,F45_3,F65_1,F65_2,F120_2,F120_3,F135_1,F135_2,F135_3,B1_1,B1_2,B1_3	3,4,2,3,5,4,3,2,3,3,2,2,3	99,65,74,109,107,76,50,58,45,67,58,59,62	LOC102186637
novel_circ_0003300	NC_030809.1	135749086	135750004	+	918	389	102186637;	exon:135749087-135749277,exon:135749712-135749817,exon:135749913-135750004	F45_1,F45_2,F45_3,F65_1,F65_2,F65_3,F90_1,F90_2,F90_3,F120_1,F120_2,F120_3,F135_1,F135_2,F135_3,B1_1,B1_2,B1_3,B90_1,B90_2,B90_3	25,38,37,37,46,19,19,18,34,29,35,40,30,23,17,22,29,21,24,12,19	156,94,135,96,130,106,62,79,52,80,89,36,59,55,63,65,58,88,84,84,98	LOC102186637
novel_circ_0003306	NC_030809.1	135783189	135785680	+	2491	313	102186637;	exon:135783190-135783361,exon:135785540-135785680	F45_1,F45_2,F45_3,F65_1,F65_2,F90_1,F90_2,F90_3,F120_1,F120_2,F120_3,F135_1,F135_2,F135_3,B1_1,B1_2,B1_3,B90_1,B90_2,B90_3	3,10,7,21,6,6,33,12,38,50,11,61,38,56,47,37,17,12,13,12	138,64,127,106,126,88,79,90,63,86,57,71,80,86,64,59,81,73,103,81	LOC102186637
novel_circ_0003312	NC_030809.1	135934873	135937597	+	2724	288	102186347;	exon:135934874-135934972,exon:135937409-135937597	F65_1,F65_2,F120_1,F120_2,F120_3	4,2,5,2,6	99,85,88,63,58	OCA2
novel_circ_0003315	NC_030809.1	13596257	13607614	-	11357	215	102171935;	exon:13596258-13596378,exon:13607521-13607614	F45_1,F45_2,F45_3,F65_1,F65_2,F65_3,F120_1,F120_2,F120_3,F135_3,B1_1,B1_3,B90_1	2,4,3,3,9,3,6,3,8,3,2,2,2	4.16351e+38	SNRNP40
novel_circ_0003319	NC_030809.1	135969640	135976209	+	6569	321	102186347;	exon:135969641-135969697,exon:135970781-135970905,exon:135976071-135976209	F45_1,F45_2,F45_3,F65_1,F65_2,F65_3,F90_1,F90_2,F90_3,F120_1,F120_2,F120_3,F135_1,F135_2,F135_3,B1_1	2,3,3,4,9,6,5,9,13,14,6,23,10,12,10,4	105,87,107,173,122,125,84,84,95,141,134,149,87,73,36,31	OCA2
novel_circ_0003322	NC_030809.1	135969640	136013255	+	43615	182	102186347;	exon:135969641-135969697,exon:135970781-135970905	F45_2,F45_3,F65_1,F65_2,F65_3,F90_1,F90_2,F90_3,F120_1,F120_2,F120_3,F135_1,F135_2,F135_3,B1_1,B1_2,B1_3	8,7,18,16,6,9,8,12,11,18,15,8,11,3,7,4,2	100,122,171,123,138,112,79,108,128,162,159,91,77,48,42,40,31	OCA2
novel_circ_0003348	NC_030809.1	13866193	13866966	-	773	300	102168870;	exon:13866194-13866337,exon:13866811-13866966	F45_1,F65_1,F65_2,F65_3,F90_2,F90_3,F120_1,F120_2,F120_3,F135_1,F135_2,F135_3,B1_1,B1_3	2,5,4,5,11,4,3,8,6,3,3,4,2,5	2.61226e+41	PEF1
novel_circ_0003356	NC_030809.1	14649285	14651612	+	2327	101	102185695;	intron:14651512-14651612	F45_2,F45_3,F65_2,F90_1,F90_2,F90_3,F120_1,F120_2,F120_3,F135_3,B1_2,B90_3	39,24,41,19,21,44,28,53,40,15,24,10	43,57,40,61,51,60,29,45,29,18,19,10	ZBTB8A
novel_circ_0003360	NC_030809.1	14684275	14688455	+	4180	170	102185695;	exon:14688286-14688455	F45_1,F45_2,F45_3,F65_1,F65_2,F65_3,F90_3,F120_1,F120_3,F135_1,F135_2,B1_1,B1_3	5,4,4,10,6,10,10,3,7,2,3,10,4	89,89,113,87,70,73,76,41,47,34,28,27,23	ZBTB8A
novel_circ_0003362	NC_030809.1	14741763	14742143	-	380	202	102170923;	exon:14741764-14741840,exon:14742019-14742143	F65_1,F90_2,F120_1,F120_2,F120_3,F135_3,B1_1,B90_1,B90_2,B90_3	2,3,10,6,4,3,2,2,2,3	3.45161e+29	SYNC
novel_circ_0003365	NC_030809.1	15053120	15054558	-	1438	269	102182002;	exon:15053121-15053316,exon:15054486-15054558	F65_1,F90_2,F90_3,F120_1,F120_2,F120_3,F135_1,F135_2,F135_3,B1_1,B1_2,B90_1,B90_2,B90_3	4,5,6,2,4,8,8,3,6,7,4,4,3,2	4.12288e+44	AK2
novel_circ_0003369	NC_030809.1	15939773	15960259	-	20486	174	102179613;	exon:15939774-15939947	F45_1,F45_3,F65_1,F65_2,F65_3,F90_1,F90_2,F90_3,F120_1,F120_2,F120_3,F135_2,F135_3,B1_1	6,11,3,8,8,6,3,6,5,11,5,2,3,3	117,135,128,120,119,144,116,89,86,100,68,61,65,91	DIS3L2
novel_circ_0003372	NC_030809.1	16037240	16053063	-	15823	156	102179613;	exon:16037241-16037342,exon:16042491-16042544	F45_1,F45_2,F45_3,F65_1,F65_2,F65_3,F90_1,F90_2,F90_3,F120_1,F120_2,F120_3,F135_1,F135_2,F135_3,B1_3,B90_1	3,4,6,14,6,7,6,2,7,4,6,12,4,4,8,2,2	61,78,115,109,114,152,111,126,83,78,111,61,98,58,69,92,102	DIS3L2
novel_circ_0003376	NC_030809.1	16052240	16053063	-	823	302	102179613;	exon:16052241-16052398,exon:16052920-16053063	F45_1,F45_2,F45_3,F65_1,F65_2,F65_3,F90_1,F90_2,F90_3,F120_1,F120_2,F120_3,F135_1,F135_2,F135_3,B1_1,B1_2,B1_3,B90_1,B90_2,B90_3	2,5,8,9,10,5,10,7,12,20,26,14,22,13,12,9,8,4,15,9,10	68,74,106,111,134,134,107,121,87,100,128,78,90,56,61,71,54,109,99,70,68	DIS3L2
novel_circ_0003378	NC_030809.1	16597964	16604852	-	6888	253	102177943;	exon:16597965-16598101,exon:16604737-16604852	F45_2,F45_3,F65_2,F65_3,F90_1,F120_1,F120_2,F120_3,B1_1,B1_3	2,6,3,2,3,3,3,6,4,2	33,74,48,21,42,17,16,9,5,8	ARMC9
novel_circ_0003393	NC_030809.1	17117267	17144616	-	27349	440	102175725;	exon:17117268-17117386,exon:17121449-17121613,exon:17144461-17144616	F45_1,F45_2,F65_1,F65_2,F65_3,F90_1,F90_3,F120_1,F120_2,B1_1	4,2,7,5,3,2,2,4,4,2	4.10385e+29	CAB39
novel_circ_0003402	NC_030809.1	17538446	17539737	+	1291	297	102174608;	exon:17538447-17538562,exon:17539265-17539373,exon:17539666-17539737	F45_3,F65_1,F65_2,F90_1,F90_3,F120_1,F120_2,F120_3,F135_1,F135_2,F135_3,B1_1,B1_2,B1_3,B90_1,B90_2,B90_3	2,3,2,5,7,26,21,21,15,17,12,7,10,16,37,13,21	19,4,10,8,15,21,13,24,7,11,7,14,14,17,24,23,9	SP110
novel_circ_0003403	NC_030809.1	17538446	17540659	+	2213	289	102174608;	exon:17538447-17538562,exon:17539201-17539373	F90_3,F120_1,F120_2,F120_3,F135_1,F135_2,B1_1,B1_2,B90_1,B90_2	4,5,4,2,5,4,2,3,4,4	14,12,11,16,5,10,12,14,18,14	SP110
novel_circ_0003404	NC_030809.1	17538449	17539737	+	1288	294	102174608;	exon:17538450-17538562,exon:17539265-17539373,exon:17539666-17539737	F120_1,F120_2,F120_3,F135_1,B1_2,B1_3,B90_1,B90_2,B90_3	3,2,3,2,2,3,6,6,2	21,13,25,7,14,17,24,23,9	SP110
novel_circ_0003406	NC_030809.1	17811359	17828172	+	16813	147	102171666;	exon:17811360-17811506	F45_1,F45_2,F45_3,F65_1,F65_2,F65_3,F90_1,F90_2,F90_3,F120_1,F120_2,F120_3,F135_1,F135_2,F135_3,B1_1,B1_2,B1_3,B90_1,B90_2,B90_3	21,23,34,27,39,21,28,25,21,39,59,52,33,19,31,35,29,34,20,14,3	5.42382e+62	TRIP12
novel_circ_0003408	NC_030809.1	17811359	17846107	+	34748	284	102171666;	exon:17811360-17811506,exon:17845971-17846107	F45_1,F45_2,F45_3,F65_1,F65_2,F65_3,F90_1,F90_2,F90_3,F120_1,F120_2,F120_3,F135_1,F135_2,F135_3,B1_1,B1_2,B1_3,B90_1,B90_2,B90_3	5,9,8,10,7,2,8,11,12,16,12,21,22,6,10,16,11,6,2,8,2	4.94347e+62	TRIP12
novel_circ_0003412	NC_030809.1	17826400	17846107	+	19707	263	102171666;	exon:17826401-17826526,exon:17845971-17846107	F45_1,F45_2,F45_3,F65_1,F65_2,F90_1,F120_2,F120_3,F135_1,B1_2,B90_2	3,7,3,3,5,5,3,7,2,2,3	4.40319e+32	TRIP12
novel_circ_0003414	NC_030809.1	17843217	17846107	+	2890	243	102171666;	exon:17843218-17843323,exon:17845971-17846107	F45_1,F45_2,F45_3,F65_1,F65_2,F65_3,F90_1,F90_2,F90_3,F120_1,F120_2,F120_3,F135_1,F135_2,F135_3,B1_1,B1_2,B1_3,B90_1,B90_2,B90_3	12,11,14,16,37,19,14,23,14,46,39,47,19,5,8,9,17,5,13,6,14	4.82382e+62	TRIP12
novel_circ_0003418	NC_030809.1	17871178	17873059	+	1881	421	102171666;	exon:17871179-17871271,exon:17871461-17871622,exon:17872894-17873059	F45_1,F45_2,F45_3,F65_1,F65_2,F65_3,F90_1,F90_2,F90_3,F120_1,F120_2,F135_1,F135_2,F135_3,B1_1,B1_3,B90_1,B90_3	15,8,10,7,16,8,5,5,7,14,11,10,13,8,4,14,4,5	5.94438e+53	TRIP12
novel_circ_0003419	NC_030809.1	17871178	17888794	+	17616	192	102171666;	exon:17888603-17888794	F45_1,F45_2,F45_3,F65_1,F65_2,F65_3,F90_1,F90_2,F120_1,F120_2,F120_3,F135_2,F135_3,B1_1,B1_2,B1_3,B90_1,B90_2,B90_3	8,13,6,6,6,6,7,5,6,5,11,8,5,8,7,6,2,3,2	5.23374e+56	TRIP12
novel_circ_0003423	NC_030809.1	17880261	17888794	+	8533	371	102171666;	exon:17880262-17880490,exon:17887409-17887550	F45_1,F45_3,F65_1,F65_2,F65_3,F90_1,F90_2,F120_1,F135_2,B1_1,B1_3	3,2,2,5,2,2,5,3,2,2,2	5.22576e+32	TRIP12
novel_circ_0003444	NC_030809.1	20622178	20632691	-	10513	201	102189253;	exon:20622179-20622322,exon:20632635-20632691	F45_1,F45_3,F65_2,F120_1,F120_2,F120_3	3,2,2,3,5,3	44,81,54,53,49,35	RHBDD1
novel_circ_0003446	NC_030809.1	20622178	20672013	-	49835	144	102189253;	exon:20622179-20622322	F45_1,F45_3,F65_1,F65_2,F65_3,F90_1,F90_2,F90_3,F120_1,F120_2,F120_3,F135_2,B1_1,B1_2,B1_3,B90_1,B90_2	3,2,2,8,3,2,3,3,3,7,2,4,3,5,12,6,2	35,84,67,54,65,71,39,60,62,37,45,49,32,41,89,57,35	RHBDD1
novel_circ_0003450	NC_030809.1	20669485	20672013	-	2528	133	102189253;	exon:20669486-20669618	F45_2,F45_3,F65_1,F65_2,F65_3,F90_1,F90_2,F90_3,F120_1,F120_2,F120_3,F135_1,F135_3,B1_1,B1_2,B1_3,B90_1,B90_2,B90_3	4,8,9,12,11,3,3,7,3,10,5,7,3,10,4,3,8,5,9	65,80,70,53,76,73,46,75,61,57,41,67,66,62,44,80,72,47,48	RHBDD1
novel_circ_0003452	NC_030809.1	2081496	2090753	+	9257	203	102172220;	exon:2090551-2090753	F45_2,F45_3,F65_1,F65_2,F65_3,F90_1,F90_2,F90_3,F120_1,F120_2,F120_3,F135_1,F135_2,F135_3,B1_2,B1_3	4,3,12,17,3,17,16,22,7,18,9,6,3,6,5,4	76,119,151,127,55,122,113,91,25,30,28,8,11,14,10,16	PAX7
novel_circ_0003453	NC_030809.1	22696900	22730188	+	33288	90	102188364;	exon:22730099-22730188	F45_2,F65_1,F90_2,F120_1,F120_2,F120_3	3,4,5,3,2,3	33,44,53,30,21,29	DOCK10
novel_circ_0003467	NC_030809.1	2308668	2312784	-	4116	297	102171391;	exon:2308669-2308808,exon:2311347-2311442,exon:2312724-2312784	F65_2,F90_1,F120_1,F120_2,F120_3,F135_3,B1_3,B90_1	3,2,5,2,2,2,2,4	59,56,48,65,21,40,56,26	IFFO2
novel_circ_0003468	NC_030809.1	23089489	23090964	+	1475	325	102188094;	intron:23089490-23089687,intron:23090838-23090964	F45_1,F65_1,F90_3,F120_1,F120_2,F120_3,F135_1,F135_3,B1_1	3,2,2,2,2,3,5,6,4	1.95194e+26	CUL3
novel_circ_0003469	NC_030809.1	23089489	23114813	+	25324	439	102188094;	exon:23089490-23089687,exon:23090838-23090964,exon:23114700-23114813	F45_1,F45_2,F45_3,F65_1,F65_2,F65_3,F90_1,F90_2,F90_3,F120_1,F120_2,F120_3,F135_1,F135_2,F135_3,B1_1,B1_2,B1_3	12,8,8,7,12,6,17,8,16,8,25,17,13,11,7,14,3,5	4.76419e+53	CUL3
novel_circ_0003473	NC_030809.1	23132436	23143916	+	11480	269	102188094;	exon:23132437-23132597,exon:23143809-23143916	F45_2,F45_3,F65_1,F65_2,F65_3,F120_3,F135_2	7,4,9,5,3,5,3	5.5665e+20	CUL3
novel_circ_0003476	NC_030809.1	23140566	23143916	+	3350	146	102188094;	exon:23140567-23140712	F45_1,F45_2,F45_3,F65_1,F65_2,F65_3,F120_1,F120_3,F135_1,F135_2,F135_3	2,5,2,4,4,2,8,5,2,3,2	6.6461e+32	CUL3
novel_circ_0003479	NC_030809.1	23649325	23658929	+	9604	198	100861161;	exon:23658732-23658929	F45_3,F65_1,F65_2,F65_3	6,3,3,4	153101137121	SERPINE2
novel_circ_0003482	NC_030809.1	23752988	23754820	+	1832	240	100861160;	exon:23752989-23753119,exon:23754712-23754820	F45_2,F45_3,F65_1,F65_2,F65_3,F90_1,F90_3,F120_1,F120_2,F120_3,F135_1,F135_2,F135_3,B1_1,B1_3,B90_1,B90_2,B90_3	7,14,4,3,11,3,10,10,9,6,2,5,8,5,2,21,7,4	2.743e+53	WDFY1
novel_circ_0003485	NC_030809.1	24707919	24713478	-	5559	407	102185694;	exon:24707920-24708111,exon:24709154-24709228,exon:24713339-24713478	F45_1,F45_2,F45_3,F65_1,F65_2,F65_3,F90_1,F90_2,F90_3,F120_1,F120_2,F120_3,F135_1,F135_2,F135_3,B1_1,B1_2,B1_3,B90_1,B90_2,B90_3	10,26,19,23,8,6,10,23,16,28,33,35,20,30,21,11,22,10,10,7,7	5.35495e+62	ACSL3
novel_circ_0003486	NC_030809.1	24707919	24715386	-	7467	212	102185694;	exon:24713339-24713478,exon:24715315-24715386	F45_1,F45_2,F45_3,F65_1,F65_2,F65_3,F90_1,F90_2,F90_3,F120_1,F120_2,F120_3,F135_1,F135_2,F135_3,B1_1,B1_3	6,14,10,10,6,5,9,12,4,16,14,15,10,9,11,5,8	5.40502e+50	ACSL3
novel_circ_0003487	NC_030809.1	24711158	24713478	-	2320	313	102185694;	exon:24711159-24711331,exon:24713339-24713478	F45_1,F45_2,F45_3,F65_1,F65_2,F65_3,F90_1,F90_2,F90_3,F120_1,F120_2,F120_3,F135_1,F135_2,F135_3,B1_1,B1_2,B1_3,B90_1,B90_2	8,10,12,14,8,5,5,8,6,19,16,19,12,11,8,14,9,6,2,7	5.01447e+59	ACSL3
novel_circ_0003489	NC_030809.1	24713338	24721606	-	8268	140	102185694;	exon:24713339-24713478	F45_1,F45_2,F45_3,F65_1,F65_2,F65_3,F90_2,F90_3,F120_1,F120_2,F120_3,F135_2,F135_3,B1_1,B1_2,B1_3	3,6,11,2,4,2,4,5,3,6,6,3,3,8,2,3	4.41476e+47	ACSL3
novel_circ_0003491	NC_030809.1	24720121	24721606	-	1485	288	102185694;	exon:24720122-24720231,exon:24721429-24721606	F45_1,F65_1,F65_2,F65_3,F90_1,F90_3,F120_2,F120_3,F135_1,F135_2,F135_3,B1_2,B1_3	3,5,4,3,5,4,7,5,5,4,2,5,2	4.4933e+38	ACSL3
novel_circ_0003492	NC_030809.1	24942903	24943855	-	952	384	102185127;	exon:24942904-24943108,exon:24943677-24943855	F45_1,F45_2,F45_3	7,6,3	18,6,15	MOGAT1
novel_circ_0003493	NC_030809.1	24989467	24995414	+	5947	172	100861378;	exon:24989468-24989523,exon:24995299-24995414	F45_1,F45_2,F65_1,F65_2,F65_3,F90_1,F90_2,F90_3,F120_1,F120_3,F135_1,F135_2,F135_3,B1_1,B1_3,B90_1,B90_2	4,4,3,7,7,6,3,5,2,17,3,7,3,16,4,5,4	5.88414e+54	FARSB
novel_circ_0003500	NC_030809.1	25000215	25016131	+	15916	211	100861378;	exon:25012824-25012916,exon:25016014-25016131	F45_3,F65_2,F120_1,F120_2,F120_3,F135_1,F135_3,B1_2	3,3,2,2,8,3,4,2	6.81591e+26	FARSB
novel_circ_0003501	NC_030809.1	25000215	25029805	+	29590	307	100861378;	exon:25000216-25000366,exon:25029650-25029805	F45_1,F45_3,F65_1,F65_3,F90_3,F120_1,F120_2,F120_3,F135_1,F135_2,F135_3,B1_1,B1_3	2,4,9,6,4,3,5,14,8,2,2,3,5	7.35706e+43	FARSB
novel_circ_0003504	NC_030809.1	25001396	25029805	+	28409	336	100861378;	exon:25001397-25001505,exon:25002622-25002692,exon:25029650-25029805	F45_1,F45_2,F45_3,F65_1,F65_2,F90_1,F90_2,F90_3,F120_1,F120_2,F120_3,F135_1,F135_3,B1_1,B1_2,B1_3	6,7,3,6,7,2,6,12,5,7,3,7,8,3,15,6	6.82538e+50	FARSB
novel_circ_0003511	NC_030809.1	26259783	26262374	+	2591	397	102183467;	exon:26259784-26259908,exon:26260920-26261079,exon:26262263-26262374	F45_1,F45_2,F45_3,F65_1,F65_2,F65_3,F90_1,F90_2,F90_3,F120_1,F120_2,F135_1,B1_2	6,9,16,6,9,9,3,3,2,2,8,4,3	236,394,387,183,159,201,140,83,92,74,54,21,38	EPHA4
novel_circ_0003513	NC_030809.1	2693048	2731662	-	38614	326	108637127;	exon:2693049-2693162,exon:2698437-2698558,exon:2731573-2731662	F45_1,F45_2,F45_3,F65_1,F65_2,F65_3,F90_1,F90_2,F90_3,F120_1,F120_2,F120_3,F135_1,F135_2,F135_3,B1_1,B1_2,B1_3,B90_1,B90_2,B90_3	15,14,27,47,28,18,32,22,42,54,67,87,73,72,66,41,23,30,19,15,9	4.81299e+62	CAPZB
novel_circ_0003525	NC_030809.1	2918383	2921598	+	3215	309	102169146;	exon:2918384-2918431,exon:2919402-2919511,exon:2921448-2921598	F45_1,F45_2,F45_3,F65_1,F65_2,F65_3,F90_1,F90_2,F90_3,F120_1,F120_2,F120_3,F135_1,F135_2,F135_3,B1_1,B1_2,B1_3,B90_1,B90_2,B90_3	13,8,10,33,40,10,24,21,25,58,57,48,30,12,20,15,22,15,15,12,16	1.3321e+83	MINOS1
novel_circ_0003527	NC_030809.1	29203873	29204888	-	1015	330	102169343;	exon:29203874-29204046,exon:29204732-29204888	F65_3,F120_1,F120_2,F135_1,F135_2,F135_3,B1_1,B1_3,B90_1,B90_2	2,3,3,3,2,2,2,2,10,2	4.15712e+27	PLCD4
novel_circ_0003531	NC_030809.1	29273228	29284592	+	11364	197	102168779;	exon:29273229-29273324,exon:29284492-29284592	F45_1,F45_2,F45_3,F65_1,F65_2,F65_3,F90_2,F90_3,F120_1,F120_2,F120_3,F135_3,B1_1,B1_2,B90_1,B90_2	4,7,2,3,3,2,2,8,6,6,3,4,3,4,2,4	83,65,93,81,73,93,70,61,78,82,74,105,67,40,60,73	USP37
novel_circ_0003532	NC_030809.1	29273228	29287698	+	14470	78	102168779;	exon:29287621-29287698	F65_2,F65_3,F90_2,F90_3,F120_1,F120_2,F120_3,F135_2,F135_3,B1_2,B1_3,B90_1	3,2,4,5,5,2,3,2,4,3,6,2	75,63,75,67,75,113,84,72,120,38,89,84	USP37
novel_circ_0003533	NC_030809.1	29273228	29300230	+	27002	357	102168779;	exon:29273229-29273324,exon:29287621-29287698,exon:29297484-29297581,exon:29300146-29300230	F45_1,F45_2,F45_3,F65_1,F65_2,F90_3,F120_1,F120_2,F120_3,F135_1,F135_3,B1_2,B1_3,B90_1,B90_2	6,9,5,6,3,2,4,10,8,2,5,3,5,2,2	80,57,86,67,72,61,63,75,54,77,101,47,81,71,61	USP37
novel_circ_0003534	NC_030809.1	29273228	29307992	+	34764	303	102168779;	exon:29273229-29273369,exon:29307831-29307992	F45_1,F45_3,F65_1,F65_3,F90_1,F90_2,F90_3,F120_1,F120_2,F120_3,F135_1,F135_2,F135_3,B1_1,B1_2,B1_3	3,4,7,3,3,3,3,14,4,15,3,8,3,2,4,2	56,89,59,42,35,49,51,36,54,31,62,47,73,46,26,66	USP37
novel_circ_0003535	NC_030809.1	29277561	29300230	+	22669	407	102168779;	exon:29277562-29277785,exon:29297484-29297581,exon:29300146-29300230	F45_1,F45_3,F65_1,F90_2,F120_1,F120_2,F120_3,F135_1,F135_2,F135_3,B1_1,B1_2,B1_3	5,4,8,6,4,5,8,8,5,8,4,2,4	94,111,85,66,73,77,61,87,80,102,68,63,96	USP37
novel_circ_0003537	NC_030809.1	29281166	29300230	+	19064	257	102168779;	exon:29281167-29281338,exon:29300146-29300230	F45_3,F65_2,F90_3,F120_1,F120_3,F135_1,F135_2,F135_3,B1_1,B90_1	3,3,5,7,8,3,6,4,4,2	115,127,88,120,90,103,106,137,75,112	USP37
novel_circ_0003539	NC_030809.1	29287121	29300230	+	13109	362	102168779;	exon:29287122-29287300,exon:29297484-29297581,exon:29300146-29300230	F65_1,F65_2,F90_1,F90_2,F120_1,F120_2,F120_3,F135_1,F135_2,F135_3,B1_1,B1_2,B1_3,B90_1,B90_2	2,3,3,2,2,10,4,6,3,3,9,5,3,3,2	110,98,91,83,119,117,101,138,94,153,84,72,128,100,95	USP37
novel_circ_0003549	NC_030809.1	29325331	29332134	+	6803	487	102168779;	exon:29325332-29325496,exon:29326955-29327020,exon:29331879-29332134	F45_1,F45_2,F65_1,F65_3,F90_1,F90_2,F90_3,F120_2,F120_3,F135_1,F135_2,F135_3,B1_1,B1_3	4,4,3,2,3,4,7,6,7,8,2,7,3,7	137,111,94,106,66,95,89,87,54,125,108,111,93,106	USP37
novel_circ_0003550	NC_030809.1	29331878	29344867	+	12989	484	102168779;	exon:29331879-29332134,exon:29343026-29343192,exon:29344807-29344867	F45_1,F65_1,F65_2,F90_2,F90_3,F120_1,F120_2,F120_3,F135_3,B1_1,B1_2,B1_3	7,9,8,4,2,2,7,10,6,4,4,5	89,71,81,96,72,64,91,70,103,67,54,88	USP37
novel_circ_0003553	NC_030809.1	29788650	29798577	+	9927	315	102188266;	exon:29788651-29788692,exon:29789446-29789496,exon:29796171-29796220,exon:29798406-29798577	F45_1,F45_2,F45_3,F65_1,F65_2,F65_3,F90_1,F90_2,F90_3,F120_1,F120_2,F120_3,F135_1,F135_2,F135_3,B1_1,B1_2,B1_3,B90_1,B90_2,B90_3	6,13,11,15,30,5,27,13,13,42,36,24,28,26,31,32,26,25,36,20,10	212,159,221,145,148,183,137,170,146,144,144,81,175,164,154,129,111,105,162,146,189	TNS1
novel_circ_0003554	NC_030809.1	29788650	29813403	+	24753	210	102188266;	exon:29788651-29788692,exon:29789446-29789496,exon:29813287-29813403	F45_1,F45_2,F65_1,F65_2,F90_1,F90_2,F90_3,F120_1,F120_2,F120_3,F135_1,F135_2,F135_3,B1_1,B1_2,B1_3,B90_1,B90_3	5,6,3,9,6,5,6,14,12,13,13,18,8,9,19,6,8,2	178,153,107,144,141,143,108,104,124,55,131,117,145,100,75,106,141,132	TNS1
novel_circ_0003561	NC_030809.1	30990639	30990930	-	291	291	n/a	intergenic_region:30990640-30990930	F90_3,F120_1,F120_2,F120_3,B1_1	3,6,3,2,2	6,6,2,2,0	--
novel_circ_0003562	NC_030809.1	31133733	31134382	+	649	120	100860950;	exon:31134263-31134382	F65_1,F65_2,F65_3,F90_1,F90_2,F90_3,F120_1,F120_2,F120_3,F135_1,F135_2,F135_3,B1_1,B1_2,B1_3,B90_1,B90_2,B90_3	6,5,5,9,5,11,14,9,19,17,11,10,6,5,3,6,5,2	8.57686e+53	IGFBP5
novel_circ_0003563	NC_030809.1	31133736	31134382	+	646	350	100860950;	exon:31133737-31133966,exon:31134263-31134382	F45_1,F45_2,F45_3,F65_1,F65_2,F90_1,F90_2,F90_3,F120_1,F120_2,F120_3,F135_1,F135_2,F135_3,B1_1,B1_2,B1_3,B90_2	5,5,2,10,8,7,5,4,20,9,13,14,7,13,10,11,6,4	6.1873e+54	IGFBP5
novel_circ_0003573	NC_030809.1	31619715	31657852	-	38137	262	102185877;	exon:31619716-31619785,exon:31657661-31657852	F45_1,F45_2,F45_3,F65_1,F65_2,F65_3,F90_1,F90_2,F90_3,F120_1,F120_2,F120_3,F135_3,B1_1,B1_2,B90_1	4,8,2,5,3,7,5,2,5,12,10,4,6,3,7,3	203,157,234,141,131,132,133,93,112,99,111,75,50,83,90,48	XRCC5
novel_circ_0003579	NC_030809.1	31706491	31737638	+	31147	112	102174889;	exon:31737527-31737638	F45_1,F45_2,F45_3,F65_1,F65_2,F90_1,F120_1,F120_2,F120_3,F135_1,F135_2,B1_1,B1_2,B90_1,B90_3	4,5,4,7,7,2,9,5,5,4,3,2,3,4,2	118,118,75,108,118,125,90,132,85,105,64,72,211,147,130	PECR
novel_circ_0003584	NC_030809.1	3175621	3181084	+	5463	262	102171201;	exon:3175622-3175770,exon:3180972-3181084	F45_1,F45_2,F45_3,F65_1,F65_2,F65_3,F90_1,F90_2,F90_3,F120_1,F120_2,F120_3,F135_1,F135_2,F135_3,B1_1,B1_2,B1_3,B90_1,B90_2,B90_3	19,45,59,25,33,32,47,22,30,60,39,52,25,29,22,36,20,25,20,11,8	115,75,125,102,107,84,83,65,81,93,88,93,102,101,99,105,69,193,193,168,156	OTUD3
novel_circ_0003586	NC_030809.1	3175621	3192850	+	17229	210	102171201;	exon:3180972-3181084,exon:3192754-3192850	F45_2,F45_3,F65_1,F65_2,F65_3,F90_1,F90_3,F120_1,F120_2,F120_3,F135_1,B1_1,B1_3,B90_1	2,4,3,4,2,4,3,4,7,4,8,3,2,2	62,114,93,101,71,40,53,81,70,67,77,86,163,133	OTUD3
novel_circ_0003587	NC_030809.1	3175621	3196188	+	20567	262	102171201;	exon:3175622-3175770,exon:3180972-3181084	F45_1,F45_3,F65_1,F65_2,F65_3,F90_2,F90_3,F120_1,F120_2,F120_3,F135_1,B1_2,B1_3,B90_1	4,5,9,7,11,2,6,15,11,17,3,12,10,2	82,118,87,135,68,77,62,72,72,67,88,46,184,142	OTUD3
novel_circ_0003599	NC_030809.1	33008780	33029156	+	20376	206	102173794;	exon:33008781-33008837,exon:33014210-33014358	F45_1,F45_2,F45_3,F65_1,F65_2,F65_3,F90_1,F90_2,F120_2,F120_3,F135_2,F135_3,B1_3	4,5,4,10,4,5,13,6,13,13,3,4,2	41,42,53,69,49,43,49,49,43,38,7,3,20	BARD1
novel_circ_0003600	NC_030809.1	33008780	33040909	+	32129	379	102173794;	exon:33008781-33008837,exon:33014210-33014358,exon:33040737-33040909	F45_1,F45_3,F65_1,F65_2,F65_3,F90_1,F90_2,F90_3,F120_1,F120_2,F120_3,F135_1,F135_3,B1_1,B1_3	7,8,4,11,11,6,11,13,5,16,23,6,4,3,7	68,79,101,77,75,70,74,71,51,47,52,14,6,10,32	BARD1
novel_circ_0003601	NC_030809.1	33014209	33029156	+	14947	149	102173794;	exon:33014210-33014358	F45_3,F65_1,F90_1,F90_2,F120_1,F120_2,F120_3,F135_3	5,4,4,3,7,8,7,2	74,67,61,49,43,61,31,6	BARD1
novel_circ_0003607	NC_030809.1	34423518	34440338	-	16820	180	102181821;	exon:34423519-34423628,exon:34434185-34434254	F45_1,F45_2,F45_3,F65_1,F65_2,F65_3,F90_1,F90_2,F90_3,F120_1,F120_3,F135_1,F135_3,B1_1,B90_1	6,6,14,15,9,4,10,10,9,5,8,5,3,4,3	50,43,67,55,31,39,19,25,27,32,29,11,14,9,10	LOC102181821
novel_circ_0003615	NC_030809.1	34771858	34811173	+	39315	306	102181170;	exon:34771859-34772026,exon:34811036-34811173	F120_1,F120_2,F120_3,F135_3	5,5,4,5	72,98,65,13	IKZF2
novel_circ_0003631	NC_030809.1	37656075	37658655	+	2580	136	102178577;	exon:37656076-37656211	F45_1,F45_2,F45_3,F65_1,F65_2,F65_3,F90_1,F90_2,F90_3,F120_1,F120_2,F120_3,F135_1,F135_2,F135_3,B1_1,B1_2,B1_3,B90_1,B90_2,B90_3	3,7,6,10,9,5,6,16,6,8,9,11,15,6,9,8,9,20,13,5,3	196,250,290,209,209,183,135,156,126,107,128,118,84,108,121,221,567,362,196,230,153	LANCL1
novel_circ_0003645	NC_030809.1	37856536	37879408	+	22872	87	102176568;	exon:37879322-37879408	F65_1,F120_1,F120_2,F120_3,F135_1,B1_1,B1_2,B1_3	4,6,10,11,4,4,10,2	1.62161e+23	ACADL
novel_circ_0003646	NC_030809.1	37862964	37864698	+	1734	165	102176568;	exon:37862965-37863129	F45_1,F45_2,F45_3,F65_1,F65_2,F65_3,F90_1,F90_2,F90_3,F120_1,F120_2,F120_3,F135_1,F135_2,F135_3,B1_1,B1_2,B1_3,B90_1,B90_3	13,13,5,20,18,10,11,5,11,19,41,32,31,19,20,10,23,13,10,3	1.71163e+59	ACADL
novel_circ_0003655	NC_030809.1	37921927	37929700	+	7773	115	102169342;	intron:37929586-37929700	F45_1,F45_2,F65_1,F65_2,F65_3,F90_1,F90_2,F90_3,F120_2,F120_3,F135_3,B1_1,B1_2,B90_1,B90_3	3,6,9,9,3,2,8,5,4,13,8,3,4,11,6	102,85,81,99,71,110,91,116,86,77,64,37,45,76,44	KANSL1L
novel_circ_0003657	NC_030809.1	37921927	37965894	+	43967	122	102169342;	exon:37965773-37965894	F45_1,F45_2,F45_3,F65_1,F65_2,F65_3,F90_1,F90_2,F90_3,F120_1,F120_2,F120_3,F135_1,F135_2,F135_3,B1_1,B1_2,B1_3,B90_1,B90_2,B90_3	19,2,14,22,12,9,9,17,8,13,27,16,21,7,19,8,8,21,10,6,2	230,190,247,185,222,136,202,167,227,187,222,188,239,137,160,113,118,157,169,84,112	KANSL1L
novel_circ_0003658	NC_030809.1	37921927	37986975	+	65048	197	102169342;	exon:37986779-37986975	F45_1,F45_2,F45_3,F65_1,F65_2,F65_3,F90_1,F90_2,F90_3,F120_1,F120_2,F120_3,F135_1,F135_2,F135_3,B1_1,B1_2,B1_3,B90_1,B90_3	10,13,7,16,13,8,8,14,17,15,25,42,25,18,25,13,23,13,12,4	219,169,231,150,182,116,169,150,165,124,130,107,175,106,93,94,101,122,152,130	KANSL1L
novel_circ_0003661	NC_030809.1	37929585	37986975	+	57390	115	102169342;	intron:37929586-37929700	F45_1,F45_2,F45_3,F65_1,F65_2,F90_1,F90_2,F90_3,F120_1,F120_2,F120_3,F135_1,F135_2,F135_3,B1_2,B1_3,B90_1	4,2,4,4,3,9,5,5,8,7,14,8,2,9,2,4,2	149,119,162,114,124,91,101,113,102,103,87,116,72,71,80,95,94	KANSL1L
novel_circ_0003663	NC_030809.1	37955892	37965894	+	10002	264	102169342;	exon:37955893-37956034,exon:37965773-37965894	F45_1,F45_2,F45_3,F65_1,F65_2,F65_3,F90_1,F90_2,F90_3,F120_1,F120_2,F120_3,F135_1,F135_2,F135_3,B1_1,B1_2,B1_3,B90_1,B90_2,B90_3	12,11,9,14,8,4,14,7,25,30,33,41,48,32,32,42,13,33,18,17,7	2.8225e+62	KANSL1L
novel_circ_0003664	NC_030809.1	37955892	37986975	+	31083	339	102169342;	exon:37955893-37956034,exon:37986779-37986975	F45_1,F45_2,F45_3,F65_1,F65_2,F65_3,F90_1,F90_2,F90_3,F120_1,F120_2,F120_3,F135_1,F135_2,F135_3,B1_1,B1_2,B1_3,B90_1,B90_2,B90_3	19,13,22,30,24,9,19,20,27,46,55,69,44,39,48,25,18,44,16,11,11	2.71229e+62	KANSL1L
novel_circ_0003665	NC_030809.1	37955892	38012597	+	56705	250	102169342;	exon:37955893-37956034,exon:38012490-38012597	F45_3,F65_1,F65_2,F90_1,F90_2,F90_3,F120_1,F120_2,F120_3,F135_1,F135_2,F135_3,B1_1,B1_2,B1_3,B90_3	4,6,4,11,4,4,9,11,23,5,5,11,4,3,13,5	332,198,203,185,164,236,161,196,181,171,121,129,95,127,177,112	KANSL1L
novel_circ_0003666	NC_030809.1	37963922	37964120	+	198	198	102169342;	exon:37963923-37964120	F45_2,F45_3,F65_1,F65_2,F65_3,F90_2,F90_3,F120_1,F120_2,F120_3,F135_1,F135_3,B1_1,B1_2,B1_3,B90_1,B90_2,B90_3	7,2,4,3,3,2,5,11,5,19,5,7,10,11,7,12,10,29	2.52334e+53	KANSL1L
novel_circ_0003668	NC_030809.1	37963922	37986975	+	23053	364	102169342;	exon:37963923-37964120,exon:37986810-37986975	F45_1,F45_2,F45_3,F65_1,F65_2,F65_3,F90_1,F90_2,F90_3,F120_1,F120_2,F120_3,F135_1,F135_2,F135_3,B1_1,B1_2,B1_3,B90_1,B90_3	4,4,3,6,3,3,7,6,10,14,10,25,22,14,10,13,12,10,7,2	3.02236e+59	KANSL1L
novel_circ_0003669	NC_030809.1	37963922	38012597	+	48675	472	102169342;	exon:37963923-37964120,exon:38009775-38009940,exon:38012490-38012597	F45_1,F45_2,F45_3,F65_1,F65_2,F65_3,F90_1,F90_2,F90_3,F120_1,F120_2,F120_3,F135_1,F135_2,F135_3,B1_1,B1_2,B1_3,B90_3	4,3,2,3,3,2,3,3,5,9,9,5,9,6,6,16,3,6,5	2.72228e+56	KANSL1L
novel_circ_0003672	NC_030809.1	37986770	38012597	+	25827	313	102169342;	exon:37986771-37986975,exon:38012490-38012597	F45_1,F45_2,F65_1,F65_2,F65_3,F90_2,F120_2,F135_2,B1_1,B1_2,B1_3,B90_1,B90_2,B90_3	2,4,13,8,2,4,4,5,2,7,3,3,4,5	241,214,146,204,113,163,176,127,114,128,165,153,82,121	KANSL1L
novel_circ_0003676	NC_030809.1	38148479	38170598	-	22119	471	102168868;	exon:38148480-38148680,exon:38166731-38166864,exon:38170463-38170598	F90_3,F120_1,F120_2,F120_3,F135_1,F135_2,F135_3,B1_1,B1_2,B1_3	3,5,6,19,10,9,6,3,5,13	7,22,36,24,22,13,8,14,14,23	UNC80
novel_circ_0003681	NC_030809.1	38166730	38170598	-	3868	270	102168868;	exon:38166731-38166864,exon:38170463-38170598	F45_2,F45_3,F65_2,F90_1,F90_2,F90_3,F120_1,F120_2,F120_3,F135_1,F135_2,F135_3,B1_1,B1_2,B1_3,B90_1,B90_2,B90_3	5,7,4,5,5,2,48,59,49,30,30,23,31,28,35,7,8,4	8,8,2,11,5,11,42,50,44,34,19,17,23,34,49,20,17,11	UNC80
novel_circ_0003689	NC_030809.1	39312991	39326268	-	13277	222	102190275;	exon:39312992-39313112,exon:39326168-39326268	F45_1,F45_2,F45_3,F65_1,F65_2,F65_3,F90_1,F90_2,F120_1,F120_2,F120_3,F135_1,F135_2,F135_3,B1_2,B1_3	10,3,6,8,3,4,4,4,2,6,3,5,4,7,4,2	115,107,158,102,131,89,111,97,72,108,50,76,98,87,60,123	PIKFYVE
novel_circ_0003690	NC_030809.1	39327862	39348698	-	20836	148	102190275;	exon:39348551-39348698	F45_1,F45_2,F45_3,F65_1,F65_3,F120_2,F120_3,F135_1,F135_3,B1_2	3,6,3,5,5,3,3,3,2,3	97,85,163,93,104,113,55,73,88,50	PIKFYVE
novel_circ_0003692	NC_030809.1	39361285	39367107	-	5822	209	102190275;	exon:39361286-39361375,exon:39366989-39367107	F90_1,F90_2,F120_1,F120_2,F120_3,F135_1,B1_1,B1_3,B90_1	3,2,2,9,5,2,4,4,3	95,126,91,95,57,74,71,123,81	PIKFYVE
novel_circ_0003704	NC_030809.1	40051361	40065571	-	14210	370	102186065;	exon:40051362-40051462,exon:40059054-40059200,exon:40065450-40065571	F45_2,F65_1,F65_2,F65_3,F90_2,F90_3,F120_2,F135_1,F135_2,F135_3,B1_1,B1_3,B90_1	2,3,4,2,4,6,4,2,2,3,2,3,2	3.34334e+38	CREB1
novel_circ_0003706	NC_030809.1	40547779	40556382	+	8603	124	102184672;	exon:40547780-40547903	F45_1,F45_2,F45_3,F65_2,F90_1,F120_2,F135_3,B1_3,B90_1	2,2,7,8,2,3,3,2,2	224,228,318,153,179,101,121,159,91	KLF7
novel_circ_0003707	NC_030809.1	4074457	4093728	-	19271	144	102190830;	exon:4093585-4093728	F45_1,F45_2,F45_3,F65_1,F65_2,F90_2,F90_3,F120_1,F120_2,F120_3,F135_1,F135_2,F135_3,B1_1,B1_2,B1_3,B90_1,B90_2	3,5,6,3,2,4,5,3,3,11,8,4,2,11,5,5,4,4	4.4547e+53	HP1BP3
novel_circ_0003708	NC_030809.1	4080593	4093728	-	13135	385	102190830;	exon:4080594-4080684,exon:4090551-4090700,exon:4093585-4093728	F45_1,F45_2,F45_3,F65_1,F65_2,F65_3,F90_1,F90_2,F90_3,F120_1,F120_2,F120_3,F135_1,F135_2,F135_3,B1_1,B1_2,B1_3,B90_1,B90_2,B90_3	11,9,11,10,13,12,13,9,9,14,18,18,11,18,17,14,6,8,3,4,4	3.89413e+62	HP1BP3
novel_circ_0003709	NC_030809.1	40849042	40851205	-	2163	406	102184101;	exon:40849043-40849215,exon:40850704-40850827,exon:40851097-40851205	F45_1,F45_2,F45_3,F65_1,F65_2,F65_3,F90_1,F90_2,F90_3,F120_1,F120_2,F120_3,F135_1,F135_2,F135_3,B1_1,B1_2,B1_3,B90_1,B90_2,B90_3	49,28,41,47,51,25,27,39,45,72,74,84,77,67,66,64,46,70,28,21,24	2.23179e+62	FASTKD2
novel_circ_0003723	NC_030809.1	41445739	41455227	+	9488	146	100861376;	exon:41445740-41445885	F45_2,F65_1,F65_2,F65_3,F120_2,F135_1,B1_3	4,3,3,3,3,5,2	4.05552e+22	NDUFS1
novel_circ_0003731	NC_030809.1	41795438	41798479	-	3041	396	102179992;	exon:41795439-41795474,exon:41796581-41796677,exon:41798217-41798479	F45_3,F65_1,F90_1,F90_3,F120_1,F120_2,F120_3,F135_1,F135_3,B1_2,B90_1,B90_3	2,2,7,2,2,3,2,5,3,3,2,2	136,56,50,41,25,30,24,21,33,9,10,11	NRP2
novel_circ_0003734	NC_030809.1	42299184	42300358	-	1174	207	102173793;	exon:42300152-42300358	F45_1,F45_2,F45_3,F65_1,F65_2,F65_3,F90_1,F90_2,F120_1,F120_2,F120_3,F135_1,B1_2,B1_3,B90_1	28,25,33,28,26,18,17,13,29,16,28,11,6,4,2	53,46,77,40,52,86,55,48,23,30,19,16,21,10,22	PARD3B
novel_circ_0003747	NC_030809.1	4281443	4282510	-	1067	295	102190003;	exon:4281444-4281558,exon:4282331-4282510	F45_1,F45_2,F45_3,F65_2,F65_3,F90_1,F90_2,F90_3,F120_1,F120_2,F120_3,F135_1,B90_1,B90_2,B90_3	10,4,2,2,2,4,3,7,6,2,4,4,4,2,4	321,271,318,153,97,89,123,125,84,88,71,102,234,279,163	EIF4G3
novel_circ_0003755	NC_030809.1	4352180	4362860	-	10680	129	102190003;	intron:4352181-4352309	F135_1,F135_3,B90_1,B90_2,B90_3	2,4,2,4,2	55,67,103,124,81	EIF4G3
novel_circ_0003756	NC_030809.1	4352180	4389547	-	37367	205	102190003;	exon:4352181-4352309,exon:4389472-4389547	F45_1,F45_2,F45_3,F65_1,F65_2,F65_3,F90_1,F90_2,F90_3,F120_1,F120_2,F120_3,F135_1,F135_2,F135_3,B1_1,B1_2,B1_3,B90_1,B90_2,B90_3	5,9,21,7,4,7,6,3,15,10,6,18,7,4,9,7,6,9,9,7,12	155,140,195,106,110,62,82,81,81,72,55,56,73,95,97,69,79,114,136,159,108	EIF4G3
novel_circ_0003762	NC_030809.1	4389471	4407318	-	17847	76	102190003;	intron:4389472-4389547	F45_3,F65_1,F65_2,F65_3,F120_1,F120_2,F135_1,F135_2,F135_3,B1_1,B1_2,B1_3,B90_2,B90_3	2,3,6,2,5,4,4,2,2,3,6,3,5,3	121,59,70,58,36,37,38,56,55,42,41,67,69,56	EIF4G3
novel_circ_0003765	NC_030809.1	44207255	44212985	+	5730	226	102173512;	exon:44207256-44207375,exon:44211585-44211690	F45_1,F45_2,F45_3,F65_1,F65_2,F65_3,F90_1,F90_2,F90_3,F120_1,F120_2,F120_3,F135_1,F135_2,F135_3,B1_1,B1_2,B1_3,B90_1	32,43,59,47,78,29,29,38,54,42,59,59,31,9,17,19,10,11,7	117,98,152,90,114,138,148,138,163,84,98,65,57,55,63,37,30,42,42	RAPH1
novel_circ_0003768	NC_030809.1	44223905	44239565	+	15660	319	102173512;	intron:44223906-44223986,intron:44238893-44238970,intron:44239406-44239565	F65_1,F65_2,F120_1,F120_2,F120_3,F135_2,B1_2,B1_3	3,2,2,3,4,2,2,2	91,96,57,67,41,46,18,31	RAPH1
novel_circ_0003784	NC_030809.1	44470000	44483748	-	13748	220	102176277;	exon:44470001-44470118,exon:44483647-44483748	F45_3,F90_1,F90_3,F120_1,F120_2,F120_3,F135_1,F135_2,F135_3,B1_1,B1_3,B90_1	4,4,4,2,2,4,4,3,3,2,2,3	154,154,125,113,115,97,130,83,125,113,108,142	NBEAL1
novel_circ_0003785	NC_030809.1	44486081	44486964	-	883	277	102176277;	exon:44486082-44486209,exon:44486816-44486964	F45_2,F65_1,F65_2,F90_1,F90_2,F120_1,F120_2,F120_3,F135_2,F135_3,B1_1,B1_2,B90_1,B90_3	2,4,2,2,3,3,2,6,5,2,2,3,3,5	129,110,146,137,134,122,144,93,108,118,133,63,125,95	NBEAL1
novel_circ_0003788	NC_030809.1	44553816	44559513	-	5697	293	102176277;	exon:44553817-44553899,exon:44558763-44558890,exon:44559432-44559513	F45_1,F45_2,F45_3,F65_1,F65_2,F65_3,F90_1,F90_2,F90_3,F120_1,F120_2,F120_3,F135_1,F135_2,F135_3,B1_1,B1_2,B1_3,B90_1,B90_2,B90_3	10,2,13,11,19,10,12,10,17,15,9,18,10,13,17,8,6,11,8,10,13	144,138,184,138,149,146,126,153,146,127,147,93,130,121,90,147,100,154,141,125,107	NBEAL1
novel_circ_0003800	NC_030809.1	44661000	44677769	-	16769	164	102175813;	exon:44677606-44677769	F45_2,F65_1,F90_2,F120_1,F120_2,F120_3	4,2,3,3,4,5	53,71,70,51,58,44	CARF
novel_circ_0003809	NC_030809.1	44788828	44813059	-	24231	273	102175253;	exon:44788829-44788949,exon:44812908-44813059	F45_1,F45_2,F45_3,F65_1,F65_2,F90_1,F90_2,F120_1,F120_2,F120_3,F135_3,B1_2,B90_2	6,4,9,3,5,4,3,9,8,4,3,4,4	25,14,19,5,7,8,8,4,3,7,9,5,4	FAM117B
novel_circ_0003811	NC_030809.1	44804787	44813059	-	8272	207	102175253;	exon:44804788-44804901,exon:44805888-44805980	F45_2,F45_3,F65_1,F65_2,F90_1,F90_2,F90_3,F120_1,F120_2,F120_3,F135_1,F135_2,B1_3,B90_1	2,4,3,6,3,3,3,8,5,3,2,3,3,2	28,57,19,16,14,9,12,17,15,15,10,11,13,9	FAM117B
novel_circ_0003826	NC_030809.1	45167373	45174360	+	6987	147	102173978;	exon:45167374-45167448,exon:45174289-45174360	F45_1,F45_2,F45_3,F65_1,F65_2,F65_3,F90_1,F90_2,F90_3,F120_1,F120_2,F120_3,F135_1,F135_2,F135_3,B1_1,B1_2,B1_3,B90_1,B90_2,B90_3	14,19,17,20,30,9,14,10,15,20,17,27,15,6,8,8,9,6,14,9,14	125,107,137,83,86,64,70,79,69,64,64,76,89,86,69,99,119,158,109,119,94	SUMO1
novel_circ_0003830	NC_030809.1	4532925	4534568	-	1643	258	102189723;	exon:4532926-4533040,exon:4534426-4534568	F45_1,F90_1,F120_1,F120_2,F120_3,B1_2,B1_3,B90_3	3,3,2,7,12,2,2,2	2.22208e+23	ECE1
novel_circ_0003836	NC_030809.1	45661213	45674056	+	12843	271	102172771;	exon:45661214-45661385,exon:45673958-45674056	F45_1,F45_2,F65_1,F90_1,F90_2,F90_3,F120_1,F120_2,F135_2,F135_3,B1_2,B1_3	4,2,3,2,3,2,3,2,3,2,2,3	120,84,138,97,87,69,82,73,53,95,89,138	ALS2
novel_circ_0003845	NC_030809.1	46212921	46215742	-	2821	158	100860786;	exon:46212922-46213079	F45_1,F65_1,F90_1,F90_2,F90_3,F120_1,F120_2,F120_3,F135_1,F135_2,F135_3,B1_1,B1_2,B1_3,B90_1,B90_2,B90_3	4,3,3,4,7,6,14,4,7,12,9,9,7,8,7,6,9	75,93,143,83,121,129,129,71,275,268,230,196,95,279,227,156,264	CFLAR
novel_circ_0003847	NC_030809.1	46215225	46215742	-	517	517	100860786;	exon:46215226-46215742	F45_1,F45_2,F45_3,F65_1,F65_2,F65_3,F90_1,F90_2,F90_3,F120_1,F120_2,F120_3,F135_1,F135_2,F135_3,B1_1,B1_2,B1_3,B90_1,B90_3	11,12,14,17,30,15,19,15,25,28,30,46,36,36,42,40,36,31,25,31	68,73,117,112,101,85,154,111,127,150,156,99,357,275,264,214,99,287,236,237	CFLAR
novel_circ_0003852	NC_030809.1	46322637	46353722	+	31085	217	100861152;	exon:46322638-46322737,exon:46353606-46353722	F45_1,F65_1,F65_2,F90_1,F90_3,F120_1,F120_2,F120_3,F135_1,F135_2,F135_3,B1_1,B1_2,B1_3,B90_1,B90_3	2,5,3,5,6,4,4,7,9,7,7,6,5,5,3,4	120,113,134,156,145,129,125,96,212,169,170,110,82,124,78,106	FAM126B
novel_circ_0003857	NC_030809.1	46388797	46391215	+	2418	338	102191564;	exon:46388798-46388901,exon:46389516-46389659,exon:46391126-46391215	F45_1,F45_2,F45_3,F65_1,F65_2,F65_3,F90_1,F90_2,F90_3,F120_1,F120_2,F120_3,F135_1,F135_2,F135_3,B1_1,B1_2,B1_3,B90_1,B90_2,B90_3	21,14,22,13,31,18,18,24,19,19,36,27,18,17,16,7,6,12,14,8,11	150,141,194,173,135,111,119,106,109,121,110,118,89,170,102,193,151,206,124,108,94	ORC2
novel_circ_0003859	NC_030809.1	46388797	46412532	+	23735	172	102191564;	exon:46412361-46412532	F65_1,F90_3,F120_1,F120_2,F120_3,B1_2	3,3,5,4,3,2	151,86,75,72,78,133	ORC2
novel_circ_0003861	NC_030809.1	46389515	46396685	+	7170	266	102191564;	exon:46389516-46389659,exon:46395591-46395680,exon:46396654-46396685	F45_1,F45_2,F45_3,F65_1,F65_2,F65_3,F90_1,F90_2,F90_3,F120_1,F120_2,F120_3,F135_1,F135_2,F135_3,B1_1,B1_2,B1_3,B90_1,B90_2,B90_3	9,8,12,15,9,9,10,9,21,16,8,22,17,7,31,6,4,2,6,6,3	147,144,190,152,149,122,120,116,121,141,112,104,74,172,97,160,119,219,113,99,81	ORC2
novel_circ_0003862	NC_030809.1	46389515	46399678	+	10163	417	102191564;	exon:46389516-46389659,exon:46391126-46391215,exon:46395591-46395680,exon:46396654-46396685,exon:46399618-46399678	F45_1,F45_2,F45_3,F65_1,F65_2,F65_3,F90_1,F90_2,F90_3,F120_1,F120_2,F120_3,F135_1,F135_2,F135_3,B1_1,B1_2,B1_3,B90_1	4,3,17,10,13,17,4,12,9,13,6,11,7,9,7,10,8,8,5	164,141,202,147,153,113,122,128,117,123,125,93,75,166,93,169,135,216,122	ORC2
novel_circ_0003880	NC_030809.1	46955029	46956733	-	1704	343	102186063;	exon:46955030-46955165,exon:46956527-46956733	F45_1,F45_2,F45_3,F65_1,F65_2,F65_3,F90_1,F90_2,F90_3,F120_1,F120_2,F120_3,F135_1,F135_2,F135_3,B1_1,B1_2,B1_3,B90_1,B90_2,B90_3	36,32,27,50,40,26,35,44,42,39,58,42,36,36,30,25,17,32,14,14,11	954,757,907,739,751,451,618,589,514,241,264,189,209,153,173,157,171,199,97,90,107	SPATS2L
novel_circ_0003882	NC_030809.1	46955029	46978575	-	23546	433	102186063;	exon:46955030-46955165,exon:46975759-46976005,exon:46978526-46978575	F45_1,F45_2,F45_3,F65_2,F90_2,F90_3,F120_1,F120_2,F135_1,F135_2,B1_1	6,3,3,5,3,9,7,5,9,2,5	1.3401e+36	SPATS2L
novel_circ_0003887	NC_030809.1	46975758	46983424	-	7666	159	102186063;	exon:46978526-46978575,exon:46983316-46983424	F45_1,F45_2,F45_3,F65_1,F65_2,F65_3,F90_1,F90_2,F90_3,F120_1,F120_2,F120_3,F135_1,F135_2,F135_3,B1_1,B1_3,B90_1,B90_2	4,4,11,14,17,2,9,7,10,17,12,19,9,7,5,10,5,4,2	1.06292e+59	SPATS2L
novel_circ_0003888	NC_030809.1	46975758	47012584	-	36826	170	102186063;	exon:46983316-46983424,exon:47012524-47012584	F45_1,F45_2,F45_3,F65_1,F65_2,F65_3,F90_1,F90_2,F90_3,F120_1,F120_2,F120_3,F135_1,F135_2,F135_3,B1_1,B1_3,B90_1	11,8,3,3,7,2,10,7,9,4,6,4,2,8,4,3,7,2	9.56807e+55	SPATS2L
novel_circ_0003898	NC_030809.1	47256482	47260992	-	4510	190	n/a	intergenic_region:47256483-47256555,intergenic_region:47259293-47259409	F45_1,F45_2,F65_2,F90_1,F90_2,F90_3,B1_3	5,5,4,4,8,6,3	23,25,27,16,5,8,0	--
novel_circ_0003902	NC_030809.1	47419002	47421900	+	2898	88	102185514;	exon:47419003-47419090	F65_1,F65_2,F120_1,F120_2,F120_3,B1_2	2,2,4,2,2,2	1.75168e+17	TYW5
novel_circ_0003910	NC_030809.1	4898061	4903184	-	5123	270	102189355;	exon:4898062-4898133,exon:4902987-4903184	F45_2,F45_3,F65_3,F90_1,F120_1,F120_2,F120_3,F135_3,B90_1,B90_2	4,3,6,3,2,5,4,3,3,2	285,332,229,213,125,156,107,132,96,66	USP48
novel_circ_0003916	NC_030809.1	4923302	4924715	-	1413	278	102189355;	exon:4923303-4923459,exon:4924595-4924715	F45_3,F90_1,F120_1,F120_2,F120_3,F135_1,F135_2,B90_2	7,2,7,4,3,2,2,2	208,126,77,83,60,52,51,56	USP48
novel_circ_0003918	NC_030809.1	49320065	49349371	-	29306	110	102174784;	exon:49320066-49320175	F45_1,F45_3,F90_1,F90_2,F120_1,F120_2,F120_3,F135_1,F135_3,B1_1,B1_2,B1_3,B90_3	4,4,5,8,8,7,12,7,5,5,7,6,3	28,42,86,105,121,94,98,73,32,52,97,42,97	PLCL1
novel_circ_0003919	NC_030809.1	49344035	49349371	-	5336	204	102174784;	exon:49344036-49344239	F45_1,F45_2,F45_3,F65_2,F65_3,F90_3,F120_1,F120_2,F120_3,F135_2,B1_1,B1_2,B1_3	2,3,3,3,7,9,12,13,13,7,6,2,6	20,19,48,79,55,89,96,81,96,42,60,98,37	PLCL1
novel_circ_0003921	NC_030809.1	49667301	49670444	+	3143	236	102173977;	exon:49667302-49667445,exon:49670353-49670444	F65_2,F120_1,F120_2,F120_3,F135_1,F135_2,B1_1,B1_2,B1_3,B90_1,B90_2,B90_3	2,8,5,9,5,3,7,3,6,10,9,4	14,58,49,49,66,35,57,32,33,43,35,85	BOLL
novel_circ_0003923	NC_030809.1	49667301	49674635	+	7334	367	102173977;	exon:49667302-49667445,exon:49670353-49670444,exon:49673140-49673194,exon:49674560-49674635	F45_3,F90_2,F120_1,F135_1,F135_2,F135_3,B1_1,B1_2,B1_3,B90_1,B90_2,B90_3	2,5,3,6,2,4,7,4,3,3,5,7	21,19,47,41,24,27,50,25,31,56,31,50	BOLL
novel_circ_0003924	NC_030809.1	49667301	49678069	+	10768	495	102173977;	exon:49667302-49667445,exon:49670353-49670444,exon:49673140-49673194,exon:49674560-49674635,exon:49677942-49678069	F45_1,F45_3,F65_1,F65_2,F90_1,F90_2,F90_3,F120_1,F120_2,F120_3,F135_1,F135_2,F135_3,B1_1,B1_2,B1_3,B90_1,B90_2,B90_3	2,6,6,11,18,13,23,33,30,29,35,36,34,37,20,32,33,18,40	13,9,16,10,22,10,23,21,29,26,26,20,19,22,19,22,30,12,29	BOLL
novel_circ_0003926	NC_030809.1	49667301	49710394	+	43093	99	102173977;	exon:49710296-49710394	F65_1,F65_2,F90_1,F90_2,F90_3,F120_1,F120_2,F120_3,F135_1,F135_2,F135_3,B1_1,B1_2,B1_3,B90_1,B90_3	3,2,4,3,3,9,6,15,7,3,7,8,3,8,2,4	12,2,15,7,11,9,12,8,2,9,3,7,9,9,17,13	BOLL
novel_circ_0003927	NC_030809.1	49670352	49678069	+	7717	351	102173977;	exon:49670353-49670444,exon:49673140-49673194,exon:49674560-49674635,exon:49677942-49678069	F45_2,F45_3,F65_1,F65_2,F90_1,F90_3,F120_1,F120_2,F120_3,F135_1,F135_2,F135_3,B1_1,B1_2,B1_3,B90_1,B90_2,B90_3	5,2,4,4,3,4,8,15,9,25,18,13,15,7,11,13,18,22	5,15,23,19,24,32,51,50,61,53,34,45,47,41,36,51,37,73	BOLL
novel_circ_0003929	NC_030809.1	49673139	49678069	+	4930	259	102173977;	exon:49673140-49673194,exon:49674560-49674635,exon:49677942-49678069	F45_2,F45_3,F65_1,F65_2,F65_3,F90_1,F90_2,F90_3,F120_1,F120_2,F120_3,F135_1,F135_2,F135_3,B1_1,B1_2,B1_3,B90_1,B90_2,B90_3	4,2,9,6,2,12,7,2,8,29,13,13,8,12,16,7,12,10,15,15	10,24,27,23,6,28,23,45,67,60,64,81,41,51,68,39,43,61,42,100	BOLL
novel_circ_0003941	NC_030809.1	49996869	49997450	+	581	335	102171199;	exon:49996870-49997082,exon:49997329-49997450	F45_1,F45_2,F45_3,F65_1,F65_2,F65_3,F90_1,F90_2,F90_3,F120_1,F120_2,F120_3,F135_1,F135_2,F135_3,B1_1,B1_2,B1_3,B90_1,B90_2,B90_3	27,28,29,70,53,65,71,62,74,77,78,124,68,76,76,46,48,71,45,20,9	1.89321e+83	SF3B1
novel_circ_0003943	NC_030809.1	50003494	50007717	+	4223	222	102171199;	exon:50003495-50003716	F45_3,F120_1,F120_2,F120_3,F135_3	7,3,4,4,3	2.99816e+19	SF3B1
novel_circ_0003947	NC_030809.1	5024368	5028758	-	4390	329	102188640;	exon:5024369-5024455,exon:5024577-5024704,exon:5028645-5028758	F65_1,F90_3,F120_1,F120_2,F120_3,F135_1	2,2,4,2,7,2	2.63317e+17	HSPG2
novel_circ_0003949	NC_030809.1	50280954	50285370	+	4416	213	102170741;	exon:50285158-50285370	F45_2,F45_3,F65_1,F65_2,F90_1,F90_2,F90_3,F120_1,F120_2,F120_3	3,4,7,2,5,6,8,5,8,5	144,174,131,117,92,98,81,79,85,54	ANKRD44
novel_circ_0003951	NC_030809.1	50295566	50324935	+	29369	387	102170741;	exon:50295567-50295645,exon:50304960-50305074,exon:50321460-50321540,exon:50324824-50324935	F45_1,F45_2,F45_3,F65_2,F65_3,F90_1,F90_2,F90_3,F120_2,F120_3,F135_3,B1_1	6,5,6,2,6,5,4,6,4,5,4,7	157,166,197,132,159,83,95,86,70,49,20,32	ANKRD44
novel_circ_0003954	NC_030809.1	50304959	50324935	+	19976	310	102170741;	exon:50304960-50305074,exon:50314931-50315013,exon:50324824-50324935	F45_2,F65_1,F65_2,F90_1,F90_3,F120_1,F120_2,F120_3,F135_3	4,4,2,2,6,3,4,2,5	187,134,128,87,99,86,82,49,20	ANKRD44
novel_circ_0003955	NC_030809.1	50314930	50324935	+	10005	276	102170741;	exon:50314931-50315013,exon:50321460-50321540,exon:50324824-50324935	F45_1,F45_2,F45_3,F65_1,F65_2,F65_3,F90_1,F90_2,F90_3,F120_1,F120_2,F120_3,F135_1,F135_2,F135_3,B1_1,B1_3,B90_1	18,26,30,14,26,24,11,11,18,6,4,5,7,3,3,2,4,4	237,222,253,165,130,192,91,113,98,98,80,53,43,31,28,42,22,63	ANKRD44
novel_circ_0003958	NC_030809.1	50460672	50483690	+	23018	432	102170473;	exon:50460673-50460826,exon:50479151-50479308,exon:50482748-50482800,exon:50483624-50483690	F45_1,F45_3,F65_1,F65_2,F90_3,F120_1,F120_2,F120_3,F135_2,B1_2	3,4,3,2,2,3,3,5,4,3	232,224,142,125,102,65,74,58,28,55	PGAP1
novel_circ_0003964	NC_030809.1	50485560	50491732	+	6172	261	102170473;	exon:50485561-50485666,exon:50486306-50486361,exon:50491245-50491291,exon:50491681-50491732	F45_1,F45_2,F45_3,F65_1,F65_2,F65_3,F90_1,F90_3,F120_1,F120_2,F120_3,F135_2,F135_3,B1_1,B1_2,B1_3,B90_1	6,5,11,13,5,7,6,9,9,5,4,2,2,2,2,4,3	195,140,190,111,117,124,93,78,49,50,45,22,36,44,56,92,43	PGAP1
novel_circ_0003965	NC_030809.1	50485560	50496255	+	10695	339	102170473;	exon:50485561-50485666,exon:50486306-50486361,exon:50491245-50491291,exon:50491681-50491732,exon:50496178-50496255	F45_1,F45_2,F45_3,F65_1,F65_2,F65_3,F90_2,F90_3,F120_1,F120_2,F120_3,F135_1,F135_2,B1_1,B1_3,B90_1,B90_2	16,4,4,6,10,4,6,6,7,2,8,4,6,5,4,5,4	171,156,184,111,108,122,78,81,44,55,43,25,15,40,88,43,42	PGAP1
novel_circ_0003979	NC_030809.1	50584203	50588992	+	4789	203	102170189;	exon:50584204-50584406	F45_3,F65_2,F120_1,F120_2,F120_3,F135_1,B90_1	2,5,4,4,2,2,4	180,112,119,133,69,120,117	GTF3C3
novel_circ_0004002	NC_030809.1	51136419	51138000	+	1581	380	102169918;	exon:51136420-51136570,exon:51137230-51137333,exon:51137876-51138000	F45_1,F45_3,F65_3,F90_1,F90_2,F90_3,F120_1,F120_2,F135_3,B1_2	4,2,3,2,3,3,2,3,2,2	45,73,55,64,43,31,42,53,43,24	HECW2
novel_circ_0004003	NC_030809.1	51136419	51148507	+	12088	337	102169918;	exon:51136420-51136570,exon:51148322-51148507	F45_1,F45_2,F45_3,F65_1,F65_2,F65_3,F90_1,F90_2,F90_3,F120_1,F120_2,F120_3,F135_1,F135_2,F135_3,B1_1,B1_2	10,11,10,7,10,7,3,7,3,12,10,7,5,6,6,3,4	58,64,64,46,47,45,57,38,25,54,43,29,40,11,40,19,13	HECW2
novel_circ_0004004	NC_030809.1	51136419	51172395	+	35976	248	102169918;	exon:51136420-51136570,exon:51172299-51172395	F45_1,F45_2,F45_3,F65_1,F65_3,F90_2,F90_3,F120_1,F120_2,F120_3,F135_1,B1_3	4,8,4,5,2,7,4,3,3,6,3,2	63,68,57,45,45,44,43,49,74,33,47,13	HECW2
novel_circ_0004010	NC_030809.1	51163785	51203156	+	39371	370	102169918;	exon:51163786-51163920,exon:51201489-51201609,exon:51203043-51203156	F45_1,F45_2,F45_3,F65_1,F65_2,F65_3,F90_1,F90_2,F90_3,F120_1,F120_2,F120_3,F135_1,F135_2,F135_3,B1_1,B1_2,B1_3,B90_1,B90_3	10,24,17,5,5,12,15,8,3,11,13,13,5,5,3,6,2,5,3,6	80,85,97,54,46,67,42,43,38,60,44,34,54,23,52,19,19,11,12,20	HECW2
novel_circ_0004012	NC_030809.1	512887	513741	+	854	115	102183741;	exon:512888-513002	F45_3,F65_1,F65_2,F65_3,F90_2,F90_3,F120_1,F120_3,F135_1,F135_3,B1_1,B90_1	4,5,4,2,5,6,3,3,9,2,2,2	24,28,29,29,19,22,27,9,10,9,3,9	CROCC
novel_circ_0004016	NC_030809.1	51614670	51650473	-	35803	275	102191745;	exon:51614671-51614781,exon:51650310-51650473	F45_1,F65_3,F90_1,F90_2,F90_3,F120_1,F135_2,B1_1	2,2,4,2,4,5,2,2	4.23321e+23	SLC39A10
novel_circ_0004022	NC_030809.1	5203414	5217097	+	13683	152	102188638;	exon:5203415-5203566	F45_1,F45_2,F65_1,F65_3,F90_1,F90_2,F120_1,F120_2,F120_3,F135_1,F135_2,F135_3	8,2,12,6,6,9,9,19,17,9,6,5	2.92223e+35	CDC42
novel_circ_0004024	NC_030809.1	5203414	5221979	+	18565	152	102188638;	exon:5203415-5203566	F45_1,F45_2,F45_3,F65_1,F65_2,F65_3,F90_1,F90_2,F120_1,F120_2,F120_3,F135_1,F135_2,F135_3,B1_1,B1_2,B1_3,B90_1,B90_2,B90_3	11,12,17,24,14,11,25,44,72,86,87,38,30,73,37,43,28,9,5,9	1.73815e+73	CDC42
novel_circ_0004032	NC_030809.1	56031628	56034534	-	2906	201	102189720;	exon:56031629-56031829	F45_2,F90_2,F90_3,F120_2,F120_3,F135_1,F135_2,B90_1,B90_2,B90_3	4,11,10,13,17,4,10,4,2,5	4.57543e+29	MYO1B
novel_circ_0004037	NC_030809.1	56058762	56063422	-	4660	322	102189720;	exon:56058763-56058881,exon:56060867-56060970,exon:56063324-56063422	F45_1,F45_3,F65_1,F65_2,F65_3,F90_1,F90_2,F90_3,F120_1,F120_2,F120_3,F135_1,F135_2,F135_3,B1_1,B1_2,B1_3,B90_1,B90_2,B90_3	5,4,16,14,8,11,6,12,16,22,20,4,7,3,6,2,9,4,11,5	7.04693e+59	MYO1B
novel_circ_0004046	NC_030809.1	5618075	5632863	+	14788	277	102188366;	exon:5618076-5618167,exon:5620947-5620997,exon:5632730-5632863	F45_1,F45_2,F45_3,F65_1,F65_2,F65_3,F90_1,F90_2,F90_3,F120_1,F120_2,F120_3,F135_1,F135_2,B1_1,B1_2	2,5,6,10,5,2,5,6,6,2,4,7,2,4,4,5	169,149,196,125,142,125,96,89,90,57,66,53,55,57,80,79	ZBTB40
novel_circ_0004047	NC_030809.1	5631518	5632863	+	1345	134	102188366;	exon:5632730-5632863	F45_1,F45_2,F45_3,F65_1,F65_2,F65_3,F90_1,F90_2,F120_1,F120_2,F120_3,F135_2,F135_3,B1_2,B1_3,B90_2	5,6,10,12,23,6,8,2,7,15,16,9,4,8,5,5	156,167,186,138,162,142,105,114,76,85,65,55,46,87,138,74	ZBTB40
novel_circ_0004049	NC_030809.1	56439682	56444650	+	4968	413	102189170;	exon:56439683-56439827,exon:56441096-56441194,exon:56443465-56443554,exon:56444572-56444650	F45_1,F45_2,F45_3,F65_1,F65_2,F90_1,F90_2,F90_3,F120_1,F120_2,F120_3,F135_1,F135_2,F135_3,B1_1,B1_2,B90_1,B90_3	4,5,8,5,5,3,2,6,7,13,11,6,8,11,7,7,4,6	5.50535e+53	STAT1
novel_circ_0004054	NC_030809.1	56512562	56549834	-	37272	444	102188907;	exon:56512563-56512655,exon:56513565-56513696,exon:56549261-56549382,exon:56549738-56549834	F45_2,F65_2,F90_1,F90_2,F90_3,F120_2,F120_3,F135_1,F135_2,F135_3,B1_1,B1_2	3,4,3,2,6,10,9,4,2,5,5,2	5.13472e+35	GLS
novel_circ_0004064	NC_030809.1	56538800	56549834	-	11034	341	102188907;	exon:56538801-56538964,exon:56543719-56543798,exon:56549738-56549834	F45_1,F45_2,F45_3,F65_1,F65_2,F90_1,F90_2,F90_3,F120_1,F120_2,F120_3,F135_1,F135_2,F135_3,B1_1	4,10,2,4,11,12,4,7,5,3,8,4,4,5,4	5.37557e+44	GLS
novel_circ_0004073	NC_030809.1	6131673	6158140	+	26467	355	102185879;	exon:6131674-6131839,exon:6156422-6156528,exon:6158059-6158140	F65_1,F65_2,F65_3	3,3,2	449422352	KDM1A
novel_circ_0004086	NC_030809.1	6216075	6218350	-	2275	289	102185409;	exon:6216076-6216181,exon:6218168-6218350	F45_1,F45_2,F45_3,F65_1,F65_2,F65_3,F90_1,F90_2,F90_3,F120_1,F120_2,F120_3,F135_1,F135_2,F135_3,B1_1,B1_2,B90_1,B90_2,B90_3	21,25,20,11,28,17,7,8,16,28,14,31,8,3,12,3,4,10,6,4	64,44,87,50,52,45,40,40,20,29,24,20,36,14,14,9,10,8,28,15	LUZP1
novel_circ_0004090	NC_030809.1	62872591	62876905	+	4314	259	102185513;	exon:62872592-62872670,exon:62874086-62874189,exon:62876830-62876905	F45_1,F45_2,F65_1,F65_2,F65_3,F90_1,F90_2,F90_3,F120_1,F120_2,F120_3,F135_1,B1_2	6,5,10,16,4,14,3,14,6,5,13,2,6	3.1424e+38	CLASP1
novel_circ_0004097	NC_030809.1	62965166	62969797	+	4631	275	102185513;	exon:62965167-62965273,exon:62969630-62969797	F45_1,F45_2,F45_3,F65_1,F65_2,F65_3,F90_1,F90_2,F90_3,F120_1,F120_2,F120_3,F135_1,F135_2,F135_3,B1_1,B1_2,B1_3,B90_1,B90_2,B90_3	4,3,3,5,4,9,3,3,3,20,7,7,8,8,5,6,3,13,7,6,9	187,195,252,264,264,179,194,192,146,122,119,81,72,95,99,106,102,128,122,113,79	CLASP1
novel_circ_0004104	NC_030809.1	62983973	63008821	+	24848	235	102185513;	exon:62983974-62984077,exon:62985927-62985950,exon:63008715-63008821	F45_1,F65_1,F65_2,F90_1,F90_3,F120_1,F120_2,F120_3	2,3,2,7,3,2,5,7	254,265,236,180,163,130,116,64	CLASP1
novel_circ_0004108	NC_030809.1	63017436	63025931	+	8495	151	102185513;	exon:63017437-63017587	F65_1,F65_2,F65_3,F90_1,F90_2,F90_3,F120_1,F120_2,F120_3,F135_2,B1_2,B1_3	2,3,2,3,2,5,10,4,9,3,2,2	255,258,119,169,206,172,117,130,73,84,90,119	CLASP1
novel_circ_0004109	NC_030809.1	63017436	63036542	+	19106	268	102185513;	exon:63017437-63017587,exon:63036426-63036542	F45_1,F45_2,F45_3,F65_1,F65_2,F65_3,F90_1,F90_2,F120_1,F120_2,F120_3,F135_1,F135_2,F135_3,B1_3	3,4,3,2,4,2,3,4,7,2,2,5,2,8,3	271,240,328,221,206,93,152,139,90,105,41,65,72,93,149	CLASP1
novel_circ_0004112	NC_030809.1	63569277	63600867	-	31590	293	102178402;	exon:63569278-63569458,exon:63600756-63600867	F45_3,F65_3,F90_1,F90_2,F120_1,F120_2,F120_3,F135_1,B1_2,B1_3,B90_1	3,2,3,3,10,4,5,5,4,2,3	14,19,1,11,8,15,9,8,2,2,5	GLI2
novel_circ_0004116	NC_030809.1	64247126	64272293	-	25167	444	100861273;	exon:64247127-64247191,exon:64250085-64250213,exon:64266686-64266783,exon:64272142-64272293	F45_1,F45_2,F45_3,F65_1,F65_2,F65_3,F90_1,F90_2,F90_3,F120_1,F120_2,F120_3,F135_1,F135_2,F135_3,B1_1,B1_2,B1_3,B90_1,B90_3	14,16,12,26,17,7,23,12,10,10,17,13,12,3,9,6,5,7,9,3	82,103,137,54,69,45,48,35,42,41,22,29,14,10,16,15,12,16,16,8	EPB41L5
novel_circ_0004119	NC_030809.1	64266685	64272293	-	5608	250	100861273;	exon:64266686-64266783,exon:64272142-64272293	F45_1,F45_2,F45_3,F90_1,F120_2,F120_3,F135_1,B90_1,B90_2	3,6,7,2,2,4,2,3,3	76,100,140,53,23,44,19,20,16	EPB41L5
novel_circ_0004130	NC_030809.1	64415364	64433365	-	18001	324	102184011;	exon:64429003-64429169,exon:64433209-64433365	F65_1,F65_2,F65_3,F120_2,F135_2	2,3,3,2,2	67,94,60,166,126	PTPN4
novel_circ_0004131	NC_030809.1	6442398	6444961	-	2563	233	102184013;	exon:6442399-6442512,exon:6444843-6444961	F45_2,F45_3,F65_1,F65_2,F65_3,F90_1,F90_2,F90_3,F120_1,F120_2,F120_3,F135_1,F135_2,F135_3,B1_1,B1_2,B1_3,B90_2	7,6,16,13,5,9,7,12,6,9,17,4,6,7,5,2,3,2	7.05109e+54	HNRNPR
novel_circ_0004132	NC_030809.1	6442398	6447369	-	4971	388	102184013;	exon:6442399-6442512,exon:6444189-6444296,exon:6447204-6447369	F45_1,F45_2,F45_3,F65_1,F65_2,F65_3,F90_1,F90_2,F120_2,F120_3,F135_3,B1_1,B1_3	3,4,4,4,2,4,7,4,2,3,4,2,3	7.62427e+38	HNRNPR
novel_circ_0004133	NC_030809.1	6442398	6447372	-	4974	114	102184013;	exon:6442399-6442512	F45_1,F45_2,F45_3,F65_1,F65_2,F65_3,F90_1,F90_2,F90_3,F120_3	2,4,4,7,7,3,4,2,2,3	7.62427e+29	HNRNPR
novel_circ_0004141	NC_030809.1	64463778	64503089	-	39311	157	102184011;	exon:64463779-64463847,exon:64503002-64503089	F45_2,F45_3,F65_1,F90_1,F90_3,F120_1,F120_2,F120_3,F135_1,F135_2,F135_3,B1_1,B1_2	5,2,6,6,3,18,11,11,4,13,5,3,2	6.71071e+37	PTPN4
novel_circ_0004145	NC_030809.1	64475719	64511045	-	35326	295	102184011;	exon:64475720-64475892,exon:64510827-64510905,exon:64511003-64511045	F45_1,F90_1,F90_2,F120_1,F120_3,F135_1,F135_2,F135_3,B1_1,B1_3	3,3,3,4,6,3,2,2,3,5	1.00104e+29	PTPN4
novel_circ_0004151	NC_030809.1	64494164	64521483	-	27319	409	102184011;	exon:64494165-64494253,exon:64503002-64503072,exon:64506400-64506452,exon:64506723-64506767,exon:64511003-64511045,exon:64521376-64521483	F45_1,F45_2,F45_3,F65_1,F65_2,F65_3,F90_1,F90_2,F90_3,F120_1,F120_2,F120_3,F135_1,F135_2,F135_3,B1_1,B1_2,B1_3,B90_2	4,5,6,2,12,3,13,2,24,37,31,31,63,25,14,22,3,13,8	98,66,98,84,111,88,136,181,120,185,229,106,169,182,249,235,203,218,174	PTPN4
novel_circ_0004154	NC_030809.1	64503001	64521483	-	18482	318	102184011;	exon:64503002-64503089,exon:64510827-64510905,exon:64511003-64511045,exon:64521376-64521483	F45_3,F90_3,F120_1,F120_2,F120_3,F135_1,F135_2,F135_3,B1_1	2,2,9,2,8,7,8,4,2	1.20116e+26	PTPN4
novel_circ_0004157	NC_030809.1	64505921	64521483	-	15562	327	102184011;	exon:64505922-64506042,exon:64506400-64506452,exon:64506723-64506767,exon:64521376-64521483	F45_2,F45_3,F90_3,F120_1,F120_3,F135_1,F135_2,F135_3,B1_1	4,2,2,3,6,4,12,3,2	7.61302e+25	PTPN4
novel_circ_0004159	NC_030809.1	64547027	64555800	-	8773	30	102184011;	intron:64547028-64547057	F45_1,F90_1,F120_1,F120_2,F120_3,F135_1,F135_2,F135_3,B1_1,B1_3,B90_1,B90_2,B90_3	2,2,5,4,11,19,9,7,5,3,24,5,15	6,11,2,8,4,13,8,6,8,6,7,7,2	PTPN4
novel_circ_0004166	NC_030809.1	6496968	6501491	-	4523	164	102182924;	exon:6501328-6501491	F65_1,F90_2,F90_3,F120_1,F120_2,F120_3,F135_3,B1_1,B1_2,B1_3	3,4,7,4,3,5,7,6,9,2	6.4747e+31	TCEA3
novel_circ_0004172	NC_030809.1	64978023	65023710	+	45687	51	102182546;	exon:65008926-65008976	F45_1,F45_2,F45_3,F65_1,F65_2,F65_3,F90_1,F90_2,F90_3,F120_1,F120_2,F120_3,F135_1,F135_2,F135_3,B1_2,B1_3,B90_1,B90_2,B90_3	3,10,4,6,7,2,10,2,9,14,13,18,13,8,6,8,8,3,4,4	142,120,190,125,109,73,127,76,85,58,41,79,49,51,38,175,105,50,51,25	C2H2orf76
novel_circ_0004176	NC_030809.1	650884	658059	-	7175	306	102182926;	exon:650885-651010,exon:651729-651846,exon:657998-658059	F65_1,F65_2,F120_2,F120_3,F135_1,F135_2,F135_3,B1_1,B1_2,B1_3,B90_3	3,3,3,4,5,3,7,2,4,3,2	1.43189e+39	PADI2
novel_circ_0004177	NC_030809.1	650884	666534	-	15650	379	102182926;	exon:650885-651010,exon:651729-651846,exon:657998-658059,exon:666462-666534	F135_1,B1_1,B1_2,B1_3	2,2,2,5	2910170915892680	PADI2
novel_circ_0004180	NC_030809.1	657997	667754	-	9757	319	102182926;	exon:657998-658059,exon:666462-666534,exon:667571-667754	F45_2,F120_1,F120_2,F120_3,F135_1,F135_3,B1_1,B1_2	2,3,3,2,7,9,2,10	2.81983e+26	PADI2
novel_circ_0004184	NC_030809.1	66507714	66514733	+	7019	268	102175905;	exon:66507715-66507826,exon:66513801-66513899,exon:66514677-66514733	F45_1,F45_2,F45_3,F65_1,F65_2,F65_3,F90_1,F90_2,F90_3,F120_1,F120_2,F120_3,F135_1,F135_2,F135_3,B1_1,B1_2,B1_3,B90_1,B90_2,B90_3	7,21,7,3,10,13,17,18,37,62,52,61,48,32,43,24,22,31,34,39,33	2.93243e+62	CCDC93
novel_circ_0004190	NC_030809.1	66536945	66538296	+	1351	231	102175905;	exon:66536946-66537038,exon:66537310-66537360,exon:66538210-66538296	F45_2,F65_1,F65_2,F90_2,F120_1,F120_2,F120_3,F135_1,F135_3,B1_2,B90_1,B90_2,B90_3	2,6,2,7,6,8,7,2,5,5,9,4,5	1.42214e+38	CCDC93
novel_circ_0004195	NC_030809.1	6797767	6799955	+	2188	107	102185322;	exon:6797768-6797874	F90_2,F120_1,F120_3,F135_1,F135_2,F135_3,B1_1,B1_2,B1_3,B90_1	3,5,5,2,5,2,2,6,2,8	130,80,48,171,190,218,174,159,268,255	TCEB3
novel_circ_0004198	NC_030809.1	6871311	6878193	-	6882	138	102180711;	exon:6878056-6878193	F45_1,F45_2,F45_3,F65_2,F65_3,F90_1,F120_2,F120_3,F135_2	2,3,2,2,4,5,3,2,2	3.52385e+26	FUCA1
novel_circ_0004201	NC_030809.1	70797776	70799464	+	1688	115	102176740;	exon:70799350-70799464	F45_1,F45_2,F45_3,F65_1,F65_2,F65_3,F90_1,F90_2,F90_3,F120_1,F120_2,F120_3,F135_1,F135_2,F135_3,B1_1,B1_2,B1_3,B90_1,B90_2,B90_3	28,38,19,61,32,39,29,31,99,95,45,55,23,16,40,12,25,27,20,11,15	33,22,31,35,37,29,26,40,28,19,35,16,5,2,10,4,7,13,9,7,5	LOC102176740
novel_circ_0004203	NC_030809.1	70891049	70898324	+	7275	480	102174251;	exon:70891050-70891193,exon:70893405-70893467,exon:70896513-70896594,exon:70898134-70898324	F65_2,F65_3,F90_1,F90_2,F90_3,F120_1,F120_2,F120_3,F135_2,B1_1	4,3,2,2,9,9,5,4,2,4	5.05489e+29	SLC35F5
novel_circ_0004207	NC_030809.1	70917049	70920886	+	3837	333	102174251;	exon:70917050-70917140,exon:70920106-70920260,exon:70920800-70920886	F45_1,F45_2,F45_3,F65_1,F65_2,F65_3,F90_1,F90_2,F90_3,F120_1,F120_2,F120_3,F135_1,F135_2,F135_3,B1_2,B1_3,B90_1	4,2,8,10,4,2,4,4,4,16,12,13,4,6,3,2,2,3	5.40434e+53	SLC35F5
novel_circ_0004209	NC_030809.1	7094323	7102079	-	7756	199	102184484;	exon:7099789-7099876,exon:7101969-7102079	F65_2,F90_1,F120_1,F120_2,F120_3,B1_1	4,4,8,4,3,2	1.69916e+23	MYOM3
novel_circ_0004210	NC_030809.1	7094384	7102079	-	7695	296	102184484;	exon:7094385-7094569,exon:7101969-7102079	F90_2,F120_1,F120_2,F120_3,F135_2,B1_1	3,3,3,11,6,4	1.33514e+23	MYOM3
novel_circ_0004216	NC_030809.1	71333983	71335734	-	1751	53	100861143;	exon:71333984-71334036	F45_1,F45_3,F65_1,F65_2,F65_3,F90_1,F120_1,F120_2,F120_3,F135_1,F135_2,F135_3,B1_3	12,26,21,5,6,5,23,17,36,6,2,3,2	62,110,30,31,65,39,24,38,27,6,3,6,6	LYPD1
novel_circ_0004240	NC_030809.1	74043711	74047105	+	3394	131	102172302;	exon:74044983-74045034,exon:74047027-74047105	F45_1,F45_3,F65_2,F90_1,F90_2,F120_1,F120_2,F120_3,F135_3	2,2,3,2,2,6,3,4,2	3.45465e+26	RAB3GAP1
novel_circ_0004241	NC_030809.1	74043711	74064768	+	21057	498	102172302;	exon:74043712-74043844,exon:74047027-74047105,exon:74061583-74061702,exon:74064603-74064768	F45_1,F45_2,F45_3,F65_1,F65_2,F65_3,F90_1,F90_2,F90_3,F120_1,F120_2,F120_3,F135_1,F135_2,F135_3,B1_1,B1_2,B1_3	4,3,7,10,8,6,4,12,7,5,13,10,8,7,8,5,7,7	4.68515e+53	RAB3GAP1
novel_circ_0004243	NC_030809.1	74061582	74070134	+	8552	386	102172302;	exon:74061583-74061702,exon:74064603-74064768,exon:74070035-74070134	F45_3,F65_1,F65_2,F65_3,F90_1,F120_3,F135_1,F135_3,B1_3	5,3,2,2,6,7,4,3,4	5.9348e+26	RAB3GAP1
novel_circ_0004244	NC_030809.1	74061582	74074057	+	12475	182	102172302;	exon:74070035-74070134,exon:74073976-74074057	F45_2,F65_1,F65_2,F65_3,F90_1,F90_3,F120_1,F120_2,F120_3,F135_1,F135_2,B1_1,B1_2,B90_1,B90_2	3,9,3,3,7,10,11,5,11,2,4,2,2,3,2	4.07452e+44	RAB3GAP1
novel_circ_0004247	NC_030809.1	74101226	74106601	+	5375	366	102172302;	exon:74101227-74101364,exon:74106374-74106601	F45_1,F45_2,F45_3,F65_1,F65_2,F65_3,F90_1,F90_2,F90_3,F120_1,F120_2,F120_3,F135_1,F135_2,F135_3,B1_1,B1_2,B1_3,B90_1,B90_2,B90_3	8,12,11,10,39,12,10,15,25,18,29,23,24,29,15,16,21,19,35,18,20	3.60372e+62	RAB3GAP1
novel_circ_0004253	NC_030809.1	74203074	74209570	-	6496	240	102171468;	exon:74206949-74207068,exon:74209451-74209570	F45_1,F45_2,F65_1,F65_2,F65_3,F90_1,F90_3,F120_1,F120_2,F120_3,F135_1,F135_2,F135_3,B1_1,B1_2,B1_3,B90_2	3,3,6,5,7,2,7,7,6,5,6,12,4,4,10,2,4	132,131,145,105,93,107,107,66,101,83,65,29,32,43,65,54,38	ZRANB3
novel_circ_0004257	NC_030809.1	74203074	74275558	-	72484	332	102171468;	exon:74203075-74203227,exon:74275380-74275558	F45_2,F65_1,F65_2,F65_3,F90_1,F90_2,F90_3,F120_1,F120_2,F120_3,F135_1,F135_2,F135_3,B1_1	14,7,5,13,17,4,3,3,11,8,18,11,9,7	115,161,120,119,114,78,134,95,88,84,35,23,31,44	ZRANB3
novel_circ_0004258	NC_030809.1	74203111	74209570	-	6459	240	102171468;	exon:74206949-74207068,exon:74209451-74209570	F45_3,F65_1,F65_3,F120_1,F120_2,F135_1,F135_2,F135_3	3,4,6,5,2,4,3,3	196,160,114,74,111,81,33,34	ZRANB3
novel_circ_0004262	NC_030809.1	74230684	74275558	-	44874	296	102171468;	exon:74230685-74230801,exon:74275380-74275558	F45_1,F45_2,F45_3,F65_1,F65_2,F65_3,F90_1,F90_2,F90_3,F120_1,F120_2,F120_3,F135_1,F135_2,F135_3,B1_1,B1_2,B1_3,B90_1,B90_3	5,16,7,15,8,8,9,17,3,7,16,12,8,10,12,9,4,8,2,4	120,108,152,139,122,107,78,72,96,83,77,74,55,38,18,28,75,68,42,31	ZRANB3
novel_circ_0004264	NC_030809.1	74262347	74275558	-	13211	265	102171468;	exon:74262348-74262433,exon:74275380-74275558	F45_1,F45_2,F45_3,F65_1,F65_2,F65_3,F90_2,F90_3,F120_1,F120_2,F120_3,F135_1,F135_2,F135_3,B1_2	2,3,4,3,10,4,4,4,8,5,5,2,4,4,5	122,133,157,149,129,119,85,122,100,83,80,54,37,30,78	ZRANB3
novel_circ_0004271	NC_030809.1	74625832	74633554	+	7722	345	100861372;	exon:74625833-74625935,exon:74628263-74628291,exon:74629004-74629122,exon:74633461-74633554	F45_1,F65_1,F65_3,F90_2,F90_3,F120_1,F120_2,F120_3,F135_1,B1_1	4,3,3,4,3,6,2,4,7,2	7.82701e+29	UBXN4
novel_circ_0004274	NC_030809.1	74625832	74638463	+	12631	132	100861372;	exon:74625833-74625935,exon:74628263-74628291	F45_1,F45_2,F45_3,F65_1,F65_2,F65_3,F90_1,F90_2,F90_3,F120_1,F120_2,F120_3,F135_1,F135_2,F135_3,B1_1,B1_2,B1_3,B90_1,B90_2,B90_3	9,8,8,6,6,8,8,6,7,4,15,6,10,9,8,8,6,8,3,4,2	4.89469e+62	UBXN4
novel_circ_0004289	NC_030809.1	79701601	79735875	-	34274	440	102172303;	exon:79701602-79701721,exon:79703103-79703222,exon:79735676-79735875	F45_1,F45_2,F45_3,F65_3	4,6,2,4	29,66,36,23	LRP1B
novel_circ_0004305	NC_030809.1	83538544	83543943	-	5399	237	102190740;	exon:83538545-83538636,exon:83543799-83543943	F45_1,F45_2,F65_1,F65_2,F90_1,F90_2,F90_3,F120_1,F120_2,F120_3,F135_1,F135_2,F135_3,B1_1,B1_2,B1_3,B90_1	2,4,7,6,7,5,8,6,7,12,6,3,2,8,5,2,3	267,201,206,242,132,153,162,89,106,99,36,33,38,63,91,62,25	GTDC1
novel_circ_0004306	NC_030809.1	83538544	83561827	-	23283	163	102190740;	exon:83538545-83538636,exon:83539339-83539409	F45_1,F45_2,F45_3,F65_1,F65_2,F65_3,F90_1,F90_3,F120_1,F120_2,F120_3,F135_2,B90_1	2,5,4,4,8,3,6,8,5,3,5,4,2	300,236,266,219,258,150,154,171,121,119,111,41,36	GTDC1
novel_circ_0004309	NC_030809.1	8356396	8362078	+	5682	266	102174443;	exon:8356397-8356538,exon:8361955-8362078	F45_1,F45_2,F45_3,F65_1,F65_2,F65_3,F90_1,F90_2,F90_3,F120_1,F120_2,F120_3,F135_1,F135_2,F135_3,B1_1,B1_2,B1_3,B90_1,B90_2,B90_3	12,10,15,16,17,18,14,10,8,25,36,24,34,21,32,14,9,11,4,4,5	1.59163e+62	TMEM57
novel_circ_0004310	NC_030809.1	8356396	8365761	+	9365	142	102174443;	exon:8356397-8356538	F45_1,F45_2,F45_3,F65_1,F65_2,F90_3,F120_1,F120_2,F120_3,B1_1	4,5,4,11,5,7,7,5,12,2	1.77139e+29	TMEM57
novel_circ_0004323	NC_030809.1	83772447	83776479	-	4032	174	102190740;	exon:83772448-83772621	F45_1,F45_2,F45_3,F65_1,F65_2,F65_3,F90_1,F90_2,F90_3,F120_1,F120_2,F120_3,F135_1,F135_2,F135_3,B1_1,B1_2,B1_3,B90_1,B90_2	13,11,8,20,18,6,8,9,12,10,15,17,5,4,4,11,2,5,5,2	449,391,491,381,419,274,238,263,290,230,206,232,76,86,107,108,161,130,76,58	GTDC1
novel_circ_0004325	NC_030809.1	83772447	83852788	-	80341	378	102190740;	exon:83772448-83772621,exon:83852585-83852788	F45_1,F45_2,F45_3,F65_1,F65_2,F65_3,F90_1,F90_2,F90_3,F120_2,F120_3,F135_2,F135_3,B1_2,B1_3,B90_2	8,12,5,9,6,4,6,11,13,13,5,4,7,2,2,2	411,337,396,316,354,239,221,230,277,188,210,80,92,147,116,62	GTDC1
novel_circ_0004332	NC_030809.1	8393382	8397712	+	4330	121	102174443;	exon:8397592-8397712	F90_1,F90_2,F120_1,F135_1,F135_2,F135_3,B1_1,B1_2	2,2,2,2,2,5,5,3	2.15207e+23	TMEM57
novel_circ_0004334	NC_030809.1	84189864	84193077	+	3213	252	n/a	intergenic_region:84189865-84189990,intergenic_region:84192952-84193077	F65_2,F65_3,F90_3,F120_1,F120_2,F120_3,F135_2,B1_3	3,2,2,3,6,12,4,3	1,4,2,3,4,0,0,2	--
novel_circ_0004340	NC_030809.1	88002529	88009327	+	6798	473	100860918;	exon:88002530-88002737,exon:88008876-88008985,exon:88009173-88009327	F45_1,F45_2,F45_3,F65_1,F65_2,F65_3,F90_1,F90_2,F90_3,F120_1,F120_2,F120_3,F135_1,F135_2,F135_3,B1_1,B1_2,B1_3,B90_1,B90_2,B90_3	54,54,87,90,90,66,89,81,84,161,198,173,138,104,140,91,91,120,61,29,31	3.03337e+62	ACVR2A
novel_circ_0004342	NC_030809.1	88002529	88032152	+	29623	139	100860918;	exon:88032014-88032152	F45_3,F65_1,F65_2,F65_3,F90_1,F90_2,F90_3,F120_1,F120_2,F120_3,F135_1,F135_2,F135_3,B1_1,B1_2,B1_3,B90_1	6,13,8,4,13,6,3,13,15,18,5,14,4,4,6,4,8	2.7529e+50	ACVR2A
novel_circ_0004343	NC_030809.1	88008875	88009327	+	452	265	100860918;	exon:88008876-88008985,exon:88009173-88009327	F45_1,F45_2,F45_3,F65_1,F65_2,F65_3,F90_1,F90_2,F90_3,F120_1,F120_2,F120_3,F135_1,F135_2,F135_3,B1_1,B1_2,B1_3,B90_1,B90_2,B90_3	15,5,10,14,13,12,16,20,10,33,33,36,50,33,25,30,18,17,36,41,36	4.20457e+62	ACVR2A
novel_circ_0004353	NC_030809.1	88062562	88091767	-	29205	188	102189526;	exon:88062563-88062600,exon:88084899-88084975,exon:88091695-88091767	F90_1,F90_2,F120_1,F120_2,F120_3,F135_3,B1_1,B1_3,B90_2	2,3,5,6,9,4,3,7,3	2.73303e+26	ORC4
novel_circ_0004355	NC_030809.1	88069158	88084975	-	15817	396	102189526;	exon:88069159-88069310,exon:88075104-88075179,exon:88084321-88084411,exon:88084899-88084975	F45_2,F65_1,F90_1,F90_2,F90_3,F120_1,F120_2,F120_3,F135_3,B1_1,B1_2,B1_3,B90_2	2,3,2,6,3,6,4,5,3,3,6,6,7	4.38373e+38	ORC4
novel_circ_0004357	NC_030809.1	88069158	88091767	-	22609	274	102189526;	exon:88069159-88069310,exon:88071121-88071169,exon:88091695-88091767	F45_1,F65_2,F90_1,F90_3,F120_2,F120_3,F135_1,F135_2,F135_3,B1_1,B1_2,B1_3,B90_1,B90_3	2,3,8,3,10,8,8,8,12,14,7,4,3,2	4.36355e+41	ORC4
novel_circ_0004359	NC_030809.1	88074469	88084975	-	10506	330	102189526;	exon:88074470-88074555,exon:88075104-88075179,exon:88084321-88084411,exon:88084899-88084975	F45_1,F45_2,F45_3,F65_1,F65_2,F65_3,F90_1,F90_2,F90_3,F120_1,F120_2,F120_3,F135_1,F135_2,F135_3,B1_1,B1_2,B1_3,B90_1,B90_2,B90_3	3,10,11,8,13,11,6,5,5,13,13,8,12,11,4,4,12,14,10,13,10	4.84404e+62	ORC4
novel_circ_0004375	NC_030809.1	88971685	88995590	+	23905	301	102188541;	exon:88971686-88971810,exon:88995415-88995590	F45_1,F45_2,F45_3,F65_1,F65_2,F90_1,F90_3,F120_1,F120_3	7,9,4,6,4,2,2,3,6	31,66,77,18,24,17,15,19,19	KIF5C
novel_circ_0004376	NC_030809.1	8923538	8925014	-	1476	330	102172216;	exon:8923539-8923772,exon:8924919-8925014	F65_1,F65_3,F90_1,F120_2,F120_3,F135_3,B1_1,B1_2,B1_3,B90_1,B90_2,B90_3	3,2,2,2,9,2,9,3,5,10,10,5	122,42,95,156,273,1229,463,483,1228,2724,4684,5109	TRIM63
novel_circ_0004383	NC_030809.1	91490635	91507639	+	17004	194	102183645;	exon:91490636-91490714,exon:91507525-91507639	F45_1,F45_2,F45_3,F65_1,F65_2,F65_3,F90_1,F90_2,F90_3,F120_1,F120_2,F120_3,F135_1,F135_2,F135_3,B1_1,B1_2,B1_3,B90_2,B90_3	10,5,6,11,7,5,4,5,10,7,16,27,17,9,10,2,4,8,3,3	4.27385e+59	RIF1
novel_circ_0004388	NC_030809.1	91496864	91507639	+	10775	305	102183645;	exon:91496865-91497054,exon:91507525-91507639	F45_1,F45_2,F45_3,F65_1,F65_2,F90_1,F90_2,F90_3,F120_1,F120_2,F120_3,F135_1,F135_2,B1_3,B90_1	2,8,2,6,6,11,7,12,15,3,20,3,2,3,3	4.91396e+44	RIF1
novel_circ_0004389	NC_030809.1	91507524	91516356	+	8832	373	102183645;	exon:91507525-91507639,exon:91515759-91515866,exon:91516207-91516356	F45_1,F45_2,F45_3,F65_1,F65_2,F65_3,F90_1,F90_2,F90_3,F120_1,F120_2,F120_3,F135_1,F135_2,F135_3,B1_1,B1_2,B1_3,B90_1,B90_2,B90_3	17,20,30,33,35,16,31,29,17,40,46,24,29,9,15,22,16,18,8,12,5	3.77364e+62	RIF1
novel_circ_0004390	NC_030809.1	91514006	91516356	+	2350	224	102183645;	exon:91514007-91514080,exon:91516207-91516356	F45_1,F45_2,F45_3,F65_1,F65_2,F65_3,F90_1,F90_2,F90_3,F120_1,F120_2,F120_3,F135_1,F135_2,F135_3,B1_1,B1_2,B1_3,B90_1,B90_2,B90_3	11,13,14,9,17,9,8,6,7,16,25,10,22,18,10,24,12,17,14,10,5	4.22327e+62	RIF1
novel_circ_0004392	NC_030809.1	91529537	91537761	+	8224	203	102183645;	exon:91529538-91529740	F45_1,F45_3,F65_2,F90_1,F120_1,F120_2,F120_3,F135_2,B90_2,B90_3	4,2,3,4,4,3,2,4,2,2	3.34451e+29	RIF1
novel_circ_0004395	NC_030809.1	91533957	91537761	+	3804	136	102183645;	exon:91533958-91534038,exon:91534122-91534176	F45_1,F45_2,F45_3,F65_3,F90_1,F90_2,F90_3,F120_2,F120_3,F135_1,F135_2,F135_3	9,4,5,4,2,11,3,10,10,7,3,4	2.96322e+35	RIF1
novel_circ_0004399	NC_030809.1	91558096	91560193	-	2097	215	102180806;	exon:91558097-91558203,exon:91560086-91560193	F90_2,F90_3,F120_1,F120_2,F120_3,F135_1,F135_2,F135_3,B1_2,B1_3,B90_1,B90_2	4,6,6,2,2,3,5,3,5,4,2,3	2.33521e+47	NEB
novel_circ_0004418	NC_030809.1	91568557	91582895	-	14338	390	102180806;	exon:91568558-91568650,exon:91570440-91570532,exon:91571472-91571564,exon:91582785-91582895	F90_1,F90_2,F90_3,F120_1,F120_2,F120_3,F135_1,F135_2,F135_3,B1_2,B1_3	3,2,2,12,14,6,9,3,4,13,7	2.21823e+43	NEB
novel_circ_0004421	NC_030809.1	91572174	91577161	-	4987	324	102180806;	exon:91572175-91572279,exon:91576409-91576513,exon:91577048-91577161	F120_1,F120_2,F135_1,F135_2,F135_3,B1_1,B1_2,B1_3,B90_2,B90_3	3,7,15,12,19,17,16,6,3,4	3.58253e+39	NEB
novel_circ_0004423	NC_030809.1	91576408	91579913	-	3505	210	102180806;	exon:91576409-91576513,exon:91579809-91579913	F45_1,F120_1,F120_2,F120_3,F135_3,B1_1,B1_2,B1_3,B90_2,B90_3	3,8,2,5,2,5,8,2,2,2	1.83826e+39	NEB
novel_circ_0004424	NC_030809.1	91576408	91582895	-	6487	426	102180806;	exon:91576409-91576513,exon:91581430-91581534,exon:91582081-91582185,exon:91582785-91582895	F45_1,F65_2,F65_3,F90_1,F90_2,F120_1,F120_2,F120_3,B1_2,B90_2	4,4,3,3,3,13,7,10,21,16	1.59216e+38	NEB
novel_circ_0004426	NC_030809.1	91577749	91578387	-	638	222	102180806;	exon:91577750-91577860,exon:91578277-91578387	F45_1,F45_2,F90_2,F120_1,F120_2,F135_2,B1_2,B1_3,B90_1,B90_2,B90_3	4,7,5,10,7,17,18,13,23,15,18	1.5491e+43	NEB
novel_circ_0004430	NC_030809.1	91581429	91582895	-	1466	321	102180806;	exon:91581430-91581534,exon:91582081-91582185,exon:91582785-91582895	F45_1,F45_2,F45_3,F65_1,F65_2,F65_3,F90_1,F90_2,F90_3,F120_1,F120_2,F120_3,F135_1,F135_2,F135_3,B1_1,B1_2,B1_3,B90_1,B90_2,B90_3	19,15,17,53,58,25,187,154,130,500,802,651,1201,1055,809,713,496,545,280,78,118	1.6001e+82	NEB
novel_circ_0004462	NC_030809.1	91660825	91662446	-	1621	105	102180806;	exon:91660826-91660930	F45_3,F65_1,F65_2,F65_3,F90_1,F90_2,F90_3,F120_1,F120_2,F120_3,F135_1,F135_2,F135_3,B1_1,B1_2,B1_3,B90_1	2,5,6,2,10,8,8,9,18,16,15,14,8,9,9,11,4	1.15092e+65	NEB
novel_circ_0004471	NC_030809.1	91676510	91679906	-	3396	426	102180806;	exon:91676511-91676618,exon:91676703-91676807,exon:91678553-91678660,exon:91679802-91679906	F65_3,F120_2,F120_3,F135_1,F135_2,F135_3,B1_1	5,5,4,5,8,2,8	5.14312e+26	NEB
novel_circ_0004472	NC_030809.1	91677303	91679906	-	2603	213	102180806;	exon:91678553-91678660,exon:91679802-91679906	F90_1,F90_3,F120_1,F120_2,F120_3,F135_1,F135_2,F135_3,B1_3	4,2,4,4,7,3,2,5,3	2.19416e+35	NEB
novel_circ_0004496	NC_030809.1	91721501	91722488	-	987	327	102180806;	exon:91721502-91721615,exon:91721701-91721808,exon:91722384-91722488	F65_1,F65_3,F90_2,F90_3,F120_1,F120_2,F120_3,F135_1,F135_3,B1_1,B1_2,B1_3,B90_2,B90_3	4,4,3,2,7,11,9,21,11,13,17,7,17,12	1.26267e+54	NEB
novel_circ_0004503	NC_030809.1	91725108	91740678	-	15570	204	102180806;	exon:91725109-91725207,exon:91740574-91740678	F120_1,F120_2,F135_1,F135_3,B1_1,B1_2,B1_3,B90_3	6,2,3,8,3,7,4,4	2.70641e+32	NEB
novel_circ_0004510	NC_030809.1	91730668	91733633	-	2965	222	102180806;	exon:91731582-91731686,exon:91733517-91733633	F45_2,F65_1,F65_3,F90_2,F90_3,F120_1,F120_2,F120_3,F135_1,F135_2,F135_3,B1_1,B1_2,B1_3,B90_1,B90_3	3,5,2,8,3,5,8,12,11,3,13,5,4,12,3,2	1.16714e+64	NEB
novel_circ_0004513	NC_030809.1	91733516	91740678	-	7162	327	102180806;	exon:91733517-91733633,exon:91737150-91737254,exon:91740574-91740678	F120_2,F120_3,F135_1,F135_2,F135_3,B1_1,B1_2	3,4,7,7,2,6,5	4.32422e+27	NEB
novel_circ_0004517	NC_030809.1	91748043	91748514	-	471	471	102180806;	intron:91748044-91748514	F135_2,F135_3,B90_1,B90_2,B90_3	2,5,16,6,9	64,136,109,68,80	NEB
novel_circ_0004526	NC_030809.1	91861817	91869745	-	7928	358	102179332;	exon:91861818-91861913,exon:91863982-91864133,exon:91869636-91869745	F45_1,F65_1,F65_2,F65_3,F90_3,F120_1,F120_2,F135_1	2,2,2,3,2,6,2,2	7,7,14,19,17,16,7,1	CACNB4
novel_circ_0004530	NC_030809.1	92139669	92142668	-	2999	324	102178775;	exon:92139670-92139839,exon:92142515-92142668	F45_1,F45_2,F45_3,F65_1,F65_2,F65_3,F90_1,F90_2,F90_3,F120_1,F120_2,F120_3,F135_1,F135_2,F135_3,B1_1,B1_2,B1_3,B90_1,B90_2,B90_3	31,33,35,60,27,32,25,30,42,42,29,44,31,39,37,27,25,20,11,4,12	240,228,333,194,189,189,190,147,213,161,110,132,107,91,164,146,61,167,110,126,111	STAM2
novel_circ_0004531	NC_030809.1	92139669	92147023	-	7354	379	102178775;	exon:92139670-92139839,exon:92142515-92142668,exon:92146969-92147023	F45_1,F45_2,F65_1,F65_2,F65_3,F90_1,F90_2,F90_3,F120_1,F120_2,F120_3,F135_1,F135_2,F135_3,B1_1,B1_3,B90_1	4,2,5,4,3,2,6,7,5,3,7,11,8,3,6,4,5	236,235,183,203,192,197,151,207,169,115,124,111,99,160,159,175,123	STAM2
novel_circ_0004533	NC_030809.1	92142514	92151223	-	8709	332	102178775;	exon:92142515-92142668,exon:92149038-92149120,exon:92151129-92151223	F45_3,F65_1,F120_1,F120_2,F120_3,F135_1,F135_3	2,4,3,4,4,6,2	3.13227e+20	STAM2
novel_circ_0004538	NC_030809.1	92148815	92151223	-	2408	266	102178775;	exon:92148816-92148903,exon:92149038-92149120,exon:92151129-92151223	F45_1,F45_2,F45_3,F65_1,F65_2,F90_1,F90_2,F90_3,F120_1,F120_2,F120_3,F135_1,F135_3,B1_1,B1_2,B1_3,B90_1,B90_2,B90_3	4,9,7,6,3,7,15,6,12,12,11,10,5,5,3,6,5,4,4	2.87262e+56	STAM2
novel_circ_0004539	NC_030809.1	92148815	92165129	-	16314	249	102178775;	exon:92148816-92148903,exon:92163936-92164011,exon:92165045-92165129	F45_1,F45_2,F45_3,F65_1,F65_2,F65_3,F90_1,F90_2,F90_3,F120_1,F120_2,F120_3,F135_1,F135_2,F135_3,B1_1,B1_2,B1_3,B90_1,B90_2,B90_3	2,3,10,9,16,10,5,10,15,12,12,47,12,2,18,16,10,12,2,6,3	184,186,276,222,204,208,188,185,202,179,123,119,109,122,139,137,86,159,106,78,89	STAM2
novel_circ_0004540	NC_030809.1	92159816	92165129	-	5313	272	102178775;	exon:92159817-92160003,exon:92165045-92165129	F45_1,F45_2,F45_3,F65_1,F65_2,F65_3,F90_1,F90_2,F90_3,F120_1,F120_2,F120_3,F135_1,F135_2,F135_3,B1_1,B1_2,B1_3,B90_1,B90_2,B90_3	26,21,32,25,29,20,34,26,44,17,54,41,42,16,25,26,26,27,9,10,8	199,187,240,205,195,146,153,170,168,148,133,130,118,122,136,135,93,148,113,98,109	STAM2
novel_circ_0004542	NC_030809.1	92160606	92165129	-	4523	477	102178775;	exon:92160607-92160676,exon:92162688-92162834,exon:92163725-92163823,exon:92163936-92164011,exon:92165045-92165129	F65_1,F65_2,F65_3,F90_1,F120_1,F120_2,F120_3,F135_1,F135_3,B1_2,B1_3	4,3,2,3,3,4,14,4,5,4,9	2.21205e+32	STAM2
novel_circ_0004545	NC_030809.1	92534723	92553752	+	19029	318	102170642;	exon:92534724-92534804,exon:92550582-92550665,exon:92553600-92553752	F45_1,F45_2,F45_3,F65_1,F65_2,F65_3,F90_1,F90_2,F90_3,F120_1,F120_2,F120_3,F135_1,F135_2,F135_3,B1_1,B1_2,B1_3,B90_1,B90_2,B90_3	6,7,12,6,8,18,3,7,15,8,18,11,15,8,9,15,9,15,5,4,2	150,143,182,129,132,189,106,119,105,93,98,103,125,94,83,81,89,82,99,48,75	FMNL2
novel_circ_0004550	NC_030809.1	92550581	92579616	+	29035	331	102170642;	exon:92550582-92550665,exon:92553600-92553752,exon:92579523-92579616	F45_1,F45_2,F45_3,F65_1,F65_2,F65_3,F90_1,F90_2,F90_3,F120_1,F120_2,F120_3,F135_1,F135_2,F135_3,B1_1,B1_2,B1_3,B90_1,B90_2,B90_3	9,10,13,13,13,4,6,8,5,8,19,21,17,8,4,3,7,13,5,12,2	170,161,236,107,132,148,104,97,81,81,89,91,117,110,71,92,71,79,79,64,60	FMNL2
novel_circ_0004552	NC_030809.1	92553599	92579616	+	26017	433	102170642;	exon:92553600-92553752,exon:92573569-92573677,exon:92577535-92577611,exon:92579523-92579616	F45_1,F45_3,F65_1,F65_3,F90_1,F120_1,F120_2,F120_3,F135_1,F135_2,B1_2,B1_3,B90_2	2,7,2,2,6,2,4,3,6,2,3,3,3	193,254,114,181,108,104,101,95,144,116,70,90,74	FMNL2
novel_circ_0004553	NC_030809.1	92573568	92579616	+	6048	280	102170642;	exon:92573569-92573677,exon:92577535-92577611,exon:92579523-92579616	F45_1,F45_2,F45_3,F65_1,F65_2,F65_3,F90_1,F90_2,F90_3,F120_1,F120_2,F120_3,F135_1,F135_2,F135_3,B1_1,B1_2,B1_3,B90_1,B90_2,B90_3	36,41,60,32,45,36,31,32,28,48,48,60,41,36,50,33,14,23,32,10,7	217,196,252,132,147,192,122,135,111,109,98,110,141,121,105,107,95,78,87,69,78	FMNL2
novel_circ_0004562	NC_030809.1	9397148	9398016	+	868	357	102191283;	exon:9397149-9397310,exon:9397541-9397617,exon:9397899-9398016	F45_3,F65_1,F65_2,F65_3,F90_1,F90_3,F120_1,F120_2,F120_3,B1_2,B90_1	3,2,2,3,2,2,5,15,5,3,2	46,57,42,51,33,30,44,32,34,16,31	RPS6KA1
novel_circ_0004567	NC_030809.1	9522276	9525773	+	3497	330	102191001;	exon:9522277-9522489,exon:9525657-9525773	F45_1,F45_2,F45_3,F65_1,F65_2,F65_3,F90_1,F90_2,F90_3,F120_2,F120_3,F135_1,F135_2,F135_3,B1_1,B1_2,B1_3,B90_2	3,4,7,15,5,7,11,11,8,4,5,3,7,4,2,7,5,2	32,34,50,39,42,53,51,32,33,28,22,24,17,26,16,11,15,15	ARID1A
novel_circ_0004571	NC_030809.1	96469271	96488553	+	19282	159	102176370;	exon:96488395-96488553	F90_1,F90_3,F120_1,F120_2,F120_3,F135_1,F135_2,F135_3,B1_1,B1_2,B1_3,B90_1	3,3,9,16,5,6,4,13,3,2,2,5	2.59219e+40	GPD2
novel_circ_0004602	NC_030809.1	98486204	98508435	+	22231	132	102172301;	exon:98486205-98486336	F45_1,F45_3,F65_1,F65_2,F65_3,F120_1,F120_2,F120_3,F135_1,F135_3,B1_1,B1_3	2,4,5,9,5,5,4,10,4,4,4,3	248,269,216,153,185,116,100,100,52,95,62,53	PKP4
novel_circ_0004603	NC_030809.1	98498227	98508435	+	10208	189	102172301;	exon:98498228-98498416	F45_1,F65_1,F65_2,F65_3,F90_1,F90_3,F120_2,F120_3,F135_1,F135_2,F135_3,B1_1,B1_2,B1_3,B90_1	2,6,4,4,3,2,6,8,6,7,3,3,5,2,3	182,185,133,192,164,154,92,81,48,59,66,40,39,54,84	PKP4
novel_circ_0004608	NC_030809.1	98953385	98971398	+	18013	423	102171554;	exon:98953386-98953490,exon:98969477-98969607,exon:98971212-98971398	F45_2,F45_3,F65_1,F65_2,F65_3,F90_1,F90_2,F90_3,F120_1,F120_2,F120_3,F135_1,F135_2,F135_3,B1_1,B1_2,B1_3,B90_1,B90_2,B90_3	16,13,20,28,21,16,17,19,31,25,23,9,21,11,12,6,9,14,10,6	75,109,81,88,70,87,84,75,87,73,39,38,33,39,23,23,25,48,34,38	TANC1
novel_circ_0004615	NC_030809.1	99076886	99089472	-	12586	75	102170919;	exon:99088108-99088148,exon:99089439-99089472	F45_1,F45_2,F45_3,F65_1,F65_2,F65_3,F90_1,F90_2,F90_3,F120_1,F120_2,F120_3,F135_1,F135_2,F135_3,B1_1,B1_2,B1_3,B90_1,B90_2	2,4,7,9,6,3,10,9,12,9,14,19,11,7,6,3,4,5,3,3	300,277,376,394,299,226,173,206,177,124,130,150,95,92,83,73,138,75,92,69	WDSUB1
novel_circ_0004616	NC_030809.1	99076886	99101541	-	24655	417	102170919;	exon:99076887-99077027,exon:99087921-99088027,exon:99088108-99088148,exon:99089439-99089472,exon:99101448-99101541	F65_1,F65_2,F65_3,F120_2,F135_3,B1_1	2,7,5,6,2,3	361,277,193,115,67,72	WDSUB1
novel_circ_0004617	NC_030809.1	99076886	99105849	-	28963	269	102170919;	exon:99076887-99077027,exon:99089439-99089472,exon:99101448-99101541	F45_1,F45_2,F45_3,F65_1,F65_2,F90_1,F90_3,F120_1,F120_2,F120_3,F135_1,F135_2,B1_2	3,2,4,2,10,3,2,5,8,5,2,4,2	289,287,346,398,266,175,185,129,106,138,67,78,116	WDSUB1
novel_circ_0004625	NC_030809.1	99153641	99207329	-	53688	66	102191743;	exon:99207264-99207329	F45_1,F45_2,F45_3,F65_1,F65_2,F90_1,F90_2,F90_3,F120_1,F120_2,F120_3,F135_1,F135_2,F135_3,B1_1,B1_2,B1_3	6,7,9,25,25,7,11,15,13,11,11,9,13,8,7,5,6	141,127,165,127,157,131,156,133,126,129,88,51,59,57,57,71,110	BAZ2B
novel_circ_0004634	NC_030809.1	99207263	99223601	-	16338	270	102191743;	exon:99207264-99207329,exon:99208567-99208593,exon:99208813-99208857,exon:99211170-99211235,exon:99213368-99213433	F45_1,F45_2,F45_3,F65_1,F65_2,F65_3,F90_1,F90_2,F90_3,F120_1,F120_2,F120_3,F135_1,F135_2,F135_3,B1_1,B1_2,B1_3,B90_1,B90_3	9,9,7,8,10,9,6,13,6,20,17,12,12,8,7,9,4,5,2,2	175,129,195,106,173,132,146,146,150,114,125,88,71,58,69,64,84,90,91,79	BAZ2B
novel_circ_0004637	NC_030809.1	99211169	99223601	-	12432	66	102191743;	exon:99211170-99211235	F45_3,F65_1,F65_3,F90_1,F120_1,F120_2,F120_3,F135_1,F135_3,B1_1,B1_2,B90_1,B90_2	2,4,2,2,8,11,9,3,4,2,3,3,2	212,133,111,141,115,147,85,79,71,77,93,99,81	BAZ2B
novel_circ_0004638	NC_030809.1	99217148	99223601	-	6453	273	102191743;	exon:99217149-99217210,exon:99223391-99223601	F45_1,F45_2,F65_2,F90_1,F90_2,F120_1,F120_2,F135_1,F135_2,F135_3,B1_3,B90_1	2,2,7,3,3,2,5,8,8,2,2,5	183,141,136,155,120,79,130,81,56,85,98,77	BAZ2B
novel_circ_0004643	NC_030809.1	99258339	99264275	-	5936	383	102191743;	exon:99258340-99258533,exon:99264087-99264275	F45_1,F45_2,F45_3,F65_1,F65_2,F65_3,F90_1,F90_2,F90_3,F120_1,F120_2,F120_3,F135_1,F135_2,F135_3,B1_1,B1_2,B1_3,B90_1,B90_2,B90_3	21,19,23,34,43,18,36,36,45,116,106,118,93,73,64,56,40,40,33,20,31	247,215,279,185,196,211,197,184,169,171,180,133,79,71,90,117,152,158,112,91,117	BAZ2B
novel_circ_0004644	NC_030809.1	99258339	99286969	-	28630	341	102191743;	exon:99258340-99258533,exon:99286823-99286969	F45_1,F45_2,F45_3,F65_1,F65_2,F65_3,F90_1,F90_2,F90_3,F120_1,F120_2,F120_3,F135_1,F135_2,F135_3,B1_1,B1_2,B1_3,B90_1,B90_2,B90_3	18,12,13,24,23,15,19,18,30,39,44,42,32,25,26,25,27,32,22,16,9	248,262,360,213,213,228,227,236,232,184,209,161,92,81,107,124,169,159,137,103,136	BAZ2B
novel_circ_0004646	NC_030809.1	99258339	99295485	-	37146	194	102191743;	exon:99258340-99258533	F45_1,F45_2,F45_3,F65_1,F65_2,F90_1,F90_2,F90_3,F120_1,F120_2,F120_3,F135_1,F135_2,F135_3,B1_1,B1_2,B1_3,B90_1,B90_2	2,3,6,5,9,7,19,13,11,12,16,15,7,6,7,13,13,9,9	134,130,174,102,98,120,112,115,84,104,62,42,37,56,58,91,84,56,42	BAZ2B
novel_circ_0004650	NC_030809.1	99565712	99582314	+	16602	355	102188981;	exon:99565713-99565877,exon:99574821-99575010	F45_1,F45_2,F45_3,F65_1,F65_2,F65_3,F90_1,F90_2,F90_3,F120_1,F120_3,F135_1,F135_3,B1_1,B1_2,B1_3,B90_1	8,7,8,11,6,5,2,3,6,9,17,3,5,3,6,6,3	3.72434e+50	2019-03-07
novel_circ_0004652	NC_030809.1	99574820	99582314	+	7494	360	102188981;	exon:99574821-99575010,exon:99582145-99582314	F45_1,F45_2,F45_3,F65_1,F65_2,F65_3,F90_1,F90_2,F90_3,F120_1,F120_2,F120_3,F135_1,F135_2,F135_3,B1_1,B1_2,B1_3,B90_1,B90_3	28,16,22,25,18,20,26,11,6,6,22,26,8,5,3,5,9,8,4,4	5.27569e+59	2019-03-07
novel_circ_0004661	NC_030809.1	99991364	99996664	-	5300	210	102188539;	exon:99996269-99996426,exon:99996613-99996664	F90_2,F90_3,F120_1,F120_2,F120_3,F135_1,F135_2,F135_3,B1_1,B1_2,B1_3,B90_3	5,4,7,7,3,5,4,5,3,3,3,2	4.3243e+35	ITGB6
novel_circ_0032984	NC_030830.1	1010918	1033985	-	23067	426	102181740;	exon:1010919-1011046,exon:1032765-1032869,exon:1033793-1033985	F45_1,F45_2,F45_3,F65_1,F65_2,F65_3,F90_1,F90_2,F90_3,F120_1,F120_2,F120_3,F135_1,F135_2,F135_3,B1_1,B1_2,B1_3,B90_1	8,14,22,18,13,24,13,10,8,8,15,12,7,8,6,4,3,4,9	149,150,142,116,124,129,53,64,49,46,83,56,23,24,18,28,82,39,46	GMDS
novel_circ_0032988	NC_030830.1	10388506	10424125	+	35619	309	102172779;	exon:10388507-10388636,exon:10392592-10392692,exon:10424048-10424125	F65_2,F90_3,F120_1,F120_2,F120_3,F135_1,F135_2,F135_3,B1_2,B1_3,B90_1	3,3,6,14,5,8,2,5,5,3,4	1.1761e+42	CAP2
novel_circ_0032993	NC_030830.1	10466482	10473727	+	7245	336	102172779;	exon:10466483-10466626,exon:10466952-10467037,exon:10473622-10473727	F45_1,F45_2,F45_3,F65_1,F65_2,F65_3,F90_1,F90_2,F90_3,F120_1,F120_2,F120_3,F135_1,F135_2,F135_3,B1_1,B1_2,B1_3,B90_1,B90_2,B90_3	30,26,24,74,66,31,60,46,98,97,138,137,121,100,86,77,49,64,32,36,15	1.01792e+79	CAP2
novel_circ_0032997	NC_030830.1	10496138	10498519	+	2381	176	102172779;	exon:10498344-10498519	F45_1,F45_3,F65_1,F90_2,F120_3,F135_1,F135_2,F135_3,B1_2,B90_2,B90_3	8,2,2,3,6,6,4,5,4,2,3	1.12513e+40	CAP2
novel_circ_0032999	NC_030830.1	10500038	10505378	+	5340	141	102172779;	exon:10505238-10505378	F45_2,F65_1,F90_1,F90_2,F90_3,F120_1,F120_2,F120_3,F135_1,F135_2,F135_3,B1_1,B1_2,B1_3,B90_1	2,2,3,7,2,8,8,9,10,7,8,8,3,3,3	1.18514e+59	CAP2
novel_circ_0033002	NC_030830.1	10551399	10568060	-	16661	370	102171943;	exon:10551400-10551571,exon:10567863-10568060	F45_1,F65_1,F65_2,F90_1,F90_2,F90_3,F120_1,F120_2,F120_3,F135_1,F135_2,F135_3,B1_1,B1_2,B1_3	2,2,5,4,6,4,2,7,8,4,4,6,3,5,4	243,163,185,154,154,149,112,110,80,161,119,149,105,62,159	NUP153
novel_circ_0033003	NC_030830.1	10558122	10568060	-	9938	273	102171943;	exon:10558123-10558395	F65_1,F65_2,F90_1,F90_2,F90_3,F120_1,F120_2,F120_3,F135_1,F135_2,F135_3,B1_1,B1_2,B1_3,B90_1,B90_2,B90_3	5,3,4,4,9,15,18,10,13,17,24,19,20,9,8,8,2	158,195,173,175,179,120,131,95,166,125,169,128,67,180,126,125,144	NUP153
novel_circ_0033008	NC_030830.1	10577923	10601721	-	23798	223	102171943;	exon:10601499-10601721	F45_2,F45_3,F65_3,F90_2,F90_3,F120_1,F120_2,F120_3,F135_2,F135_3,B1_3	2,5,2,6,6,5,2,4,5,10,4	232,286,129,178,149,108,101,79,98,185,171	NUP153
novel_circ_0033009	NC_030830.1	10585432	10601721	-	16289	350	102171943;	exon:10585433-10585559,exon:10601499-10601721	F65_3,F90_1,F90_2,F90_3,F120_1,F120_2,F120_3,F135_1,F135_2,F135_3,B1_1,B1_3	3,3,6,4,7,6,5,2,8,6,2,3	1.47204e+35	NUP153
novel_circ_0033014	NC_030830.1	10591498	10594190	-	2692	246	102171943;	exon:10591499-10591615,exon:10594062-10594190	F45_2,F45_3,F90_1,F90_2,F90_3,F120_2,B90_1,B90_2	3,4,2,3,2,3,2,2	3.43416e+23	NUP153
novel_circ_0033020	NC_030830.1	10659778	10661601	-	1823	93	102171675;	exon:10661509-10661601	F45_2,F65_1,F65_2,F65_3,F90_1,F90_2,F120_1,F120_2,F120_3,F135_1,F135_2,F135_3,B1_1,B90_1	3,6,5,2,6,3,6,7,6,4,5,5,3,3	174,150,153,80,116,133,134,132,88,131,127,160,156,150	KIF13A
novel_circ_0033021	NC_030830.1	10663288	10663852	-	564	302	102171675;	exon:10663289-10663465,exon:10663728-10663852	F45_2,F45_3,F65_1,F65_2,F65_3,F90_1,F90_2,F90_3,F120_1,F120_2,F120_3,F135_1,F135_2,F135_3,B1_2,B1_3,B90_1,B90_2	2,4,3,8,3,4,5,5,7,2,5,4,2,4,2,2,4,3	164,169,191,178,92,148,179,138,166,154,113,144,123,174,125,180,182,180	KIF13A
novel_circ_0033030	NC_030830.1	10717340	10718486	-	1146	248	102171675;	exon:10717341-10717453,exon:10718352-10718486	F45_2,F45_3,F65_2,F90_1,F120_1,F120_2,F120_3,F135_1,F135_2,F135_3,B1_1,B1_3,B90_2,B90_3	2,2,9,2,11,13,14,5,6,3,2,4,5,2	1.58214e+41	KIF13A
novel_circ_0033033	NC_030830.1	10942162	10945036	+	2874	430	102170925;	exon:10942163-10942262,exon:10943138-10943265,exon:10944284-10944373,exon:10944925-10945036	F45_1,F45_2,F45_3,F65_1,F65_2,F65_3,F90_1,F90_2,F90_3,F120_1,F120_2,F120_3,F135_1,F135_2,F135_3,B1_2	3,3,3,5,6,2,6,6,4,8,7,8,4,4,7,8	64,37,63,50,85,50,62,49,62,47,58,31,37,40,43,54	KDM1B
novel_circ_0033036	NC_030830.1	10956771	10966736	+	9965	185	102170925;	exon:10956772-10956956	F90_2,F90_3,F120_1,F120_2,F120_3,F135_1,F135_2,B1_2,B90_3	3,2,14,2,4,5,3,5,2	50,79,46,36,48,39,30,86,61	KDM1B
novel_circ_0033042	NC_030830.1	10996833	11002898	-	6065	284	102170102;	exon:10996834-10997022,exon:11002804-11002898	F45_1,F45_2,F45_3,F65_1,F65_2,F65_3,F90_1,F90_2,F90_3,F120_1,F120_2,F120_3,F135_1,F135_2,F135_3,B1_1,B1_2,B1_3,B90_1,B90_2,B90_3	5,8,2,9,9,8,3,6,9,6,15,22,8,6,8,5,8,5,4,5,2	3.08024e+82	DEK
novel_circ_0033043	NC_030830.1	10996833	11004818	-	7985	291	102170102;	exon:10996834-10997022,exon:11004717-11004818	F45_1,F45_2,F45_3,F65_1,F65_2,F65_3,F90_1,F90_2,F90_3,F120_1,F120_3,F135_1,F135_2,F135_3,B1_1,B1_2,B1_3,B90_3	6,4,8,3,8,2,6,4,4,3,13,9,6,3,8,4,4,2	2.4842e+66	DEK
novel_circ_0033058	NC_030830.1	12862095	12865176	+	3081	112	102169535;	intron:12862096-12862207	F45_1,F45_2,F45_3,F65_1	4,2,2,2	12,9,25,8	E2F3
novel_circ_0033061	NC_030830.1	12862095	12870425	+	8330	248	102169535;	exon:12862096-12862207,exon:12870290-12870425	F45_1,F45_2,F45_3,F65_1	3,2,3,6	30,16,29,13	E2F3
novel_circ_0033065	NC_030830.1	12926006	12927506	+	1500	288	102182461;	exon:12926007-12926181,exon:12927394-12927506	F45_1,F45_2,F45_3,F65_1,F65_2,F65_3,F90_1,F90_2,F90_3,F120_1,F120_2,F120_3,F135_1,F135_2,F135_3,B1_1,B1_2,B1_3,B90_1,B90_2,B90_3	10,6,15,14,10,5,5,15,8,10,13,33,14,16,16,15,11,5,21,21,24	2.70249e+62	CDKAL1
novel_circ_0033069	NC_030830.1	12926006	13023953	+	97947	373	102182461;	exon:12926007-12926181,exon:12927394-12927506,exon:13023869-13023953	F45_1,F45_2,F45_3,F65_1,F65_2,F65_3,F90_1,F90_2,F90_3,F120_1,F120_2,F120_3,F135_1,F135_2,F135_3,B1_1,B1_2,B1_3,B90_1,B90_2	4,4,15,12,11,8,5,4,11,13,18,21,16,7,15,5,11,6,4,5	2.51229e+59	CDKAL1
novel_circ_0033104	NC_030830.1	14206186	14213907	+	7721	301	n/a	intergenic_region:14206187-14206341,intergenic_region:14213762-14213907	F45_1,F45_2,F45_3,F65_1,F65_2,F65_3,F90_1,F90_2,F90_3,F120_1,F120_2,F120_3	13,15,11,11,14,15,9,8,7,8,15,7	106,88,144,104,141,72,94,62,73,65,35,55	--
novel_circ_0033105	NC_030830.1	14206186	14227667	+	21481	112	n/a	intergenic_region:14227556-14227667	F45_1,F45_2,F45_3,F65_2,F120_3	3,2,4,4,3	40,34,58,51,18	--
novel_circ_0033110	NC_030830.1	1449813	1453833	-	4020	484	102181454;	exon:1449814-1449919,exon:1451502-1451800,exon:1453755-1453833	F65_1,F65_2,F90_2,F120_1,F120_2,F120_3,F135_1,F135_3,B1_2,B1_3	4,3,2,2,6,4,3,2,5,13	108,94,59,62,42,34,45,17,60,123	MYLK4
novel_circ_0033111	NC_030830.1	1449813	1462674	-	12861	340	102181454;	exon:1449814-1449919,exon:1453755-1453833,exon:1462520-1462674	F65_1,F90_1,F90_2,F120_1,F120_2,F120_3,F135_1,F135_2,B1_1,B1_2,B1_3	3,3,2,6,2,3,2,2,3,3,3	51,41,27,25,18,19,38,43,57,39,56	MYLK4
novel_circ_0033121	NC_030830.1	15303132	15308322	-	5190	259	102178125;	exon:15303133-15303287,exon:15308219-15308322	F45_2,F45_3,F65_1,F65_3,F90_2,F90_3,F120_1,F120_2,F120_3,F135_1,F135_2,F135_3,B1_2,B1_3,B90_1,B90_2,B90_3	2,9,3,3,3,3,9,4,18,4,6,2,8,7,2,14,3	9,21,12,22,14,20,12,17,4,40,131,142,14,167,33,32,31	SLC22A23
novel_circ_0033127	NC_030830.1	16011616	16012283	+	667	667	102170012;	exon:16011617-16012283	F45_1,F45_2,F45_3,F65_1,F65_2,F65_3,F90_1,F90_2,F90_3,F120_1,F120_2,F120_3,F135_1,F135_2,F135_3,B1_1,B1_2,B1_3,B90_1	42,22,38,85,73,28,53,64,50,102,98,125,73,83,117,50,62,43,40	74,51,75,57,78,50,38,35,45,40,35,33,48,40,39,39,33,46,35	CDYL
novel_circ_0033135	NC_030830.1	16287104	16296734	+	9630	160	102169537;	exon:16287105-16287264	F45_1,F45_2,F45_3,F65_1,F65_3,F90_1,F90_2,F90_3,F120_1,F120_2,F120_3,F135_1,F135_2,F135_3,B90_1	5,4,8,11,9,4,6,6,6,6,12,7,6,7,2	84,86,92,100,74,55,57,38,39,31,26,47,34,50,59	FARS2
novel_circ_0033138	NC_030830.1	16736329	16747055	-	10726	193	102169238;	exon:16745325-16745413,exon:16746952-16747055	F45_3,F120_1,F120_2,F120_3,B90_1	4,4,4,4,3	287,99,116,50,155	F13A1
novel_circ_0033144	NC_030830.1	17019534	17020474	-	940	235	102190475;	exon:17019535-17019613,exon:17020319-17020474	F45_1,F45_3,F65_2,F65_3,F90_1,F90_3,F120_1,F120_2,F120_3,F135_1,F135_2,B1_1,B90_1,B90_2	2,7,3,4,5,7,4,10,7,2,2,3,6,2	87,144,89,39,92,56,35,51,39,14,16,44,66,60	FAM65B
novel_circ_0033147	NC_030830.1	17582283	17600977	+	18694	404	102182743;	exon:17582284-17582359,exon:17588705-17588793,exon:17590152-17590246,exon:17591995-17592051,exon:17600891-17600977	F45_1,F45_2,F45_3,F65_1,F65_2,F65_3,F90_1,F90_2,F90_3,F120_1,F120_2,F120_3,F135_1,F135_2,F135_3,B1_1,B1_2,B1_3,B90_1	3,11,3,2,4,6,2,3,4,5,5,10,16,4,11,7,3,5,13	58,48,92,21,31,39,28,32,28,40,21,23,20,14,15,21,17,12,15	CARMIL1
novel_circ_0033148	NC_030830.1	17634927	17636754	+	1827	242	102182743;	exon:17634928-17635100,exon:17636686-17636754	F45_1,F45_2,F45_3,F65_1,F65_2,F65_3,F90_1,F90_2,F90_3,F120_1,F120_2,F120_3,F135_1,F135_2,F135_3,B1_1,B1_2,B1_3,B90_1,B90_3	16,26,19,2,3,10,5,4,6,24,13,17,20,6,15,6,6,3,18,2	76,82,90,29,42,36,33,33,38,36,51,27,16,11,12,19,10,10,28,20	CARMIL1
novel_circ_0033157	NC_030830.1	19295058	19296156	-	1098	59	n/a	intergenic_region:19295059-19295117	F45_1,F45_2,F45_3,F65_2,F90_1,F90_2,F120_1,F120_2,F120_3,B90_3	6,27,6,5,4,2,5,11,8,2	1,4,3,1,4,0,5,6,1,1	--
novel_circ_0033167	NC_030830.1	21831307	21831610	+	303	303	100861324;	exon:21831308-21831610	F45_2,F45_3,F65_2,F65_3,F90_1,F120_1,F120_2,F120_3,F135_1,B1_2,B1_3,B90_1	6,4,6,3,3,2,6,2,2,11,6,2	72,88,66,45,53,40,44,42,39,70,104,62	GTF2H4
novel_circ_0033172	NC_030830.1	2290388	2300563	+	10175	280	102175913;	exon:2290389-2290504,exon:2300400-2300563	F45_1,F45_2,F45_3,F65_1,F65_2,F65_3,F90_1,F90_2,F90_3,F120_1,F120_2,F120_3,F135_1,F135_3,B1_1,B1_2,B1_3,B90_1,B90_3	8,4,5,5,12,3,2,3,3,11,9,3,4,5,6,12,8,2,2	61,42,67,41,49,39,38,38,43,24,26,19,19,33,44,18,51,37,29	RREB1
novel_circ_0033209	NC_030830.1	26939242	26966675	+	27433	168	102189256;	exon:26966508-26966675	F45_3,F65_1,F65_3,F90_1,F90_3,F120_1,F120_2,F120_3,F135_1,F135_2,F135_3,B1_2	3,4,3,4,3,12,5,3,5,2,5,8	2.64251e+35	MUT
novel_circ_0033210	NC_030830.1	26939242	26972599	+	33357	143	102189256;	exon:26972457-26972599	F65_1,F65_2,F65_3,F90_3,B1_1	4,4,2,6,3	293312289333308	MUT
novel_circ_0033218	NC_030830.1	28206541	28217851	-	11310	64	102184676;	exon:28206542-28206605	F45_3,F65_2,F90_1,F90_2,F90_3,F120_2,F135_1,F135_2,F135_3,B90_2	2,7,2,2,4,7,5,3,5,3	3.50249e+29	CD2AP
novel_circ_0033223	NC_030830.1	2838156	2841249	+	3093	327	100860793;	intron:2838157-2838290,intron:2841057-2841249	F45_1,F45_2,F45_3,F65_1,F65_2,F65_3,F90_1,F90_2,F90_3,F120_1,F120_2,F120_3,F135_1,F135_2,F135_3,B1_1,B1_2,B1_3,B90_1,B90_2,B90_3	4,6,3,4,7,7,14,2,12,7,6,5,14,7,6,3,5,10,10,11,5	23,15,25,14,17,18,13,20,9,14,8,5,42,20,10,8,9,14,23,19,22	BMP6
novel_circ_0033228	NC_030830.1	28788606	28791590	+	2984	343	102185129;	exon:28788607-28788783,exon:28788915-28789021,exon:28791532-28791590	F45_3,F65_1,F65_3,F90_1,F90_2,F90_3,F120_1,F120_2,F120_3,F135_1,F135_2,F135_3,B1_1,B1_2,B1_3,B90_1,B90_2,B90_3	5,2,2,5,8,12,13,9,19,18,16,23,9,18,14,31,24,11	1.94175e+53	ADGRF5
novel_circ_0033232	NC_030830.1	28795973	28797420	+	1447	204	102185129;	exon:28797217-28797420	F45_3,F65_2,F65_3,F90_1,F90_2,F120_1,F120_2,F120_3,F135_1,F135_2,B1_1,B1_3,B90_2	2,4,3,4,6,2,2,11,4,5,5,5,2	2.42265e+38	ADGRF5
novel_circ_0033236	NC_030830.1	28814647	28818399	+	3752	102	102185129;	exon:28817428-28817469,exon:28818340-28818399	F90_3,F120_1,F135_1,F135_2,F135_3,B1_3,B90_1	5,4,9,3,4,2,5	2.7825e+20	ADGRF5
novel_circ_0033239	NC_030830.1	28911509	28912847	-	1338	346	102184567;	exon:28911510-28911627,exon:28912620-28912847	F120_1,F120_2,F120_3,F135_1,F135_2,F135_3,B1_1,B1_2,B1_3,B90_1,B90_2,B90_3	2,4,16,16,22,15,5,9,12,9,4,7	1,10,14,11,6,5,11,17,23,10,22,21	ANKRD66
novel_circ_0033242	NC_030830.1	28947853	28950812	+	2959	285	102184103;	exon:28947854-28947967,exon:28950642-28950812	F120_3,F135_1,F135_2,F135_3,B1_1,B1_2,B1_3,B90_1	5,9,4,4,4,7,4,2	1.25143e+23	PLA2G7
novel_circ_0033243	NC_030830.1	28947853	28953856	+	6003	149	102184103;	exon:28953708-28953856	F120_1,F120_2,F120_3,F135_1,B1_1,B1_3	2,6,4,3,9,3	1.27166e+17	PLA2G7
novel_circ_0033244	NC_030830.1	28983427	28989197	-	5770	374	102183554;	exon:28983428-28983530,exon:28984138-28984230,exon:28985300-28985392,exon:28989113-28989197	F45_1,F45_2,F45_3,F65_1,F65_2,F65_3,F90_1,F90_2,F90_3,F120_1,F120_2,F120_3,F135_1,F135_2,F135_3,B1_1,B1_2,B1_3,B90_1,B90_2,B90_3	9,9,5,8,2,6,4,3,2,5,11,8,4,6,21,3,5,12,12,10,12	25,42,94,43,21,37,33,50,51,50,54,33,29,27,14,42,23,17,24,11,18	SLC25A27
novel_circ_0033245	NC_030830.1	28983427	28992909	-	9482	309	102183554;	exon:28983428-28983530,exon:28984138-28984230,exon:28992797-28992909	F45_1,F45_2,F45_3,F65_1,F65_2,F65_3,F90_1,F90_2,F90_3,F120_1,F120_2,F120_3,F135_1,F135_2,F135_3,B1_1,B1_2,B1_3,B90_1,B90_2,B90_3	13,12,18,26,11,10,15,15,26,29,25,42,15,20,14,21,15,7,21,15,13	23,31,75,34,34,39,23,34,37,30,29,10,6,9,7,22,13,10,16,9,12	SLC25A27
novel_circ_0033252	NC_030830.1	29400265	29401648	+	1383	346	102183019;	exon:29400266-29400439,exon:29401477-29401648	F45_1,F45_2,F45_3,F65_1,F65_2,F65_3,F90_1,F90_2,F90_3,F120_1,F120_2,F120_3,F135_1,F135_2,F135_3,B1_1,B1_3,B90_1	4,4,7,17,11,7,5,4,8,10,15,25,3,7,7,2,4,5	64,16,27,50,61,28,47,37,14,6,14,17,6,8,9,20,8,12	RCAN2
novel_circ_0033254	NC_030830.1	29643033	29647309	+	4276	236	102182080;	exon:29643034-29643143,exon:29647184-29647309	F90_2,F120_2,F120_3,F135_2,F135_3,B1_1,B90_1,B90_2,B90_3	3,4,3,5,3,2,6,4,6	8.51782e+25	CLIC5
novel_circ_0033255	NC_030830.1	29643033	29656018	+	12985	343	102182080;	exon:29643034-29643143,exon:29647184-29647309,exon:29655912-29656018	F120_1,F120_2,F120_3,F135_2,B1_1,B1_2,B1_3,B90_2,B90_3	5,3,4,4,3,3,2,3,6	2.4917e+26	CLIC5
novel_circ_0033263	NC_030830.1	30398615	30420917	+	22302	312	100861008;	intron:30398616-30398744,intron:30419806-30419903,intron:30420833-30420917	F45_1,F45_2,F45_3,F65_1,F65_2,F65_3,F90_2,F120_2,F135_1,B1_1,B1_2	6,4,2,5,9,4,4,3,3,3,2	140,105,131,95,83,99,48,34,24,20,11	SUPT3H
novel_circ_0033268	NC_030830.1	30420832	30493379	+	72547	316	100861008;	exon:30420833-30420917,exon:30488374-30488464,exon:30493240-30493379	F45_1,F45_2,F45_3,F65_1,F65_2,F65_3,F90_2,F90_3,F120_1,F120_2,F120_3,B1_1	2,10,6,11,12,11,8,3,9,3,7,3	322,284,327,191,159,188,117,98,56,63,82,36	SUPT3H
novel_circ_0033271	NC_030830.1	30484751	30493379	+	8628	318	100861008;	exon:30484752-30484838,exon:30488374-30488464,exon:30493240-30493379	F45_1,F45_2,F45_3,F65_1,F65_2,F65_3,F90_1,F90_2,F90_3,F120_1,F120_2,F120_3,F135_1,F135_2,F135_3,B1_1,B1_2,B1_3	19,15,23,29,19,18,25,16,25,22,22,20,23,17,8,14,10,11	304,248,295,185,162,184,109,102,98,55,64,78,54,32,49,36,30,23	SUPT3H
novel_circ_0033278	NC_030830.1	30523146	30544387	+	21241	187	100861008;	exon:30523147-30523222,exon:30544277-30544387	F45_2,F45_3,F65_1,F65_2,F65_3,F90_1,F90_2,F120_1,F120_2,F120_3,F135_1,F135_2,F135_3,B1_1,B1_2,B1_3	15,3,15,18,13,10,11,8,20,11,13,4,8,2,5,6	278,358,211,156,170,123,103,63,58,61,56,44,52,37,41,36	SUPT3H
novel_circ_0033292	NC_030830.1	31710991	31722440	-	11449	170	102176180;	exon:31710992-31711161	F45_2,F45_3,F65_1,F65_2,F120_1,F120_2,F120_3,F135_2,B1_3	7,3,5,4,4,3,2,6,2	127,140,112,90,56,58,48,64,77	POLH
novel_circ_0033294	NC_030830.1	31744104	31751918	+	7814	229	102179995;	exon:31744105-31744233,exon:31751819-31751918	F45_1,F45_2,F45_3,F65_1,F90_1,F135_1,F135_2,F135_3	2,2,2,2,3,4,2,3	150,140,198,143,78,121,82,102	XPO5
novel_circ_0033296	NC_030830.1	31753038	31759775	+	6737	283	102179995;	exon:31753039-31753220,exon:31759675-31759775	F45_1,F45_2,F65_2,F90_3,F120_1,F120_2,F120_3,B1_2	2,4,2,2,8,3,2,2	154,145,123,63,57,40,29,36	XPO5
novel_circ_0033299	NC_030830.1	31897243	31918446	+	21203	147	n/a	intergenic_region:31918300-31918446	F45_1,F45_2,F45_3,F65_1,F65_2,F65_3,F90_1,F90_2,F90_3,F120_1,F120_2,F120_3,F135_2,F135_3,B1_1,B1_2,B1_3	18,13,11,9,16,4,13,8,4,9,14,11,8,8,2,3,7	63,72,113,72,67,77,52,45,52,51,51,23,47,46,38,13,49	--
novel_circ_0033300	NC_030830.1	319216	322021	-	2805	320	102179823;	exon:319217-319297,exon:320487-320611,exon:321908-322021	F45_2,F65_1,F90_3,F120_1,F120_2,F120_3,F135_1,F135_2,F135_3	5,2,2,2,3,10,3,2,2	3.15259e+26	EXOC2
novel_circ_0033301	NC_030830.1	319216	336686	-	17470	364	102179823;	exon:319217-319297,exon:320487-320611,exon:336529-336686	F45_1,F45_3,F65_1,F65_2,F90_1,F90_2,F90_3,F120_2,F120_3,B1_1,B1_2	2,2,4,2,4,4,5,7,3,4,4	204,263,205,226,197,190,181,152,131,102,89	EXOC2
novel_circ_0033304	NC_030830.1	32068339	32069912	-	1573	267	102173700;	exon:32069646-32069912	F45_3,F65_1,F90_1,F90_3,F120_1,F120_2,F120_3,F135_1,F135_2,F135_3,B1_1	2,3,3,4,7,5,11,5,5,8,7	120,231,172,166,301,193,98,253,263,272,181	SRF
novel_circ_0033306	NC_030830.1	32170105	32170541	+	436	344	102172307;	exon:32170106-32170343,exon:32170436-32170541	F45_1,F45_2,F45_3,F65_1,F65_2,F65_3,F90_2,F90_3,F120_1,F120_2,F120_3	6,4,12,9,18,3,12,5,4,6,6	307,268,398,341,301,262,212,219,181,154,96	CUL7
novel_circ_0033312	NC_030830.1	32467554	32470937	-	3383	173	102169233;	exon:32467555-32467633,exon:32470844-32470937	F65_1,F65_2,F90_1,F120_1,F120_2,F135_1,F135_2,F135_3,B1_1,B1_2,B90_1,B90_2,B90_3	2,2,3,6,9,9,5,6,6,2,9,5,3	1.60123e+38	UBR2
novel_circ_0033315	NC_030830.1	32473157	32484211	-	11054	187	102169233;	exon:32483878-32483941,exon:32484089-32484211	F45_2,F120_3,F135_2,F135_3,B1_1,B1_2,B1_3,B90_2	5,7,4,4,3,2,4,2	1.40119e+23	UBR2
novel_circ_0033319	NC_030830.1	32480515	32484211	-	3696	301	102169233;	exon:32480516-32480568,exon:32482607-32482731,exon:32484089-32484211	F65_1,F90_1,F90_2,F90_3,F120_1,F120_2,F120_3,F135_1,F135_2,F135_3,B1_3,B90_1,B90_3	4,2,2,6,6,5,6,4,6,4,3,4,2	1.64183e+38	UBR2
novel_circ_0033321	NC_030830.1	32487654	32494359	-	6705	226	102169233;	exon:32487655-32487716,exon:32494196-32494359	F45_1,F45_2,F65_1,F90_3,F120_2,F120_3,F135_2,F135_3,B1_1,B1_2,B1_3	2,5,3,4,3,8,4,3,5,4,4	1.7019e+32	UBR2
novel_circ_0033322	NC_030830.1	32494534	32499995	-	5461	251	102169233;	intron:32494535-32494686,intron:32499897-32499995	F45_1,F45_2,F45_3,F65_1,F65_2,F90_1,F90_2,F120_1,F120_2	2,3,3,4,8,6,5,3,6	62,79,99,95,73,94,113,72,100	UBR2
novel_circ_0033333	NC_030830.1	32839320	32841341	+	2021	320	102176084;	exon:32839321-32839460,exon:32839594-32839697,exon:32841266-32841341	F45_1,F45_2,F45_3,F65_1,F65_2,F65_3,F90_1,F90_2,F90_3,F120_1,F120_2,F120_3,F135_1,F135_2,F135_3,B1_1,B1_2,B1_3,B90_1,B90_2	8,17,10,8,16,15,7,9,12,15,18,19,10,8,7,6,4,4,2,9	20,11,42,28,23,45,24,22,13,9,19,10,8,2,5,0,4,2,8,1	TRERF1
novel_circ_0033335	NC_030830.1	329006	336686	-	7680	285	102179823;	exon:329007-329133,exon:336529-336686	F45_1,F45_2,F45_3,F65_1,F65_2,F65_3,F90_3,F120_1,F120_2,F120_3,F135_1,F135_2,F135_3,B1_2,B90_1,B90_3	3,10,5,7,5,7,2,6,10,12,2,5,6,2,2,5	2.48196e+47	EXOC2
novel_circ_0033339	NC_030830.1	33750212	33750876	-	664	346	102188365;	exon:33750213-33750338,exon:33750657-33750876	F45_1,F45_2,F45_3,F65_2,F65_3,F90_2,F90_3,F120_1,F120_2,F135_2	3,3,8,4,4,2,5,8,3,3	10,17,9,6,11,6,14,2,3,3	LOC102188365
novel_circ_0033343	NC_030830.1	35432275	35439049	+	6774	322	n/a	intergenic_region:35432276-35432381,intergenic_region:35438834-35439049	F45_1,F45_2,F65_1,F65_2,F65_3,F90_1,F90_3,F120_1,F120_2,F120_3,F135_1,F135_2,B1_1,B1_2,B90_1	4,11,9,5,5,6,6,3,2,12,7,2,5,2,2	1,4,1,1,1,2,0,3,0,0,1,2,0,1,0	--
novel_circ_0033354	NC_030830.1	36364332	36370377	+	6045	477	102184675;	exon:36364333-36364544,exon:36370113-36370377	F45_1,F45_2,F45_3,F65_2,F65_3,F90_2,F90_3,F120_1,B1_2	9,8,6,11,4,4,5,3,3	166,99,184,143,137,114,116,93,53	BTBD9
novel_circ_0033356	NC_030830.1	36364332	36382130	+	17798	332	102184675;	exon:36364333-36364544,exon:36382011-36382130	F45_1,F45_2,F45_3,F65_1,F65_2,F65_3,F90_1,F90_2,F90_3,F120_1,F120_2,F120_3,F135_1,F135_2,F135_3,B1_1,B1_2,B1_3,B90_2,B90_3	16,16,21,31,31,16,11,10,12,9,18,19,9,6,8,5,6,6,4,5	137,89,138,170,151,111,134,100,104,74,85,57,50,36,49,34,46,33,53,45	BTBD9
novel_circ_0033370	NC_030830.1	37571334	37575084	-	3750	407	102183114;	exon:37571335-37571430,exon:37571707-37571834,exon:37574317-37574392,exon:37574978-37575084	F45_2,F45_3,F65_1,F65_2,F65_3,F90_1,F90_2,F90_3,F120_1,F120_2,F120_3,F135_1,F135_2,F135_3,B1_1,B1_2,B1_3,B90_1,B90_2,B90_3	5,9,3,12,3,5,9,12,17,4,20,13,9,11,5,7,4,4,3,6	39,38,27,34,45,33,28,41,29,21,17,10,27,19,24,18,44,31,23,17	TBC1D22B
novel_circ_0033374	NC_030830.1	37597876	37602996	-	5120	129	102183114;	exon:37597877-37598005	F45_2,F90_2,F90_3,F120_1,F120_2,F120_3,F135_1,F135_3,B1_1	4,3,4,4,2,3,5,2,3	38,39,31,30,39,32,23,49,37	TBC1D22B
novel_circ_0033379	NC_030830.1	37978746	37979938	+	1192	431	100860998;	exon:37978747-37978815,exon:37979577-37979938	F90_2,F120_1,F120_2,F135_3,B1_1,B1_2,B90_1,B90_2,B90_3	3,4,2,2,8,5,8,3,2	133,119,153,87,151,131,88,85,71	PPIL1
novel_circ_0033380	NC_030830.1	38305299	38308838	+	3539	258	102181172;	exon:38305300-38305454,exon:38308736-38308838	F45_3,F65_2,F90_2,F90_3,F120_1,F120_2,F120_3,F135_1,F135_3,B1_3,B90_1,B90_2	6,6,2,2,6,3,9,2,6,3,3,6	42,19,22,7,30,37,26,56,38,42,34,35	STK38
novel_circ_0033381	NC_030830.1	38305299	38310240	+	4941	62	102181172;	exon:38310179-38310240	F45_1,F45_2,F45_3,F65_2,F65_3,F90_2,F90_3,F120_1,F120_2,F120_3,F135_2,F135_3,B1_1,B1_2,B1_3,B90_1,B90_2	11,5,3,6,3,5,8,6,9,8,4,5,6,3,5,5,2	50,41,51,22,49,30,22,32,48,30,68,45,38,32,47,35,39	STK38
novel_circ_0033387	NC_030830.1	38703217	38704822	-	1605	160	102189174;	exon:38703218-38703265,exon:38704711-38704822	F45_1,F65_1,F90_1,F90_2,F90_3,F120_2,F120_3,F135_2,B1_1,B1_2,B1_3,B90_1	4,2,4,6,2,6,5,7,4,4,3,4	3.95358e+35	MAPK14
novel_circ_0033389	NC_030830.1	38703882	38704822	-	940	142	102189174;	exon:38703883-38703912,exon:38704711-38704822	F45_1,F45_2,F45_3,F65_1,F65_2,F65_3,F90_1,F90_2,F90_3,F120_1,F120_2,F120_3,F135_1,F135_2,F135_3,B1_1,B1_2,B1_3,B90_1,B90_2,B90_3	4,3,5,3,2,3,10,5,11,5,3,6,21,3,6,8,8,3,8,11,12	3.46304e+62	MAPK14
novel_circ_0033391	NC_030830.1	38716335	38722807	-	6472	189	102189174;	exon:38716336-38716394,exon:38722678-38722807	F45_1,F45_2,F45_3,F65_1,F65_2,F65_3,F90_1,F90_2,F90_3,F120_1,F120_2,F120_3,F135_1,F135_2,F135_3,B1_2,B1_3,B90_1,B90_2,B90_3	7,7,9,14,6,2,3,4,3,4,8,3,11,4,10,4,6,3,3,6	2.43263e+59	MAPK14
novel_circ_0033396	NC_030830.1	39027787	39071237	+	43450	661	102175447;	exon:39027788-39027895,exon:39045228-39045258,exon:39065190-39065563,exon:39071090-39071237	F45_2,F65_3,F135_1,F135_2,F135_3,B1_1,B1_2,B1_3	3,2,3,2,3,6,6,10	1.79131e+27	FKBP5
novel_circ_0033397	NC_030830.1	39027787	39082554	+	54767	373	102175447;	exon:39027788-39027891,exon:39071114-39071237,exon:39082410-39082554	F45_1,F45_2,F45_3,F65_1,F65_3,F90_1,F120_3,F135_1,F135_2,F135_3,B1_1,B1_2,B1_3,B90_1,B90_2,B90_3	3,5,6,4,5,2,3,28,28,39,22,21,33,21,14,18	255,207,274,112,209,36,23,3218,2186,2404,761,514,1977,965,820,1520	FKBP5
novel_circ_0033402	NC_030830.1	39082409	39100191	+	17782	145	102175447;	exon:39082410-39082554	F135_1,F135_2,F135_3,B1_2,B90_2	4,8,4,2,4	2.60619e+17	FKBP5
novel_circ_0033410	NC_030830.1	39880137	39881237	-	1100	294	102186444;	exon:39880138-39880229,exon:39880936-39880974,exon:39881075-39881237	F45_1,F45_2,F45_3,F65_1,F65_2,F65_3,F90_1,F90_2,F90_3,F120_1,F120_2,F120_3,F135_1,F135_2,F135_3,B1_1,B1_2,B1_3,B90_1,B90_2,B90_3	16,10,26,27,52,8,33,68,60,132,69,77,39,46,52,26,35,32,57,29,46	45,28,49,35,33,17,29,36,42,27,29,25,48,56,46,39,23,53,60,53,37	UHRF1BP1
novel_circ_0033411	NC_030830.1	39998227	40004138	+	5911	353	102186168;	exon:39998228-39998382,exon:40003941-40004138	F45_1,F45_2,F45_3,F65_1,F65_2,F65_3,F90_1,F90_2,F90_3,F120_1,F120_2,F120_3,F135_1,F135_2,F135_3,B1_1,B1_2,B1_3,B90_1,B90_2,B90_3	1.24111e+62	5.02383e+65	C23H6orf106
novel_circ_0033413	NC_030830.1	39998227	40043453	+	45226	104	102186168;	exon:40043350-40043453	F45_2,F45_3,F65_1,F65_2,F90_1,F90_2,F90_3,F120_1,F120_2,F120_3,F135_1,F135_2,F135_3,B1_1,B1_3,B90_2	3,2,8,4,8,4,7,4,6,4,12,3,7,4,5,2	4.70565e+49	C23H6orf106
novel_circ_0033418	NC_030830.1	40326725	40332544	+	5819	322	106503475;	exon:40326726-40326770,exon:40328143-40328227,exon:40332353-40332544	F45_1,F45_2,F45_3,F65_1,F65_2,F65_3,F90_1,F90_2,F90_3,F120_1,F120_2,F120_3,F135_1,F135_2,F135_3,B1_1,B1_2,B1_3,B90_1,B90_2,B90_3	11,5,6,4,17,8,10,12,9,14,12,13,8,7,6,3,2,9,3,7,7	8.0365e+65	NUDT3
novel_circ_0033419	NC_030830.1	40326725	40332583	+	5858	361	106503475;	exon:40326726-40326770,exon:40328143-40328227,exon:40332353-40332583	F45_1,F45_2,F45_3,F65_1,F65_2,F65_3,F90_1,F90_2,F90_3,F120_1,F120_2,F120_3,F135_1,F135_2,F135_3,B1_1,B1_3	10,3,6,3,9,7,5,9,7,12,4,9,5,7,3,3,3	7.84663e+52	NUDT3
novel_circ_0033431	NC_030830.1	42097	46250	-	4153	214	n/a	intergenic_region:42098-42311	F120_1,F120_2,F120_3,F135_1,F135_2,F135_3,B1_3,B90_1	7,12,5,2,6,10,8,3	10,11,6,2,3,5,10,6	--
novel_circ_0033434	NC_030830.1	42311411	42315160	+	3749	156	102184854;	exon:42311412-42311567	F45_3,F65_1,F65_2,F65_3,F90_1,F90_2,F90_3,F120_1,F120_2,F120_3,F135_1,F135_2,F135_3,B1_1,B1_2,B1_3,B90_1,B90_2,B90_3	5,15,30,5,6,7,6,33,56,46,15,11,26,25,47,33,7,13,7	28,66,68,18,79,55,84,188,184,157,590,593,714,521,434,668,605,841,564	MLIP
novel_circ_0033437	NC_030830.1	42314767	42315160	+	393	393	102184854;	exon:42314768-42315160	F65_2,F90_1,F90_2,F90_3,F120_2,F135_1,F135_3,B1_2,B1_3,B90_1,B90_2,B90_3	7,2,3,3,13,13,9,10,5,4,2,4	102,132,83,107,256,637,834,573,823,618,903,591	MLIP
novel_circ_0033446	NC_030830.1	42354032	42406135	+	52103	312	102184854;	exon:42354033-42354104,exon:42364674-42364739,exon:42376566-42376610,exon:42406007-42406135	F45_1,F45_2,F45_3,F65_1,F65_2,F65_3,F90_1,F90_2,F90_3,F120_1,F120_2,F120_3,F135_1,F135_2,F135_3,B1_1,B1_2,B1_3,B90_1,B90_2,B90_3	7,2,3,33,42,15,37,18,52,78,79,94,36,51,79,55,62,51,31,14,14	43,12,13,55,69,14,71,58,76,124,135,104,334,409,426,316,335,424,326,416,339	MLIP
novel_circ_0033452	NC_030830.1	42364673	42406135	+	41462	429	102184854;	exon:42364674-42364739,exon:42364824-42364907,exon:42365026-42365085,exon:42376566-42376610,exon:42392714-42392758,exon:42406007-42406135	F45_1,F45_2,F65_1,F65_2,F65_3,F90_1,F90_2,F90_3,F120_1,F120_2,F120_3,F135_1,F135_2,F135_3,B1_1,B1_2,B1_3,B90_1,B90_2,B90_3	3,3,9,22,6,17,11,25,29,36,52,61,36,53,61,48,54,36,21,12	46,14,136,124,41,126,108,173,402,433,370,757,786,952,714,774,939,738,772,625	MLIP
novel_circ_0033472	NC_030830.1	44078783	44097778	-	18995	342	102183277;	exon:44078784-44078932,exon:44097586-44097778	F45_1,F45_2,F45_3,F65_2,F90_3,F120_1,F120_2,F120_3,F135_2,B1_1,B90_1	3,4,3,2,3,2,6,2,4,4,2	312,406,378,235,196,158,196,160,24,40,35	BMP5
novel_circ_0033484	NC_030830.1	44493339	44521269	-	27930	372	102182838;	intron:44493340-44493481,intron:44498928-44498990,intron:44520886-44520969,intron:44521187-44521269	F45_1,F65_1,F65_2,F65_3,F90_1,F90_3	2,4,9,4,4,3	69,80,77,77,65,50	COL21A1
novel_circ_0033487	NC_030830.1	44498935	44528080	-	29145	608	102182838;	exon:44498936-44498990,exon:44520886-44520969,exon:44523710-44523787,exon:44524859-44525032,exon:44527864-44528080	F45_1,F120_1,F120_2,F120_3	3,3,3,8	1910616682719	COL21A1
novel_circ_0033489	NC_030830.1	44518396	44528080	-	9684	205	102182838;	intron:44518397-44518517,intron:44520886-44520969	F65_3,F90_1,F90_2,F90_3,F120_1,F120_2	2,4,2,2,2,3	9.20111e+18	COL21A1
novel_circ_0033492	NC_030830.1	44520885	44528080	-	7195	78	102182838;	exon:44523710-44523787	F45_1,F45_2,F45_3,F65_1,F65_2,F65_3,F90_1,F90_2,F90_3,F120_1,F120_2,F120_3,F135_1,F135_2,F135_3,B1_1,B1_3,B90_1,B90_3	12,16,7,18,30,19,30,17,17,22,24,23,14,10,9,4,2,3,6	1820,1225,2157,2110,2244,1693,1871,1695,1686,604,653,746,48,23,28,45,34,22,15	COL21A1
novel_circ_0033494	NC_030830.1	44547926	44556850	-	8924	112	102182838;	exon:44556739-44556850	F45_1,F45_3,F65_1,F65_2,F65_3,F90_1,F90_3,F120_1,F120_2,F120_3	5,8,9,7,9,2,9,4,5,14	1.47117e+36	COL21A1
novel_circ_0033500	NC_030830.1	44953376	44965024	-	11648	174	106503471;	exon:44964851-44965024	F45_1,F45_2,F65_1,F65_2,F90_2,F90_3,F120_1,F120_2,F120_3,F135_1,F135_3,B1_2	11,4,2,8,2,2,4,3,4,2,3,3	4.17265e+35	DST
novel_circ_0033511	NC_030830.1	45064970	45068568	-	3598	153	106503471;	exon:45068416-45068568	F120_2,F135_2,B90_1,B90_2,B90_3	4,2,9,3,3	306196388362389	DST
novel_circ_0033512	NC_030830.1	45100427	45102781	-	2354	163	106503471;	exon:45100428-45100590	F120_3,F135_2,F135_3,B1_1,B1_2,B1_3	4,7,2,2,3,3	2.21257e+17	DST
novel_circ_0033513	NC_030830.1	45105231	45108601	-	3370	284	106503471;	exon:45105232-45105389,exon:45108476-45108601	F45_1,F45_2,F65_1,F65_3,F90_1,F120_1,F120_2,F120_3,F135_3	2,2,4,2,5,2,2,7,2	3.74202e+26	DST
novel_circ_0033515	NC_030830.1	45155739	45184616	-	28877	464	106503471;	exon:45155740-45155906,exon:45179958-45180050,exon:45182238-45182315,exon:45183967-45184002,exon:45184527-45184616	F45_1,F45_2,F45_3,F65_1,F65_2,F90_1,F90_2,F90_3,F120_1,F120_2,F120_3,F135_1,F135_2,F135_3	2,3,2,4,8,4,9,6,5,7,8,3,9,4	3.54284e+41	DST
novel_circ_0033517	NC_030830.1	45179957	45184616	-	4659	297	106503471;	exon:45179958-45180050,exon:45182238-45182315,exon:45183967-45184002,exon:45184527-45184616	F45_1,F45_2,F45_3,F65_1,F65_2,F65_3,F90_1,F90_2,F90_3,F120_1,F120_2,F120_3,F135_1,F135_2,F135_3,B1_1,B1_2,B1_3,B90_1,B90_2,B90_3	72,44,67,90,78,50,85,87,143,165,222,246,134,114,121,106,93,76,83,53,28	3.57291e+62	DST
novel_circ_0033524	NC_030830.1	45587159	45591726	+	4567	232	102178405;	exon:45587160-45587279,exon:45591615-45591726	F45_1,F45_2,F45_3,F65_1,F65_2,F90_1,F90_2,F90_3,F120_1,F120_2,B90_1,B90_2,B90_3	9,2,9,2,4,4,4,3,5,10,2,4,7	2.31164e+38	ZNF451
novel_circ_0033525	NC_030830.1	45587159	45597214	+	10055	510	102178405;	exon:45587160-45587279,exon:45591615-45591726,exon:45595824-45595974,exon:45597088-45597214	F45_1,F45_2,F45_3,F65_1,F65_2,F65_3,F90_1,F90_2,F90_3,F120_1,F120_2,F120_3,F135_1,F135_2,F135_3,B1_1,B1_2,B1_3,B90_1,B90_2,B90_3	101,71,82,92,115,39,62,64,87,138,132,145,135,99,111,100,81,76,48,20,52	183,168,206,156,187,135,143,146,124,166,115,94,152,101,151,129,96,150,107,110,113	ZNF451
novel_circ_0033526	NC_030830.1	45587159	45609072	+	21913	268	102178405;	exon:45587160-45587279,exon:45608925-45609072	F45_1,F45_2,F45_3,F65_1,F65_2,F65_3,F90_1,F90_2,F90_3,F120_1,F120_2,F120_3,F135_1,F135_2,F135_3,B1_1,B1_2,B90_1,B90_2	16,4,6,13,10,11,9,9,11,12,12,6,3,3,6,5,4,5,3	155,141,166,149,167,115,122,126,100,127,94,72,139,105,141,106,79,77,99	ZNF451
novel_circ_0033527	NC_030830.1	45587159	45615133	+	27974	144	102178405;	exon:45614990-45615133	F45_1,F45_2,F45_3,F65_1,F65_3,F90_2,F90_3,F120_1,F120_2,B1_2,B1_3	2,2,2,3,6,4,2,2,2,2,2	157,110,157,118,107,111,102,95,76,63,108	ZNF451
novel_circ_0033531	NC_030830.1	45595823	45609072	+	13249	299	102178405;	exon:45595824-45595974,exon:45608925-45609072	F45_1,F45_2,F45_3,F65_1,F65_2,F65_3,F90_1,F90_2,F90_3,F120_1,F120_2,F120_3,F135_1,F135_2,F135_3,B1_1,B1_2,B1_3,B90_1,B90_2,B90_3	11,14,16,12,19,10,16,17,16,26,30,22,17,20,17,10,22,29,17,7,8	208,171,197,209,256,129,201,182,207,250,239,239,219,168,185,171,112,173,108,90,95	ZNF451
novel_circ_0033532	NC_030830.1	45595823	45615133	+	19310	295	102178405;	exon:45595824-45595974,exon:45614990-45615133	F45_1,F45_2,F45_3,F65_1,F65_2,F65_3,F90_1,F90_2,F90_3,F120_1,F120_2,F120_3,F135_1,F135_2,F135_3,B1_1,B1_2,B1_3,B90_1,B90_2,B90_3	8,15,12,11,10,8,5,5,13,10,11,17,11,6,17,8,10,9,3,5,3	210,140,188,178,235,121,205,167,209,218,221,225,210,143,166,179,96,161,106,83,93	ZNF451
novel_circ_0033535	NC_030830.1	45608276	45615133	+	6857	446	102178405;	exon:45608277-45608430,exon:45608925-45609072,exon:45614990-45615133	F45_2,F45_3,F65_1,F65_2,F65_3,F90_2,F90_3,F120_1,F120_2,F120_3,F135_1,F135_2,F135_3,B1_1,B1_2,B1_3	3,3,4,4,2,5,2,12,10,8,2,2,4,5,5,6	137,177,132,150,117,116,114,117,118,87,118,61,80,121,77,119	ZNF451
novel_circ_0033540	NC_030830.1	45671671	45689303	-	17632	220	102181344;	exon:45689084-45689303	F45_1,F45_2,F45_3,F65_1,F65_2,F65_3,F90_1,F90_2,F90_3,F120_1,F120_2,F120_3,F135_1,F135_2,F135_3,B1_1,B1_2,B1_3,B90_1,B90_2,B90_3	16,21,26,22,31,14,20,29,29,44,56,54,22,23,24,23,14,16,13,4,4	2.65245e+62	RAB23
novel_circ_0033542	NC_030830.1	45673649	45676595	-	2946	333	102181344;	exon:45673650-45673742,exon:45674861-45674943,exon:45676439-45676595	F45_2,F90_3,F120_1,F120_2,F120_3,F135_1,F135_2,F135_3,B1_1,B1_2,B1_3,B90_1,B90_2,B90_3	3,8,34,17,4,27,24,26,19,11,19,28,20,43	4.41307e+41	RAB23
novel_circ_0033543	NC_030830.1	45673649	45686444	-	12795	419	102181344;	exon:45673650-45673742,exon:45674861-45674943,exon:45676439-45676595,exon:45686359-45686444	F135_3,B1_1,B1_2,B1_3,B90_1,B90_2,B90_3	2,2,2,2,4,5,9	2.81241e+20	RAB23
novel_circ_0033549	NC_030830.1	45876866	45879903	+	3037	234	102181079;	exon:45876867-45876962,exon:45879766-45879903	F45_1,F45_2,F45_3,F65_1,F65_2,F65_3,F90_1,F90_3,F120_2,F120_3,F135_1,F135_2,F135_3,B1_1,B1_3,B90_1,B90_2,B90_3	7,4,5,8,2,8,5,3,5,5,5,3,4,3,4,3,6,5	121,102,130,104,87,99,60,64,40,27,18,9,13,18,17,31,20,19	PRIM2
novel_circ_0033552	NC_030830.1	45997671	46021373	+	23702	327	102181079;	exon:45997672-45997739,exon:46017629-46017701,exon:46021188-46021373	F45_2,F45_3,F65_2,F65_3,F90_2,F90_3,F120_1,F120_2,F120_3,F135_1,F135_3,B90_1	2,2,2,4,2,2,2,6,4,3,4,8	103,108,75,88,78,81,27,46,34,15,7,30	PRIM2
novel_circ_0033554	NC_030830.1	46017628	46021373	+	3745	259	102181079;	exon:46017629-46017701,exon:46021188-46021373	F45_1,F45_2,F45_3,F65_1,F65_2,F65_3,F90_1,F90_2,F90_3,F120_1,F120_2,F120_3,F135_1,F135_2,F135_3,B1_1,B1_2,B1_3,B90_1,B90_2,B90_3	23,26,47,38,33,45,26,32,44,36,35,49,19,11,13,7,14,17,14,19,12	119,102,102,102,66,86,63,74,79,24,46,34,18,13,14,14,26,22,29,24,18	PRIM2
novel_circ_0033557	NC_030830.1	4921598	4926188	+	4590	297	102178321;	exon:4925084-4925136,exon:4925839-4925984,exon:4926091-4926188	F45_1,F45_2,F45_3,F65_1,F65_2,F90_1,F90_2,F90_3,F120_1,F120_2,F120_3,F135_1,B1_1,B1_3,B90_1	3,3,6,2,3,6,3,3,3,2,9,3,2,3,3	3.03245e+44	PAK1IP1
novel_circ_0033558	NC_030830.1	4921601	4926188	+	4587	407	102178321;	exon:4921602-4921764,exon:4925839-4925984,exon:4926091-4926188	F45_2,F45_3,F65_1,F65_2,F65_3,F90_1,F90_3,F120_2,F120_3,F135_1,F135_3,B1_2,B1_3	2,5,5,2,2,8,7,5,4,3,8,4,4	2.47358e+38	PAK1IP1
novel_circ_0033560	NC_030830.1	6044442	6050104	+	5662	102	102187442;	exon:6050003-6050104	F45_1,F45_2,F45_3,F65_2,B90_2	2,3,2,3,2	38,26,35,20,10	HIVEP1
novel_circ_0033565	NC_030830.1	7334138	7346339	-	12201	185	102185796;	exon:7346155-7346339	F45_1,F45_3,F65_1,F65_3,F90_1,F90_2,F90_3,F120_1,F120_2,F120_3,F135_1,F135_2,F135_3	7,2,6,4,2,3,10,4,8,6,4,2,3	2.25227e+38	RANBP9
novel_circ_0033567	NC_030830.1	7334138	7356614	-	22476	53	102185796;	exon:7356562-7356614	F45_1,F45_2,F45_3,F65_1,F65_2,F65_3,F90_1,F90_2,F90_3,F120_1,F120_2,F120_3,F135_1,F135_2,F135_3,B1_1,B1_2,B1_3,B90_1,B90_2	9,5,2,18,11,12,5,10,9,14,5,21,10,9,10,8,7,10,2,2	157,161,167,124,127,135,130,102,123,87,112,99,115,112,129,125,114,168,145,167	RANBP9
novel_circ_0033570	NC_030830.1	7455451	7464274	-	8823	320	102185521;	exon:7460310-7460381,exon:7462523-7462564,exon:7463519-7463620,exon:7464171-7464274	F45_1,F45_2,F45_3,F65_1,F65_3,F90_2,F120_1,F120_3,F135_2,F135_3,B1_1,B1_2,B90_2,B90_3	2,3,5,4,5,5,2,3,4,4,3,2,7,3	141,138,139,101,73,65,52,46,216,193,243,329,202,121	MCUR1
novel_circ_0033575	NC_030830.1	8650478	8657919	+	7441	234	102184681;	intron:8650479-8650609,intron:8657817-8657919	B1_2,B90_1,B90_2,B90_3	20,5,7,18	12,22,3,3	JARID2
novel_circ_0033585	NC_030830.1	8812569	8828164	+	15595	177	102184681;	exon:8827988-8828164	F45_2,F120_1,F120_2,F135_1,F135_2,F135_3,B1_3,B90_3	4,3,3,2,2,5,3,2	138,129,164,132,107,124,229,69	JARID2
novel_circ_0033592	NC_030830.1	8933115	8959897	-	26782	166	102173902;	exon:8953636-8953696,exon:8958714-8958764,exon:8959844-8959897	F45_1,F45_2,F45_3,F65_1,F65_2,F90_1,F90_2,F90_3,F120_1,F120_3,F135_1,F135_3,B1_1,B1_2	6,2,2,10,4,3,4,7,6,2,3,3,2,2	118,94,144,168,135,113,78,99,113,89,94,82,50,52	DTNBP1
novel_circ_0033594	NC_030830.1	8944678	8959897	-	15219	245	102173902;	exon:8944679-8944811,exon:8953636-8953696,exon:8958714-8958764	F45_1,F45_2,F45_3,F65_1,F65_2,F65_3,F90_1,F90_2,F90_3,F120_1,F120_2,F120_3,F135_1,F135_3,B1_3,B90_1,B90_2,B90_3	11,8,6,16,8,10,2,10,9,14,8,7,5,4,2,3,2,3	146,98,166,170,145,72,138,73,103,118,90,98,101,75,82,84,89,69	DTNBP1
novel_circ_0033600	NC_030830.1	9478880	9494656	+	15776	363	102173350;	exon:9478881-9479054,exon:9490754-9490835,exon:9494550-9494656	F45_2,F45_3,F65_1,F90_2,F90_3,F120_1,F120_3,F135_1,F135_2,F135_3,B1_1,B1_2,B1_3,B90_1,B90_2,B90_3	4,3,8,3,4,10,9,3,4,15,5,8,9,35,27,49	4.81346e+56	GMPR
novel_circ_0033601	NC_030830.1	9490753	9494656	+	3903	309	102173350;	exon:9490754-9490835,exon:9492271-9492390,exon:9494550-9494656	F120_1,B1_1,B1_2,B1_3,B90_1,B90_2,B90_3	3,2,6,2,2,4,3	3.95308e+26	GMPR
novel_circ_0021019	NC_030819.1	10192502	10195781	-	3279	238	102178459;	exon:10192503-10192612,exon:10195654-10195781	F45_1,F45_2,F45_3,F65_1,F65_2,F65_3,F90_1,F90_2,F90_3,F120_1,F120_2,F120_3,F135_1,F135_2,F135_3,B1_1,B1_2,B1_3,B90_1	6,16,12,11,12,6,9,6,6,12,10,19,5,6,8,4,3,3,7	152,100,131,78,106,90,82,70,95,56,66,44,55,59,65,92,78,113,156	UBAC2
novel_circ_0021020	NC_030819.1	10458834	10464281	+	5447	218	102176138;	exon:10458835-10458917,exon:10464147-10464281	F45_1,F65_1,F90_1,F90_2,F120_1,F120_2,F120_3,F135_1,F135_2,B1_1,B1_2,B1_3,B90_1	6,2,4,3,7,6,10,12,6,2,4,4,4	2.552e+38	DOCK9
novel_circ_0021021	NC_030819.1	10458834	10470960	+	12126	396	102176138;	exon:10458835-10458917,exon:10461314-10461383,exon:10469795-10469969,exon:10470893-10470960	F45_1,F45_2,F45_3,F65_1,F65_2,F65_3,F90_1,F90_2,F120_1,F120_2,F120_3,F135_1,F135_2,F135_3,B1_1,B1_2,B1_3,B90_1,B90_2,B90_3	2,5,4,6,6,7,15,8,10,7,22,15,14,6,16,6,12,25,7,18	2.35236e+59	DOCK9
novel_circ_0021023	NC_030819.1	10461313	10464281	+	2968	301	102176138;	exon:10461314-10461383,exon:10463085-10463180,exon:10464147-10464281	F45_1,F45_2,F45_3,F65_1,F65_2,F65_3,F90_1,F90_2,F90_3,F120_1,F120_2,F120_3,F135_1,F135_2,F135_3,B1_1,B1_2,B1_3,B90_1,B90_2,B90_3	7,7,6,3,6,6,4,6,5,16,8,10,6,9,5,3,8,5,3,9,9	3.04261e+62	DOCK9
novel_circ_0021027	NC_030819.1	10485952	10494962	+	9010	123	102176138;	exon:10485953-10486075	F65_1,F65_2,F65_3,F90_1,F90_2,F90_3,F120_1,F120_2,F120_3,F135_1,F135_2,F135_3,B1_1,B1_2,B1_3,B90_1,B90_2	10,12,2,7,6,15,18,41,23,8,13,15,18,17,7,4,3	1.34157e+50	DOCK9
novel_circ_0021029	NC_030819.1	10498039	10498644	+	605	246	102176138;	exon:10498040-10498163,exon:10498523-10498644	F65_3,F90_2,F90_3,F120_1,F120_2,F120_3,F135_2,B1_1,B1_2,B1_3,B90_1,B90_2,B90_3	3,3,3,2,5,8,2,2,2,3,9,2,5	1.44225e+38	DOCK9
novel_circ_0021038	NC_030819.1	10830237	10838770	+	8533	255	102175590;	exon:10830238-10830346,exon:10838625-10838770	F45_2,F45_3,F65_1,F65_2,F65_3,F90_1,F90_2,F90_3,F120_1,F120_2,F135_3,B1_3,B90_1,B90_2	5,5,2,4,5,4,6,5,8,6,3,3,2,5	4.65533e+41	STK24
novel_circ_0021043	NC_030819.1	10915123	10916246	-	1123	263	102189969;	exon:10915124-10915271,exon:10916132-10916246	F45_1,F45_2,F45_3,F65_1,F65_3,F90_1,F120_1,F120_2,F120_3,B90_2	7,4,7,5,3,8,6,5,5,3	341,283,456,221,245,168,79,99,76,136	FARP1
novel_circ_0021047	NC_030819.1	11756222	11765260	-	9038	249	102189413;	exon:11756223-11756317,exon:11765107-11765260	F45_2,F90_2,F120_2,F120_3,F135_1,F135_2,F135_3,B1_1,B1_3,B90_1,B90_2	3,3,5,5,6,2,3,4,2,4,2	118,130,116,73,76,84,84,106,188,111,144	MBNL2
novel_circ_0021050	NC_030819.1	11846200	11847814	-	1614	111	102189413;	exon:11847704-11847814	F45_1,F45_2,F45_3,F65_1,F65_2,F65_3,F90_1,F90_2,F120_1,F120_2,F120_3,F135_1,F135_2,F135_3,B1_1,B1_2,B90_1,B90_2,B90_3	7,8,9,15,8,7,6,9,16,14,16,6,3,9,6,16,7,5,5	1.96167e+56	MBNL2
novel_circ_0021052	NC_030819.1	13020294	13038744	+	18450	214	102188605;	exon:13020295-13020377,exon:13028240-13028370	F45_1,F45_2,F45_3,F65_1,F65_2,F90_1,F90_2,F90_3,F120_1,F120_2,F120_3,F135_1,F135_2,F135_3,B1_1,B1_3	24,24,18,12,13,8,5,13,3,5,10,3,3,5,3,3	220,188,189,132,137,122,75,76,34,81,80,50,33,52,62,54	UGGT2
novel_circ_0021056	NC_030819.1	13030727	13038744	+	8017	210	102188605;	exon:13030728-13030840,exon:13038648-13038744	F45_1,F45_2,F45_3,F65_1,F65_2,F65_3,F90_1,F90_3,F120_1,F120_2,F120_3,F135_1,F135_2,F135_3	4,5,6,4,2,4,2,6,6,9,6,3,3,2	372,331,312,159,170,160,146,90,53,80,96,67,52,58	UGGT2
novel_circ_0021060	NC_030819.1	13030727	13065181	+	34454	467	102188605;	exon:13030728-13030840,exon:13056729-13056829,exon:13060168-13060267,exon:13061533-13061593,exon:13065090-13065181	F45_1,F45_2,F45_3,F65_1,F65_2,F65_3,F90_1,F90_2,F90_3,F120_1,F120_2,F120_3,F135_1,F135_2,F135_3,B1_1,B1_2,B1_3,B90_1	13,32,24,16,15,13,16,21,16,16,19,21,18,4,6,4,9,2,4	343,326,280,112,144,112,121,79,92,62,68,83,65,48,36,62,52,70,44	UGGT2
novel_circ_0021065	NC_030819.1	13056728	13085159	+	28431	394	102188605;	exon:13056729-13056829,exon:13060168-13060267,exon:13061533-13061593,exon:13085028-13085159	F45_1,F45_2,F45_3,F65_1,F65_2,F135_1,F135_2,B1_3	3,3,3,3,2,2,3,3	299,290,276,154,159,90,58,66	UGGT2
novel_circ_0021072	NC_030819.1	13119269	13136107	+	16838	264	102188605;	exon:13119270-13119349,exon:13133905-13134003,exon:13136023-13136107	F45_1,F45_2,F45_3,F65_1,F65_2,F65_3,F90_3,F120_1,F120_2,F120_3,F135_2,F135_3,B1_1,B1_2,B1_3	3,5,7,2,4,2,4,2,9,3,2,3,3,4,4	295,289,240,112,109,111,60,38,59,44,35,41,50,36,63	UGGT2
novel_circ_0021075	NC_030819.1	13123289	13136107	+	12818	256	102188605;	exon:13123290-13123375,exon:13128211-13128295,exon:13136023-13136107	F45_1,F45_2,F45_3,F65_1,F65_2,F65_3,F90_1,F90_2,F90_3,F120_1,F120_2,F120_3,F135_1,F135_2,F135_3,B1_1,B1_2,B1_3,B90_3	13,14,23,15,8,20,7,16,13,7,14,10,19,13,10,11,9,6,3	316,306,240,122,134,130,103,84,70,39,57,67,90,40,54,57,55,49,34	UGGT2
novel_circ_0021076	NC_030819.1	13128210	13136107	+	7897	256	102188605;	exon:13128211-13128295,exon:13132431-13132516,exon:13136023-13136107	F45_1,F45_2,F45_3,F65_1,F65_2,F65_3,F90_1,F90_2,F90_3,F120_1,F120_2,F120_3,F135_1,F135_2,F135_3,B1_1,B1_2,B1_3,B90_1,B90_2	3,5,7,8,4,3,5,2,7,19,10,7,11,12,10,5,5,5,2,2	268,287,222,102,112,122,81,74,56,35,64,57,77,36,44,54,44,51,40,19	UGGT2
novel_circ_0021081	NC_030819.1	13187366	13197410	-	10044	320	102188328;	exon:13187367-13187486,exon:13195206-13195280,exon:13197286-13197410	F45_1,F45_2,F65_3,F90_1,F90_2,F120_1,F120_2,F120_3,F135_1,F135_2,B1_1,B90_1	3,4,3,2,2,3,4,3,4,4,4,5	4.11398e+35	DNAJC3
novel_circ_0021087	NC_030819.1	14223039	14224310	+	1271	1271	108637289;	exon:14223040-14224310	F45_1,F45_3,F65_1,F65_2,F65_3,F90_1,F90_2,F120_1,F120_2,F120_3,F135_1,F135_2,B1_1,B1_3	5,3,24,12,11,3,24,93,219,41,104,99,122,82	6,15,42,19,15,5,25,42,208,27,59,54,149,165	LOC108637289
novel_circ_0021090	NC_030819.1	14233928	14238387	+	4459	384	108637289;	exon:14233929-14234030,exon:14236280-14236369,exon:14238196-14238387	F45_3,F120_1,F120_2,F120_3,F135_1,F135_2,B1_1,B1_3,B90_2	2,4,25,5,3,13,18,11,7	18,69,308,75,81,171,271,245,138	LOC108637289
novel_circ_0021091	NC_030819.1	14233928	14248051	+	14123	279	108637289;	exon:14233929-14234030,exon:14236280-14236369,exon:14247965-14248051	F120_1,F120_2,F120_3,F135_1,F135_2,B1_1,B1_3,B90_2	4,17,8,13,7,10,12,2	56,244,67,71,99,213,248,152	LOC108637289
novel_circ_0021092	NC_030819.1	14233928	14255014	+	21086	430	108637289;	exon:14233929-14234030,exon:14247965-14248051,exon:14249376-14249519,exon:14254918-14255014	F120_1,F120_2,F120_3,F135_1,F135_2,B1_1,B1_3,B90_2	5,16,2,10,11,13,15,8	61,313,66,52,138,288,252,150	LOC108637289
novel_circ_0021094	NC_030819.1	14233928	14268030	+	34102	339	108637289;	exon:14233929-14234030,exon:14236280-14236369,exon:14267884-14268030	F120_1,F120_2,F120_3,F135_1,F135_2,B1_1,B1_3	5,6,3,4,5,11,5	46,224,55,53,102,200,178	LOC108637289
novel_circ_0021103	NC_030819.1	16433584	16434347	+	763	286	102170612;	exon:16433585-16433695,exon:16434088-16434141,exon:16434227-16434347	F45_1,F45_2,F45_3,F65_1,F65_2,F65_3,F90_1,F90_2,F90_3,F120_1,F120_2,F120_3,F135_1,F135_2,F135_3,B1_1,B1_2,B1_3,B90_1,B90_2,B90_3	5,4,4,3,27,6,26,34,27,29,23,49,9,24,5,19,11,14,15,24,18	60,38,51,56,96,27,72,72,61,77,97,95,59,49,69,50,42,53,23,63,56	ABCC4
novel_circ_0021104	NC_030819.1	16433584	16443885	+	10301	390	102170612;	exon:16433585-16433695,exon:16434088-16434141,exon:16443661-16443885	F45_1,F45_2,F45_3,F65_1,F65_2,F65_3,F90_1,F90_2,F90_3,F120_1,F120_2,F120_3,F135_1,F135_2,F135_3,B1_1,B1_2,B1_3,B90_1,B90_2,B90_3	16,7,16,29,48,9,38,40,60,68,69,87,41,31,44,42,21,29,5,8,11	53,29,47,51,75,30,38,48,35,32,37,36,36,27,37,34,21,36,14,35,48	ABCC4
novel_circ_0021105	NC_030819.1	16443660	16465805	+	22145	315	102170612;	exon:16443661-16443885,exon:16461797-16461886	F45_1,F45_2,F45_3,F65_1,F65_2,F90_1,F90_2,F90_3,F120_1,F120_2,F120_3,F135_1,F135_2,F135_3,B1_1,B1_3	6,4,5,7,10,3,8,5,5,7,5,4,3,4,3,3	47,48,65,66,103,61,70,82,77,96,91,64,49,70,59,45	ABCC4
novel_circ_0021107	NC_030819.1	16461796	16465805	+	4009	249	102170612;	exon:16461797-16461886,exon:16462950-16463108	F45_1,F45_3,F65_1,F65_2,F65_3,F90_2,F90_3,F120_1,F120_2,F120_3,F135_1,F135_2,F135_3,B1_1,B1_2,B1_3,B90_2	3,2,3,5,2,3,6,5,17,20,4,2,7,6,6,3,7	40,50,54,75,36,37,48,44,38,38,39,29,43,39,29,27,32	ABCC4
novel_circ_0021123	NC_030819.1	2123448	2126476	-	3028	257	102170796;	exon:2123916-2123996,exon:2126301-2126476	F45_2,F120_1,F120_2,F120_3,B1_1	2,3,6,9,3	63,50,57,69,10	MYO16
novel_circ_0021136	NC_030819.1	2243476	2258668	-	15192	368	102170796;	exon:2243477-2243582,exon:2251532-2251642,exon:2258518-2258668	F45_1,F65_1,F65_2,F90_1,F90_2,F90_3,F120_1,F120_2,F120_3,F135_1,F135_2,B1_1	2,5,4,2,3,3,9,5,8,6,5,2	81,92,96,44,76,62,66,66,75,17,11,12	MYO16
novel_circ_0021138	NC_030819.1	2277168	2280035	-	2867	230	102170796;	exon:2277169-2277322,exon:2279960-2280035	F65_1,F65_2,F90_1,F120_1,F120_2,F120_3,B1_2	5,6,3,4,11,2,2	76,105,51,57,63,80,21	MYO16
novel_circ_0021153	NC_030819.1	31413897	31421429	-	7532	298	102188232;	exon:31413898-31414003,exon:31416676-31416742,exon:31421305-31421429	F45_1,F45_2,F45_3,F65_1,F65_2,F65_3,F90_1,F90_2,F90_3,F120_1,F120_2,F120_3,F135_1,F135_2,F135_3,B1_1,B1_2,B1_3,B90_1,B90_3	5,3,5,7,9,4,10,2,3,8,8,21,7,6,8,6,6,7,4,3	4.55465e+59	NDFIP2
novel_circ_0021155	NC_030819.1	31431970	31445239	-	13269	394	102188232;	exon:31431971-31432064,exon:31440572-31440705,exon:31445074-31445239	F45_1,F45_2,F45_3,F65_1,F65_2,F65_3,F90_1,F90_2,F90_3,F120_1,F120_2,F120_3,F135_1,F135_2,F135_3,B1_1,B1_2,B1_3	4,4,10,12,5,6,11,11,12,7,11,13,28,13,17,12,7,10	3.99445e+53	NDFIP2
novel_circ_0021157	NC_030819.1	31580257	31586666	+	6409	119	102187238;	exon:31580258-31580376	F45_1,F45_3,F65_1,F65_3,F90_1,F90_2,F90_3,F120_3,F135_1,B1_1,B1_2,B1_3	3,3,5,2,2,2,3,7,5,2,2,2	3.75463e+35	RBM26
novel_circ_0021163	NC_030819.1	31580257	31627529	+	47272	233	102187238;	exon:31580258-31580376,exon:31627416-31627529	F45_1,F45_2,F45_3,F65_1,F65_2,F65_3,F90_1,F90_2,F90_3,F120_2,F120_3,F135_1,F135_2,F135_3,B1_1,B1_2,B1_3,B90_2	2,2,3,7,8,3,8,2,5,3,11,7,14,8,11,9,7,2	3.48303e+53	RBM26
novel_circ_0021172	NC_030819.1	32260822	32268802	+	7980	566	102186974;	exon:32260823-32260958,exon:32263088-32263179,exon:32265299-32265547,exon:32268714-32268802	F45_1,F45_2,F45_3,F65_1,F65_2,F65_3,F90_1,F90_2,F120_1,F120_2,F120_3,F135_1,F135_2,F135_3,B1_1,B1_2,B1_3	10,6,6,7,12,3,6,7,12,11,17,8,9,2,5,2,3	196,145,218,152,195,135,147,105,109,108,111,109,171,145,100,81,153	RNF219
novel_circ_0021174	NC_030819.1	33167997	33203116	-	35119	140	102186221;	exon:33202977-33203116	F45_1,F45_2,F45_3,F65_2,F120_3	2,3,6,2,3	31,22,24,15,3	SLAIN1
novel_circ_0021199	NC_030819.1	33815489	33818603	+	3114	300	102190428;	exon:33815490-33815564,exon:33818379-33818603	F45_2,F65_1,F65_2,F65_3,F90_2,F90_3,F120_1,F120_2,F120_3,F135_2,F135_3,B1_2,B90_1	2,10,3,2,3,3,7,8,2,2,5,2,3	49,40,44,77,36,35,30,29,18,33,38,26,29	MYCBP2
novel_circ_0021205	NC_030819.1	35497366	35552054	-	54688	109	102182606;	exon:35497367-35497475	F45_1,F45_2,F45_3,F65_1,F65_2,F90_1,F90_2,F90_3,F120_1,F120_2,F120_3,F135_1,F135_3,B1_1,B1_2,B1_3,B90_1	7,3,3,13,6,3,4,4,6,7,11,6,7,4,17,9,2	2.39189e+50	LMO7
novel_circ_0021217	NC_030819.1	35518098	35539653	-	21555	510	102182606;	exon:35518099-35518159,exon:35519160-35519347,exon:35536337-35536479,exon:35539536-35539653	F65_1,F65_2,F90_1,F90_3,F120_1,F120_2,F135_1,F135_2,F135_3,B1_1,B1_2,B1_3	5,5,3,2,14,11,3,5,7,6,7,6	6.87811e+43	LMO7
novel_circ_0021222	NC_030819.1	35520125	35550186	-	30061	158	102182606;	exon:35520126-35520283	F120_2,F135_1,F135_3,B1_1,B1_2,B1_3	6,6,5,3,5,3	2.10215e+22	LMO7
novel_circ_0021224	NC_030819.1	35520125	35550205	-	30080	162	102182606;	exon:35520126-35520287	F45_2,F65_1,F65_2,F65_3,F90_1,F90_2,F90_3,F120_1,F120_2,F120_3,F135_1,F135_2,F135_3,B1_1,B1_2,B1_3,B90_1,B90_2	10,10,16,7,20,32,23,63,84,84,152,78,105,78,137,110,12,18	4.78667e+60	LMO7
novel_circ_0021227	NC_030819.1	35520125	35552054	-	31929	556	102182606;	exon:35520126-35520287,exon:35521378-35521492,exon:35551776-35552054	F45_1,F45_2,F45_3,F65_1,F65_2,F65_3,F90_1,F90_2,F90_3,F120_1,F120_2,F120_3,F135_1,F135_2,F135_3,B1_1,B1_2,B1_3,B90_1,B90_2,B90_3	2.08182e+69	2.94271e+63	LMO7
novel_circ_0021229	NC_030819.1	35531650	35539653	-	8003	118	102182606;	exon:35539536-35539653	F45_2,F45_3,F65_1,F65_2,F65_3,F90_1,F90_2,F90_3,F120_1,F120_2,F120_3,F135_1,F135_2,F135_3,B1_1,B1_2,B1_3,B90_1	7,2,21,15,13,9,9,20,25,43,24,14,25,27,24,12,22,4	4.27379e+65	LMO7
novel_circ_0021239	NC_030819.1	35548438	35550205	-	1767	30	102182606;	exon:35548439-35548468	F45_1,F65_1,F65_2,F65_3,F90_1,F90_2,F90_3,F120_1,F120_2,F120_3,F135_1,F135_2,F135_3,B1_1,B1_2,B1_3,B90_1,B90_2,B90_3	2,2,9,5,9,5,8,39,28,47,76,75,101,34,32,24,21,6,8	6.13908e+68	LMO7
novel_circ_0021240	NC_030819.1	35548438	35552054	-	3616	309	102182606;	exon:35548439-35548468,exon:35551776-35552054	F45_1,F45_2,F45_3,F65_1,F65_2,F65_3,F90_1,F90_2,F90_3,F120_1,F120_2,F120_3,F135_1,F135_2,F135_3,B1_1,B1_2,B1_3,B90_1,B90_3	3,15,7,18,26,22,25,21,9,25,47,55,40,44,31,43,74,32,18,7	4.11354e+68	LMO7
novel_circ_0021242	NC_030819.1	35549482	35552054	-	2572	279	102182606;	exon:35551776-35552054	F45_1,F65_1,F65_2,F120_1,F120_2,F120_3,F135_1,F135_2,F135_3,B1_1,B1_2,B1_3,B90_1,B90_3	10,21,21,22,39,31,24,44,33,45,115,40,18,10	3.85616e+48	LMO7
novel_circ_0021244	NC_030819.1	35551062	35552054	-	990	201	102182606;	exon:35551065-35551265	F65_3,F90_1,F90_2,F90_3,F120_1,F120_2,F120_3,F135_1,F135_2,F135_3,B1_1,B1_2,B90_2	2,4,10,5,7,26,28,20,27,20,9,33,3	1.59382e+40	LMO7
novel_circ_0021244	NC_030819.1	35551064	35552054	-	990	201	102182606;	exon:35551065-35551265	F65_3,F90_1,F90_2,F90_3,F120_1,F120_2,F120_3,F135_1,F135_2,F135_3,B1_1,B1_2,B90_2	2,4,10,5,7,26,28,20,27,20,9,33,3	1.59382e+40	LMO7
novel_circ_0021248	NC_030819.1	35559034	35564342	-	5308	404	102182606;	exon:35559035-35559233,exon:35560896-35560955,exon:35563212-35563325,exon:35564312-35564342	F45_1,F45_2,F45_3,F65_1,F65_2,F65_3,F90_1,F90_2,F90_3,F120_1,F120_2,F120_3,F135_1,F135_2,F135_3,B1_1,B1_2,B1_3	9,10,4,22,29,30,17,12,18,4,9,22,11,10,14,3,8,4	3.04197e+53	LMO7
novel_circ_0021252	NC_030819.1	35782671	35787704	-	5033	263	102182142;	exon:35782672-35782719,exon:35784535-35784620,exon:35787576-35787704	F45_1,F45_2,F45_3,F65_1,F65_2,F90_2,F90_3,F120_1,F120_2,F120_3,F135_2,F135_3,B1_1,B1_2,B90_1	10,3,3,4,4,6,3,4,6,12,4,3,2,8,2	3.25222e+44	UCHL3
novel_circ_0021254	NC_030819.1	35988394	35994951	+	6557	195	102180863;	exon:35991151-35991240,exon:35994847-35994951	F45_1,F45_2,F45_3,F65_2,F90_1,F90_2,F90_3,F120_1,F120_2,F120_3,F135_1,B1_1,B1_2	8,3,4,12,5,2,9,7,9,5,3,2,9	2.27214e+38	TBC1D4
novel_circ_0021256	NC_030819.1	35991150	35994951	+	3801	269	102180863;	exon:35991151-35991240,exon:35991449-35991522,exon:35994847-35994951	F45_1,F45_3,F65_1,F65_2,F90_1,F90_2,F90_3,F120_1,F120_2,F120_3,F135_1,F135_2,F135_3,B1_1,B1_2,B1_3,B90_1,B90_2	8,7,4,4,5,9,9,30,22,9,16,13,5,6,15,14,3,8	190,228,258,238,210,223,224,178,183,170,118,95,77,203,256,212,248,264	TBC1D4
novel_circ_0021264	NC_030819.1	36005492	36017025	+	11533	364	102180863;	exon:36005493-36005625,exon:36012427-36012537,exon:36016906-36017025	F65_1,F65_2,F90_3,F120_1,F120_2,F120_3,F135_1,F135_3,B1_2	4,3,7,4,3,2,3,2,6	290,292,232,228,197,158,126,78,255	TBC1D4
novel_circ_0021276	NC_030819.1	36061657	36066527	+	4870	337	102180863;	exon:36061658-36061817,exon:36066351-36066527	F65_1,F65_2,F90_3,F120_3,F135_1,F135_2,F135_3	3,2,3,3,2,5,3	345,294,281,222,203,118,96	TBC1D4
novel_circ_0021290	NC_030819.1	37624075	37645552	+	21477	269	102189320;	intron:37624076-37624165,intron:37645374-37645552	F65_1,F65_2,F65_3,F120_1,F120_2,F120_3,F135_1,F135_2,F135_3,B1_1,B1_2,B90_3	9,5,13,4,18,8,4,5,9,2,3,2	104,122,156,67,80,41,26,19,28,25,39,48	KLF12
novel_circ_0021294	NC_030819.1	37739301	37768295	+	28994	136	102189320;	exon:37768160-37768295	F45_1,F45_3,F65_2,F90_1,F90_2,F90_3,F135_2,F135_3,B1_3	8,9,4,3,2,12,4,3,3	237,289,182,196,190,195,19,33,34	KLF12
novel_circ_0021299	NC_030819.1	38824543	38830596	-	6053	260	102180135;	exon:38824544-38824669,exon:38830463-38830596	F45_1,F45_2,F45_3,F65_1,F65_2,F65_3,F90_2,F120_1,F120_2,F120_3,F135_1,F135_2,F135_3,B1_1	3,5,7,3,5,3,2,8,14,6,8,8,3,7	78,90,113,67,58,71,43,44,43,50,57,44,46,75	PIBF1
novel_circ_0021301	NC_030819.1	38882632	38891396	+	8764	296	102179210;	exon:38882633-38882826,exon:38891295-38891396	F45_1,F45_2,F45_3,F65_1,F65_2,F65_3,F90_3,F120_1,F120_2,F120_3,F135_1,B1_2,B1_3	2,3,2,5,3,2,3,4,5,8,3,3,3	166,164,174,162,120,97,91,110,90,59,144,90,121	DIS3
novel_circ_0021302	NC_030819.1	38887199	38891396	+	4197	64	102179210;	exon:38891333-38891396	F45_1,F45_2,F45_3,F65_1,F65_3,F90_1,F90_2,F120_1,F120_2,F120_3,F135_1,F135_3,B1_3,B90_1	4,5,3,4,4,7,5,8,2,6,8,8,3,3	203,217,211,186,136,143,99,121,121,93,159,184,157,91	DIS3
novel_circ_0021304	NC_030819.1	38915567	38917291	-	1724	190	102178918;	exon:38915568-38915700,exon:38917235-38917291	F45_2,F45_3,F65_1,F65_2,F65_3,F90_3,F120_1,F120_2,F120_3,B90_1	2,2,2,3,3,3,3,2,6,2	64,118,36,46,43,28,28,20,21,14	BORA
novel_circ_0021305	NC_030819.1	38918044	38932661	-	14617	165	102178918;	exon:38932497-38932661	F45_1,F45_2,F45_3,F65_1,F65_3,F90_1,F90_2,F90_3,F120_1,F120_2,F120_3,F135_1,F135_2,F135_3,B1_2,B1_3,B90_1,B90_2,B90_3	12,18,3,7,3,3,2,8,8,9,9,5,4,2,2,2,5,2,2	61,69,101,52,55,57,59,47,25,31,30,17,17,20,16,48,4,13,6	BORA
novel_circ_0021306	NC_030819.1	3965972	3968572	+	2600	196	102170245;	exon:3968001-3968112,exon:3968489-3968572	F45_1,F45_2,F45_3,F65_1,F65_2,F65_3,F90_1,F90_2,F120_1,F120_2,F120_3,F135_1,F135_2,F135_3,B1_1,B1_2,B1_3,B90_1,B90_2,B90_3	32,17,24,28,19,12,12,12,23,17,23,15,20,12,9,7,27,7,7,10	1.09111e+70	ARGLU1
novel_circ_0021307	NC_030819.1	40062026	40121789	+	59763	278	102178371;	exon:40062027-40062142,exon:40121628-40121789	F65_2,F90_2,F90_3,F120_1,F120_2,F120_3,F135_1,F135_2,F135_3,B1_1,B1_2,B90_1,B90_2	2,6,4,6,7,16,3,6,2,2,3,3,2	20,39,35,15,18,11,18,15,10,8,10,13,7	DACH1
novel_circ_0021309	NC_030819.1	4014663	4014947	+	284	284	102169974;	exon:4014664-4014947	F45_1,F45_2,F45_3,F65_1,F65_2,F90_1,F90_2,F90_3,F120_1,F120_2,F120_3,F135_1,F135_2,F135_3,B1_1,B1_2,B1_3,B90_1,B90_2,B90_3	3,5,4,4,5,7,3,2,12,12,6,13,10,12,4,6,3,27,12,12	235,273,374,129,106,119,138,104,67,84,63,56,57,51,38,43,32,55,55,53	EFNB2
novel_circ_0021313	NC_030819.1	42154520	42171657	+	17137	320	102176619;	exon:42154521-42154703,exon:42171521-42171657	F45_1,F45_2,F45_3,F65_1,F65_2,F90_1,F90_2,F90_3	8,4,9,10,4,2,2,3	24,39,85,19,27,7,4,9	KLHL1
novel_circ_0021320	NC_030819.1	50253213	50273619	-	20406	85	102173755;	exon:50253214-50253298	F45_1,F45_2,F45_3,F65_1,F65_2,F65_3,F90_1,F90_2,F90_3,F120_1,F120_2,F120_3,F135_1,F135_2,F135_3,B1_1,B1_2,B1_3,B90_1,B90_2,B90_3	75,58,63,115,113,39,39,40,37,56,75,73,54,43,62,53,46,56,14,14,22	54,58,75,73,47,32,51,32,35,28,33,23,12,23,28,13,24,21,7,7,6	CENPJ
novel_circ_0021321	NC_030819.1	50253213	50273667	-	20454	85	102173755;	exon:50253214-50253298	F45_1,F45_2,F45_3,F65_2,F90_1,F90_3,F120_1,F120_2,F120_3,F135_1,F135_2,F135_3,B1_2,B1_3,B90_1,B90_3	2,2,8,7,2,6,4,8,8,4,3,2,2,3,2,2	38,37,58,28,36,21,18,25,9,7,16,12,13,14,4,5	CENPJ
novel_circ_0021328	NC_030819.1	50272552	50273619	-	1067	124	102173755;	exon:50272553-50272676	F45_1,F45_2,F45_3,F65_1,F65_2,F65_3,F90_1,F90_2,F120_1,F120_2,F120_3,F135_1,F135_2,F135_3,B1_1,B1_2,B1_3,B90_1,B90_2,B90_3	12,11,15,20,24,17,6,8,7,11,21,14,12,11,6,3,6,12,3,8	116,96,127,136,109,67,64,57,52,85,95,71,59,85,47,71,41,20,30,31	CENPJ
novel_circ_0021329	NC_030819.1	50272552	50273667	-	1115	124	102173755;	exon:50272553-50272676	F45_1,F45_2,F45_3,F65_1,F65_2,F90_1,F90_3,F120_2,F120_3,F135_1,F135_2,F135_3,B90_3	3,5,7,7,11,2,4,4,5,7,4,5,3	100,74,110,109,90,49,45,77,81,66,52,69,30	CENPJ
novel_circ_0021335	NC_030819.1	50410411	50436020	-	25609	230	n/a	intergenic_region:50410412-50410545,intergenic_region:50435925-50436020	F90_1,F120_1,F120_2,F120_3,F135_1,F135_2,F135_3,B1_1,B1_3,B90_2	3,5,3,5,4,2,3,3,3,3	2.61259e+29	--
novel_circ_0021337	NC_030819.1	50459454	50472048	-	12594	202	102171798;	exon:50459455-50459560,exon:50471953-50472048	F45_2,F65_1,F65_2,F90_1,F90_2,F90_3,F120_1,F120_2,F120_3,F135_1,F135_2,B1_2	2,3,6,2,2,3,9,2,2,4,3,2	5.39621e+35	PSPC1
novel_circ_0021338	NC_030819.1	50459454	50480687	-	21233	106	102171798;	exon:50459455-50459560	F45_1,F45_2,F45_3,F65_1,F65_3,F90_1,F90_2,F90_3,F120_1,F120_2,F120_3,F135_1,F135_2,F135_3,B1_1,B1_2,B90_1,B90_2,B90_3	11,22,10,25,7,20,11,9,15,18,22,4,4,10,5,4,6,4,3	6.03433e+56	PSPC1
novel_circ_0021340	NC_030819.1	50463067	50480687	-	17620	85	102171798;	exon:50463068-50463152	F45_1,F45_2,F45_3,F65_1,F65_2,F65_3,F90_1,F90_2,F90_3,F120_1,F120_2,F120_3,F135_1,F135_2,F135_3,B1_1,B1_2,B1_3,B90_1,B90_2,B90_3	10,15,12,12,20,9,18,15,10,16,19,31,9,10,14,16,11,8,8,4,3	7.15489e+62	PSPC1
novel_circ_0021343	NC_030819.1	50471952	50480687	-	8735	96	102171798;	exon:50471953-50472048	F45_1,F45_2,F45_3,F65_1,F65_2,F65_3,F90_1,F90_2,F90_3,F120_1,F120_2,F120_3,F135_1,F135_2,F135_3,B1_1,B1_2,B1_3,B90_1,B90_2,B90_3	12,23,23,32,43,14,17,27,26,39,38,39,24,21,16,22,27,23,20,11,3	6.36473e+62	PSPC1
novel_circ_0021349	NC_030819.1	50580542	50592987	+	12445	72	102171989;	exon:50592916-50592987	F45_2,F65_1,F65_2,F90_1,F90_2,F120_1,F120_2,F120_3,F135_2,F135_3	3,3,4,3,5,3,3,2,3,2	2.853e+29	ZMYM2
novel_circ_0021352	NC_030819.1	50865977	50873192	+	7215	162	102170988;	exon:50865978-50866068,exon:50873122-50873192	F45_1,F45_2,F45_3,F65_1,F65_2,F65_3,F90_1,F90_2,F90_3,F120_1,F120_2,F120_3,F135_1,F135_2,F135_3,B1_1,B1_3,B90_1,B90_2	7,3,3,6,7,5,5,3,2,9,8,6,8,3,8,13,4,5,3	70,61,127,55,55,62,47,48,62,30,36,33,50,55,56,34,26,18,16	IFT88
novel_circ_0021362	NC_030819.1	50998625	51015482	-	16857	175	102170437;	exon:50998626-50998800	F45_1,F45_2,F45_3,F65_1,F65_2,F65_3,F90_1,F90_2,F90_3,F120_1,F120_2,F120_3,F135_1,F135_2,F135_3,B1_1,B1_2,B1_3,B90_2	6,3,13,8,11,7,8,5,13,13,17,21,16,6,14,5,3,11,3	262,227,259,251,238,145,107,99,114,131,169,114,147,148,132,104,83,108,104	XPO4
novel_circ_0021363	NC_030819.1	50998625	51026296	-	27671	175	102170437;	exon:50998626-50998800	F45_1,F45_2,F45_3,F65_1,F65_2,F65_3,F90_1,F90_3,F120_1,F120_2,F120_3,F135_1,F135_2,F135_3,B1_1,B1_3,B90_1	4,3,10,4,9,6,7,5,3,8,17,6,4,6,3,4,2	239,218,239,264,236,123,95,109,106,158,107,140,139,144,92,93,58	XPO4
novel_circ_0021364	NC_030819.1	50998625	51035813	-	37188	248	102170437;	exon:51030385-51030526,exon:51035708-51035813	F45_1,F45_3,F65_1,F65_2,F65_3,F90_2,F90_3,F120_1,F120_2,F120_3,F135_1,F135_2,F135_3,B1_2,B1_3	5,3,9,7,3,6,2,9,10,13,8,2,6,3,4	210,203,222,196,110,91,111,86,135,75,122,116,129,60,88	XPO4
novel_circ_0021367	NC_030819.1	51026157	51035813	-	9656	245	102170437;	exon:51026158-51026296,exon:51035708-51035813	F45_1,F45_2,F45_3,F65_1,F65_2,F65_3,F90_1,F90_2,F90_3,F120_1,F120_2,F120_3,F135_1,F135_2,F135_3,B1_1,B1_2,B1_3,B90_1,B90_2,B90_3	11,11,13,23,24,14,20,10,18,17,25,24,16,22,20,6,15,11,2,4,5	122,119,154,137,102,106,119,84,103,115,157,106,114,128,116,92,65,94,50,53,46	XPO4
novel_circ_0021368	NC_030819.1	51030384	51035813	-	5429	296	102170437;	exon:51030385-51030526,exon:51030635-51030788	F45_1,F45_2,F65_1,F65_2,F65_3,F90_2,F90_3,F120_1,F120_2,F120_3,F135_1,F135_3,B1_1,B1_2,B1_3	3,10,8,6,3,4,5,11,9,8,6,2,3,3,2	112,139,148,126,104,99,111,104,146,106,133,131,75,67,113	XPO4
novel_circ_0021374	NC_030819.1	51173741	51185625	-	11884	230	102169603;	exon:51173742-51173868,exon:51184509-51184541,exon:51185556-51185625	F45_1,F45_2,F45_3,F65_1,F65_2,F65_3,F90_1,F90_2,F90_3,F120_1,F120_2,F120_3,F135_1,F135_2,F135_3,B1_1,B1_2,B1_3,B90_1,B90_2,B90_3	3,5,7,6,16,8,2,12,11,16,17,9,13,9,9,8,7,10,7,4,5	4.87407e+62	ZDHHC20
novel_circ_0021375	NC_030819.1	51173741	51190826	-	17085	248	102169603;	exon:51173742-51173868,exon:51190706-51190826	F45_1,F45_2,F45_3,F65_1,F65_2,F65_3,F90_1,F90_2,F90_3,F120_1,F120_2,F120_3,F135_1,F135_2,F135_3,B1_2,B1_3,B90_2,B90_3	4,7,7,12,12,8,4,20,11,25,35,17,17,10,14,11,8,2,2	5.2042e+56	ZDHHC20
novel_circ_0021376	NC_030819.1	51173741	51198863	-	25122	127	102169603;	exon:51173742-51173868	F45_1,F45_2,F45_3,F65_1,F65_2,F65_3,F90_1,F90_2,F90_3,F120_1,F120_2,F120_3,F135_1,F135_2,F135_3,B1_1,B1_2,B1_3,B90_1,B90_2,B90_3	17,6,23,21,16,17,12,15,25,29,42,25,21,18,31,21,15,16,13,2,8	400,317,370,309,417,292,276,212,285,244,250,250,234,246,230,254,314,262,164,119,95	ZDHHC20
novel_circ_0021380	NC_030819.1	51190705	51198863	-	8158	190	102169603;	exon:51190706-51190826,exon:51192962-51193030	F45_2,F65_2,F90_3,F120_1,F120_2,F120_3,F135_1,B1_2,B90_3	5,3,2,4,2,3,5,3,4	2.45401e+26	ZDHHC20
novel_circ_0021384	NC_030819.1	51474936	51477089	+	2153	144	n/a	intergenic_region:51474937-51475080	F45_1,F45_2,F45_3,F65_1,F65_2,F65_3,F90_1,F90_3	3,4,4,10,3,2,4,3	8,6,5,8,6,3,0,0	--
novel_circ_0021386	NC_030819.1	52063050	52067580	+	4530	88	102169305;	exon:52067493-52067580	F65_2,F90_1,F90_2,F120_1,F120_2,F120_3,F135_2	7,3,7,5,3,9,3	5.60569e+20	SGCG
novel_circ_0021387	NC_030819.1	52063050	52073698	+	10648	195	102169305;	exon:52063051-52063245	F45_1,F45_2,F65_1,F65_2,F90_1,F90_2,F90_3,F120_1,F120_2,F120_3,F135_1,F135_2,F135_3,B1_1,B1_2,B1_3,B90_2	4,3,3,14,9,8,7,29,29,21,15,12,13,15,7,15,2	3.75315e+51	SGCG
novel_circ_0021388	NC_030819.1	52063050	52075231	+	12181	268	102169305;	exon:52063051-52063245,exon:52075159-52075231	F65_2,F90_3,F120_1,F120_2,F120_3,F135_1,F135_2	2,4,5,9,2,3,2	5.16562e+20	SGCG
novel_circ_0021395	NC_030819.1	52276164	52297585	+	21421	279	102169022;	exon:52276165-52276264,exon:52297407-52297585	F45_1,F45_2,F45_3,F65_1,F65_2,F90_1,F90_2,F90_3,F120_1,F120_2,F120_3,F135_1,F135_2,F135_3,B1_1,B1_2,B1_3	9,4,2,10,4,4,3,14,3,14,8,9,4,4,3,2,2	190,122,147,123,175,194,192,162,158,166,92,42,46,32,60,97,104	TNFRSF19
novel_circ_0021396	NC_030819.1	52276164	52308114	+	31950	186	102169022;	exon:52276165-52276264,exon:52308029-52308114	F45_1,F45_2,F45_3,F65_1,F65_2,F65_3,F90_1,F90_2,F90_3,F120_1,F120_2,F120_3,F135_1,F135_2,F135_3,B1_1,B1_2,B1_3,B90_1,B90_2,B90_3	6,7,6,20,20,11,9,10,16,24,38,32,14,5,11,7,6,4,5,4,3	172,115,129,114,180,124,180,157,141,132,131,75,34,39,29,52,93,95,100,118,110	TNFRSF19
novel_circ_0021413	NC_030819.1	53588058	53602525	+	14467	328	102191436;	exon:53588059-53588134,exon:53598595-53598705,exon:53602385-53602525	F45_1,F45_2,F45_3,F65_1,F65_2,F65_3,F90_1,F90_2,F90_3,F120_1,F120_2,F120_3,F135_1,F135_2,F135_3,B1_1,B1_2,B1_3,B90_1,B90_2,B90_3	12,17,10,30,29,18,20,27,33,62,39,57,36,38,30,37,22,36,17,10,8	111,87,112,92,72,58,66,63,77,71,93,71,81,83,93,97,56,141,48,45,48	CDK8
novel_circ_0021414	NC_030819.1	53588058	53621264	+	33206	208	102191436;	exon:53588059-53588134,exon:53621133-53621264	F90_2,F120_1,F120_2,F120_3,F135_1,B90_2	2,3,4,5,2,3	61,40,78,31,86,51	CDK8
novel_circ_0021415	NC_030819.1	53598594	53602525	+	3931	252	102191436;	exon:53598595-53598705,exon:53602385-53602525	F45_1,F45_2,F45_3,F65_1,F65_2,F65_3,F90_1,F90_2,F90_3,F120_1,F120_2,F120_3,F135_1,F135_2,F135_3,B1_1,B1_2,B1_3,B90_1,B90_2,B90_3	5,4,9,7,8,3,2,5,8,21,9,15,6,3,9,4,7,10,6,7,3	173,145,179,128,96,84,93,88,101,103,123,113,108,127,129,136,75,181,72,68,64	CDK8
novel_circ_0021416	NC_030819.1	53598594	53621264	+	22670	442	102191436;	exon:53598595-53598705,exon:53602385-53602525,exon:53618803-53618860,exon:53621133-53621264	F45_3,F65_2,F65_3,F90_1,F90_3,F120_1,F120_2,F120_3,F135_1,B1_2,B90_1	2,2,2,3,2,3,7,3,5,3,3	200,98,75,85,91,72,113,74,114,90,73	CDK8
novel_circ_0021417	NC_030819.1	53602384	53618860	+	16476	366	102191436;	exon:53602385-53602525,exon:53612358-53612524,exon:53618803-53618860	F65_1,F65_2,F90_1,F90_2,F90_3,F120_1,F120_2,F120_3,F135_1,F135_2,F135_3,B1_1,B1_2,B1_3,B90_1,B90_2,B90_3	7,3,4,8,7,33,22,49,66,49,56,25,18,39,15,20,8	106,91,68,76,79,87,79,68,106,127,123,126,66,130,71,59,78	CDK8
novel_circ_0021425	NC_030819.1	54026330	54034263	-	7933	295	102190887;	exon:54026331-54026544,exon:54034183-54034263	F45_1,F45_2,F65_1,F65_2,F65_3,F120_1,F120_2,F120_3,F135_2,F135_3,B1_2,B90_1	3,2,9,7,3,8,9,6,2,3,5,2	281,206,234,286,143,89,92,66,168,203,83,142	USP12
novel_circ_0021426	NC_030819.1	54326634	54344334	-	17700	232	102189875;	exon:54326635-54326866	F45_1,F45_2,F45_3,F65_1,F65_2,F65_3,F90_1,F90_2,F90_3,F120_1,F120_2,F120_3,F135_1,F135_3,B1_2	12,7,12,7,8,4,4,4,5,5,4,5,9,4,4	96,76,83,44,59,51,49,21,34,17,23,27,39,19,10	LNX2
novel_circ_0021427	NC_030819.1	54787529	54790368	+	2839	294	102188509;	exon:54787530-54787651,exon:54788216-54788249,exon:54788382-54788448,exon:54790298-54790368	F45_1,F45_2,F45_3,F65_1,F65_2,F65_3,F90_1,F90_2,F90_3,F120_1,F120_2,F120_3,F135_1,F135_2,F135_3,B1_1,B1_2,B1_3,B90_1,B90_2,B90_3	16,17,33,15,16,12,18,25,25,40,32,33,25,24,18,7,20,9,20,10,20	145,89,140,125,139,120,139,131,148,120,110,84,86,62,67,46,40,58,88,72,64	PAN3
novel_circ_0021429	NC_030819.1	54787529	54831601	+	44072	122	102188509;	exon:54787530-54787651	F45_2,F45_3,F65_1,F65_2,F65_3,F120_1,F120_2,F120_3,B1_2,B90_1	2,4,4,4,2,10,7,6,2,4	81,148,124,130,121,113,90,62,51,73	PAN3
novel_circ_0021432	NC_030819.1	54813437	54831601	+	18164	148	102188509;	exon:54831454-54831601	F45_3,F65_1,F65_3,F90_3,F120_1,F120_2,F135_1,F135_3,B1_1,B1_2,B1_3,B90_1,B90_3	2,3,5,6,9,5,6,5,3,3,2,6,2	142,121,121,118,106,80,76,64,36,47,45,69,54	PAN3
novel_circ_0021441	NC_030819.1	54849035	54865131	+	16096	174	102188509;	intron:54849036-54849151,intron:54865074-54865131	F45_2,F45_3,F65_1,F65_2,F65_3,F90_1,F90_3,F120_1,F120_2,B1_3	2,4,2,4,3,2,4,2,5,3	114,139,92,105,88,109,116,84,75,58	PAN3
novel_circ_0021442	NC_030819.1	54849035	54873880	+	24845	207	102188509;	intron:54849036-54849151,intron:54873790-54873880	F45_2,F65_3,F120_1,F120_2,F120_3,F135_2,B1_1,B1_3	3,3,9,3,4,2,2,2	128,118,70,56,53,49,35,53	PAN3
novel_circ_0021444	NC_030819.1	54861187	54865131	+	3944	163	102188509;	exon:54863917-54864021,exon:54865074-54865131	F45_1,F45_3,F65_1,F65_2,F65_3,F90_2,F90_3,F120_1,F120_2,F120_3,F135_1,F135_3,B1_2,B90_1,B90_3	2,2,3,9,3,2,3,4,9,4,5,2,2,10,2	207,252,147,163,128,155,176,131,113,102,98,90,66,94,105	PAN3
novel_circ_0021445	NC_030819.1	54861187	54869164	+	7977	102	102188509;	exon:54869063-54869164	F45_1,F65_2,F65_3,F90_1,F90_2,F90_3,F135_1,F135_3,B1_2	2,4,2,2,3,2,3,2,3	193,157,179,167,186,173,104,104,66	PAN3
novel_circ_0021446	NC_030819.1	54861187	54873880	+	12693	248	102188509;	exon:54861188-54861435	F45_1,F45_2,F45_3,F65_1,F65_2,F65_3,F90_1,F90_2,F90_3,F120_1,F120_2,F120_3,F135_1,F135_2,F135_3,B1_1,B1_2,B1_3,B90_1,B90_2,B90_3	2,6,3,5,6,3,2,3,9,6,10,10,12,9,9,3,3,5,4,3,2	183,183,241,146,149,158,146,163,153,117,94,72,80,77,80,48,58,72,126,95,97	PAN3
novel_circ_0021449	NC_030819.1	54867953	54873880	+	5927	91	102188509;	exon:54873790-54873880	F120_3,F135_1,F135_2,F135_3,B1_1,B90_1	2,10,5,4,2,3	97,105,71,90,60,115	PAN3
novel_circ_0021453	NC_030819.1	55070478	55071437	-	959	327	100860837;	exon:55070479-55070708,exon:55071341-55071437	F45_1,F65_1,F65_2,F65_3,F90_1,F90_2,F90_3,F120_1,F120_2,F120_3,F135_1,F135_2,F135_3,B1_1,B1_2,B1_3,B90_1,B90_2,B90_3	4,6,4,4,3,6,8,10,9,13,12,7,9,5,9,6,29,27,17	40,52,42,21,56,39,31,38,37,21,106,80,72,45,35,64,93,148,99	FLT1
novel_circ_0021457	NC_030819.1	56196233	56222151	-	25918	265	102186493;	exon:56196234-56196392,exon:56199577-56199682	F45_2,F65_1,F65_2,F65_3,F90_1,F90_2,F90_3,F120_1,F120_2,F135_1	4,2,2,3,2,6,2,3,2,2	123,122,160,106,129,93,131,126,118,53	KATNAL1
novel_circ_0021458	NC_030819.1	56199576	56219792	-	20216	395	102186493;	exon:56199577-56199682,exon:56200072-56200199,exon:56219632-56219792	F45_1,F45_2,F45_3,F65_1,F65_2,F120_1,F120_2,F120_3,F135_1,B1_2,B1_3	2,3,6,3,3,7,14,11,3,2,4	179,190,201,194,216,156,143,133,76,96,113	KATNAL1
novel_circ_0021459	NC_030819.1	56199576	56222151	-	22575	234	102186493;	exon:56199577-56199682,exon:56200072-56200199	F65_1,F90_1,F90_2,F120_1,F120_2,F120_3,F135_1,F135_3	2,2,5,2,2,5,4,4	171,168,130,155,148,104,66,62	KATNAL1
novel_circ_0021464	NC_030819.1	56975977	56990266	+	14289	304	102187411;	exon:56975978-56976027,exon:56982068-56982107,exon:56989445-56989548,exon:56990157-56990266	F45_1,F45_2,F45_3,F65_1,F65_2,F65_3,F90_1,F90_2,F90_3,F120_1,F120_2,F120_3,F135_3,B1_1,B1_3,B90_1,B90_3	11,9,10,5,5,5,4,9,5,13,9,10,6,6,4,4,3	292,234,374,201,208,172,146,114,122,90,81,107,46,38,80,49,36	B3GLCT
novel_circ_0021468	NC_030819.1	56990156	57019066	+	28910	324	102187411;	exon:56990157-56990266,exon:57010854-57010930,exon:57018930-57019066	F45_3,F65_1,F65_2,F65_3,F90_3,F120_1,F120_2,F120_3,F135_1,B1_1	6,8,4,3,3,2,3,3,2,5	544,214,237,228,135,91,81,114,38,50	B3GLCT
novel_circ_0021471	NC_030819.1	57010853	57019066	+	8213	326	102187411;	exon:57010854-57010930,exon:57011430-57011541,exon:57018930-57019066	F45_3,F65_2,F90_1,F90_2,F90_3,F120_1,F135_2	5,2,2,6,2,5,2	615,246,194,125,140,111,30	B3GLCT
novel_circ_0021475	NC_030819.1	57046256	57053013	+	6757	120	102187411;	exon:57052894-57053013	F45_1,F45_2,F45_3,F65_1,F65_2,F65_3,F90_1,F90_2,F90_3,F120_1,F120_2,F120_3,F135_1,F135_2,F135_3,B1_1,B1_2,B1_3,B90_1,B90_2,B90_3	10,9,21,12,21,13,11,12,22,21,12,25,16,3,17,7,9,5,15,9,2	387,348,502,224,233,257,181,126,115,127,93,103,54,35,43,51,107,68,77,55,39	B3GLCT
novel_circ_0021481	NC_030819.1	57894077	57894956	+	879	404	106502698;	exon:57894078-57894334,exon:57894810-57894956	F45_1,F45_2,F65_1,F65_2,F65_3,F90_1,F90_2,F90_3,F120_1,F120_2,F120_3,F135_1,F135_2,F135_3,B1_1,B1_2,B1_3,B90_1,B90_2,B90_3	4,9,9,9,8,7,7,17,20,26,15,39,31,23,38,23,14,36,14,18	38,36,39,37,13,31,31,15,38,44,24,30,27,14,45,71,53,86,79,106	FRY
novel_circ_0021483	NC_030819.1	57925876	57926481	+	605	269	106502698;	exon:57925877-57925974,exon:57926311-57926481	F45_1,F45_2,F45_3,F65_1,F65_2,F65_3,F90_1,F90_2,F90_3,F120_1,F120_2,F120_3,F135_1,F135_2,F135_3,B1_1,B1_2,B1_3,B90_1,B90_2,B90_3	5,8,5,5,5,6,2,4,4,13,10,23,15,19,14,15,18,12,28,11,16	33,37,41,39,40,16,24,18,22,29,41,13,28,29,8,42,77,63,102,87,113	FRY
novel_circ_0021485	NC_030819.1	57944710	57956788	+	12078	285	106502698;	exon:57944711-57944911,exon:57956705-57956788	F120_1,F120_2,F120_3,F135_1,B1_1,B1_2,B1_3,B90_1,B90_2,B90_3	4,8,2,6,5,6,5,2,3,4	52,66,44,108,62,80,66,143,180,146	FRY
novel_circ_0021491	NC_030819.1	57965301	57967040	+	1739	314	106502698;	exon:57965302-57965412,exon:57966838-57967040	F65_1,F120_1,F120_2,F120_3,F135_1,F135_2,F135_3,B1_2	3,2,4,2,5,3,2,2	26,41,52,25,93,52,61,78	FRY
novel_circ_0021495	NC_030819.1	58288774	58301218	+	12444	227	102180403;	exon:58288775-58288855,exon:58301073-58301218	F45_3,F65_1,F65_2,F65_3,F90_1,F90_3,F120_2,F120_3,F135_1,F135_2,F135_3,B1_1	8,3,3,4,2,4,10,6,9,4,4,2	3.36219e+35	PDS5B
novel_circ_0021507	NC_030819.1	58324085	58341369	+	17284	265	102180403;	exon:58324086-58324191,exon:58341211-58341369	F45_1,F45_3,F65_1,F65_2,F65_3,F90_1,F90_2,F90_3,F120_1,F120_2,F120_3,F135_2,F135_3,B1_1,B1_2,B1_3,B90_1	4,4,9,7,6,4,2,8,6,8,12,4,9,5,7,2,3	295,305,166,212,268,200,215,213,169,170,133,77,122,135,75,124,124	PDS5B
novel_circ_0021510	NC_030819.1	58337806	58341369	+	3563	283	102180403;	exon:58337807-58337930,exon:58341211-58341369	F45_1,F45_2,F45_3,F65_1,F65_2,F65_3,F90_1,F90_2,F90_3,F120_1,F120_2,F120_3,F135_1,F135_2,F135_3,B1_1,B1_2,B1_3,B90_1,B90_2,B90_3	8,12,24,9,16,8,12,11,16,18,22,15,15,7,11,6,6,17,3,5,3	335,234,286,172,189,263,209,213,235,168,165,123,102,77,128,138,89,117,114,101,136	PDS5B
novel_circ_0021511	NC_030819.1	58337806	58350404	+	12598	352	102180403;	exon:58337807-58337930,exon:58341211-58341369,exon:58350336-58350404	F45_1,F45_2,F45_3,F65_2,F65_3,F90_1,F90_2,F90_3,F120_1,F120_2,F120_3,F135_1,F135_2,B1_1,B1_2	8,4,8,4,3,3,5,5,6,11,5,5,6,3,2	404,271,333,210,274,246,249,247,171,186,138,124,83,154,94	PDS5B
novel_circ_0021517	NC_030819.1	58352044	58373153	+	21109	407	102180403;	exon:58352045-58352181,exon:58360176-58360299,exon:58373008-58373153	F45_1,F45_2,F45_3,F65_1,F90_1,F90_3,F120_1,F120_2,F120_3,F135_1,F135_2,F135_3,B1_1,B1_2,B1_3,B90_1,B90_2	4,4,2,6,2,6,9,7,8,7,2,10,5,6,5,2,6	390,312,362,228,250,227,164,171,124,130,82,132,162,95,136,138,131	PDS5B
novel_circ_0021522	NC_030819.1	58381449	58382090	+	641	548	102180403;	exon:58381450-58381889,exon:58381983-58382090	F45_1,F45_2,F45_3,F65_1,F65_2,F65_3,F90_1,F90_2,F90_3,F120_1,F120_2,F120_3,F135_1,F135_2,F135_3,B1_1,B1_2,B1_3,B90_1,B90_2,B90_3	122,109,118,121,131,58,88,86,118,188,172,231,162,106,157,131,67,120,60,43,63	251,203,266,147,150,182,185,156,140,111,94,64,99,78,93,107,97,81,86,93,84	PDS5B
novel_circ_0021523	NC_030819.1	58700085	58709333	-	9248	174	102180134;	exon:58709160-58709333	F65_1,F65_2,F65_3,F90_3,F120_1	4,5,2,2,2	263,220,157,163,82	STARD13
novel_circ_0021530	NC_030819.1	60360569	60364459	+	3890	96	102186605;	exon:60364364-60364459	F45_1,F45_2,F45_3,F65_1,F65_2,F65_3,F90_1,F90_2,F90_3,F120_1,F120_2,F120_3,F135_1,F135_2,F135_3,B1_1,B1_2,B1_3,B90_1,B90_2,B90_3	15,15,14,21,16,18,21,26,18,7,29,26,15,13,7,9,9,3,4,3,4	197,174,222,193,221,190,225,206,301,147,163,168,127,78,120,87,81,132,52,46,45	NBEA
novel_circ_0021531	NC_030819.1	60360569	60375349	+	14780	359	102186605;	exon:60360570-60360801,exon:60375223-60375349	F45_1,F45_2,F45_3,F65_1,F65_2,F65_3,F90_1,F90_3,F120_3,F135_1,F135_3,B1_3	2,3,5,3,8,2,3,7,4,5,2,3	182,176,201,145,167,153,179,211,128,97,99,108	NBEA
novel_circ_0021532	NC_030819.1	60360569	60382049	+	21480	379	102186605;	exon:60360570-60360801,exon:60381903-60382049	F45_1,F45_2,F45_3,F65_1,F65_2,F65_3,F90_1,F90_2,F90_3,F120_1,F120_2,F120_3,F135_1,F135_2,F135_3,B1_1,B1_2,B1_3,B90_1,B90_3	10,20,28,28,43,20,53,37,56,45,56,71,33,11,21,14,9,11,4,5	171,126,173,151,192,147,219,198,246,114,140,113,110,68,105,67,64,98,34,23	NBEA
novel_circ_0021533	NC_030819.1	60360569	60413196	+	52627	467	102186605;	exon:60360570-60360801,exon:60364022-60364122,exon:60413063-60413196	F45_2,F45_3,F65_1,F65_2,F65_3,F120_1,F120_2,F120_3,F135_1,F135_2	4,8,4,2,2,6,4,13,3,2	170,206,173,185,169,146,155,130,114,63	NBEA
novel_circ_0021540	NC_030819.1	60406288	60441546	-	35258	186	102186605;	intron:60406289-60406360,intron:60441433-60441546	F120_1,F120_2,F120_3,F135_1,B1_3	2,4,4,2,3	2,4,8,8,4	NBEA
novel_circ_0021542	NC_030819.1	60412244	60450421	+	38177	191	102186605;	exon:60446557-60446654,exon:60450329-60450421	F45_1,F45_3,F65_1,F65_3,F90_2,F90_3,F120_1,F120_2,F120_3,F135_3,B1_2,B90_1	4,6,4,3,7,7,4,2,2,4,3,2	219,195,183,196,192,246,134,151,112,97,44,38	NBEA
novel_circ_0021559	NC_030819.1	60512367	60526204	+	13837	127	102186605;	exon:60526078-60526204	F45_1,F45_3,F65_1,F65_2,F65_3,F90_2,F90_3,F120_1,F120_2,F120_3,F135_1,F135_2,F135_3,B1_1,B1_2,B90_1	7,4,8,9,6,7,14,12,18,12,9,9,8,5,3,3	246,324,140,181,192,196,223,93,151,127,91,78,93,66,48,45	NBEA
novel_circ_0021561	NC_030819.1	60523700	60526204	+	2504	282	102186605;	exon:60523701-60523855,exon:60526078-60526204	F45_1,F45_3,F65_3,F90_1,F90_2,F90_3,F120_3,F135_1,B1_1,B90_1	3,5,3,2,3,3,3,3,2,2	217,282,172,187,171,220,121,102,62,30	NBEA
novel_circ_0021563	NC_030819.1	60568819	60613884	+	45065	338	102186605;	exon:60568820-60568881,exon:60608474-60608582,exon:60613718-60613884	F45_1,F45_2,F45_3,F65_1,F65_2,F65_3,F90_1,F90_2,F90_3,F120_1,F120_2,F120_3,F135_1,F135_2,F135_3,B1_1,B1_2,B1_3,B90_1	12,10,17,16,12,13,37,6,29,13,9,20,4,7,11,3,5,2,4	158,140,216,126,128,143,130,172,140,87,117,97,82,43,54,52,46,54,24	NBEA
novel_circ_0021568	NC_030819.1	60608473	60613884	+	5411	276	102186605;	exon:60608474-60608582,exon:60613718-60613884	F45_1,F65_1,F65_2,F65_3,F90_1,F90_2,F90_3,F120_1,F120_2,F120_3,F135_3	6,5,4,3,3,2,5,4,2,2,2	154,128,131,132,149,171,142,90,112,105,50	NBEA
novel_circ_0021590	NC_030819.1	61337140	61337487	-	347	347	102176803;	exon:61337141-61337487	F45_1,F45_2,F45_3,F65_1,F65_2,F65_3,F90_1,F90_2,F90_3,F120_1,F120_2,F120_3,F135_1,F135_2,B1_1,B1_2,B1_3,B90_1	29,26,33,24,29,25,36,9,10,17,20,26,3,11,2,6,5,2	756,716,976,694,596,570,351,311,292,180,201,157,41,41,51,68,37,50	DCLK1
novel_circ_0021591	NC_030819.1	61337140	61352101	-	14961	203	102176803;	intron:61351899-61352101	F45_1,F45_2,F45_3,F65_1,F65_2,F120_1,F120_2,F120_3,F135_1,F135_3,B1_1,B90_1	7,12,7,10,10,9,3,4,7,8,3,5	362,392,476,384,322,105,119,85,23,17,31,16	DCLK1
novel_circ_0021599	NC_030819.1	61989549	61998156	-	8607	393	102185475;	exon:61989550-61989609,exon:61994824-61994937,exon:61997539-61997585,exon:61997985-61998156	F45_1,F45_2,F45_3,F65_1,F65_2,F90_1,F90_2,F90_3,F120_1,F120_2,F120_3,F135_1,F135_2,F135_3,B1_1,B1_2,B1_3,B90_1	13,5,7,14,7,7,9,10,15,13,12,16,8,17,12,6,4,4	148,157,246,152,174,160,123,147,160,195,177,138,144,137,174,121,207,65	ALG5
novel_circ_0021601	NC_030819.1	62006178	62009864	+	3686	369	102174040;	exon:62006179-62006252,exon:62008027-62008072,exon:62008773-62008878,exon:62008965-62009010,exon:62009768-62009864	F45_1,F45_2,F45_3,F65_1,F65_2,F65_3,F90_1,F90_2,F90_3,F120_1,F120_2,F120_3,F135_1,F135_2,F135_3,B1_1,B1_2,B1_3,B90_1,B90_2,B90_3	6,5,18,5,9,7,19,7,8,11,10,10,12,5,6,3,6,8,6,6,5	1.87172e+62	EXOSC8
novel_circ_0021608	NC_030819.1	62439330	62441187	-	1857	439	102172638;	exon:62439331-62439398,exon:62439506-62439608,exon:62439707-62439837,exon:62441051-62441187	F45_1,F45_2,F45_3,F65_1,F65_2,F65_3,F90_1,F90_2,F90_3,F120_1,F120_2,F120_3	5,6,20,8,11,16,8,9,13,6,7,8	2.74422e+55	POSTN
novel_circ_0021609	NC_030819.1	62439505	62441187	-	1682	240	102172638;	exon:62439506-62439608,exon:62441051-62441187	F45_1,F45_2,F65_1,F65_3,F90_1,F90_2,F90_3	7,8,8,3,2,3,4	2.61192e+33	POSTN
novel_circ_0021611	NC_030819.1	62451288	62453502	-	2214	223	102172638;	exon:62451289-62451446,exon:62453438-62453502	F45_1,F45_2,F45_3,F65_1,F65_2	2,2,2,5,2	2.40912e+24	POSTN
novel_circ_0021614	NC_030819.1	63309091	63310555	+	1464	252	102171617;	exon:63310304-63310555	F45_2,F90_1,F120_1,F120_2,F120_3,F135_1,B1_1	2,3,11,6,7,2,3	80,123,109,132,111,27,29	FREM2
novel_circ_0021616	NC_030819.1	63446801	63447394	+	593	307	102170882;	exon:63446802-63446960,exon:63447247-63447394	F45_1,F45_2,F45_3,F65_1,F65_2,F65_3,F90_1,F90_2,F90_3,F120_1,F120_2,F120_3,F135_1,F135_2,F135_3,B1_1,B1_2,B1_3,B90_1,B90_2,B90_3	102,82,109,87,105,69,55,86,73,88,107,125,95,68,74,72,34,43,89,64,48	111,91,124,60,71,86,77,47,56,39,35,40,34,37,54,31,26,59,30,20,37	NHLRC3
novel_circ_0021623	NC_030819.1	63926340	63940280	+	13940	272	102170154;	exon:63926341-63926423,exon:63926784-63926854,exon:63940163-63940280	F45_1,F45_2,F45_3,F65_2,F90_3,F120_3,F135_1,F135_3,B1_2,B1_3	3,3,6,3,3,8,4,4,9,2	3.654e+29	COG6
novel_circ_0021625	NC_030819.1	63926340	63956702	+	30362	382	102170154;	exon:63926341-63926423,exon:63926784-63926854,exon:63929859-63929952,exon:63955122-63955175,exon:63956623-63956702	F45_1,F45_2,F45_3,F65_1,F65_2,F65_3,F90_1,F90_2,F90_3,F120_1,F120_2,F120_3,F135_1,F135_2,B1_1,B1_2	29,18,9,16,19,4,9,5,6,21,19,5,13,4,2,4	2.91365e+47	COG6
novel_circ_0021626	NC_030819.1	63929858	63940280	+	10422	94	102170154;	exon:63929859-63929952	F45_1,F65_2,F90_2,F120_1,F120_2,F120_3,B1_2,B90_3	3,2,2,6,5,2,3,2	4.22345e+23	COG6
novel_circ_0021627	NC_030819.1	63929858	63956702	+	26844	134	102170154;	exon:63955122-63955175,exon:63956623-63956702	F45_1,F45_2,F45_3,F65_1,F65_2,F65_3,F90_1,F90_3,F120_1,F120_2,F120_3,F135_1,F135_2,F135_3,B1_1,B1_2,B1_3,B90_2	11,5,4,9,10,3,12,5,14,14,12,6,3,2,2,13,7,2	3.48408e+53	COG6
novel_circ_0021630	NC_030819.1	63950512	63956702	+	6190	266	102170154;	exon:63950513-63950644,exon:63955122-63955175,exon:63956623-63956702	F45_1,F45_2,F120_1,F120_2,B1_1,B1_2,B1_3,B90_1	4,2,3,2,3,2,4,6	2.83326e+23	COG6
novel_circ_0021631	NC_030819.1	64006024	64007317	+	1293	225	n/a	intergenic_region:64006025-64006105,intergenic_region:64006376-64006446,intergenic_region:64007245-64007317	F45_1,F45_3,F65_2,F90_2,F90_3,F120_1,F120_2,F120_3,F135_1,F135_2,F135_3,B1_1,B1_2,B1_3,B90_1,B90_2,B90_3	2,2,3,2,3,12,17,4,22,3,4,7,8,7,24,34,40	7,3,4,2,0,3,1,1,3,0,6,7,6,2,6,4,11	--
novel_circ_0021632	NC_030819.1	64821926	64833627	-	11701	144	102169192;	exon:64821927-64822070	F45_1,F45_2,F45_3,F65_1,F65_2,F65_3,F90_1,F90_2,F90_3,F120_1,F120_2,F120_3,F135_1,F135_2,F135_3,B1_1,B1_2,B1_3,B90_1,B90_2,B90_3	3,6,14,8,4,8,10,6,10,22,18,20,14,3,11,7,5,9,2,3,3	77,55,69,93,96,45,55,51,45,99,87,53,183,318,266,239,142,300,174,186,97	MRPS31
novel_circ_0021644	NC_030819.1	65012155	65016701	-	4546	139	102184350;	exon:65016563-65016701	F45_1,F45_3,F65_1,F65_2,F65_3,F90_1,F90_2,F90_3,F120_1,F120_2,F120_3,F135_1,F135_2,F135_3,B1_1,B90_1,B90_2	5,6,5,5,7,2,6,5,5,6,13,9,4,2,4,10,6	23,28,32,27,39,34,23,32,45,40,37,14,19,10,9,18,14	THSD1
novel_circ_0021646	NC_030819.1	65039261	65046442	-	7181	317	102168460;	exon:65039262-65039348,exon:65040070-65040159,exon:65045258-65045328,exon:65046374-65046442	F45_1,F45_2,F45_3,F65_1,F65_2,F65_3,F90_1,F90_2,F90_3,F120_1,F120_2,F120_3,F135_1,F135_2,F135_3,B1_1,B1_2,B1_3,B90_1,B90_2,B90_3	9,14,23,7,11,9,13,7,19,20,20,29,11,15,15,16,8,11,10,3,5	246,231,323,246,241,230,189,188,181,133,139,99,125,151,163,159,129,270,103,101,80	VPS36
novel_circ_0021652	NC_030819.1	65093518	65107239	+	13721	244	102191249;	exon:65093519-65093612,exon:65102992-65103038,exon:65107137-65107239	F45_1,F45_2,F45_3,F65_1,F65_2,F65_3,F90_3,F120_1,F120_2,F120_3,F135_1,F135_3,B1_1	4,8,5,9,7,5,2,2,9,4,3,3,2	43,44,61,27,26,23,23,17,7,13,13,5,15	NEK3
novel_circ_0021671	NC_030819.1	65766014	65772171	+	6157	250	102182983;	exon:65766015-65766169,exon:65772077-65772171	F65_2,F65_3,F120_1,F135_1,F135_2,F135_3,B90_2	4,2,2,3,4,2,2	2.24204e+20	INTS6
novel_circ_0021675	NC_030819.1	66208556	66228269	-	19713	410	100860753;	exon:66208557-66208662,exon:66219063-66219186,exon:66226143-66226250,exon:66228198-66228269	F45_1,F45_2,F45_3,F120_2	3,2,2,2	90,94,97,48	RNASEH2B
novel_circ_0021684	NC_030819.1	67030771	67034531	-	3760	61	108637304;	exon:67030772-67030832	F45_3,F65_1,F90_2,F135_1,F135_2,F135_3,B1_2,B90_1	2,3,2,3,5,3,2,2	43,26,52,25,34,25,26,46	LOC108637304
novel_circ_0021685	NC_030819.1	67030771	67052587	-	21816	435	108637304;	exon:67030772-67030832,exon:67033640-67033759,exon:67051667-67051798,exon:67052466-67052587	F45_1,F45_2,F45_3,F65_1,F65_2,F65_3,F90_2,F90_3,F120_1,F120_2,F120_3,F135_1,F135_2,F135_3,B1_2,B1_3,B90_1,B90_3	5,15,11,14,17,7,8,10,12,3,6,4,3,6,5,14,3,4	49,21,45,26,43,51,39,27,20,34,26,21,23,27,21,33,40,13	LOC108637304
novel_circ_0021693	NC_030819.1	67115254	67117783	+	2529	201	102188416;	exon:67115255-67115455	F45_1,F65_2,F90_2,F90_3,F120_1,F120_2,F120_3,F135_1,F135_2,F135_3,B1_2,B90_2,B90_3	3,3,6,5,10,8,8,10,7,5,6,10,14	82,63,73,68,55,70,44,41,32,60,51,42,44	LOC102188416
novel_circ_0021694	NC_030819.1	67115254	67118509	+	3255	390	102188416;	exon:67115255-67115455,exon:67118321-67118509	F45_1,F45_2,F45_3,F65_1,F65_2,F65_3,F90_2,F90_3,F120_1,F120_2,F120_3,F135_1,F135_2,F135_3,B1_1,B1_2,B1_3,B90_1,B90_2,B90_3	6,4,2,8,11,5,4,4,21,13,20,21,13,15,9,7,17,15,7,8	63,33,68,35,63,47,81,52,59,60,37,33,27,34,28,39,38,47,30,24	LOC102188416
novel_circ_0021701	NC_030819.1	67183873	67186322	+	2449	284	102182141;	exon:67183874-67183990,exon:67186156-67186322	F45_3,F65_3,F90_1,F90_2,F120_1,F120_2,F120_3,F135_1,F135_3,B1_3,B90_1	4,4,6,2,5,3,3,3,3,3,7	154,99,151,118,89,87,101,155,185,332,172	SPRYD7
novel_circ_0021704	NC_030819.1	67456887	67457915	+	1028	246	102181313;	exon:67456888-67456963,exon:67457076-67457245	F45_1,F45_2,F45_3,F65_1,F65_2,F65_3,F90_1,F90_2,F90_3,F120_1,F120_2,F120_3,F135_1,F135_2,F135_3,B1_1,B1_2,B1_3,B90_1,B90_2	10,23,10,15,28,14,12,27,22,30,23,6,7,16,19,6,7,9,8,4	185,155,215,195,253,140,161,167,165,90,119,97,47,65,55,59,67,51,55,34	RCBTB1
novel_circ_0021706	NC_030819.1	67456887	67482987	+	26100	359	102181313;	exon:67456888-67456963,exon:67480874-67481025,exon:67482857-67482987	F45_1,F45_2,F45_3,F65_1,F65_2,F65_3,F90_1,F90_2,F90_3,F120_1,F120_2,F120_3,F135_1,F135_3,B1_1,B1_2,B1_3	3,5,11,7,6,2,15,2,10,16,7,16,3,3,4,6,11	133,104,164,146,197,106,123,126,132,72,62,50,35,35,25,49,54	RCBTB1
novel_circ_0021707	NC_030819.1	67456887	67490556	+	33669	410	102181313;	exon:67456888-67456963,exon:67457076-67457245,exon:67490393-67490556	F45_2,F65_1,F65_2,F65_3,F90_2,F90_3,F120_1,F120_2,F120_3,F135_1,F135_2,F135_3,B1_1,B1_2,B1_3,B90_3	4,4,5,5,4,9,2,8,19,6,6,4,7,4,10,2	118,145,189,122,139,137,63,64,64,23,37,40,31,37,38,16	RCBTB1
novel_circ_0021709	NC_030819.1	67469181	67490556	+	21375	323	102181313;	exon:67469182-67469340,exon:67490393-67490556	F120_1,F120_2,F120_3	3,2,3	72,96,98	RCBTB1
novel_circ_0021715	NC_030819.1	67538523	67551982	-	13459	206	102186776;	exon:67538524-67538612,exon:67551866-67551982	F45_1,F45_2,F45_3,F65_1,F65_2,F65_3,F90_1,F90_2,F90_3,F120_1,F120_2,F120_3,F135_1,F135_2,F135_3,B1_1,B1_3,B90_1,B90_2	7,5,3,10,10,6,2,5,4,10,12,16,9,6,6,11,11,3,2	120,90,130,76,103,71,70,55,57,57,70,44,62,62,72,67,89,62,42	SETDB2
novel_circ_0021716	NC_030819.1	67538523	67565567	-	27044	281	102186776;	exon:67538524-67538612,exon:67564364-67564429,exon:67565442-67565567	F45_2,F45_3,F65_1,F65_2,F90_2,F90_3,F120_1,F120_2,F120_3,F135_3,B1_1,B1_2,B90_1,B90_2	7,4,8,2,2,3,2,3,7,3,4,5,4,4	89,112,79,93,55,64,43,51,42,51,74,57,52,44	SETDB2
novel_circ_0021720	NC_030819.1	67542348	67551982	-	9634	117	102186776;	exon:67551866-67551982	F45_1,F45_2,F65_2,F90_1,F90_2,F90_3,F120_1,F120_2,F135_1,F135_2,F135_3,B1_2,B1_3,B90_1	6,3,5,4,3,3,5,9,10,5,2,4,4,2	127,82,93,67,71,55,69,79,77,66,79,72,93,58	SETDB2
novel_circ_0021737	NC_030819.1	68392527	68405091	-	12564	462	102183886;	exon:68392528-68392724,exon:68393702-68393778,exon:68403937-68404014,exon:68404982-68405091	F45_1,F45_2,F45_3,F65_1,F65_2,F65_3,F90_1,F90_2,F90_3,F120_1,F120_2,F120_3,F135_1,F135_2,F135_3,B1_1,B1_2,B1_3,B90_1,B90_2,B90_3	17,16,25,42,47,21,51,46,60,55,58,93,65,42,47,44,39,45,12,31,21	119,71,132,83,95,80,64,77,65,46,65,58,66,50,53,41,29,68,98,67,79	RB1
novel_circ_0021740	NC_030819.1	68392527	68425543	-	33016	197	102183886;	exon:68392528-68392724	F65_1,F65_2,F120_1,F120_2,F120_3,F135_2,B1_1,B1_2	8,2,4,3,2,6,5,2	80,76,55,50,38,39,32,23	RB1
novel_circ_0021741	NC_030819.1	68395464	68405091	-	9627	315	102183886;	exon:68395465-68395581,exon:68401465-68401552,exon:68404982-68405091	F45_1,F45_2,F45_3,F65_1,F65_2,F65_3,F90_1,F90_2,F90_3,F120_2,F120_3,F135_1,F135_2,F135_3,B1_2	5,9,7,6,3,2,4,2,2,4,7,3,4,3,3	1.60118e+44	RB1
novel_circ_0021748	NC_030819.1	68410489	68416655	-	6166	361	102183886;	exon:68410490-68410632,exon:68413008-68413118,exon:68415299-68415366,exon:68416617-68416655	F45_3,F65_1,F65_2,F90_2,F90_3,F120_1,F120_3,F135_1,F135_2,F135_3,B1_1,B1_2,B1_3	3,4,6,2,2,2,6,4,4,7,3,5,2	134,95,109,78,58,61,82,59,75,59,59,30,65	RB1
novel_circ_0021761	NC_030819.1	68733714	68734156	+	442	263	102182885;	exon:68733715-68733814,exon:68733994-68734156	F45_3,F65_2,F65_3,F90_3,F120_1,F120_2,F120_3,F135_1	2,2,2,2,6,2,8,3	5.52635e+27	SUCLA2
novel_circ_0021763	NC_030819.1	68755400	68758647	+	3247	371	102182885;	exon:68755401-68755529,exon:68756366-68756468,exon:68758509-68758647	F45_2,F45_3,F65_1,F65_2,F90_1,F90_2,F90_3,F120_1,F120_2,F120_3,F135_1,F135_2,F135_3,B1_1,B1_2,B1_3,B90_1,B90_2,B90_3	4,3,7,2,9,5,7,8,7,7,2,3,7,9,5,6,6,2,4	5.88544e+67	SUCLA2
novel_circ_0021764	NC_030819.1	68755400	68770625	+	15225	218	102182885;	exon:68755401-68755529,exon:68770537-68770625	F65_1,F90_1,F90_3,F120_1,F120_2,F120_3,F135_2,F135_3,B1_1,B1_2	6,4,2,2,2,2,2,2,4,3	6.46518e+35	SUCLA2
novel_circ_0021767	NC_030819.1	69871629	69879249	-	7620	326	102179680;	exon:69871630-69871707,exon:69874878-69875015,exon:69879140-69879249	F65_1,F65_2,F90_1,F90_2,F120_1,F120_2,F120_3,F135_1,F135_2,F135_3	11,5,2,5,3,4,7,5,2,6	63,54,76,101,51,63,32,37,46,42	LRCH1
novel_circ_0021771	NC_030819.1	69890715	69915681	-	24966	301	102179680;	exon:69890716-69890788,exon:69891506-69891559,exon:69896298-69896334,exon:69915545-69915681	F65_1,F65_3,F90_1,F90_2,F90_3,F120_1,F120_2,F135_2,B1_1,B1_2	2,3,2,5,4,7,8,2,2,4	72,54,90,84,104,45,78,50,37,28	LRCH1
novel_circ_0021774	NC_030819.1	69901154	69909784	-	8630	190	102179680;	exon:69901155-69901241,exon:69909682-69909784	F65_3,F90_3,F120_1,F120_2,F120_3,F135_1,F135_3,B1_1,B1_3	2,9,5,5,3,3,2,3,3	95,89,77,109,81,67,85,41,61	LRCH1
novel_circ_0021779	NC_030819.1	69909681	69921111	-	11430	273	102179680;	exon:69909682-69909784,exon:69913016-69913079,exon:69921006-69921111	F45_1,F90_2,F90_3,F120_1,F120_2,F120_3,B1_3	2,3,2,7,2,5,3	103,139,118,75,111,60,60	LRCH1
novel_circ_0021800	NC_030819.1	70456989	70468203	+	11214	249	102180680;	exon:70456990-70457098,exon:70466916-70467055	F65_1,F65_2,F90_1,F120_1,F120_2,F120_3,F135_1,B1_1	6,5,2,2,2,2,2,3	3.24375e+23	ZC3H13
novel_circ_0021801	NC_030819.1	70456989	70473922	+	16933	447	102180680;	exon:70456990-70457098,exon:70466916-70467055,exon:70473725-70473922	F45_1,F45_2,F45_3,F65_1,F65_2,F65_3,F90_1,F90_2,F90_3,F120_1,F120_2,F120_3,F135_1,F135_2,F135_3,B1_1,B1_2,B1_3,B90_1,B90_2,B90_3	26,21,41,57,57,11,25,27,41,35,59,70,45,39,36,33,27,19,7,7,10	327,237,357,235,259,140,148,153,150,133,156,112,140,127,141,128,97,160,132,116,131	ZC3H13
novel_circ_0021802	NC_030819.1	70456989	70490319	+	33330	109	102180680;	exon:70456990-70457098	F45_1,F45_2,F45_3,F65_1,F65_2,F65_3,F90_1,F90_2,F120_1,F120_2,F120_3,F135_1,F135_2,F135_3,B1_1,B1_2,B1_3	3,3,4,7,7,5,3,6,8,12,12,15,5,6,5,4,5	276,208,282,213,196,122,130,121,106,112,82,127,110,115,95,79,116	ZC3H13
novel_circ_0021804	NC_030819.1	70466915	70473922	+	7007	338	102180680;	exon:70466916-70467055,exon:70473725-70473922	F45_2,F65_2,F90_1,F90_3,F120_1,F120_2,F120_3,F135_1,F135_2,F135_3,B1_2,B1_3,B90_1,B90_3	5,5,3,4,5,8,7,2,5,9,5,8,4,6	2.65349e+41	ZC3H13
novel_circ_0021805	NC_030819.1	70466915	70490319	+	23404	140	102180680;	exon:70466916-70467055	F45_2,F65_1,F65_2,F90_1,F120_1,F120_2,F120_3,F135_2,B1_3,B90_3	6,4,7,2,2,6,3,3,4,2	236,270,287,156,149,167,140,147,122,97	ZC3H13
novel_circ_0021809	NC_030819.1	70921572	70939003	-	17431	353	102178549;	exon:70921573-70921700,exon:70932460-70932594,exon:70938914-70939003	F45_2,F45_3,F65_1,F65_2,F65_3,F90_1,F90_2,F120_1,F120_2,F135_3,B1_2,B90_2	4,2,6,6,3,2,6,4,3,4,3,3	2.58312e+35	COG3
novel_circ_0021810	NC_030819.1	70926394	70939003	-	12609	166	102178549;	exon:70926395-70926470,exon:70938914-70939003	F45_1,F45_2,F45_3,F65_1,F65_2,F65_3,F90_1,F90_2,F90_3,F120_1,F120_2,F120_3,F135_1,F135_2,F135_3,B1_1,B1_3,B90_1	3,9,3,6,8,3,7,14,4,8,4,14,3,4,5,3,7,2	2.15262e+53	COG3
novel_circ_0021811	NC_030819.1	70932459	70935676	-	3217	224	102178549;	exon:70932460-70932594,exon:70932703-70932791	F65_2,F120_1,F120_2,F120_3,F135_1,F135_2,B90_2	2,5,2,2,7,4,2	270,169,173,164,114,133,81	COG3
novel_circ_0021812	NC_030819.1	70932459	70939003	-	6544	346	102178549;	exon:70932460-70932594,exon:70935556-70935676,exon:70938914-70939003	F45_1,F45_2,F45_3,F65_1,F65_2,F65_3,F90_1,F90_2,F90_3,F120_1,F120_2,F120_3,F135_1,F135_2,F135_3,B1_1,B1_2,B1_3,B90_1,B90_2,B90_3	17,14,16,39,35,16,20,13,27,27,33,39,39,24,27,41,15,17,13,7,9	219,248,288,193,239,219,235,195,181,170,157,146,125,137,135,134,96,167,100,91,97	COG3
novel_circ_0021816	NC_030819.1	70935555	70947548	-	11993	233	102178549;	exon:70935556-70935676,exon:70947437-70947548	F45_2,F65_1,F65_2,F65_3,F90_1,F90_2,F90_3,F120_1,F120_2,F120_3,F135_3,B1_1,B1_2	3,8,8,3,9,6,3,11,7,4,11,2,3	2.75269e+38	COG3
novel_circ_0021818	NC_030819.1	70935555	70957579	-	22024	463	102178549;	exon:70935556-70935676,exon:70938914-70939003,exon:70955211-70955337,exon:70955801-70955844,exon:70957499-70957579	F45_3,F65_1,F65_2,F90_1,F90_3,F120_1,F120_2,F120_3,F135_1,F135_2,F135_3,B1_1,B1_2,B1_3	3,6,2,7,2,10,9,12,8,2,6,4,3,3	3.54242e+41	COG3
novel_circ_0021822	NC_030819.1	70947436	70963292	-	15856	166	102178549;	exon:70963127-70963292	F45_3,F120_1,F120_2,F120_3,F135_1,B1_1	2,6,4,6,4,2	3.0916e+17	COG3
novel_circ_0021824	NC_030819.1	70951288	70957579	-	6291	413	102178549;	exon:70951289-70951449,exon:70955211-70955337,exon:70955801-70955844,exon:70957499-70957579	F45_1,F45_2,F45_3,F65_1,F65_2,F90_1,F90_2,F90_3,F120_2,F120_3,F135_1,F135_3,B1_2,B1_3,B90_1,B90_2	2,2,3,8,2,3,6,3,11,4,7,2,9,2,5,2	2.85294e+47	COG3
novel_circ_0021826	NC_030819.1	70951316	70960233	-	8917	133	102178549;	intron:70951317-70951449	F45_1,F65_2,F90_1,F90_3,F120_1,F120_2,F120_3,F135_1,F135_2,B1_1,B1_3,B90_1,B90_2	3,2,3,5,12,3,17,2,4,3,3,5,3	154,136,157,142,93,115,120,75,87,91,110,80,80	COG3
novel_circ_0021833	NC_030819.1	70964536	70965871	-	1335	209	102178549;	exon:70964537-70964598,exon:70965725-70965871	F45_1,F45_2,F45_3,F65_1,F65_2,F65_3,F90_1,F90_2,F90_3,F120_1,F120_2,F120_3,F135_1,F135_2,F135_3,B1_1,B1_2,B1_3,B90_1,B90_2,B90_3	19,30,42,30,32,14,33,36,35,23,59,53,20,13,16,12,16,14,8,16,9	214,181,271,252,226,200,246,220,269,150,168,114,142,151,141,122,72,140,85,100,95	COG3
novel_circ_0021834	NC_030819.1	70964536	70965957	-	1421	295	102178549;	intron:70964537-70964598,intron:70965725-70965957	F45_1,F45_2,F45_3,F65_1,F65_2,F65_3,F90_1,F90_2,F90_3,F120_1,F120_2,F120_3,F135_1,F135_2,F135_3,B1_1,B1_2,B1_3,B90_1,B90_2,B90_3	8,14,14,26,13,13,10,18,18,35,42,25,20,14,25,17,12,8,3,4,2	122,95,154,108,101,102,92,94,85,66,78,48,68,67,60,57,41,77,34,46,50	COG3
novel_circ_0021838	NC_030819.1	71000021	71003855	-	3834	220	102179959;	exon:71000022-71000146,exon:71003761-71003855	F45_1,F45_2,F45_3,F65_1,F65_2,F65_3,F90_1,F90_2,F90_3,F120_1,F120_2,F120_3,F135_1,F135_2,F135_3,B1_1,B1_2,B1_3,B90_1,B90_3	2,2,2,5,15,6,4,10,7,3,3,8,5,5,9,6,2,9,3,2	78,70,89,208,190,72,159,267,114,139,85,99,37,119,65,109,131,256,332,352	SLC25A30
novel_circ_0021840	NC_030819.1	71002669	71008205	-	5536	349	102179959;	exon:71002670-71002755,exon:71005942-71006089,exon:71008091-71008205	F45_2,F65_1,F65_2,F65_3,F90_1,F90_2,F90_3,F120_1,F120_2,F120_3,F135_1,F135_3,B1_1,B1_2	3,7,14,4,6,4,5,3,7,12,4,3,4,8	161,348,370,97,262,347,228,141,124,115,66,128,232,172	SLC25A30
novel_circ_0021841	NC_030819.1	71003760	71006089	-	2329	243	102179959;	exon:71003761-71003855,exon:71005942-71006089	F45_2,F65_1,F65_2,F65_3,F90_1,F90_2,F90_3,F120_1,F120_2,F120_3,F135_1,F135_2,F135_3,B1_1,B1_2,B1_3,B90_1,B90_2,B90_3	3,4,7,8,13,14,12,7,8,17,8,5,2,2,5,8,18,25,12	162,317,371,88,293,378,207,167,125,156,83,174,128,197,197,474,579,949,666	SLC25A30
novel_circ_0021842	NC_030819.1	71005941	71008205	-	2264	263	102179959;	exon:71005942-71006089,exon:71008091-71008205	F45_1,F45_2,F45_3,F65_1,F65_2,F65_3,F90_1,F90_2,F90_3,F120_1,F120_2,F120_3,F135_1,F135_2,F135_3,B1_1,B1_2,B1_3,B90_1,B90_2,B90_3	23,11,11,40,67,18,45,53,35,49,65,62,47,24,21,16,26,12,30,35,39	150,126,144,294,332,72,246,333,201,146,90,128,63,178,111,171,163,453,477,797,561	SLC25A30
novel_circ_0021848	NC_030819.1	71401534	71403034	+	1500	239	102178284;	exon:71401535-71401633,exon:71402243-71402305,exon:71402958-71403034	F45_1,F45_2,F65_2,F65_3,F120_1,F120_2,F120_3,F135_1,F135_2,B1_1,B1_2,B1_3,B90_1,B90_2	3,5,2,2,12,9,6,11,7,4,3,6,6,10	93,87,55,58,57,39,38,177,151,101,80,150,86,61	NUFIP1
novel_circ_0021851	NC_030819.1	71414672	71418387	+	3715	93	102178284;	exon:71414673-71414765	F45_2,F45_3,F65_1,F65_3,F90_1,F90_2,F120_1,F120_3,F135_1,F135_2,F135_3,B1_1,B1_2,B1_3,B90_2	3,4,3,7,3,4,4,5,17,4,4,3,8,6,3	105,113,122,86,118,89,104,98,269,244,276,176,150,182,88	NUFIP1
novel_circ_0021857	NC_030819.1	7229714	7231799	-	2085	89	102180864;	exon:7231711-7231799	F45_2,F65_2,F90_1,F120_1,F120_2,F120_3,F135_1,F135_2,B1_1,B1_2,B90_2	3,3,3,4,8,2,4,3,2,2,3	350,306,193,100,131,82,98,183,179,95,84	BIVM
novel_circ_0021859	NC_030819.1	7233461	7241725	-	8264	333	102180864;	exon:7233462-7233594,exon:7241308-7241402,exon:7241621-7241725	F45_1,F45_2,F45_3,F65_1,F65_2,F65_3,F90_1,F90_2,F90_3,F120_1,F120_2,F120_3,F135_1,F135_2,F135_3,B1_1,B1_2,B1_3,B90_1,B90_2,B90_3	14,17,14,14,29,6,18,12,37,26,27,56,27,23,34,21,30,28,12,11,12	411,353,411,264,271,224,172,168,189,83,92,93,117,154,183,140,89,124,91,86,108	BIVM
novel_circ_0021861	NC_030819.1	7241307	7249140	-	7833	200	102180864;	exon:7241308-7241402,exon:7241621-7241725	F45_1,F65_1,F65_2,F90_1,F90_2,F90_3,F120_1,F120_2,F120_3,F135_2,F135_3,B1_1,B1_2,B1_3	8,9,3,2,5,3,5,6,11,4,2,2,6,4	197,208,188,138,118,141,58,82,68,106,122,105,68,117	BIVM
novel_circ_0021863	NC_030819.1	7244738	7249140	-	4402	318	102180864;	exon:7244739-7244865,exon:7248950-7249140	F45_3,F65_1,F90_2,F120_1,F120_2,F120_3,F135_1,F135_2,F135_3,B1_1,B1_2,B1_3	3,2,5,5,3,5,2,5,5,2,4,5	331,316,154,90,119,85,112,144,169,133,88,141	BIVM
novel_circ_0021864	NC_030819.1	7248542	7249140	-	598	191	102180864;	exon:7248950-7249140	F45_3,F65_1,F65_2,F90_1,F90_2,F90_3,F120_1,F120_2,F135_1,B1_1,B1_2,B1_3	10,18,8,13,22,14,26,26,17,5,4,7	2.90294e+35	BIVM
novel_circ_0021866	NC_030819.1	7260006	7260615	+	609	290	102180606;	intron:7260007-7260090,intron:7260410-7260615	F45_1,F45_2,F45_3,F65_1,F65_2,F65_3,F90_1,F90_2,F90_3,F120_1,F120_2,F120_3,F135_1,F135_2,F135_3,B1_2,B1_3,B90_1,B90_2,B90_3	10,15,16,10,14,15,9,16,7,10,6,8,3,2,3,5,3,4,2,4	271,259,312,202,174,144,118,106,96,58,55,65,19,47,31,39,72,10,9,14	KDELC1
novel_circ_0021871	NC_030819.1	7283557	7295017	+	11460	177	n/a	intergenic_region:7283558-7283612,intergenic_region:7284760-7284807,intergenic_region:7284968-7285007,intergenic_region:7285135-7285168	F45_3,F65_2,F90_1,F90_2,F90_3,F120_2	2,2,3,2,2,3	8,1,0,0,3,2	--
novel_circ_0021898	NC_030819.1	7369086	7396799	-	27713	459	102169112;	exon:7369087-7369148,exon:7371404-7371523,exon:7394333-7394439,exon:7396341-7396417,exon:7396707-7396799	F45_1,F45_2,F45_3,F65_1,F65_2,F90_1,F90_2,F90_3,F120_1,F120_2,F120_3,F135_1,F135_2,F135_3,B1_1,B1_2,B1_3,B90_1,B90_2,B90_3	69,45,56,92,116,110,91,121,190,231,199,325,225,300,215,256,283,106,92,127	2.81189e+59	TPP2
novel_circ_0021907	NC_030819.1	74110523	74125943	-	15420	227	102175488;	exon:74120055-74120171,exon:74125834-74125943	F45_1,F45_2,F45_3,F65_1,F65_2,F65_3,F90_1,F90_2,F90_3,F120_1,F120_2,F120_3,F135_1,F135_2,F135_3,B1_1,B1_2,B1_3,B90_1,B90_2,B90_3	36,36,39,53,58,31,47,41,69,95,67,94,112,69,58,69,42,50,29,4,11	365,222,355,223,244,153,143,128,115,95,129,66,81,55,54,70,59,67,57,49,59	AKAP11
novel_circ_0021908	NC_030819.1	74115580	74125943	-	10363	410	102175488;	exon:74115581-74115715,exon:74117225-74117272,exon:74120055-74120171,exon:74125834-74125943	F45_1,F45_2,F45_3,F65_2,F90_3,F120_1,F135_2,F135_3	3,4,3,4,2,8,2,5	3.61231e+23	AKAP11
novel_circ_0021920	NC_030819.1	74197055	74198818	-	1763	413	102174853;	exon:74197056-74197219,exon:74198097-74198231,exon:74198705-74198818	F65_3,F120_1,F120_2,F120_3,F135_1,F135_2,F135_3,B1_1,B90_1,B90_2,B90_3	3,2,2,4,4,3,3,2,4,3,2	65,58,70,50,64,43,52,35,30,32,30	DGKH
novel_circ_0021924	NC_030819.1	74198704	74203531	-	4827	222	102174853;	exon:74198705-74198818,exon:74203424-74203531	F45_2,F65_1,F90_3,F120_1,F120_2,F120_3,B1_1	3,3,3,5,5,10,2	90,59,61,63,75,63,25	DGKH
novel_circ_0021928	NC_030819.1	74209754	74213665	-	3911	452	102174853;	exon:74209755-74209851,exon:74209992-74210102,exon:74211102-74211219,exon:74213540-74213665	F45_1,F45_2,F45_3,F65_1,F65_2,F65_3,F90_1,F90_2,F90_3,F120_1,F120_2,F120_3,F135_1,F135_2,F135_3,B1_1,B1_2,B1_3,B90_1,B90_2,B90_3	56,67,72,53,78,41,44,29,54,59,58,76,69,59,57,29,22,37,63,38,30	161,187,212,113,136,110,109,107,101,124,97,132,99,66,102,70,43,70,87,63,71	DGKH
novel_circ_0021929	NC_030819.1	74209754	74218548	-	8794	457	102174853;	exon:74209755-74209851,exon:74209992-74210102,exon:74213540-74213665,exon:74218426-74218548	F45_1,F45_2,F45_3,F65_1,F65_2,F65_3,F90_1,F90_2,F90_3,F120_1,F120_2,F120_3,F135_1,F135_2,F135_3,B1_1,B1_2,B1_3,B90_1,B90_2,B90_3	40,55,59,57,45,43,40,45,42,55,49,93,69,38,45,27,15,15,33,23,26	93,103,120,67,100,75,83,80,71,69,76,64,58,40,70,36,35,34,56,56,38	DGKH
novel_circ_0021935	NC_030819.1	74218425	74219737	-	1312	397	102174853;	exon:74218426-74218548,exon:74219464-74219737	F45_2,F45_3,F65_1,F65_3,F90_1,F90_3,F120_1,F120_2,F120_3,F135_1,F135_3,B1_3	3,4,7,2,2,2,8,8,5,2,3,5	167,154,104,78,94,87,76,88,121,94,69,60	DGKH
novel_circ_0021936	NC_030819.1	74219463	74219737	-	274	274	102174853;	exon:74219464-74219737	F45_2,F45_3,F65_1,F65_2,F65_3,F90_1,F90_2,F90_3,F120_1,F120_2,F120_3,F135_1,F135_2,F135_3,B1_1,B1_2,B1_3,B90_1,B90_2,B90_3	4,7,3,7,9,3,4,4,22,7,10,11,5,2,2,3,2,11,2,2	96,75,58,57,43,58,53,56,48,51,43,53,33,42,44,23,31,39,49,29	DGKH
novel_circ_0021945	NC_030819.1	74495942	74537065	+	41123	246	102176618;	exon:74495943-74496020,exon:74536898-74537065	F90_1,F90_2,F120_2,F120_3,F135_1,F135_2,F135_3,B1_1,B1_3,B90_1,B90_2,B90_3	3,4,2,15,7,5,8,13,9,7,2,2	79,98,115,127,127,132,107,128,160,109,88,69	VWA8
novel_circ_0021947	NC_030819.1	74495942	74551466	+	55524	210	102176618;	exon:74495943-74496020,exon:74551335-74551466	F120_1,F120_2,F120_3,F135_1,F135_3,B1_3	5,4,7,4,5,3	117,97,69,153,127,178	VWA8
novel_circ_0021954	NC_030819.1	74520094	74551466	+	31372	263	102176618;	exon:74520095-74520225,exon:74551335-74551466	F45_1,F45_2,F65_1,F65_2,F90_1,F120_1,F120_2,F120_3,F135_1,F135_2,F135_3,B1_1,B1_2,B1_3,B90_1	2,2,2,3,8,4,5,16,6,3,6,14,4,8,3	61,73,101,100,92,136,147,120,194,163,176,168,148,240,190	VWA8
novel_circ_0021955	NC_030819.1	74520094	74553643	+	33549	209	102176618;	exon:74520095-74520225,exon:74553566-74553643	F65_1,F65_3,F90_1,F90_2,F120_1,F120_2,F120_3,F135_1,F135_2,F135_3,B1_1,B1_2,B1_3,B90_2,B90_3	5,4,7,11,8,11,9,7,14,11,18,4,16,4,4	86,82,89,75,102,110,116,145,128,150,159,119,210,131,87	VWA8
novel_circ_0021963	NC_030819.1	74536897	74553643	+	16746	78	102176618;	exon:74553566-74553643	F45_2,F65_3,F90_1,F90_2,F90_3,F120_1,F120_3,F135_1,F135_3,B1_1,B1_2,B1_3,B90_1,B90_3	2,7,5,6,5,17,18,32,11,9,7,18,7,2	57,84,74,98,60,107,110,157,141,173,139,210,143,110	VWA8
novel_circ_0021966	NC_030819.1	74543410	74551466	+	8056	396	102176618;	exon:74543411-74543460,exon:74544704-74544812,exon:74547492-74547596,exon:74551335-74551466	F65_1,F65_3,F90_1,F90_2,F90_3,F120_2,F120_3,F135_2,B1_2,B1_3	2,3,2,3,3,6,12,2,3,9	111,87,93,127,86,167,117,168,168,244	VWA8
novel_circ_0021973	NC_030819.1	74593891	74603823	+	9932	107	102176618;	exon:74603717-74603823	F45_1,F45_3,F90_1,F90_3,F120_2,F120_3,F135_1,F135_2,F135_3,B1_1,B1_2,B1_3,B90_1	2,2,4,3,9,9,12,3,2,2,4,3,3	64,82,74,84,102,60,151,123,135,135,128,153,123	VWA8
novel_circ_0021974	NC_030819.1	74593891	74613401	+	19510	179	102176618;	exon:74607910-74608016,exon:74613330-74613401	F45_2,F65_1,F65_2,F65_3,F90_1,F90_2,F120_1,F120_2,F120_3,F135_1,F135_2,F135_3,B1_1,B1_2,B1_3,B90_1	3,6,2,4,2,4,3,8,8,12,5,28,8,3,9,4	55,63,59,86,76,80,59,97,46,130,114,125,114,108,165,117	VWA8
novel_circ_0021976	NC_030819.1	74596604	74613401	+	16797	480	102176618;	exon:74596605-74596682,exon:74600820-74600935,exon:74603717-74603823,exon:74607910-74608016,exon:74613330-74613401	F45_1,F45_2,F45_3,F65_1,F65_2,F65_3,F90_1,F90_2,F90_3,F120_1,F120_2,F120_3,F135_1,F135_2,F135_3,B1_1,B1_2	4,4,6,6,5,3,5,7,5,5,14,4,10,4,11,3,9	75,45,79,75,58,80,87,78,81,80,89,68,144,141,136,118,108	VWA8
novel_circ_0021977	NC_030819.1	74600819	74613401	+	12582	179	102176618;	exon:74607910-74608016,exon:74613330-74613401	F65_2,F90_1,F90_2,F120_2,F120_3,F135_1,F135_2,F135_3,B1_1,B1_2,B90_2	3,4,3,5,4,4,11,3,8,4,3	55,80,83,95,55,122,125,132,112,106,141	VWA8
novel_circ_0021980	NC_030819.1	74671832	74673969	+	2137	358	102176618;	exon:74671833-74672038,exon:74673818-74673969	F45_3,F65_1,F65_3,F90_1,F90_2,F90_3,F120_1,F120_2,F120_3,F135_3,B1_3	3,2,2,5,5,4,4,2,9,2,2	88,70,69,67,74,71,69,68,34,120,157	VWA8
novel_circ_0021994	NC_030819.1	74811594	74829732	+	18138	394	102176618;	exon:74811595-74811703,exon:74826973-74827098,exon:74829574-74829732	F65_1,F65_3,F90_3,F120_1,F120_2,F120_3,B90_1	3,2,2,2,5,6,2	53,23,47,45,78,39,76	VWA8
novel_circ_0021995	NC_030819.1	74848508	74849865	+	1357	338	102176618;	exon:74848509-74848607,exon:74849627-74849865	F45_1,F65_1,F65_2,F65_3,F90_1,F90_2,F90_3,F120_1,F120_2,F120_3,F135_1,F135_2,F135_3,B1_1,B1_2,B1_3,B90_1,B90_2,B90_3	7,6,6,3,6,5,6,13,12,5,12,4,10,2,4,4,7,2,5	44,38,35,28,40,49,35,40,71,34,69,91,86,78,49,83,113,118,85	VWA8
novel_circ_0022013	NC_030819.1	75032750	75043116	-	10366	263	102176337;	exon:75041204-75041361,exon:75043012-75043116	F45_1,F45_2,F45_3,F65_1,F65_2,F90_3,F135_1	6,2,4,8,5,4,6	104,124,125,104,92,86,121	NAA16
novel_circ_0022014	NC_030819.1	75032750	75044982	-	12232	239	102176337;	exon:75032751-75032904,exon:75044898-75044982	F45_1,F45_2,F45_3,F65_1,F65_2,F65_3,F90_2,F120_3,B1_2	3,2,3,2,6,3,2,2,2	89,125,133,124,108,82,91,63,62	NAA16
novel_circ_0022030	NC_030819.1	75253445	75255406	-	1961	291	102173201;	exon:75253446-75253521,exon:75253979-75254025,exon:75255239-75255406	F45_1,F45_2,F45_3,F65_1,F65_2,F65_3,F90_1,F90_2,F90_3,F120_1,F120_2,F120_3,F135_1,F135_2,F135_3,B1_1,B1_2,B1_3,B90_1,B90_2,B90_3	34,28,42,40,41,15,10,26,24,40,30,44,16,31,16,5,7,16,20,15,10	4.05327e+62	WBP4
novel_circ_0022033	NC_030819.1	75348816	75357555	+	8739	349	102170795;	exon:75348817-75348997,exon:75357388-75357555	F45_1,F65_2,F90_2,F90_3,F120_1,F120_2,F120_3,F135_1,F135_2,B1_1,B1_2,B1_3,B90_1	3,2,3,3,2,2,2,4,2,2,4,3,2	81,88,79,64,85,102,95,108,69,49,61,77,92	ELF1
novel_circ_0022035	NC_030819.1	75355785	75357555	+	1770	276	102170795;	exon:75355786-75355893,exon:75357388-75357555	F45_1,F45_2,F45_3,F65_1,F65_2,F65_3,F90_1,F90_2,F90_3,F120_1,F120_2,F120_3,F135_1,F135_2,F135_3,B1_1,B1_2,B1_3,B90_1,B90_2,B90_3	8,2,12,10,6,10,13,14,16,35,43,51,48,18,29,26,18,39,65,76,48	84,46,83,101,68,88,67,74,63,100,110,91,85,61,73,43,61,70,77,98,68	ELF1
novel_circ_0022041	NC_030819.1	75395955	75401305	+	5350	257	102172911;	exon:75395956-75396026,exon:75398437-75398490,exon:75399658-75399692,exon:75401209-75401305	F45_1,F45_2,F45_3,F65_1,F65_2,F65_3,F90_1,F90_2,F90_3,F120_1,F120_2,F120_3,F135_1,F135_2,F135_3,B1_1,B1_2,B1_3,B90_1,B90_2,B90_3	2.55208e+62	3.6632e+64	SUGT1
novel_circ_0022043	NC_030819.1	75395955	75418708	+	22753	125	102172911;	exon:75395956-75396026,exon:75398437-75398490	F45_1,F45_2,F45_3,F65_1,F65_2,F65_3,F90_1,F90_2,F90_3,F120_1,F120_2,F120_3,F135_1,F135_2,F135_3,B1_1,B1_2,B1_3,B90_1,B90_3	13,16,12,27,12,12,15,16,31,23,35,41,29,28,38,18,11,19,8,4	4.25344e+63	SUGT1
novel_circ_0022048	NC_030819.1	804705	812797	-	8092	314	102173015;	exon:804706-804828,exon:812368-812463,exon:812703-812797	F45_1,F45_2,F45_3,F65_1,F65_2,F65_3,F90_1,F90_2,F90_3,F120_1,F120_2,F120_3,F135_1,F135_2,F135_3,B1_1,B1_2,B1_3,B90_1,B90_2,B90_3	2,4,6,12,20,9,21,10,19,13,18,29,22,26,15,12,14,16,12,8,8	2.46226e+62	ARHGEF7
novel_circ_0022049	NC_030819.1	804705	822490	-	17785	403	102173015;	exon:804706-804828,exon:812368-812463,exon:812703-812797,exon:822402-822490	F45_2,F45_3,F65_1,F65_2,F65_3,F90_1,F90_2,F90_3,F120_1,F120_2,F120_3,F135_1,F135_2,F135_3,B1_2,B1_3	3,2,5,12,4,2,2,5,6,8,12,11,11,10,5,7	2.10235e+47	ARHGEF7
novel_circ_0022050	NC_030819.1	804705	829039	-	24334	219	102173015;	exon:804706-804828,exon:812368-812463	F45_1,F45_2,F45_3,F65_1,F65_2,F65_3,F90_1,F90_2,F90_3,F120_1,F120_2,F120_3,F135_1,F135_2,F135_3,B1_1,B1_2,B1_3,B90_3	5,7,6,18,16,3,20,14,8,11,14,24,14,9,17,8,15,4,3	3.01277e+56	ARHGEF7
novel_circ_0022052	NC_030819.1	804705	836064	-	31359	208	102173015;	exon:804706-804828,exon:835980-836064	F45_1,F45_2,F45_3,F65_1,F65_2,F65_3,F90_1,F90_2,F90_3,F120_1,F120_2,F120_3,F135_1,F135_2,F135_3,B1_1,B1_2,B1_3,B90_1,B90_2,B90_3	2,5,5,11,8,3,10,5,9,16,31,24,19,22,15,7,12,14,5,5,3	1.78176e+62	ARHGEF7
novel_circ_0022056	NC_030819.1	812367	822490	-	10123	185	102173015;	exon:812368-812463,exon:822402-822490	F45_1,F65_1,F65_2,F65_3,F90_1,F90_2,F90_3,F120_1,F120_2,F120_3,F135_1,F135_2,F135_3,B1_2,B1_3,B90_1,B90_2,B90_3	3,4,5,2,3,3,4,4,3,8,7,4,4,2,3,15,5,4	2.5834e+53	ARHGEF7
novel_circ_0022057	NC_030819.1	812367	829039	-	16672	191	102173015;	exon:812368-812463,exon:812703-812797	F45_1,F45_2,F45_3,F65_1,F65_2,F65_3,F90_1,F90_2,F90_3,F120_1,F120_2,F120_3,F135_1,F135_2,F135_3,B1_1,B1_2,B1_3,B90_1,B90_2,B90_3	23,7,13,35,22,13,32,24,26,34,27,44,29,26,24,19,12,11,12,11,7	3.29298e+62	ARHGEF7
novel_circ_0022058	NC_030819.1	812367	836064	-	23697	407	102173015;	exon:812368-812463,exon:812703-812797,exon:833206-833336,exon:835980-836064	F45_1,F45_2,F45_3,F65_1,F65_2,F65_3,F90_1,F90_2,F90_3,F120_1,F120_2,F120_3,F135_1,F135_2,F135_3,B1_1,B1_2,B1_3,B90_1,B90_2,B90_3	27,28,25,40,43,24,44,31,44,57,61,69,43,53,62,37,27,35,37,20,25	2.06197e+62	ARHGEF7
novel_circ_0022059	NC_030819.1	812367	849131	-	36764	183	102173015;	exon:812368-812463,exon:849045-849131	F45_1,F45_2,F45_3,F65_1,F65_2,F65_3,F90_1,F90_2,F90_3,F120_1,F120_2,F120_3,F135_1,F135_2,F135_3,B1_1,B1_2,B1_3,B90_3	5,2,3,7,6,2,11,5,7,3,7,7,6,5,11,6,5,11,2	2.0519e+56	ARHGEF7
novel_circ_0022061	NC_030819.1	822401	829039	-	6638	376	102173015;	exon:822402-822490,exon:826982-827066,exon:828838-829039	F45_1,F45_2,F45_3,F65_1,F65_2,F65_3,F90_1,F90_2,F90_3,F120_1,F120_2,F120_3,F135_1,F135_2,F135_3,B1_1,B1_2,B1_3,B90_1,B90_2,B90_3	21,33,32,36,35,30,34,36,40,40,23,47,23,12,12,6,8,8,14,4,12	4.05342e+62	ARHGEF7
novel_circ_0022063	NC_030819.1	822401	836064	-	13663	305	102173015;	exon:822402-822490,exon:833206-833336,exon:835980-836064	F45_1,F45_2,F45_3,F65_1,F65_2,F65_3,F90_1,F90_2,F90_3,F120_1,F120_2,F120_3,F135_1,F135_2,F135_3,B1_1,B1_2,B1_3,B90_1,B90_2,B90_3	82,72,99,143,117,102,203,112,184,177,203,267,207,177,159,110,86,85,82,54,46	2.83243e+62	ARHGEF7
novel_circ_0022064	NC_030819.1	822401	849131	-	26730	261	102173015;	exon:822402-822490,exon:835980-836064,exon:849045-849131	F45_2,F45_3,F65_1,F65_2,F65_3,F90_1,F90_2,F90_3,F120_1,F120_2,F120_3,F135_1,F135_2,F135_3,B1_1,B1_2,B1_3,B90_2,B90_3	7,7,5,3,2,10,7,10,9,6,18,11,14,14,7,9,8,3,2	2.36269e+56	ARHGEF7
novel_circ_0022067	NC_030819.1	833205	849131	-	15926	303	102173015;	exon:833206-833336,exon:835980-836064,exon:849045-849131	F65_2,F65_3,F90_2,F90_3,F120_1,F120_2,F120_3,F135_1,F135_3,B1_1,B90_2	2,4,5,2,6,10,5,3,3,4,4	4.39343e+32	ARHGEF7
novel_circ_0022077	NC_030819.1	84040709	84061742	-	21033	240	102168917;	exon:84061503-84061742	F45_1,F45_2,F45_3,F65_1,F65_2,F65_3,F90_1,F90_2,F90_3,F120_1,F120_2,F120_3,F135_1	9,9,18,7,4,8,2,4,3,4,8,9,2	150,117,100,66,66,98,50,46,49,19,24,29,11	DIAPH3
novel_circ_0022084	NC_030819.1	84164778	84174965	-	10187	295	102168917;	exon:84164779-84164843,exon:84167464-84167582,exon:84174855-84174965	F45_2,F65_1,F65_2,F65_3,F90_2,F90_3,F135_3	5,2,7,3,2,2,3	121,57,69,75,47,49,6	DIAPH3
novel_circ_0022085	NC_030819.1	84173515	84174965	-	1450	111	102168917;	exon:84174855-84174965	F45_1,F45_2,F45_3,F65_1,F65_2,F65_3,F90_1,F90_3,F120_1,F120_2,F120_3,F135_2,B1_1	3,11,4,8,6,2,3,4,4,5,2,2,2	136,131,125,68,81,74,54,54,17,17,14,3,5	DIAPH3
novel_circ_0022086	NC_030819.1	84198434	84203775	-	5341	251	102168917;	exon:84198435-84198540,exon:84203549-84203618,exon:84203701-84203775	F45_1,F45_2,F45_3,F65_1,F65_2,F65_3,F90_1,F90_2,F90_3,F120_1,F120_2,F120_3,F135_1	3,3,9,8,8,4,12,2,7,3,6,3,4	153,138,126,88,103,114,76,63,63,9,21,16,2	DIAPH3
novel_circ_0022089	NC_030819.1	84303197	84322445	-	19248	273	102168917;	exon:84303198-84303302,exon:84322278-84322445	F45_1,F65_1,F65_2,F65_3,F90_1,F90_3,F120_1,F120_3,F135_1,F135_3	4,2,2,4,2,3,3,4,2,2	131,66,95,91,72,44,12,13,1,3	DIAPH3
novel_circ_0022091	NC_030819.1	84322277	84349503	-	27226	351	102168917;	exon:84322278-84322445,exon:84345280-84345429,exon:84349471-84349503	F45_1,F45_2,F45_3,F65_1,F65_3,F90_1,F90_3,F120_3	4,2,3,4,2,2,3,4	93,72,89,45,61,51,36,12	DIAPH3
novel_circ_0022092	NC_030819.1	84813479	84819287	+	5808	128	102190528;	intron:84819160-84819287	F45_1,F45_2,F45_3,F65_3,F90_1,F120_1,F120_2,F120_3,B1_2,B90_1	3,4,2,3,4,3,3,7,3,3	110,82,148,92,94,76,81,91,65,67	TDRD3
novel_circ_0022094	NC_030819.1	84813479	84847672	+	34193	151	102190528;	exon:84813480-84813564,exon:84817987-84818052	F45_1,F45_2,F45_3,F65_1,F65_2,F65_3,F90_1,F90_2,F90_3,F120_1,F120_2,F120_3,F135_1,F135_2,F135_3,B1_1,B1_2,B1_3,B90_1,B90_3	40,24,29,36,53,29,38,22,21,40,40,60,35,18,24,16,22,17,14,5	217,151,266,204,183,156,127,110,119,99,123,85,137,129,144,126,110,169,114,60	TDRD3
novel_circ_0022095	NC_030819.1	84813479	84860941	+	47462	142	102190528;	exon:84860800-84860941	F45_1,F45_3,F65_1,F65_2,F90_1,F90_3,F120_1,F120_2,F120_3,F135_1,F135_2,B1_1,B1_3	8,9,5,6,3,4,4,5,5,2,2,3,2	1.83243e+38	TDRD3
novel_circ_0022104	NC_030819.1	84860799	84870318	+	9519	292	102190528;	exon:84860800-84860941,exon:84870169-84870318	F45_2,F45_3,F65_1,F65_2,F65_3,F90_1,F90_3,F120_1,F120_3,F135_1,F135_3	6,2,3,4,3,3,5,3,9,3,3	1.90291e+32	TDRD3
novel_circ_0022105	NC_030819.1	84867485	84898217	+	30732	355	102190528;	exon:84867486-84867557,exon:84897174-84897330,exon:84898092-84898217	F45_1,F45_2,F45_3,F65_1,F65_2,F65_3,F90_1,F90_2,F90_3,F120_1,F120_2,F120_3,F135_1,F135_2,F135_3,B1_1,B1_2,B1_3,B90_1	4,12,5,9,8,4,7,5,5,22,24,25,15,13,18,9,6,14,6	223,218,259,197,247,151,95,121,112,128,124,121,120,121,147,120,139,190,118	TDRD3
novel_circ_0022114	NC_030819.1	9013434	9017594	+	4160	332	102179020;	exon:9013435-9013650,exon:9017479-9017594	F90_1,F90_2,F90_3,F120_1,F120_2,F120_3,F135_1,B1_2	2,2,2,3,3,2,3,2	113,100,126,84,79,69,49,35	TMTC4
novel_circ_0022120	NC_030819.1	9050558	9051151	+	593	330	102179020;	exon:9050559-9050638,exon:9050809-9050916,exon:9051010-9051151	F45_1,F45_2,F45_3,F65_1,F65_2,F65_3,F90_1,F90_2,F90_3,F120_1,F120_2,F120_3,F135_1,F135_2,F135_3,B1_1,B1_2,B1_3,B90_2	11,12,23,15,10,15,6,6,8,14,10,12,8,2,4,6,8,8,2	235,193,311,221,197,174,132,128,146,110,76,69,50,47,39,82,92,76,12	TMTC4
novel_circ_0022144	NC_030819.1	9311320	9318871	-	7551	219	102191627;	exon:9317323-9317397,exon:9318728-9318871	F45_2,F90_1,F90_3,F120_1,F120_2,F120_3,F135_1,F135_2,F135_3	2,3,2,3,6,3,7,2,4	104,116,83,75,105,120,66,67,76	PCCA
novel_circ_0022147	NC_030819.1	9337497	9354166	-	16669	246	102191627;	exon:9337498-9337648,exon:9339928-9340022	F45_2,F45_3,F65_1,F65_2,F90_2,F90_3,F120_1,F120_2,F120_3,F135_1,F135_2,F135_3,B1_2,B1_3	6,12,13,9,4,4,4,12,16,3,2,10,5,3	121,133,90,106,98,85,61,90,74,79,54,54,45,52	PCCA
novel_circ_0022158	NC_030819.1	9818438	9820917	-	2479	286	102190529;	intron:9818439-9818528,intron:9819602-9819704,intron:9820825-9820917	F120_1,F120_2,F120_3,F135_1,B90_1,B90_2	4,2,2,2,19,21	1,3,1,0,4,3	CLYBL
novel_circ_0036499	NC_030835.1	10503141	10508504	-	5363	176	102173262;	exon:10506865-10506977,exon:10508442-10508504	F45_1,F45_2,F45_3,F65_1,F90_2,F120_1,F120_2,F120_3,F135_1,F135_2,F135_3,B1_1,B1_2,B1_3,B90_1	4,10,7,5,7,6,11,9,3,3,9,5,4,2,3	2.04154e+44	ANXA11
novel_circ_0036502	NC_030835.1	10610220	10612264	+	2044	362	102172513;	intron:10610221-10610381,intron:10612064-10612264	F45_1,F45_2,F45_3,F65_1,F65_2,F65_3,F90_1,F90_2,F90_3,F120_1,F120_2,F120_3,F135_1,F135_2,F135_3,B1_1,B1_2,B1_3,B90_1,B90_2,B90_3	11,49,15,80,81,61,15,91,87,271,86,28,168,12,196,54,50,121,101,93,82	97,80,116,68,91,59,83,78,68,73,55,57,53,89,47,115,100,173,195,160,193	ZCCHC24
novel_circ_0036510	NC_030835.1	11953865	11962405	+	8540	303	102170944;	exon:11953866-11954030,exon:11962268-11962405	F45_3,F65_2,F90_2,F90_3,F120_1,F120_2,F120_3	2,7,4,4,6,2,5	102,84,54,49,37,53,23	POLR3A
novel_circ_0036525	NC_030835.1	13810657	13836745	-	26088	118	102170203;	exon:13810658-13810775	F45_3,F65_2,F90_2,F120_1,F120_2,F120_3,F135_1,F135_2,F135_3,B1_1,B1_3,B90_1,B90_3	3,4,3,4,10,9,3,3,4,3,4,4,3	13,9,12,12,24,15,12,7,7,4,5,17,10	C28H10orf11
novel_circ_0036528	NC_030835.1	1441113	1446942	-	5829	144	102185340;	exon:1441114-1441257	F45_1,F45_2,F45_3,F65_1,F65_2,F65_3,F90_1,F90_2,F90_3,F120_1,F120_2,F120_3,F135_1,F135_2,F135_3,B1_1,B1_2,B1_3,B90_2,B90_3	28,32,20,24,34,21,36,24,24,22,30,19,14,21,18,11,7,12,8,8	95,82,122,132,106,65,103,67,102,79,51,45,30,33,21,24,36,42,39,37	2019-03-08
novel_circ_0036535	NC_030835.1	14659764	14660064	-	300	153	102169457;	exon:14659912-14660064	F45_3,F90_3,F120_1,F120_2,F135_1,F135_2,F135_3,B1_1,B90_1,B90_2,B90_3	2,6,4,6,5,2,2,2,3,3,3	2.09314e+43	VDAC2
novel_circ_0036540	NC_030835.1	14988634	14992831	-	4197	70	102190662;	exon:14992762-14992831	F45_1,F45_2,F45_3,F65_1,F65_2,F65_3,F90_1,F90_2,F90_3,F120_1,F120_2,F120_3,F135_1,F135_2,F135_3,B1_1,B1_2,B1_3,B90_1	16,8,30,9,16,12,5,5,7,11,12,13,3,6,6,4,7,3,3	122,126,184,63,74,87,87,77,87,66,64,49,56,42,37,58,42,79,109	KAT6B
novel_circ_0036542	NC_030835.1	15051123	15070201	-	19078	338	n/a	intergenic_region:15051124-15051249,intergenic_region:15069990-15070201	F45_1,F45_2,F65_2,F90_1,F90_3,F120_1,F120_2,F120_3,F135_3	3,7,5,3,5,3,4,9,3	4,0,5,0,3,2,1,1,0	--
novel_circ_0036544	NC_030835.1	15361886	15365697	-	3811	282	102189651;	exon:15361887-15361995,exon:15365525-15365697	F45_1,F45_2,F45_3,F65_1,F65_2,F65_3,F90_1,F90_2,F90_3,F120_1,F120_2,F120_3,F135_1,F135_2,F135_3,B1_1,B1_2,B1_3,B90_2,B90_3	7,11,8,7,5,10,6,6,9,13,5,6,3,4,10,2,9,8,3,3	2.99292e+59	ADK
novel_circ_0036548	NC_030835.1	15655846	15657853	-	2007	325	102188740;	exon:15655847-15656046,exon:15657729-15657853	F45_1,F45_2,F45_3,F65_2,F90_2,F90_3,F120_2,F120_3,F135_1,F135_2,F135_3,B1_3	8,2,3,10,2,3,2,3,4,4,3,2	5.14437e+35	VCL
novel_circ_0036554	NC_030835.1	1585194	1609433	-	24239	187	102185063;	exon:1585195-1585381	F45_1,F45_2,F45_3,F65_1,F65_2,F65_3,F90_1,F90_2,F90_3,F120_1,F120_2,F120_3,F135_1,F135_2,F135_3,B1_1,B1_2	20,15,15,17,19,7,17,8,13,8,26,13,4,5,7,2,5	64,56,73,57,70,37,71,37,42,33,40,34,31,61,40,52,36	ZFAND4
novel_circ_0036567	NC_030835.1	16096244	16099600	+	3356	93	102184785;	exon:16099508-16099600	F45_2,F45_3,F65_1,F65_2,F90_1,F90_3,F120_1,F120_2,F120_3,F135_1,F135_3,B1_3	5,4,3,3,4,3,4,8,2,4,9,4	53,68,54,55,68,72,41,56,46,110,97,45	USP54
novel_circ_0036568	NC_030835.1	16173197	16182696	+	9499	215	102184033;	exon:16179761-16179849,exon:16182571-16182696	F45_1,F45_3,F65_1,F65_2,F65_3,F90_1,F90_2,F120_1,F120_2,F120_3,F135_1,F135_2,F135_3,B1_1,B1_2,B1_3,B90_3	9,6,12,8,2,6,4,5,7,12,15,5,9,2,3,7,4	3.41286e+50	PPP3CB
novel_circ_0036569	NC_030835.1	16173197	16190459	+	17262	204	102184033;	exon:16182571-16182696,exon:16190382-16190459	F45_1,F45_2,F45_3,F65_1,F65_2,F65_3,F90_1,F90_2,F90_3,F120_1,F120_2,F120_3,F135_1,F135_2,F135_3,B1_2,B1_3,B90_1,B90_2,B90_3	16,14,11,7,15,10,7,15,9,25,14,16,14,8,8,12,7,2,4,2	4.16263e+59	PPP3CB
novel_circ_0036576	NC_030835.1	16255221	16302144	+	46923	328	102183128;	exon:16255222-16255324,exon:16301920-16302144	F90_1,F90_3,F120_1,F120_2,F120_3,F135_1,F135_2,B1_2	4,4,3,7,4,11,4,7	13,21,21,38,21,18,22,15	CFAP70
novel_circ_0036591	NC_030835.1	16405755	16410482	+	4727	311	100861083;	exon:16405756-16405873,exon:16410290-16410482	F45_1,F65_2,F65_3,F90_1,F90_2,F90_3,F120_1,F120_2,F120_3,F135_1,F135_2,F135_3,B1_1,B1_2,B1_3,B90_1	3,3,2,5,5,4,4,7,11,5,6,3,4,2,8,3	1.85169e+47	ECD
novel_circ_0036592	NC_030835.1	16405755	16416266	+	10511	292	100861083;	exon:16405756-16405873,exon:16408338-16408425,exon:16416181-16416266	F65_2,F90_1,F90_2,F120_1,F120_2,F135_1,F135_2,F135_3,B1_1	4,2,3,2,4,4,3,3,4	1.75141e+26	ECD
novel_circ_0036601	NC_030835.1	16492794	16495911	+	3117	357	102179448;	exon:16492795-16492902,exon:16494155-16494251,exon:16495760-16495911	F45_1,F45_2,F45_3,F65_2,F65_3,F90_1,F90_3,F120_1,F120_2,F120_3,F135_1,F135_2,F135_3,B1_1,B1_2,B1_3,B90_1,B90_2,B90_3	3,6,3,3,3,8,8,18,16,16,7,12,10,11,13,4,7,6,6	1.17813e+62	P4HA1
novel_circ_0036602	NC_030835.1	16492794	16499361	+	6567	246	102179448;	exon:16492795-16492902,exon:16499224-16499361	F45_1,F45_2,F45_3,F65_1,F65_2,F65_3,F90_1,F90_2,F90_3,F120_1,F120_2,F120_3,F135_1,F135_2,F135_3,B1_1,B1_2,B1_3,B90_1,B90_2,B90_3	4,11,12,14,11,11,15,14,22,18,14,28,16,11,19,11,9,7,8,7,6	1.14314e+67	P4HA1
novel_circ_0036611	NC_030835.1	16724511	16726536	-	2025	204	102184878;	exon:16724512-16724715	F45_2,F45_3,F65_1,F65_2,F65_3,F90_1,F90_2,F90_3,F120_1,F120_2,F120_3,F135_1,F135_2,F135_3,B1_1,B1_2,B1_3,B90_1	3,2,3,6,4,8,3,5,13,6,8,3,6,2,8,3,5,3	8.82104e+56	MCU
novel_circ_0036612	NC_030835.1	16724511	16737488	-	12977	375	102184878;	exon:16724512-16724715,exon:16737318-16737488	F45_1,F65_1,F65_2,F90_3,F120_1,F120_2,F120_3,F135_1,F135_2,B1_2,B1_3	2,6,3,13,9,6,7,7,3,2,4	8.36107e+34	MCU
novel_circ_0036613	NC_030835.1	16724511	16756730	-	32219	70	102184878;	exon:16756661-16756730	F45_1,F45_2,F45_3,F65_1,F65_2,F90_1,F90_3,F120_1,F120_2,F120_3,F135_3,B1_1,B1_2,B1_3,B90_1	5,5,4,8,2,2,10,10,13,17,7,5,5,2,2	6.93574e+45	MCU
novel_circ_0036615	NC_030835.1	16736138	16756730	-	20592	175	102184878;	exon:16736139-16736243,exon:16756661-16756730	F45_1,F45_2,F65_1,F65_2,F90_1,F90_3,F120_1,F120_2,F135_1,F135_2,F135_3,B1_2,B1_3	3,3,3,8,3,2,5,6,8,2,2,4,2	6.50559e+38	MCU
novel_circ_0036618	NC_030835.1	16827908	16884802	-	56894	245	102184878;	intron:16827909-16827992,intron:16883708-16883756,intron:16884691-16884802	F45_1,F45_3,F65_1,F65_2,F90_1,F90_2,F90_3,F120_1,F120_2,F120_3,F135_1,F135_2,F135_3,B1_1,B1_2,B1_3,B90_1,B90_2	3,2,2,4,4,2,5,2,8,13,6,4,4,5,6,2,3,5	51,45,41,50,51,46,39,32,42,18,29,26,34,11,27,38,49,52	MCU
novel_circ_0036620	NC_030835.1	16881161	16884802	-	3641	393	102184878;	intron:16881162-16881300,intron:16883708-16883849,intron:16884691-16884802	F45_1,F45_2,F65_1,F65_2,F90_1,F90_2,F90_3,F120_1,F120_2,F135_1,F135_3,B1_2,B1_3	6,3,4,24,5,18,21,5,5,7,6,8,10	43,25,40,51,38,61,48,29,44,26,44,26,34	MCU
novel_circ_0036624	NC_030835.1	17034167	17058296	+	24129	206	100861082;	exon:17034168-17034329,exon:17058253-17058296	F45_1,F45_2,F45_3,F65_1,F65_2,F65_3,F90_2,F120_3	3,4,4,7,7,4,3,3	6.25448e+23	MICU1
novel_circ_0036625	NC_030835.1	17034167	17090756	+	56589	277	100861082;	exon:17034168-17034329,exon:17090642-17090756	F45_1,F45_2,F45_3,F65_1,F65_2,F90_1,F90_2,F90_3,F120_2,F135_1,B1_2,B90_1,B90_3	3,8,7,16,11,7,4,4,2,5,4,2,3	4.74392e+38	MICU1
novel_circ_0036631	NC_030835.1	17090641	17178081	+	87440	253	100861082;	exon:17090642-17090756,exon:17177944-17178081	F45_2,F45_3,F65_1,F65_2,F65_3,F90_1,F90_2,F90_3,F120_1,F120_2,F120_3,F135_1,F135_2,F135_3,B1_2	4,6,4,12,3,2,7,5,7,12,6,4,2,9,6	4.4456e+44	MICU1
novel_circ_0036639	NC_030835.1	17538494	17540118	-	1624	433	102175464;	exon:17538495-17538566,exon:17538898-17539104,exon:17539965-17540118	F45_1,F65_1,F65_2,F65_3,F90_1,F90_2,F90_3,F120_1,F120_2,F120_3,F135_1,F135_2,F135_3,B1_1,B1_2,B1_3,B90_1,B90_2,B90_3	2,7,2,4,2,6,10,9,11,15,16,2,13,11,6,5,13,3,4	48,66,76,70,60,64,59,64,51,38,42,36,31,23,29,17,20,11,25	CHST3
novel_circ_0036640	NC_030835.1	1767837	1770807	+	2970	251	102183487;	exon:1767838-1767904,exon:1770624-1770807	F45_1,F45_2,F45_3,F65_1,F65_2,F65_3,F90_1,F90_2,F90_3,F120_1,F120_2,F120_3,F135_1,F135_2,F135_3,B1_1,B1_2,B1_3,B90_1,B90_2,B90_3	16,14,26,39,19,11,10,8,19,37,13,45,28,7,23,22,4,14,3,18,2	141,128,172,163,155,109,108,114,111,117,118,93,107,163,136,126,102,209,114,153,139	PARG
novel_circ_0036643	NC_030835.1	1767837	1812290	+	44453	67	102183487;	exon:1767838-1767904	F45_1,F65_1,F65_2,F120_1,F120_2,F120_3,F135_1,F135_3,B1_3	5,5,2,8,8,9,2,2,2	105,96,120,93,85,83,91,98,208	PARG
novel_circ_0036645	NC_030835.1	17678659	17681631	-	2972	126	102173999;	exon:17681506-17681631	F45_2,F65_2,F90_1,F90_2,F120_1,F120_2,F120_3,F135_1,F135_2,F135_3,B1_2,B1_3	3,4,5,5,18,8,19,9,10,4,4,2	2,9,12,9,6,7,12,9,2,5,8,6	CDH23
novel_circ_0036646	NC_030835.1	1775933	1781231	+	5298	198	102183487;	exon:1775934-1776056,exon:1781157-1781231	F45_1,F45_2,F45_3,F65_1,F65_2,F65_3,F90_1,F90_2,F120_1,F120_2,F120_3,F135_1,F135_2,F135_3,B1_3,B90_1	4,7,6,5,4,2,4,3,3,8,9,6,3,3,5,2	2.03139e+47	PARG
novel_circ_0036655	NC_030835.1	1850815	1862595	+	11780	79	102183487;	exon:1850816-1850894	F45_2,F45_3,F65_1,F65_2,F90_1,F90_2,F90_3,F120_1,F120_2,F120_3,F135_1,F135_2,F135_3,B1_2,B1_3,B90_1	8,6,2,5,6,2,6,4,8,8,6,8,6,3,6,2	102,155,144,118,115,93,95,87,95,78,115,146,103,70,193,127	PARG
novel_circ_0036664	NC_030835.1	20096756	20103317	-	6561	298	102189461;	exon:20096757-20096976,exon:20103240-20103317	F65_2,F120_1,F120_2,F120_3,F135_3,B1_1,B1_2,B1_3	2,3,4,3,3,5,4,3	96,50,52,43,146,90,105,88	SUPV3L1
novel_circ_0036688	NC_030835.1	20612701	20642016	-	29315	362	102186373;	exon:20612702-20612791,exon:20616162-20616248,exon:20641293-20641386,exon:20641926-20642016	F45_1,F45_2,F45_3,F65_2,F65_3,F90_1,F120_1,F120_2,F120_3,F135_1,F135_2,F135_3,B1_1,B1_2,B1_3	8,6,7,5,3,2,10,5,6,4,5,2,5,3,3	171,157,186,109,144,157,78,104,88,62,65,67,93,142,107	TET1
novel_circ_0036691	NC_030835.1	20641292	20647583	-	6291	185	102186373;	exon:20641293-20641386,exon:20641926-20642016	F45_1,F45_2,F45_3,F65_1,F65_2,F65_3,F90_1,F90_2,F90_3,F120_1,F120_2,F120_3,F135_1,F135_2,F135_3,B1_1,B1_2,B1_3,B90_1,B90_3	60,71,68,64,33,32,57,48,76,71,71,64,82,40,53,73,56,56,18,19	186,142,232,106,132,146,195,176,182,93,88,74,45,58,78,76,110,98,53,20	TET1
novel_circ_0036695	NC_030835.1	2069420	2074843	+	5423	112	102181839;	exon:2069421-2069532	F45_1,F45_2,F45_3,F65_1,F65_2,F65_3,F90_1,F90_2,F90_3,F120_1,F120_2,F120_3,F135_1,F135_2,F135_3,B1_1,B1_2,B1_3	3,4,3,15,11,4,7,3,7,8,7,9,2,3,6,2,7,7	59,30,68,74,56,33,29,31,34,29,43,30,41,51,41,51,32,70	ERCC6
novel_circ_0036700	NC_030835.1	20767541	20783099	+	15558	163	102181838;	exon:20782937-20783099	F65_2,F90_3,F120_1,F120_2,F120_3,F135_1,B1_2,B1_3,B90_2	4,2,7,2,8,6,4,3,2	73,88,89,66,83,85,70,74,44	SLC25A16
novel_circ_0036703	NC_030835.1	20773037	20787017	+	13980	267	102181838;	exon:20773038-20773171,exon:20774174-20774237,exon:20786949-20787017	F45_1,F45_3,F65_1,F65_2,F65_3,F90_1,F90_3,F135_3	3,3,2,4,2,2,4,3	56,58,41,31,38,42,30,25	SLC25A16
novel_circ_0036704	NC_030835.1	20774173	20783099	+	8926	227	102181838;	exon:20774174-20774237,exon:20782937-20783099	F45_1,F45_2,F45_3,F65_1,F65_2,F90_1,F90_3,F120_1,F120_2,F135_1,F135_3	3,2,4,3,2,2,4,2,5,2,2	81,51,127,81,66,87,66,87,73,72,59	SLC25A16
novel_circ_0036705	NC_030835.1	20779017	20783099	+	4082	352	102181838;	exon:20779018-20779139,exon:20779381-20779447,exon:20782937-20783099	F45_1,F45_3,F65_1,F65_2,F65_3,F90_1,F90_2,F90_3,F120_1,F120_2,F120_3,F135_1,F135_2,F135_3,B1_1,B1_2,B1_3,B90_1,B90_2,B90_3	7,4,11,18,8,12,7,9,21,20,20,19,11,18,14,13,14,7,6,8	72,120,74,63,86,70,61,62,83,64,69,74,72,60,71,59,86,69,47,40	SLC25A16
novel_circ_0036706	NC_030835.1	20779017	20787017	+	8000	69	102181838;	exon:20786949-20787017	F45_1,F45_2,F45_3,F65_1,F65_2,F65_3,F90_1,F90_2,F90_3,F120_1,F120_2,F120_3,F135_1,F135_2,F135_3,B1_1,B1_2,B90_1,B90_2,B90_3	8,12,14,8,8,6,10,8,9,27,18,11,14,9,8,9,6,7,5,2	55,58,103,64,56,66,58,57,43,64,59,52,56,64,49,60,53,61,37,36	SLC25A16
novel_circ_0036707	NC_030835.1	20797305	20800318	+	3013	516	102185810;	exon:20797306-20797491,exon:20798220-20798403,exon:20800173-20800318	F45_1,F45_2,F45_3,F65_1,F65_2,F65_3,F90_1,F90_2,F90_3,F120_1,F120_2,F120_3,F135_1,F135_2,F135_3,B1_1,B1_2	18,12,2,12,16,5,14,8,7,6,12,10,6,4,2,3,4	66,60,93,65,57,57,41,51,36,17,12,12,9,8,5,7,6	DNA2
novel_circ_0036708	NC_030835.1	20797305	20805341	+	8036	132	102185810;	exon:20805210-20805341	F45_1,F45_2,F45_3,F65_1,F65_2,F65_3,F90_1,F90_2,F90_3,F120_1,F120_3,F135_3	12,10,9,9,2,10,5,3,3,3,5,3	62,64,85,54,71,57,37,55,32,24,13,10	DNA2
novel_circ_0036722	NC_030835.1	20841605	20858406	+	16801	220	102185148;	exon:20841606-20841723,exon:20847179-20847280	F45_1,F45_2,F45_3,F65_1,F65_2,F65_3,F90_1,F90_2,F90_3,F120_1,F120_2,F120_3,F135_1,F135_2,F135_3,B1_1,B1_2,B1_3,B90_1,B90_3	5,16,6,2,5,6,9,9,7,17,25,23,15,16,22,15,14,20,8,2	141,116,161,100,110,95,93,110,119,100,90,79,96,85,90,114,109,160,109,91	RUFY2
novel_circ_0036724	NC_030835.1	20852927	20858406	+	5479	218	102185148;	exon:20855775-20855872,exon:20858287-20858406	F45_1,F45_2,F45_3,F65_1,F65_2,F90_1,F90_2,F90_3,F120_1,F120_2,F120_3,F135_1,F135_2,F135_3,B1_1,B1_2,B1_3,B90_2	10,5,10,17,11,8,4,14,12,10,5,10,6,6,8,5,12,3	1.71136e+53	RUFY2
novel_circ_0036736	NC_030835.1	2091760	2103151	+	11391	129	102181839;	exon:2091761-2091889	F45_1,F45_2,F45_3,F65_1,F65_2,F65_3,F90_1,F90_2,F90_3,F120_3,F135_2,F135_3,B1_1,B1_3,B90_1	5,3,6,4,7,2,7,3,3,2,5,8,3,5,5	57,25,71,64,66,54,31,33,23,28,50,33,30,68,48	ERCC6
novel_circ_0036737	NC_030835.1	20966604	20970604	-	4000	300	102182760;	exon:20966605-20966738,exon:20970439-20970604	F65_2,F120_1,F120_2,F120_3,F135_1,F135_3,B1_1,B1_2,B1_3	2,4,3,5,2,2,4,3,2	2.70311e+26	MYPN
novel_circ_0036740	NC_030835.1	20999100	21021880	-	22780	176	102182760;	exon:21021705-21021880	F45_2,F65_1,F120_1,F120_2,F120_3,F135_1,F135_3,B1_1,B1_2,B1_3	6,4,10,7,7,4,11,12,7,5	1.91248e+29	MYPN
novel_circ_0036743	NC_030835.1	21013223	21021880	-	8657	415	102182760;	exon:21013224-21013295,exon:21014523-21014637,exon:21018703-21018754,exon:21021705-21021880	F45_1,F45_2,F45_3,F65_1,F65_2,F65_3,F90_1,F90_2,F90_3,F120_1,F120_2,F120_3,F135_1,F135_2,F135_3,B1_1,B1_2,B1_3,B90_1,B90_2,B90_3	3,7,9,45,41,22,42,52,79,106,167,175,149,131,144,112,98,102,46,31,10	3.11215e+66	MYPN
novel_circ_0036744	NC_030835.1	21018702	21021880	-	3178	228	102182760;	exon:21018703-21018754,exon:21021705-21021880	F90_3,F120_1,F120_2,F120_3,F135_1,B1_2,B90_1,B90_2,B90_3	4,6,3,4,2,2,3,4,3	4.00445e+30	MYPN
novel_circ_0036748	NC_030835.1	21105585	21124466	+	18881	368	102181564;	exon:21105586-21105745,exon:21111142-21111218,exon:21124336-21124466	F45_1,F45_2,F45_3,F65_1,F65_2,F65_3,F90_1,F90_2,F90_3,F120_1,F120_2,F120_3,F135_1,F135_2,F135_3,B1_1,B1_2,B1_3,B90_1,B90_2,B90_3	274,210,221,324,401,234,249,263,280,364,325,410,335,221,255,188,188,226,95,73,92	4.19412e+62	HERC4
novel_circ_0036749	NC_030835.1	21105585	21138064	+	32479	321	102181564;	exon:21105586-21105745,exon:21137904-21138064	F45_1,F45_2,F45_3,F65_1,F65_2,F65_3,F90_1,F90_2,F90_3,F120_1,F120_2,F120_3,F135_1,F135_2,F135_3,B1_1,B1_2,B1_3,B90_1,B90_2,B90_3	104,66,110,105,120,68,88,61,86,87,109,95,46,49,59,40,35,36,23,17,18	3.62335e+62	HERC4
novel_circ_0036751	NC_030835.1	21105585	21162022	+	56437	280	102181564;	exon:21105586-21105745,exon:21161903-21162022	F45_1,F45_2,F45_3,F65_1,F65_2,F65_3,F90_1,F90_2,F90_3,F120_1,F120_2,F120_3,F135_1,F135_2,F135_3,B1_2,B1_3,B90_1	7,4,10,7,10,6,4,3,2,8,5,5,4,4,5,5,3,2	4.06351e+53	HERC4
novel_circ_0036756	NC_030835.1	21105590	21124466	+	18876	286	102181564;	exon:21105591-21105745,exon:21124336-21124466	F45_1,F45_2,F45_3,F65_1,F65_2,F65_3,F90_1,F90_2,F90_3,F120_1,F120_2,F120_3,F135_1,F135_2,F135_3,B1_1,B1_2,B1_3,B90_1,B90_2,B90_3	24,24,36,32,40,22,27,33,20,35,34,45,39,44,28,19,27,30,15,9,10	4.25419e+62	HERC4
novel_circ_0036757	NC_030835.1	21105590	21138064	+	32474	232	102181564;	exon:21105591-21105745,exon:21111142-21111218	F45_1,F45_2,F45_3,F65_1,F65_2,F65_3,F90_1,F90_2,F90_3,F120_1,F120_2,F120_3,F135_3,B1_2,B1_3,B90_1	4,12,12,14,11,12,8,6,4,6,6,9,2,5,3,5	3.68342e+47	HERC4
novel_circ_0036759	NC_030835.1	21111141	21124466	+	13325	77	102181564;	exon:21111142-21111218	F120_1,F120_2,F120_3,B1_2	3,3,2,2	695722756320	HERC4
novel_circ_0036760	NC_030835.1	21111141	21138064	+	26923	460	102181564;	exon:21111142-21111218,exon:21117086-21117307,exon:21137904-21138064	F45_1,F45_2,F45_3,F65_1,F65_2,F65_3,F90_1,F90_2,F90_3,F120_1,F120_2,F120_3,F135_2,F135_3,B1_1,B1_3	5,7,4,6,6,5,7,2,3,3,11,4,5,2,5,3	5.66525e+47	HERC4
novel_circ_0036772	NC_030835.1	21179028	21179562	+	534	312	102181564;	exon:21179029-21179196,exon:21179419-21179562	F45_3,F65_2,F90_1,F120_1,F120_2,F120_3,F135_1,F135_2,F135_3,B1_1,B1_2,B1_3,B90_1	6,5,4,2,3,3,4,4,4,2,2,6,4	4.84388e+38	HERC4
novel_circ_0036773	NC_030835.1	21179028	21187897	+	8869	335	102181564;	exon:21179029-21179196,exon:21187731-21187897	F45_1,F45_2,F45_3,F65_1,F65_2,F90_1,F90_3,F120_1,F120_2,F120_3,F135_1,F135_2,F135_3,B1_1,B1_2,B1_3	3,5,5,5,5,6,5,4,12,2,5,5,5,5,4,5	3.66417e+47	HERC4
novel_circ_0036777	NC_030835.1	2123181	2124563	+	1382	241	102181839;	exon:2123182-2123276,exon:2123632-2123777	F45_1,F45_3,F65_1,F65_2,F90_1,F90_3,F120_1,F120_2,F120_3,F135_2,F135_3,B1_1,B1_2,B1_3,B90_1,B90_3	2,3,3,2,4,2,4,5,7,5,5,3,3,6,4,3	41,42,48,51,37,24,33,29,15,26,31,32,26,51,28,39	ERCC6
novel_circ_0036793	NC_030835.1	2413603	2434570	+	20967	311	102190104;	exon:2413604-2413711,exon:2419227-2419260,exon:2433026-2433132,exon:2434509-2434570	F45_1,F45_2,F45_3,F65_1,F65_2,F65_3,F90_2,F90_3,F120_1,F120_2,F120_3,F135_1,F135_3	4,7,5,16,16,4,9,4,6,11,8,4,3	418,351,398,490,410,323,263,278,130,127,146,37,49	VSTM4
novel_circ_0036797	NC_030835.1	25886638	25916849	-	30211	150	100861108;	exon:25890350-25890426,exon:25916777-25916849	F45_1,F45_2,F45_3,F65_1,F65_2,F65_3,F90_1,F90_3,F120_1,F120_2,F120_3,F135_1,F135_2,F135_3,B1_1,B1_2,B1_3,B90_1,B90_2	2,8,9,9,3,5,5,12,3,9,5,3,2,7,2,2,2,2,2	4.71402e+56	REEP3
novel_circ_0036802	NC_030835.1	26070687	26098074	+	27387	367	102176494;	intron:26070688-26070735,intron:26071987-26072080,intron:26092857-26092916,intron:26097910-26098074	F45_1,F45_2,F45_3,F65_1,F65_2,F65_3,F90_1,F90_2,F90_3,F120_1,F120_2,F120_3,F135_1,F135_2,F135_3,B1_1,B1_2,B1_3,B90_1,B90_2,B90_3	36,37,31,61,71,30,78,79,147,254,295,219,436,171,196,150,74,170,59,18,23	163,139,174,86,127,145,157,148,138,108,107,89,102,78,110,61,52,84,47,63,69	JMJD1C
novel_circ_0036805	NC_030835.1	26071986	26098074	+	26088	319	102176494;	intron:26071987-26072080,intron:26092857-26092916,intron:26097910-26098074	F45_1,F45_2,F65_2,F65_3,F90_1,F90_2,F90_3,F120_1,F120_2,F120_3,F135_1,F135_2,F135_3,B1_1,B1_2,B1_3,B90_1,B90_2,B90_3	6,12,2,3,4,5,9,15,11,12,25,7,14,13,4,21,13,9,2	173,147,133,155,177,164,160,140,149,137,160,108,136,91,65,121,56,64,77	JMJD1C
novel_circ_0036807	NC_030835.1	26092856	26098074	+	5218	225	102176494;	intron:26092857-26092916,intron:26097910-26098074	F45_2,F90_1,F90_3,F120_1,F120_2,F120_3,F135_1,B1_2,B90_1,B90_2,B90_3	2,5,4,12,8,11,3,6,9,11,13	161,189,186,197,210,193,251,89,62,80,83	JMJD1C
novel_circ_0036816	NC_030835.1	26242613	26258520	+	15907	416	102176494;	exon:26242614-26242786,exon:26255914-26256066,exon:26258431-26258520	F45_1,F45_2,F45_3,F65_1,F65_2,F65_3,F90_2,F90_3,F120_1,F120_2,F120_3,F135_1,F135_2,F135_3,B1_1,B1_2,B1_3	3,8,5,9,11,2,3,10,7,7,6,6,3,4,5,6,9	4.89409e+50	JMJD1C
novel_circ_0036819	NC_030835.1	26252182	26271877	+	19695	379	102176494;	exon:26252183-26252384,exon:26271701-26271877	F120_1,F120_2,F120_3,F135_1,F135_2,F135_3,B1_1	7,12,8,5,2,4,5	3.5236e+20	JMJD1C
novel_circ_0036824	NC_030835.1	26719659	26724121	+	4462	280	n/a	intergenic_region:26719660-26719750,intergenic_region:26721036-26721117,intergenic_region:26724015-26724121	F45_1,F45_2,F45_3,F65_1,F65_2,F65_3,F90_1,F90_2,F90_3,F120_1,F120_2,F120_3,F135_1,F135_2,F135_3,B1_1,B1_2,B1_3,B90_1,B90_2,B90_3	6,4,5,9,9,7,3,6,25,22,20,26,29,10,17,11,14,11,12,12,15	2,0,2,2,3,6,0,1,0,4,1,1,2,0,4,0,3,0,0,0,2	--
novel_circ_0036828	NC_030835.1	27505850	27523969	-	18119	211	102169735;	exon:27505851-27505948,exon:27523857-27523969	F45_1,F45_2,F45_3,F65_1,F65_2,F90_1,F90_3,F120_1,F120_2,F120_3,F135_1,F135_2,B1_1,B1_2,B1_3	5,4,2,2,6,4,4,4,12,19,12,6,2,4,4	60,77,90,47,87,87,97,98,103,82,681,87,51,56,51	ARID5B
novel_circ_0036831	NC_030835.1	27637910	27638136	-	226	226	102169735;	exon:27637911-27638136	F45_1,F45_3,F65_1,F65_2,F65_3,F90_1,F90_2,F90_3,F120_1,F120_2,F120_3,F135_1,B1_1,B90_1,B90_3	4,7,9,7,14,4,7,5,7,6,12,3,5,7,3	91,147,76,83,188,76,106,92,42,68,48,13,11,23,11	ARID5B
novel_circ_0036843	NC_030835.1	29032997	29040353	-	7356	204	100861361;	exon:29032998-29033139,exon:29040292-29040353	F45_1,F45_3,F65_1,F65_2,F65_3,F90_3,F120_2,F120_3	5,5,5,4,2,3,2,2	366,432,299,304,310,168,65,86	CDK1
novel_circ_0036852	NC_030835.1	29581438	29582356	+	918	300	102189650;	exon:29581439-29581540,exon:29581952-29582050,exon:29582258-29582356	F45_3,F65_3,F90_1,F90_2,F90_3,F120_1,F120_2,F120_3,F135_1,F135_2,F135_3,B1_1,B1_2,B90_1	2,2,4,6,10,12,19,30,10,10,7,5,5,6	2.13154e+41	ANK3
novel_circ_0036853	NC_030835.1	29581438	29593330	+	11892	300	102189650;	exon:29581439-29581540,exon:29582258-29582356,exon:29593232-29593330	F90_3,F120_1,F120_2,F135_1,F135_2,F135_3	2,5,4,3,2,2	4.59355e+17	ANK3
novel_circ_0036854	NC_030835.1	29581438	29600947	+	19509	300	102189650;	exon:29581439-29581540,exon:29581952-29582050,exon:29600849-29600947	F45_2,F45_3,F65_2,F90_2,F90_3,F120_1,F120_2,F120_3,F135_1,F135_3,B1_1,B1_2,B1_3	3,4,2,5,3,10,16,9,4,4,4,2,5	1.46184e+38	ANK3
novel_circ_0036861	NC_030835.1	2965972	2969465	-	3493	328	100861087;	exon:2965973-2966111,exon:2966201-2966259,exon:2969336-2969465	F45_1,F45_2,F45_3,F65_1,F65_2,F65_3,F90_1,F90_2,F90_3,F120_1,F120_2,F120_3,F135_1,F135_2,F135_3,B1_1,B1_2,B1_3,B90_1,B90_2,B90_3	49,43,64,51,118,70,96,65,152,169,108,221,252,167,135,114,97,122,49,115,68	2.67236e+62	MAPK8
novel_circ_0036862	NC_030835.1	2965972	2976036	-	10064	499	100861087;	exon:2965973-2966111,exon:2966201-2966259,exon:2969336-2969465,exon:2975866-2976036	F45_1,F45_2,F45_3,F65_1,F65_2,F65_3,F90_1,F90_2,F90_3,F120_1,F120_2,F120_3,F135_1,F135_2,F135_3,B1_1,B1_2,B1_3,B90_1,B90_2,B90_3	40,31,50,57,101,49,68,73,121,113,65,175,162,101,114,57,83,56,17,40,14	1.68174e+62	MAPK8
novel_circ_0036867	NC_030835.1	29674444	29691512	+	17068	271	102189650;	exon:29674445-29674642,exon:29691440-29691512	F65_2,F90_1,F90_2,F90_3,F120_1,F120_2,F120_3,F135_1,F135_2,F135_3,B1_1,B1_3	7,8,4,4,14,15,10,8,5,3,2,5	1.6228e+35	ANK3
novel_circ_0036876	NC_030835.1	29741234	29749789	+	8555	107	102189650;	exon:29741235-29741341	F45_1,F45_2,F45_3,F65_1,F120_1,B1_2	2,2,5,5,4,2	3.89334e+17	ANK3
novel_circ_0036884	NC_030835.1	29804414	29815078	+	10664	171	102189650;	exon:29804415-29804501,exon:29813295-29813378	F90_3,F120_1,F120_2,F120_3,F135_1,F135_2,F135_3,B1_3,B90_1,B90_3	2,4,7,3,8,5,4,8,2,2	3.7628e+29	ANK3
novel_circ_0036885	NC_030835.1	29813294	29815078	+	1784	232	102189650;	exon:29813295-29813378,exon:29813499-29813558,exon:29814991-29815078	F90_1,F90_2,F120_1,F120_2,F120_3,F135_1,F135_3,B1_1,B90_1,B90_2,B90_3	4,2,4,3,3,2,5,4,9,3,6	3.75472e+32	ANK3
novel_circ_0036886	NC_030835.1	29813294	29833072	+	19778	309	102189650;	exon:29813295-29813378,exon:29813499-29813558,exon:29814991-29815078,exon:29832996-29833072	F90_1,F90_2,F90_3,F120_1,F120_2,F120_3,F135_1,F135_2,F135_3,B1_1,B1_2,B1_3,B90_1,B90_3	2,5,4,7,10,3,7,2,9,8,4,5,4,4	3.92541e+41	ANK3
novel_circ_0036890	NC_030835.1	30035766	30045276	+	9510	419	102172968;	exon:30035767-30035927,exon:30041562-30041718,exon:30045176-30045276	F45_2,F90_1,F120_1,F120_2,F120_3,F135_1,F135_2,F135_3,B1_1,B1_2,B1_3,B90_1	2,5,6,2,5,5,4,3,5,2,2,3	187,107,111,122,94,142,283,176,230,247,377,196	CCDC6
novel_circ_0036891	NC_030835.1	30041561	30045276	+	3715	258	102172968;	exon:30041562-30041718,exon:30045176-30045276	F45_1,F45_2,F45_3,F65_1,F65_2,F65_3,F90_1,F90_2,F90_3,F120_1,F120_2,F120_3,F135_1,F135_2,F135_3,B1_1,B1_2,B1_3,B90_1,B90_2,B90_3	6,7,6,6,8,8,7,9,7,12,11,18,11,12,11,13,14,12,50,85,57	123,146,142,110,112,126,107,104,121,86,91,63,116,227,139,188,230,306,153,112,113	CCDC6
novel_circ_0036895	NC_030835.1	30539310	30581798	+	42488	262	102187457;	exon:30539311-30539429,exon:30566827-30566884,exon:30581714-30581798	F45_1,F45_2,F45_3,F65_1,F65_2,F65_3,F90_1,F90_2,F90_3,F120_1,F120_2,F120_3,F135_1,F135_2,F135_3,B1_1,B1_2,B1_3,B90_1,B90_2,B90_3	8,7,7,22,23,14,10,10,13,25,23,27,11,12,8,10,4,9,6,10,6	104,76,108,139,105,81,100,106,147,82,98,82,30,48,40,37,40,195,189,104,103	FAM13C
novel_circ_0036901	NC_030835.1	30609214	30610936	+	1722	294	102187457;	exon:30609215-30609296,exon:30610725-30610936	F45_1,F45_3,F65_1,F65_3,F90_1,F90_2,F90_3,F120_1,F120_2,F120_3,F135_1,F135_2,F135_3,B1_1,B1_2,B1_3,B90_1,B90_2,B90_3	4,5,6,5,5,5,6,8,7,5,8,4,6,6,3,4,11,10,2	114,105,113,68,113,81,138,85,70,74,47,43,32,25,38,170,169,123,80	FAM13C
novel_circ_0036904	NC_030835.1	31212015	31239273	-	27258	616	102172691;	exon:31212016-31212115,exon:31214716-31214876,exon:31233958-31234112,exon:31234482-31234521,exon:31239114-31239273	F120_1,F120_2,F120_3,F135_1,F135_2,B1_1,B1_3	2,7,6,2,2,2,4	109,99,61,116,82,70,77	BICC1
novel_circ_0036906	NC_030835.1	31223604	31234521	-	10917	352	102172691;	exon:31223605-31223761,exon:31233958-31234112,exon:31234482-31234521	F45_1,F45_2,F45_3,F65_1,F65_2,F65_3,F90_1,F90_2,F90_3,F120_1,F120_2,F120_3,F135_1,F135_2,F135_3,B1_1,B1_2,B1_3,B90_1,B90_2,B90_3	23,31,52,34,20,34,26,37,58,80,74,76,61,46,59,44,37,40,15,9,6	234,230,271,183,158,201,155,167,151,138,116,117,152,124,134,94,78,112,55,38,42	BICC1
novel_circ_0036907	NC_030835.1	31223604	31239270	-	15666	509	102172691;	exon:31223605-31223761,exon:31233958-31234112,exon:31234482-31234521,exon:31239114-31239270	F45_1,F45_3,F65_1,F65_2,F90_1,F90_2,F90_3,F120_1,F120_2,F120_3,F135_1,F135_2,F135_3,B1_1,B1_2,B1_3	3,2,3,4,3,2,4,5,6,4,6,6,3,4,3,12	209,289,160,129,136,147,127,105,76,80,114,95,99,77,53,103	BICC1
novel_circ_0036908	NC_030835.1	31223604	31239273	-	15669	160	102172691;	exon:31239114-31239273	F45_1,F45_2,F45_3,F65_1,F65_2,F65_3,F90_1,F90_2,F90_3,F120_1,F120_2,F120_3,F135_1,F135_2,F135_3,B1_1,B1_2,B1_3,B90_1	11,9,18,7,17,11,20,12,11,13,14,33,12,12,20,12,9,10,2	209,198,289,160,128,196,136,146,126,102,76,80,114,94,99,77,52,101,42	BICC1
novel_circ_0036912	NC_030835.1	31233957	31239273	-	5316	355	102172691;	exon:31233958-31234112,exon:31234482-31234521,exon:31239114-31239273	F45_3,F65_3,F90_1,F90_3,F120_1,F120_2,F120_3,F135_1,F135_2,F135_3,B1_1	3,2,2,2,8,6,3,7,4,5,2	3.02195e+32	BICC1
novel_circ_0036917	NC_030835.1	31252542	31255766	-	3224	133	102172691;	exon:31252543-31252675	F45_1,F45_2,F45_3,F65_1,F65_2,F90_2,F90_3,F120_2,F120_3,F135_1,F135_2,F135_3,B1_1,B1_2,B1_3	6,5,12,12,2,7,4,16,11,14,7,8,3,3,5	253,226,344,137,118,136,111,82,67,86,74,100,67,52,78	BICC1
novel_circ_0036918	NC_030835.1	31258222	31266018	-	7796	80	102172691;	exon:31265939-31266018	F45_2,F45_3,F90_2,F120_1,F120_2,F120_3,F135_1,F135_2,F135_3,B1_1,B1_2,B1_3,B90_2	3,3,2,3,4,13,8,4,8,4,8,5,2	274,358,120,86,95,98,114,81,113,73,69,75,32	BICC1
novel_circ_0036928	NC_030835.1	31453454	31458977	-	5523	237	102172691;	intron:31453455-31453501,intron:31456128-31456220,intron:31456598-31456652,intron:31458936-31458977	F45_1,F45_2,F45_3,F65_1,F65_2,F65_3,F90_1,F90_2,F90_3,F120_1,F120_2,F120_3,F135_1,F135_2,F135_3,B1_1,B1_2,B1_3,B90_1,B90_2,B90_3	19,10,15,13,13,20,25,12,14,23,36,41,39,10,19,13,19,14,18,4,11	102,94,133,59,76,120,77,64,79,69,90,76,59,32,67,32,35,46,29,16,25	BICC1
novel_circ_0036936	NC_030835.1	31952933	31964836	-	11903	356	102185714;	exon:31952934-31953015,exon:31962983-31963077,exon:31964658-31964836	F45_2,F65_2,F90_2,F120_2,F120_3,F135_2,F135_3,B1_1,B1_2,B1_3,B90_1,B90_2,B90_3	3,2,3,2,8,5,12,5,2,5,19,11,9	3.50217e+38	CSGALNACT2
novel_circ_0036937	NC_030835.1	31952933	31972695	-	19762	177	102185714;	exon:31952934-31953015,exon:31962983-31963077	F45_1,F45_2,F45_3,F65_1,F65_2,F90_1,F90_2,F90_3,F120_1,F120_2,F120_3,F135_1,F135_2,F135_3,B1_1,B1_2,B1_3,B90_1,B90_3	6,6,16,9,15,8,5,16,9,8,15,11,2,8,9,4,3,2,9	211,237,344,202,193,185,150,145,132,136,165,97,99,98,166,171,293,134,181	CSGALNACT2
novel_circ_0036939	NC_030835.1	31962982	31964836	-	1854	274	102185714;	exon:31962983-31963077,exon:31964658-31964836	F120_1,F120_3,B1_2,B1_3,B90_1,B90_2,B90_3	3,4,3,7,8,3,12	1.93163e+20	CSGALNACT2
novel_circ_0036943	NC_030835.1	32292536	32295380	-	2844	333	102182945;	exon:32292537-32292713,exon:32293364-32293437,exon:32295299-32295380	F45_1,F45_2,F45_3,F65_1,F65_2,F65_3,F90_1,F90_2,F90_3,F120_1,F120_2,F120_3,F135_1,F135_2,F135_3,B1_1,B1_2,B1_3,B90_1,B90_2,B90_3	5,5,3,17,17,8,9,10,6,17,11,39,44,16,15,17,12,21,12,22,10	4.04308e+62	BMS1
novel_circ_0036948	NC_030835.1	32389702	32390205	-	503	223	102184877;	exon:32389703-32389798,exon:32390079-32390205	F45_3,F65_2,F90_1,F90_2,F90_3,F120_1,F120_3,F135_2,F135_3,B90_1,B90_2,B90_3	7,4,5,6,2,5,3,2,4,15,7,10	116,85,56,61,71,66,58,62,60,89,67,65	ZNF248
novel_circ_0036954	NC_030835.1	32644992	32661521	-	16529	369	102182379;	exon:32644993-32645088,exon:32645745-32645880,exon:32661385-32661521	F45_1,F45_2,F45_3,F65_1,F65_2,F65_3,F90_1,F90_2,F90_3,F120_1,F120_3,B1_3	5,7,10,2,3,12,2,8,2,5,3,3	143,146,210,138,140,123,107,95,92,69,73,67	LOC102182379
novel_circ_0036979	NC_030835.1	35924271	35931779	-	7508	193	102172599;	exon:35928977-35929089,exon:35931700-35931779	F45_1,F45_2,F45_3,F65_1,F65_2,F90_1,F90_3,F120_1,F120_2,F120_3,F135_1,F135_2,F135_3,B1_1,B90_2	3,2,3,7,6,2,4,8,9,11,10,8,8,4,3	119,122,123,118,143,148,127,129,140,134,421,317,293,159,99	MTR
novel_circ_0036983	NC_030835.1	35933820	35948736	-	14916	228	102172599;	exon:35933821-35933888,exon:35945961-35946030,exon:35948647-35948736	F45_1,F45_2,F45_3,F65_1,F65_2,F90_2,F90_3,F120_1,F120_3,F135_1,F135_2,F135_3,B1_1,B1_2,B1_3,B90_3	2,2,2,10,4,5,6,2,20,8,7,3,8,2,6,2	120,75,110,95,118,97,106,134,79,317,227,236,117,78,189,122	MTR
novel_circ_0036985	NC_030835.1	35939456	35948736	-	9280	255	102172599;	exon:35939457-35939551,exon:35945961-35946030,exon:35948647-35948736	F45_1,F45_2,F45_3,F65_1,F65_2,F65_3,F90_1,F90_2,F90_3,F120_1,F120_2,F120_3,F135_1,F135_2,F135_3,B1_1,B1_2,B1_3,B90_1,B90_2,B90_3	11,10,8,24,25,20,11,26,21,42,18,51,30,30,26,21,25,30,11,3,6	137,75,108,112,125,143,144,104,127,153,136,114,381,244,243,111,96,202,111,73,100	MTR
novel_circ_0036986	NC_030835.1	35939456	35959487	-	20031	474	102172599;	exon:35939457-35939551,exon:35940295-35940354,exon:35942403-35942509,exon:35959276-35959487	F45_2,F65_2,F65_3,F90_1,F90_3,F120_1,F120_2,F120_3,F135_1,F135_2,F135_3,B1_2,B1_3	2,6,3,3,7,7,5,12,3,3,7,2,8	73,105,124,115,109,109,114,103,324,202,182,82,159	MTR
novel_circ_0036993	NC_030835.1	35992144	35994101	-	1957	213	102172326;	exon:35992145-35992210,exon:35993955-35994101	F45_2,F65_2,F90_2,F90_3,F120_1,F120_3,B1_1,B1_2,B1_3	3,6,3,5,4,4,3,8,5	2.5354e+37	ACTN2
novel_circ_0037006	NC_030835.1	36019291	36030254	-	10963	336	102172326;	exon:36019292-36019373,exon:36022743-36022821,exon:36024381-36024468,exon:36030168-36030254	F45_2,F90_1,F90_2,F90_3,F120_3,B90_1	4,17,25,22,43,30	3.36838e+24	ACTN2
novel_circ_0037007	NC_030835.1	36019291	36034542	-	15251	276	102172326;	exon:36019292-36019373,exon:36022743-36022821,exon:36034428-36034542	F65_1,F65_2,F65_3,F90_1,F90_2,F90_3,F120_1,F120_2,F120_3,F135_1,F135_2,F135_3,B1_1,B1_2,B1_3,B90_1,B90_2,B90_3	5,8,5,6,11,11,39,22,31,40,40,41,33,23,30,12,24,28	5.15149e+78	ACTN2
novel_circ_0037010	NC_030835.1	36030167	36034542	-	4375	207	102172326;	exon:36030168-36030254,exon:36033442-36033561	F45_1,F45_2,F45_3,F65_1,F65_2,F65_3,F90_1,F90_2,F90_3,F120_1,F120_2,F120_3,F135_1,F135_2,F135_3,B1_1,B1_2,B1_3,B90_1,B90_2,B90_3	2,2,2,8,4,3,5,12,11,48,12,30,17,5,9,13,4,18,2,4,3	3.54327e+91	ACTN2
novel_circ_0037011	NC_030835.1	36033441	36034542	-	1101	235	102172326;	exon:36033442-36033561,exon:36034428-36034542	F45_1,F45_2,F45_3,F65_1,F65_2,F65_3,F90_1,F90_2,F120_1,F120_2,F120_3,F135_1,F135_2,F135_3,B1_1,B1_2,B1_3,B90_1,B90_2,B90_3	15,12,3,6,21,9,26,33,143,63,99,116,82,68,45,64,69,60,121,82	2.76522e+84	ACTN2
novel_circ_0037013	NC_030835.1	36033441	36034713	-	1272	120	102172326;	intron:36033442-36033561	F65_1,F90_1,F90_3,F120_1,F120_2,F120_3,F135_1,F135_2,F135_3,B1_1,B1_2,B1_3,B90_1,B90_2	2,2,2,12,7,6,32,21,24,9,12,14,13,7	2.57716e+55	ACTN2
novel_circ_0037015	NC_030835.1	36148411	36151993	+	3582	440	102171405;	exon:36148412-36148514,exon:36149925-36150035,exon:36150448-36150565,exon:36151886-36151993	F45_2,F65_1,F65_2,F65_3,F90_1,F90_2,F90_3,F120_1,F120_2,F120_3,F135_1,F135_2,F135_3,B1_1,B1_2,B1_3,B90_1	2,5,4,7,3,2,2,3,2,5,2,2,5,4,3,2,2	141,132,135,104,77,84,77,78,66,45,131,110,126,92,63,138,47	HEATR1
novel_circ_0037016	NC_030835.1	36149924	36151993	+	2069	337	102171405;	exon:36149925-36150035,exon:36150448-36150565,exon:36151886-36151993	F45_1,F45_2,F45_3,F65_1,F65_2,F65_3,F90_1,F90_2,F90_3,F120_1,F120_2,F120_3,F135_1,F135_2,F135_3,B1_1,B1_2,B1_3,B90_1,B90_2,B90_3	26,43,67,86,43,44,72,70,33,79,85,173,185,133,84,98,71,71,31,14,14	167,149,219,137,132,113,96,87,95,79,83,54,144,122,133,117,90,143,51,70,76	HEATR1
novel_circ_0037022	NC_030835.1	36417460	36432356	+	14896	392	102179447;	exon:36417461-36417580,exon:36425457-36425540,exon:36430830-36430871,exon:36431694-36431756,exon:36432274-36432356	F45_1,F45_2,F45_3,F65_1,F65_2,F65_3,F90_1,F90_2,F90_3,F120_1,F120_2,F120_3,F135_1,F135_2,F135_3,B1_1,B1_2,B1_3,B90_1,B90_2,B90_3	15,14,17,25,17,25,30,20,33,33,30,44,47,38,38,24,17,17,43,18,8	74,64,103,65,100,77,62,44,60,32,36,33,65,97,90,55,28,76,67,31,24	ERO1B
novel_circ_0037023	NC_030835.1	36417460	36441037	+	23577	403	102179447;	exon:36417461-36417580,exon:36425457-36425540,exon:36430830-36430871,exon:36432274-36432356,exon:36440964-36441037	F45_1,F45_2,F45_3,F65_1,F90_1,F90_3,F120_1,F120_2,F120_3,F135_1,F135_2,F135_3,B1_1,B1_3,B90_2	6,3,6,5,2,5,6,5,6,2,4,3,8,6,3	73,78,109,61,69,59,40,30,37,49,87,107,54,78,31	ERO1B
novel_circ_0037027	NC_030835.1	36453988	36455148	+	1160	410	102179447;	exon:36453989-36454081,exon:36454188-36454434,exon:36455079-36455148	F45_1,F45_2,F45_3,F65_1,F65_2,F90_1,F120_3,F135_3	5,4,3,2,3,4,5,2	96,65,117,61,62,56,45,97	ERO1B
novel_circ_0037031	NC_030835.1	36490589	36502614	-	12025	329	100861105;	exon:36490590-36490718,exon:36493919-36494068,exon:36502565-36502614	F45_1,F45_2,F45_3,F65_1,F65_2,F65_3,F90_1,F90_2,F90_3,F120_1,F120_2,F120_3,F135_1,F135_2,F135_3,B1_1,B1_2,B1_3	6,6,6,9,4,4,5,5,2,3,8,14,9,2,7,3,2,2	39,47,61,59,61,57,33,37,28,34,30,31,14,18,21,18,13,22	GPR137B
novel_circ_0037034	NC_030835.1	36619235	36629078	+	9843	150	102178881;	exon:36628929-36629078	F45_1,F65_1,F65_3,F120_3,B1_1,B1_2,B1_3,B90_2	6,3,3,2,5,3,3,4	7.84729e+23	NID1
novel_circ_0037040	NC_030835.1	36844297	36846808	+	2511	289	102170942;	exon:36844298-36844387,exon:36846610-36846808	F45_1,F45_2,F45_3,F65_1,F65_2,F65_3,F90_1,F90_2,F90_3,F120_1,F120_2,F120_3,F135_1,F135_2,F135_3,B1_1,B1_2,B1_3,B90_1,B90_2,B90_3	7,12,32,36,36,15,18,10,12,24,20,46,34,25,15,17,17,14,17,13,13	23,22,36,23,31,27,17,24,21,32,20,11,5,31,18,14,8,22,12,17,17	LYST
novel_circ_0037051	NC_030835.1	37127390	37150674	+	23284	231	102178329;	intron:37127391-37127525,intron:37150579-37150674	F45_3,F65_1,F65_2,F65_3,F90_2,F120_1,F120_2,F120_3,F135_1,F135_2,F135_3,B1_2,B1_3,B90_2	3,3,5,2,2,7,11,14,7,6,8,3,4,3	1.70196e+41	B3GALNT2
novel_circ_0037052	NC_030835.1	37131515	37142361	+	10846	443	102178329;	exon:37131516-37131663,exon:37137703-37137803,exon:37142168-37142361	F45_1,F45_2,F45_3,F65_1,F65_2,F65_3,F90_1,F90_2,F90_3,F120_1,F120_2,F120_3,F135_1,F135_2,F135_3,B1_1,B1_2,B1_3,B90_1,B90_2,B90_3	7,4,4,12,25,8,6,11,33,43,88,101,73,59,41,80,107,57,50,31,58	2.81224e+62	B3GALNT2
novel_circ_0037053	NC_030835.1	37131515	37150674	+	19159	539	102178329;	exon:37131516-37131663,exon:37137703-37137803,exon:37142168-37142361,exon:37150579-37150674	F45_1,F45_2,F45_3,F65_1,F65_2,F65_3,F90_1,F90_2,F90_3,F120_1,F120_2,F120_3,F135_1,F135_2,F135_3,B1_1,B1_2,B1_3,B90_1,B90_2,B90_3	1.27119e+62	2.10163e+62	B3GALNT2
novel_circ_0037054	NC_030835.1	37131515	37167674	+	36159	259	102178329;	exon:37131516-37131663,exon:37167564-37167674	F65_1,F90_2,F90_3,F120_1,F120_2,F120_3,F135_1,F135_2,F135_3	5,3,9,8,10,6,3,6,5	2.54145e+26	B3GALNT2
novel_circ_0037057	NC_030835.1	37131520	37150674	+	19154	239	102178329;	exon:37131521-37131663,exon:37150579-37150674	F65_2,F90_2,F120_1,F120_2,F120_3,F135_1,B1_1,B1_2,B1_3,B90_1,B90_2	2,2,4,10,11,3,3,4,2,4,5	3.09203e+32	B3GALNT2
novel_circ_0037059	NC_030835.1	37142167	37150674	+	8507	290	102178329;	exon:37142168-37142361,exon:37150579-37150674	F45_2,F90_1,F90_3,F120_1,F120_2,F120_3	2,2,4,7,2,4	3.19444e+19	B3GALNT2
novel_circ_0037061	NC_030835.1	37183749	37185320	-	1571	223	102169831;	exon:37183750-37183818,exon:37185167-37185320	F45_1,F45_2,F45_3,F65_1,F65_2,F65_3,F90_1,F90_2,F90_3,F120_2,F120_3,F135_1,F135_3,B90_1	6,4,4,3,3,4,3,3,7,2,4,3,2,4	262,213,328,240,192,141,187,155,141,128,141,101,73,125	TBCE
novel_circ_0037063	NC_030835.1	37190229	37196616	-	6387	292	102169831;	exon:37190230-37190332,exon:37191530-37191629,exon:37196528-37196616	F45_1,F45_2,F45_3,F65_1,F65_2,F65_3,F90_1,F90_2,F90_3,F120_1,F120_2,F120_3,F135_1,F135_2,F135_3,B1_1,B1_2,B1_3,B90_1,B90_2,B90_3	46,29,27,27,51,26,31,38,59,46,87,36,32,29,38,32,32,27,28,26,5	215,161,259,237,173,169,161,136,129,151,137,89,99,68,81,145,191,178,109,127,65	TBCE
novel_circ_0037064	NC_030835.1	37190229	37196674	-	6445	250	102169831;	intron:37190230-37190332,intron:37196528-37196674	F45_1,F45_2,F45_3,F65_1,F65_2,F65_3,F90_1,F90_2,F90_3,F120_1,F120_2,F120_3,F135_1,F135_2,F135_3,B1_1,B1_2,B1_3,B90_1,B90_2,B90_3	6,5,16,13,14,8,12,5,21,12,25,10,11,11,19,12,19,6,2,3,5	124,78,152,114,101,93,90,81,64,88,56,54,54,43,37,68,99,79,63,64,35	TBCE
novel_circ_0037070	NC_030835.1	37350666	37366576	+	15910	283	102178039;	exon:37350667-37350777,exon:37361346-37361425,exon:37366485-37366576	F45_1,F45_3,F65_1,F90_1,F90_2,F90_3,F120_1,F120_2,F120_3,F135_1,B1_1,B1_2,B1_3,B90_1	7,4,2,6,4,4,2,7,3,5,5,2,5,2	151,142,144,137,89,87,95,92,62,76,39,48,87,61	ARID4B
novel_circ_0037073	NC_030835.1	37376042	37391080	+	15038	395	102178039;	exon:37376043-37376181,exon:37380071-37380150,exon:37390905-37391080	F65_1,F65_2,F90_1,F90_2,F90_3,F120_1,F120_2,F120_3,F135_1,F135_2,B1_1	8,4,2,3,3,3,3,4,4,4,2	132,136,131,93,96,68,66,60,62,74,58	ARID4B
novel_circ_0037096	NC_030835.1	38090396	38124182	+	33786	330	102177216;	exon:38090397-38090466,exon:38120959-38121056,exon:38124021-38124182	F45_1,F45_2,F45_3,F65_1,F65_2,F65_3,F90_1,F90_2,F90_3,F120_1,F120_2,F120_3,F135_1,F135_2,B1_1,B1_2,B1_3,B90_2	2,5,6,9,7,7,5,4,7,14,16,12,9,6,2,7,4,3	1.67141e+53	TARBP1
novel_circ_0037102	NC_030835.1	38092594	38109274	+	16680	441	102177216;	exon:38092595-38092743,exon:38093777-38093829,exon:38103280-38103418,exon:38109175-38109274	F45_2,F45_3,F65_2,F90_2,F120_1,F120_2,F120_3,F135_1,B1_1,B1_2	3,6,2,4,2,3,5,5,3,2	1.74204e+29	TARBP1
novel_circ_0037107	NC_030835.1	38120958	38124182	+	3224	260	102177216;	exon:38120959-38121056,exon:38124021-38124182	F45_1,F45_2,F45_3,F65_2,F120_1,F120_2,F120_3,F135_1,F135_3,B1_1,B1_2,B90_3	3,4,2,5,8,2,4,5,3,5,2,2	2.01178e+35	TARBP1
novel_circ_0037112	NC_030835.1	38203492	38205269	-	1777	283	102191677;	exon:38203493-38203582,exon:38205077-38205269	F45_1,F45_2,F65_1,F65_2,F65_3,F90_2,F90_3,F120_1,F120_3,F135_1,B1_3	4,5,4,2,2,11,8,12,9,5,2	15,7,9,13,2,5,3,2,0,0,2	SLC35F3
novel_circ_0037115	NC_030835.1	39080625	39111412	-	30787	304	102191110;	exon:39080626-39080748,exon:39111232-39111412	F45_1,F65_3,F90_1,F90_3,F120_1,F120_2,F120_3,F135_2,F135_3,B1_1,B90_1	3,5,3,6,8,3,2,2,3,2,3	24,5,28,20,19,14,21,7,7,5,8	LOC102191110
novel_circ_0037117	NC_030835.1	39090923	39111412	-	20489	241	102191110;	exon:39090924-39091164	F45_1,F45_2,F45_3,F65_1,F65_2,F65_3,F90_1,F90_2,F90_3,F120_1,F120_2,F120_3,F135_1,F135_2,F135_3,B1_1,B1_2,B1_3,B90_2,B90_3	8,9,2,13,12,3,15,29,32,41,30,45,23,20,12,11,8,8,6,5	21,10,11,28,25,9,25,26,22,19,21,23,16,12,10,10,10,12,4,3	LOC102191110
novel_circ_0037118	NC_030835.1	39102884	39104245	-	1361	325	102191110;	exon:39102885-39103060,exon:39104097-39104245	F65_1,F65_2,F65_3,F90_1,F90_2,F120_1,F120_2,F120_3,F135_1,F135_3	6,3,3,2,2,2,3,2,5,3	123,75,39,145,88,189,188,241,135,115	LOC102191110
novel_circ_0037119	NC_030835.1	39102884	39111412	-	8528	357	102191110;	exon:39102885-39103060,exon:39111232-39111412	F45_1,F45_2,F45_3,F65_1,F65_2,F65_3,F90_1,F90_2,F90_3,F120_1,F120_2,F120_3,F135_1,F135_2,F135_3,B1_1,B1_2,B1_3,B90_1,B90_2,B90_3	16,34,16,38,41,12,48,43,60,90,80,111,75,35,44,33,21,28,16,4,4	35,27,17,48,26,13,53,47,56,69,47,76,46,36,32,17,28,33,15,6,8	LOC102191110
novel_circ_0037130	NC_030835.1	40072019	40072294	+	275	275	102175553;	exon:40072020-40072294	F45_1,F45_2,F45_3,F65_1,F65_2,F65_3,F90_1,F90_2,F90_3,F120_1,F120_2,F120_3,F135_1,F135_2,F135_3,B1_1,B1_2,B1_3,B90_1,B90_2,B90_3	4,4,20,14,12,17,24,16,19,62,45,24,22,26,22,12,17,26,8,27,7	50,43,54,50,49,37,43,32,34,37,30,19,35,20,20,13,9,22,27,13,18	SIPA1L2
novel_circ_0037138	NC_030835.1	40705331	40719630	-	14299	292	102175271;	exon:40705332-40705520,exon:40719528-40719630	F45_1,F45_2,F45_3,F65_1,F65_2,F65_3,F90_1,F90_2,F90_3,F120_1,F120_2,F120_3,F135_1,F135_2,F135_3,B1_1,B1_2,B1_3,B90_1,B90_3	6,16,15,12,11,10,22,20,30,9,13,12,5,3,10,4,9,8,6,3	60,74,71,90,92,81,89,106,85,54,71,95,57,42,48,41,38,29,20,10	DISC1
novel_circ_0037139	NC_030835.1	40705331	40724804	-	19473	465	102175271;	exon:40705332-40705520,exon:40719528-40719630,exon:40723332-40723449,exon:40724750-40724804	F45_1,F45_2,F45_3,F65_1,F65_2,F65_3,F90_1,F90_2,F90_3,F120_1,F120_2,F120_3,F135_1,F135_2,F135_3,B1_1,B1_2,B1_3,B90_1,B90_2,B90_3	41,50,43,59,78,66,73,75,88,66,84,91,74,49,54,50,40,40,24,21,22	49,59,63,72,64,66,71,72,63,43,35,34,25,14,16,21,27,14,8,10,5	DISC1
novel_circ_0037142	NC_030835.1	40719527	40724804	-	5277	276	102175271;	exon:40719528-40719630,exon:40723332-40723449,exon:40724750-40724804	F45_3,F65_1,F65_2,F65_3,F90_1,F90_2,F90_3,F120_1,F120_2,F120_3,F135_1,F135_2,F135_3,B1_1,B1_2,B1_3	3,4,3,9,3,3,6,3,6,9,8,3,5,4,4,8	88,87,104,85,73,90,106,73,103,120,59,46,50,43,41,36	DISC1
novel_circ_0037143	NC_030835.1	40750133	40754133	-	4000	357	102175271;	exon:40750134-40750360,exon:40754004-40754133	F45_1,F45_3,F65_1,F65_2,F65_3,F90_1,F90_2,F90_3,F120_1,F120_2,F120_3,F135_1,F135_2,F135_3,B1_2,B1_3,B90_1,B90_2,B90_3	8,3,4,11,3,7,6,5,21,12,8,3,2,10,6,3,11,3,3	42,61,70,71,51,64,61,71,41,47,46,30,12,17,14,16,18,8,6	DISC1
novel_circ_0037144	NC_030835.1	40750133	40769308	-	19175	278	102175271;	exon:40754004-40754133,exon:40769161-40769308	F90_1,F90_2,F90_3,F120_1,F120_2,F120_3,B90_1,B90_2	3,6,3,5,7,2,4,2	58,54,52,33,29,32,11,9	DISC1
novel_circ_0037146	NC_030835.1	4084929	4090499	+	5570	176	102173716;	exon:4084930-4085010,exon:4090405-4090499	F45_1,F45_2,F45_3,F65_1,F65_2,F65_3,F90_1,F90_2,F90_3,F120_1,F120_2,F120_3,F135_1,F135_2,F135_3,B1_1,B1_2,B1_3,B90_1,B90_2,B90_3	19,14,25,52,32,21,32,25,40,52,51,64,44,28,26,27,22,29,33,12,12	6.56601e+62	GLUD1
novel_circ_0037153	NC_030835.1	41223274	41233940	+	10666	147	102189459;	exon:41223275-41223394,exon:41233914-41233940	F45_1,F45_3,F65_1,F65_2,F65_3,F90_1,F90_3,F120_1,F120_2,F120_3,F135_1,F135_2,F135_3,B1_1,B1_2,B1_3,B90_1,B90_3	4,6,8,2,3,9,3,3,5,14,6,4,4,2,4,6,3,2	7.28637e+59	EGLN1
novel_circ_0037154	NC_030835.1	41245875	41255612	-	9737	229	102189734;	exon:41251379-41251507,exon:41255513-41255612	F45_1,F45_2,F65_1,F65_3,F90_1,F90_2,F90_3,F120_1,F120_2,F120_3,F135_1,F135_2,F135_3,B1_1,B1_2	2,3,2,7,3,6,5,6,6,11,3,3,5,4,3	2.04167e+44	SPRTN
novel_circ_0037155	NC_030835.1	41247529	41255612	-	8083	100	102189734;	exon:41255513-41255612	F45_1,F65_2,F120_1,F120_2,F120_3,F135_3,B1_2,B1_3	4,2,3,5,3,3,2,2	170,218,135,160,91,284,110,232	SPRTN
novel_circ_0037156	NC_030835.1	41251378	41255612	-	4234	229	102189734;	exon:41251379-41251507,exon:41255513-41255612	F45_1,F45_2,F45_3,F65_1,F65_2,F65_3,F90_1,F90_2,F90_3,F120_1,F120_2,F120_3,F135_1,F135_2,F135_3,B1_1,B1_2,B1_3,B90_1,B90_2,B90_3	24,12,12,21,16,16,16,13,26,35,24,41,21,19,12,6,16,16,25,13,20	1.51123e+62	SPRTN
novel_circ_0037165	NC_030835.1	41590679	41593214	-	2535	274	100861106;	exon:41590680-41590833,exon:41593095-41593214	F45_1,F45_2,F45_3,F65_1,F65_2,F120_1,F120_2	3,5,5,2,3,6,5	1.52151e+20	ARV1
novel_circ_0037167	NC_030835.1	41624251	41631233	+	6982	242	102187741;	exon:41624252-41624346,exon:41627597-41627672,exon:41631163-41631233	F45_1,F45_3,F65_1,F65_2,F65_3,F90_1,F90_2,F90_3,F120_1,F120_2,F120_3,F135_1,F135_2,F135_3,B1_1,B1_2,B1_3,B90_1,B90_2,B90_3	9,21,17,12,5,7,14,16,16,14,19,21,17,12,17,3,6,7,19,5	90,80,78,109,61,77,72,66,44,50,52,31,42,55,92,69,146,26,39,21	TTC13
novel_circ_0037168	NC_030835.1	41668978	41678078	+	9100	313	102187741;	exon:41668979-41669071,exon:41670856-41670939,exon:41677943-41678078	F45_1,F45_3,F65_1,F90_3,F120_1,F120_2,F120_3	3,6,2,4,4,3,4	93,130,80,51,39,29,51	TTC13
novel_circ_0037174	NC_030835.1	4182233	4191454	-	9221	97	100861241;	exon:4191358-4191454	F120_1,F120_2,F120_3,F135_1,F135_2,F135_3,B1_1,B1_2,B90_2	9,4,3,2,9,14,4,5,3	3.90498e+26	BMPR1A
novel_circ_0037177	NC_030835.1	4197352	4203791	-	6439	103	100861241;	exon:4197353-4197455	F45_2,F65_1,F65_2,F65_3,F90_3,F120_1,F120_2,F120_3,F135_1,F135_2,F135_3,B1_1,B1_2,B1_3,B90_3	2,7,4,3,3,2,2,6,6,6,3,13,3,4,2	6.98583e+44	BMPR1A
novel_circ_0037178	NC_030835.1	4197352	4230559	-	33207	218	100861241;	exon:4197353-4197455,exon:4230445-4230559	F45_1,F45_3,F65_1,F65_3,F90_1,F90_2,F90_3,F120_1,F120_2,F120_3,F135_1,F135_2,F135_3,B1_1,B1_2,B1_3,B90_2	2,9,6,3,2,5,4,11,9,2,6,3,3,4,4,2,3	6.27616e+50	BMPR1A
novel_circ_0037192	NC_030835.1	42922886	42940050	-	17164	294	102186274;	exon:42922887-42923013,exon:42939629-42939696,exon:42939952-42940050	F90_3,F120_1,F120_2,F135_1,F135_2,F135_3	2,4,4,3,4,4	2.20162e+17	GALNT2
novel_circ_0037197	NC_030835.1	4303485	4306316	-	2831	319	100861241;	intron:4303486-4303647,intron:4306160-4306316	F45_2,F65_1,F65_2,F65_3,F90_2,F120_2,F135_1	6,3,3,2,2,3,3	30,16,24,47,38,22,16	BMPR1A
novel_circ_0037204	NC_030835.1	43686344	43690376	+	4032	210	102183293;	exon:43690167-43690376	F45_2,F65_1,F65_2,F90_1,F120_2,F120_3,F135_1,F135_2,B1_1,B1_2,B1_3,B90_2,B90_3	3,6,6,3,13,9,4,8,8,8,6,4,4	116,183,139,108,105,114,80,87,117,74,186,156,130	ABCB10
novel_circ_0037206	NC_030835.1	43724400	43727616	+	3216	158	102183038;	exon:43727459-43727616	F45_2,F65_1,F65_2,F65_3,F90_3,F135_3,B1_1	2,3,5,3,3,2,3	2.55191e+20	NUP133
novel_circ_0037221	NC_030835.1	43889859	43890125	+	266	266	102185431;	exon:43889860-43890125	F45_2,F45_3,F65_1,F65_2,F65_3,F90_1,F90_2,F90_3,F120_1,F120_2,F120_3,F135_1,B1_3,B90_1,B90_2	7,11,6,11,10,2,3,6,4,4,11,2,3,2,5	80,127,138,174,92,96,115,116,56,70,39,33,17,39,30	CCSAP
novel_circ_0037222	NC_030835.1	43922212	43928338	-	6126	197	100861076;	exon:43922213-43922346,exon:43928276-43928338	F65_1,F65_3,F90_1,F90_3,F120_1,F120_2,F120_3,F135_1,F135_2,F135_3	3,3,5,3,5,5,7,2,2,3	253,111,94,126,97,92,71,72,46,69	RAB4A
novel_circ_0037225	NC_030835.1	4515162	4518287	+	3125	119	100861086;	exon:4518169-4518287	F45_1,F45_2,F65_1,F65_2,F65_3,F90_1,F90_2,F90_3,F120_1,F120_2,F120_3,F135_1,F135_2,F135_3,B1_1,B1_2,B1_3,B90_1,B90_2,B90_3	11,5,9,11,5,7,16,14,16,15,45,10,16,9,9,5,19,9,8,9	3.30259e+59	WAPL
novel_circ_0037229	NC_030835.1	6310575	6332810	-	22235	261	102191113;	exon:6310576-6310665,exon:6326682-6326768,exon:6332727-6332810	F45_1,F45_2,F45_3,F65_1,F65_2,F65_3,F90_1,F90_2,F90_3,F120_1,F120_2,F120_3,F135_1,F135_2,F135_3,B1_1,B1_2,B1_3,B90_1,B90_3	5,12,12,13,18,7,10,16,19,12,21,21,11,11,13,18,8,6,8,5	153,168,228,146,151,98,153,176,151,124,154,106,130,157,207,163,160,245,283,176	CCSER2
novel_circ_0037231	NC_030835.1	6310575	6350059	-	39484	370	102191113;	exon:6310576-6310665,exon:6332727-6332810,exon:6349864-6350059	F45_1,F45_2,F45_3,F65_1,F65_2,F65_3,F90_1,F90_2,F90_3,F120_1,F120_2,F120_3,F135_1,F135_2,F135_3,B1_1,B1_2,B1_3,B90_1,B90_2,B90_3	7,7,9,11,25,5,17,8,12,22,14,16,16,11,15,9,9,11,9,5,4	1.46167e+62	CCSER2
novel_circ_0037237	NC_030835.1	6349863	6363738	-	13875	359	102191113;	exon:6349864-6350059,exon:6363576-6363738	F45_1,F45_2,F45_3,F65_1,F65_2,F90_1,F90_2,F90_3,F120_1,F120_2,F120_3,F135_3,B1_1,B90_1	4,7,9,9,5,2,3,5,4,7,9,3,2,3	1.78175e+41	CCSER2
novel_circ_0037238	NC_030835.1	6349863	6375047	-	25184	91	102191113;	exon:6374957-6375047	F45_1,F45_2,F65_1,F65_2,F65_3,F90_1,F120_1,F120_2,F120_3,F135_1,F135_3	4,4,8,4,4,4,5,6,5,2,2	165,174,145,161,124,160,99,152,95,101,143	CCSER2
novel_circ_0037239	NC_030835.1	6363575	6375047	-	11472	254	102191113;	exon:6363576-6363738,exon:6374957-6375047	F45_1,F45_2,F45_3,F65_1,F65_2,F65_3,F90_1,F90_2,F90_3,F120_1,F120_2,F120_3,F135_1,F135_2,F135_3,B1_1,B1_2,B1_3,B90_1,B90_2,B90_3	10,11,17,7,12,12,17,33,20,30,45,55,12,17,6,16,4,10,3,8,12	159,175,229,151,177,134,182,186,159,122,164,123,98,134,185,179,141,194,189,151,154	CCSER2
novel_circ_0037243	NC_030835.1	6399316	6402089	-	2773	193	102191113;	exon:6399317-6399509	F45_1,F45_2,F45_3,F65_1,F65_2,F65_3,F90_1,F90_2,F90_3,F120_2,F120_3,F135_1,F135_2,B1_1,B1_2,B90_1,B90_3	16,7,15,26,23,13,23,19,18,11,11,6,5,2,9,2,3	157,161,236,183,200,164,188,198,154,119,61,57,70,62,51,65,50	CCSER2
novel_circ_0039384	NW_017213182.1	4399	7095	-	2696	149	108635288;	exon:6947-7095	F45_1,F45_3,F65_2,F65_3,F90_1,F90_2,F90_3,F120_1,F120_2,F120_3,F135_1,F135_2,F135_3,B1_1,B1_2,B1_3,B90_1,B90_2,B90_3	4,6,3,3,7,8,10,33,29,37,38,36,33,39,28,44,6,3,3	70,131,52,61,97,101,90,167,132,104,215,248,308,479,212,809,348,279,208	LOC108635288
novel_circ_0037897	NW_017189516.1	10415349	10417500	-	2151	304	102187576;	exon:10415350-10415527,exon:10417375-10417500	F45_2,F65_2,F65_3,F90_1,F90_2,F90_3,F135_3,B1_2	5,2,3,3,5,2,4,3	114,111,92,96,99,86,71,73	TAF1
novel_circ_0037911	NW_017189516.1	11625922	11632395	-	6473	235	100861240;	intron:11625923-11626051,intron:11632290-11632395	F135_1,F135_2,F135_3	2,3,2	3,4,4	EDA
novel_circ_0037922	NW_017189516.1	13018914	13031923	+	13009	172	102179748;	exon:13026626-13026659,exon:13027343-13027405,exon:13031849-13031923	F45_1,F45_2,F45_3,F65_1,F65_2,F65_3,F90_1,F90_2,F90_3,F120_1,F120_2,F120_3,F135_1,F135_2,F135_3,B1_1,B1_2,B1_3,B90_1,B90_2,B90_3	9,6,6,10,9,8,7,17,19,3,7,4,5,2,3,5,6,6,3,3,3	150,144,223,191,124,167,84,122,112,70,58,70,47,51,29,45,48,39,25,47,23	OPHN1
novel_circ_0037923	NW_017189516.1	13023895	13031923	+	8028	251	102179748;	exon:13023896-13023974,exon:13026626-13026659,exon:13027343-13027405,exon:13031849-13031923	F45_1,F45_2,F45_3,F65_2,F65_3,F120_1,F120_2,F120_3,B90_1,B90_3	3,3,2,7,2,5,4,3,11,5	138,135,205,126,149,75,78,86,23,19	OPHN1
novel_circ_0037926	NW_017189516.1	15526979	15529482	+	2503	387	108634351;	intron:15526980-15527163,intron:15528161-15528211,intron:15529331-15529482	F45_1,F45_2,F45_3,F65_1,F120_3,F135_3	5,2,3,4,3,2	26,28,35,14,5,2	SHROOM4
novel_circ_0037935	NW_017189516.1	16274879	16279463	-	4584	288	102187202;	exon:16274880-16275067,exon:16279364-16279463	F45_1,F45_2,F45_3,F65_2,F65_3,F120_1,F120_3	2,2,3,3,2,2,5	1.11378e+22	CLCN5
novel_circ_0037942	NW_017189516.1	16332702	16339867	-	7165	307	102187202;	intron:16332703-16332803,intron:16339662-16339867	F65_2,F90_3,F120_1,F120_2,F120_3,F135_1,F135_3,B1_3,B90_1,B90_2,B90_3	2,2,4,5,5,6,8,4,8,4,3	84,121,82,80,57,16,26,22,19,26,24	CLCN5
novel_circ_0037950	NW_017189516.1	19541377	19552105	+	10728	308	102187929;	exon:19541378-19541568,exon:19551989-19552105	F45_2,F45_3,F65_1,F65_2,F65_3,F90_1,F90_2,F90_3,F120_1,F120_2,F120_3,F135_1,F135_2,F135_3,B1_3,B90_1	3,2,5,6,2,3,3,2,3,6,5,3,3,5,4,2	54,55,27,29,20,21,21,24,26,10,10,30,29,31,20,8	JADE3
novel_circ_0037954	NW_017189516.1	20523083	20523495	+	412	306	102185641;	exon:20523084-20523207,exon:20523314-20523495	F45_1,F45_2,F45_3,F65_1,F65_2,F65_3,F90_1,F90_2,F90_3,F120_1,F120_2,F120_3,F135_1,F135_2,F135_3,B1_1,B1_2,B1_3,B90_1,B90_2,B90_3	10,14,13,18,39,19,42,30,36,251,141,159,252,210,335,187,119,137,221,141,192	2.95268e+62	KDM5C
novel_circ_0037963	NW_017189516.1	21827303	21827704	+	401	296	102188297;	exon:21827304-21827460,exon:21827566-21827704	F45_1,F45_2,F45_3,F65_1,F65_2,F65_3,F90_1,F90_2,F90_3,F120_1,F120_2,F120_3,F135_1,F135_2,F135_3,B1_1,B90_1,B90_2,B90_3	6,8,12,13,3,6,7,5,6,21,14,11,8,2,6,2,2,2,2	29,25,50,36,22,43,41,23,21,14,7,8,4,9,4,3,5,4,4	LOC102188297
novel_circ_0037968	NW_017189516.1	22758196	22769007	+	10811	252	106503826;	intron:22758197-22758353,intron:22768913-22769007	F65_2,F90_1,F90_2,F90_3,F120_1,F120_2,F120_3,F135_1,F135_2,F135_3,B1_1,B90_1	3,4,3,3,5,9,9,4,2,3,3,3	6,17,19,9,30,17,16,15,7,7,8,15	LOC106503826
novel_circ_0037970	NW_017189516.1	22758208	22769007	+	10799	240	106503826;	exon:22758209-22758353,exon:22768913-22769007	F45_3,F65_1,F65_2,F65_3,F90_1,F90_2,F90_3,F120_1,F120_2,F120_3,F135_1,F135_2,F135_3,B1_1,B1_2,B1_3,B90_1,B90_2,B90_3	7,6,2,4,3,21,11,20,15,52,20,10,8,7,11,6,28,25,23	10,15,15,9,28,35,17,39,24,23,24,10,10,11,13,9,22,14,16	LOC106503826
novel_circ_0037981	NW_017189516.1	23026755	23029842	-	3087	330	102181764;	exon:23026756-23026896,exon:23029654-23029842	F45_1,F45_3,F65_1,F90_1,F120_1,F120_2,F120_3,F135_1,F135_2,F135_3,B1_1,B1_2,B1_3	3,4,2,4,6,4,9,6,2,6,4,2,4	4.4946e+38	SMC1A
novel_circ_0037985	NW_017189516.1	23174298	23174787	-	489	303	102183583;	exon:23174299-23174467,exon:23174654-23174787	F45_1,F45_3,F65_1,F65_2,F90_1,F90_2,F120_1,F120_2,F120_3,F135_1,F135_2,F135_3,B1_1,B90_1	2,7,3,8,4,6,7,4,5,3,2,5,4,3	2.68313e+41	HUWE1
novel_circ_0037986	NW_017189516.1	23174298	23175475	-	1177	402	102183583;	exon:23174299-23174467,exon:23174654-23174787,exon:23175377-23175475	F45_1,F45_2,F45_3,F65_1,F65_2,F65_3,F90_1,F90_2,F90_3,F120_1,F120_2,F120_3,F135_1,F135_2,F135_3,B1_1,B1_2,B1_3,B90_1,B90_2,B90_3	24,26,32,37,54,23,56,35,48,58,75,57,66,44,67,34,28,24,31,24,24	232,167,294,184,197,188,223,234,174,139,138,105,161,172,173,134,82,139,141,122,118	HUWE1
novel_circ_0037988	NW_017189516.1	23196636	23214980	-	18344	388	102183583;	exon:23196637-23196789,exon:23213758-23213934,exon:23214923-23214980	F45_2,F45_3,F65_2,F90_1,F90_2,F90_3,F135_2,B1_1	2,3,3,4,2,5,3,3	1.98335e+23	HUWE1
novel_circ_0037995	NW_017189516.1	23259602	23268791	-	9189	528	102183583;	exon:23259603-23259755,exon:23261367-23261573,exon:23262249-23262347,exon:23268723-23268791	F45_1,F45_2,F45_3,F65_1,F65_2,F65_3,F90_1,F90_2,F90_3,F120_1,F120_2,F120_3,F135_1,F135_2,F135_3,B1_1,B1_2,B1_3,B90_1,B90_2,B90_3	60,99,82,86,76,58,77,64,72,48,74,62,51,27,41,57,29,43,27,11,19	3.30311e+62	HUWE1
novel_circ_0037997	NW_017189516.1	23259602	23302556	-	42954	206	102183583;	exon:23268723-23268791,exon:23302420-23302556	F45_1,F45_2,F45_3,F65_1,F65_2,F65_3,F90_1,F90_2,F90_3,F120_1,F120_2,F120_3,F135_1,F135_2,F135_3,B1_1,B1_2,B1_3,B90_1,B90_2,B90_3	27,26,36,37,38,39,19,25,21,16,19,22,17,8,9,8,11,7,6,6,2	2.92271e+62	HUWE1
novel_circ_0038003	NW_017189516.1	23728023	23728273	-	250	250	102187752;	exon:23728024-23728273	F45_1,F45_2,F45_3,F65_1,F65_2,F65_3,F90_1,F90_2,F90_3,F120_1,F120_2,F120_3,F135_1,F135_2,F135_3,B1_1,B1_2,B1_3,B90_1,B90_2,B90_3	2,4,3,4,5,6,7,6,2,6,13,6,3,2,4,5,5,4,4,5,3	87,82,107,72,87,71,111,80,93,48,68,38,99,80,81,51,42,89,40,45,36	FAM120C
novel_circ_0038004	NW_017189516.1	23728023	23748082	-	20059	100	102187752;	exon:23747983-23748082	F45_1,F45_2,F65_1,F65_2,F65_3,F90_1,F90_2,F90_3,F120_1,F120_2,F120_3,F135_1,F135_2,F135_3,B1_1,B1_2,B1_3,B90_1	5,4,7,10,3,5,3,4,6,10,3,4,4,8,2,3,5,2	84,74,62,88,65,82,79,80,36,46,31,85,71,71,46,40,70,39	FAM120C
novel_circ_0038009	NW_017189516.1	23954365	23955951	-	1586	150	102188027;	exon:23954366-23954515	F45_1,F45_2,F45_3,F65_1	2,5,4,3	93,90,154,31	WNK3
novel_circ_0038010	NW_017189516.1	23954365	23962868	-	8503	370	102188027;	exon:23954366-23954515,exon:23962649-23962868	F45_1,F45_2,F45_3,F65_1,F65_2,F65_3,F90_1,F90_2,F120_3	9,4,10,5,4,6,3,6,4	69,78,114,31,30,45,12,12,2	WNK3
novel_circ_0038011	NW_017189516.1	23954365	23980619	-	26254	502	102188027;	exon:23954366-23954515,exon:23954676-23954869,exon:23980462-23980619	F45_1,F45_2,F45_3,F65_1,F90_3	5,3,2,2,3	94,107,170,53,14	WNK3
novel_circ_0038012	NW_017189516.1	23954365	23982425	-	28060	150	102188027;	exon:23954366-23954515	F45_1,F45_2,F45_3,F65_1,F65_2,F65_3,F90_3	5,3,7,3,5,2,2	68,79,133,32,25,29,13	WNK3
novel_circ_0038013	NW_017189516.1	23980461	23982425	-	1964	173	102188027;	exon:23982253-23982425	F45_1,F45_2,F45_3,F65_1,F65_2,F65_3,F90_1,F90_2,F90_3,F120_2,F120_3,F135_1,F135_2,F135_3,B1_2,B1_3	32,42,34,44,46,32,16,24,16,13,6,9,4,7,4,2	64,78,100,41,35,35,14,22,22,9,2,2,4,3,3,1	WNK3
novel_circ_0038020	NW_017189516.1	25620349	25625740	+	5391	295	102173930;	exon:25620350-25620475,exon:25623877-25623970,exon:25625666-25625740	F135_3,B1_2,B90_1,B90_2,B90_3	5,3,12,2,8	53101517443335	PFKFB1
novel_circ_0038021	NW_017189516.1	27102533	27114029	+	11496	209	102191597;	exon:27102534-27102642,exon:27103018-27103067,exon:27113980-27114029	F45_1,F45_2,F45_3,F65_2,F90_2,F120_1,F120_3,F135_1,F135_2,B1_1,B1_3,B90_1,B90_2,B90_3	3,5,4,2,4,3,4,3,2,5,8,10,4,3	9.51761e+40	KDM6A
novel_circ_0038023	NW_017189516.1	27102533	27136600	+	34067	339	102191597;	exon:27102534-27102642,exon:27113980-27114029,exon:27126908-27126966,exon:27136480-27136600	F45_1,F45_2,F45_3,F65_1,F65_2,F65_3,F90_1,F90_2,F90_3,F120_1,F120_2,F120_3,F135_1,F135_2,F135_3,B1_1,B1_2,B1_3,B90_1,B90_2,B90_3	24,44,30,24,48,40,22,25,27,28,46,56,44,38,35,25,19,27,27,4,8	119,223,159,145,232,236,145,293,150,181,162,90,291,347,225,208,140,372,329,245,190	KDM6A
novel_circ_0038027	NW_017189516.1	27188740	27205505	+	16765	272	102191597;	exon:27188741-27188870,exon:27205364-27205505	F45_1,F65_1,F65_2,F90_3,F120_2,F135_1,F135_2,F135_3,B1_1,B1_2,B1_3	2,3,3,2,5,4,3,3,3,3,2	1.44119e+32	KDM6A
novel_circ_0038029	NW_017189516.1	27201781	27205505	+	3724	115	102191597;	exon:27201782-27201896	F45_2,F45_3,F65_2,F65_3,F120_1,F120_2,F120_3,F135_1,F135_2,B1_1,B1_3,B90_1	5,2,7,3,4,4,4,2,2,2,2,4	2.5415e+35	KDM6A
novel_circ_0038030	NW_017189516.1	27260195	27260484	-	289	289	102191125;	exon:27260196-27260484	F45_2,F65_2,F90_1,F90_2,F90_3,F120_1,F120_2,F120_3,F135_1,F135_2,F135_3,B1_1,B1_2,B1_3,B90_1,B90_2	2,5,7,6,3,7,11,11,10,7,7,3,9,7,8,7	70,142,119,198,98,136,130,87,76,95,87,54,67,66,75,65	CXHXorf36
novel_circ_0038033	NW_017189516.1	2844656	2855778	-	11122	154	102187036;	exon:2855625-2855778	F45_1,F45_2,F45_3,F65_1,F65_3,F90_2,F90_3,F120_1,F120_2,F135_1,F135_3,B90_3	5,4,3,4,7,3,6,4,4,2,3,4	4.34406e+35	ATRX
novel_circ_0038048	NW_017189516.1	2885183	2895224	-	10041	311	102187036;	exon:2885184-2885356,exon:2895087-2895224	F45_3,F65_1,F65_2,F90_2,F90_3,F120_1,F120_2,F120_3,F135_1,F135_2,F135_3,B1_2,B1_3	4,4,6,2,4,5,4,4,7,3,4,9,3	6.66561e+38	ATRX
novel_circ_0038049	NW_017189516.1	2885183	2904671	-	19488	315	102187036;	exon:2885184-2885356,exon:2904530-2904671	F45_3,F120_2,F120_3,F135_3,B1_1,B1_2,B1_3	3,3,8,5,2,2,6	5.16347e+20	ATRX
novel_circ_0038051	NW_017189516.1	2885183	2939556	-	54373	370	102187036;	exon:2885184-2885356,exon:2928394-2928496,exon:2939463-2939556	F45_1,F45_2,F45_3,F65_1,F65_2,F65_3,F90_1,F90_2,F90_3,F120_1,F120_2,F120_3,F135_1,F135_2,F135_3,B1_1,B1_2,B1_3,B90_1,B90_2,B90_3	18,16,7,14,26,7,25,18,24,35,32,33,20,17,26,10,11,23,10,7,7	4.80441e+62	ATRX
novel_circ_0038052	NW_017189516.1	2885183	2950017	-	64834	304	102187036;	exon:2885184-2885356,exon:2949887-2950017	F45_1,F45_2,F45_3,F65_1,F65_2,F65_3,F90_1,F90_2,F90_3,F120_1,F120_2,F120_3,F135_1,F135_2,F135_3,B1_1,B1_2,B1_3,B90_1,B90_3	8,6,6,2,4,4,7,10,10,18,19,9,13,8,8,4,7,8,7,3	4.71414e+59	ATRX
novel_circ_0038058	NW_017189516.1	2901939	2939556	-	37617	197	102187036;	exon:2928394-2928496,exon:2939463-2939556	F45_1,F45_2,F65_1,F65_2,F65_3,F90_1,F90_2,F90_3,F120_1,F120_2,F120_3,F135_1,F135_2,F135_3,B1_1,B1_2,B1_3,B90_1,B90_2	11,4,5,2,4,6,3,11,10,12,14,9,6,8,4,6,3,5,2	5.33457e+56	ATRX
novel_circ_0038060	NW_017189516.1	2924601	2928496	-	3895	319	102187036;	exon:2924602-2924817,exon:2928394-2928496	F45_1,F45_2,F65_3,F90_1,F90_2,F90_3,F120_1,F120_2,F135_1,F135_2,F135_3,B1_1,B1_3,B90_1	3,5,8,3,2,4,9,3,9,5,7,4,3,4	4.61415e+41	ATRX
novel_circ_0038061	NW_017189516.1	2924601	2939556	-	14955	197	102187036;	exon:2928394-2928496,exon:2939463-2939556	F45_1,F45_2,F45_3,F65_1,F65_2,F65_3,F90_1,F90_2,F90_3,F120_1,F120_2,F120_3,F135_1,F135_2,F135_3,B1_1,B1_2,B1_3,B90_1,B90_2,B90_3	19,10,9,14,10,8,25,10,9,20,16,15,17,17,39,21,11,13,34,19,22	4.15365e+62	ATRX
novel_circ_0038062	NW_017189516.1	2924601	2950017	-	25416	454	102187036;	exon:2924602-2924817,exon:2928394-2928496,exon:2949883-2950017	F45_1,F45_2,F45_3,F65_1,F65_2,F65_3,F90_1,F90_2,F90_3,F120_1,F120_2,F120_3,F135_1,F135_2,F135_3,B1_1,B1_2,B1_3,B90_1,B90_2,B90_3	26,12,20,27,26,10,16,23,24,20,25,41,30,11,19,18,18,17,18,14,11	407,338,437,368,414,266,298,276,301,219,251,217,174,128,208,165,188,168,138,123,92	ATRX
novel_circ_0038063	NW_017189516.1	2924601	2963720	-	39119	420	102187036;	exon:2924602-2924817,exon:2949887-2950017,exon:2963648-2963720	F45_1,F45_2,F45_3,F65_1,F65_2,F65_3,F90_1,F90_2,F90_3,F120_1,F120_2,F120_3,F135_1,F135_2,F135_3,B1_1,B1_2,B1_3	5,13,8,15,5,5,11,5,6,9,6,12,7,4,4,3,4,7	4.37358e+53	ATRX
novel_circ_0038070	NW_017189516.1	2949015	2950017	-	1002	131	102187036;	exon:2949887-2950017	F45_1,F45_2,F45_3,F65_1,F65_2,F90_1,F90_2,F90_3,F120_1,F120_2,F120_3,F135_1,F135_2,F135_3,B1_1,B1_2,B90_1,B90_2,B90_3	11,10,10,7,7,7,3,3,7,18,15,5,4,2,7,2,4,3,2	4.48356e+56	ATRX
novel_circ_0038071	NW_017189516.1	2949015	2963720	-	14705	381	102187036;	exon:2949016-2949192,exon:2949887-2950017,exon:2963648-2963720	F45_1,F45_2,F45_3,F65_1,F65_2,F65_3,F90_1,F90_2,F90_3,F120_1,F120_2,F120_3,F135_1,F135_2,F135_3,B1_1,B1_2,B1_3,B90_1,B90_3	20,22,29,25,25,20,19,30,32,19,25,15,18,17,14,9,7,7,8,6	4.79378e+59	ATRX
novel_circ_0038088	NW_017189516.1	30189001	30192598	+	3597	444	102172980;	exon:30189002-30189121,exon:30190884-30191033,exon:30192425-30192598	F45_3,F65_2,F90_1,F90_2,F90_3,F120_1,F120_2,F120_3,F135_1,F135_2,B1_1,B1_2,B1_3	4,10,3,7,6,6,16,17,7,3,7,2,4	1.65229e+38	CXHXorf38
novel_circ_0038089	NW_017189516.1	30190883	30192598	+	1715	174	102172980;	exon:30192425-30192598	F45_2,F65_1,F65_2,F65_3,F90_1,F90_2,F90_3,F120_1,F120_2,F120_3,F135_1,F135_2,F135_3,B1_1,B1_2,B1_3,B90_3	3,5,3,3,3,10,7,6,17,13,10,3,8,9,4,4,2	160,292,246,98,240,275,257,472,524,618,157,161,106,229,404,168,38	CXHXorf38
novel_circ_0038090	NW_017189516.1	30269871	30271072	-	1201	270	102173826;	exon:30269872-30269991,exon:30270923-30271072	F45_1,F45_2,F45_3,F65_1,F65_2,F65_3,F90_1,F90_2,F90_3,F120_1,F120_2,F120_3,F135_1,F135_2,F135_3,B1_1,B1_2,B1_3,B90_1,B90_2,B90_3	12,8,5,8,15,5,10,14,12,18,30,20,9,4,16,2,3,7,10,4,5	3.18379e+62	ATP6AP2
novel_circ_0038099	NW_017189516.1	31423089	31423547	+	458	458	102176212;	exon:31423090-31423547	F45_3,F65_1,F120_1,F120_2,F120_3,F135_1,F135_2,F135_3,B1_2,B90_1,B90_2,B90_3	3,5,6,7,2,7,3,2,8,20,9,11	78,102,30,52,26,114,85,87,143,137,85,107	XK
novel_circ_0038110	NW_017189516.1	3247439	3257426	+	9987	164	102185993;	exon:3257263-3257426	F45_3,F65_1,F65_2,F120_1,F120_2,F120_3,F135_1,B1_3,B90_3	3,2,3,4,3,3,4,2,3	159,90,124,86,89,61,88,146,105	ATP7A
novel_circ_0038116	NW_017189516.1	3280745	3298909	+	18164	271	102185993;	exon:3280746-3280873,exon:3298767-3298909	F45_1,F45_2,F45_3,F65_2,F65_3,F90_1,F90_2,F90_3,F120_2,F120_3,F135_2,B90_3	2,2,2,5,4,2,2,2,4,2,3,2	95,89,145,93,93,115,68,92,70,71,80,78	ATP7A
novel_circ_0038118	NW_017189516.1	3281875	3286340	+	4465	350	102185993;	exon:3281876-3282030,exon:3286146-3286340	F65_2,F90_3,F120_1,F120_2,F135_1,F135_3,B1_1,B1_3,B90_1,B90_2,B90_3	2,2,7,9,3,4,2,3,7,5,2	97,96,90,86,85,68,75,112,101,73,107	ATP7A
novel_circ_0038135	NW_017189516.1	36313103	36336120	+	23017	367	n/a	intergenic_region:36313104-36313236,intergenic_region:36313496-36313611,intergenic_region:36314099-36314172,intergenic_region:36336077-36336120	F120_1,F135_1,B1_1,B1_2,B90_1,B90_2,B90_3	2,8,3,3,22,27,43	25,23,15,25,51,25,41	--
novel_circ_0038164	NW_017189516.1	37063277	37127227	+	63950	290	102168618;	exon:37063278-37063370,exon:37064781-37064858,exon:37127109-37127227	F45_1,F45_2,F45_3,F65_1,F65_2,F65_3,F90_1,F90_2,F90_3,F120_1,F120_2,F120_3,F135_1,F135_2,F135_3,B1_1,B1_2,B1_3,B90_1,B90_2,B90_3	12,13,10,49,42,13,33,37,50,32,86,40,69,40,58,27,47,44,5,4,5	8.03475e+78	DMD
novel_circ_0038167	NW_017189516.1	37108007	37127227	+	19220	212	102168618;	exon:37108008-37108100,exon:37127109-37127227	F45_1,F45_2,F45_3,F65_1,F65_2,F65_3,F90_1,F90_2,F90_3,F120_1,F120_2,F120_3,F135_1,F135_2,F135_3,B1_1,B1_2,B1_3,B90_2	5,3,4,7,16,4,7,5,2,6,21,2,7,2,15,9,3,3,2	7.18455e+68	DMD
novel_circ_0038168	NW_017189516.1	37108007	37151198	+	43191	306	102168618;	intron:37108008-37108100,intron:37127109-37127227,intron:37151105-37151198	F45_3,F120_1,F120_2,F120_3,F135_2,F135_3,B1_1,B1_3	6,3,4,5,2,4,3,3	3.1669e+24	DMD
novel_circ_0038171	NW_017189516.1	37227670	37229209	+	1539	314	102168618;	exon:37227671-37227852,exon:37229078-37229209	F90_3,F120_1,F120_3,F135_1,F135_2,B1_1,B1_2,B1_3,B90_1,B90_2,B90_3	2,3,5,6,5,2,4,5,5,3,3	7.57927e+37	DMD
novel_circ_0038172	NW_017189516.1	37227670	37300475	+	72805	364	102168618;	exon:37227671-37227852,exon:37300294-37300475	F45_3,F90_2,F90_3,F120_1,F120_2,F120_3,F135_1,F135_2,F135_3,B1_2,B1_3	3,5,8,3,5,13,3,7,7,4,6	5.62149e+41	DMD
novel_circ_0038173	NW_017189516.1	37227670	37317178	+	89508	333	102168618;	exon:37227671-37227852,exon:37317028-37317178	F65_1,F65_2,F90_1,F90_2,F90_3,F120_1,F120_2,F120_3,F135_1,F135_2,F135_3,B1_1,B1_2,B1_3	4,9,4,4,4,9,7,9,9,7,8,3,6,9	6.91865e+50	DMD
novel_circ_0038179	NW_017189516.1	37299433	37300475	+	1042	371	102168618;	exon:37299434-37299622,exon:37300294-37300475	F90_1,F90_2,F90_3,F120_1,F120_2,F135_1,F135_2,B1_1	2,4,2,8,3,3,5,2	1.21815e+31	DMD
novel_circ_0038180	NW_017189516.1	37299433	37317178	+	17745	151	102168618;	exon:37317028-37317178	F65_1,F65_2,F65_3,F90_1,F90_2,F90_3,F120_1,F120_2,F120_3,F135_1,F135_2,F135_3,B1_1,B1_2,B1_3,B90_1	3,9,2,4,3,5,14,24,20,16,8,16,9,7,12,4	6.14788e+56	DMD
novel_circ_0038181	NW_017189516.1	37299433	37335634	+	36201	309	102168618;	exon:37299434-37299622,exon:37335515-37335634	F45_1,F45_2,F65_1,F65_2,F90_1,F90_2,F120_1,F120_2,F120_3,F135_1,F135_2,F135_3,B1_1,B1_2,B1_3	3,2,3,6,3,5,10,17,11,10,14,12,6,7,10	5.4541e+52	DMD
novel_circ_0038184	NW_017189516.1	37299433	37385061	+	85628	176	102168618;	exon:37384886-37385061	F45_2,F65_1,F65_2,F90_1,F90_3,F120_1,F120_2,F120_3,F135_1,F135_2,F135_3,B1_1,B1_2,B1_3,B90_3	3,7,4,2,6,3,19,9,8,4,7,7,13,6,3	3.66484e+49	DMD
novel_circ_0038193	NW_017189516.1	37335514	37385061	+	49547	398	102168618;	exon:37335515-37335634,exon:37356635-37356736,exon:37384886-37385061	F45_1,F65_2,F120_1,F120_2,F120_3,F135_1,F135_3,B1_1,B1_3	3,3,4,3,10,2,4,3,5	5.848e+31	DMD
novel_circ_0038195	NW_017189516.1	37356634	37356971	+	337	210	102168618;	exon:37356635-37356736,exon:37356864-37356971	F65_1,F90_1,F90_2,F90_3,F120_1,F120_2,F135_1,F135_3,B1_1,B90_1,B90_3	2,2,3,6,7,13,8,3,8,19,35	5.7311e+41	DMD
novel_circ_0038197	NW_017189516.1	37356634	37385061	+	28427	386	102168618;	exon:37356635-37356736,exon:37356864-37356971,exon:37384886-37385061	F65_1,F65_2,F90_1,F90_2,F90_3,F120_2,F120_3,F135_1,F135_2,F135_3,B1_1,B1_2,B1_3	5,3,2,2,3,6,19,9,8,9,6,3,5	5.50703e+43	DMD
novel_circ_0038200	NW_017189516.1	37373085	37385061	+	11976	180	102168618;	exon:37373086-37373265	F65_1,F65_2,F65_3,F90_1,F90_3,F120_1,F120_2,F120_3,F135_1,F135_2,F135_3,B1_1,B1_3,B90_1	2,4,3,4,3,4,4,6,10,14,10,5,6,2	5.67738e+48	DMD
novel_circ_0038206	NW_017189516.1	37426906	37444750	+	17844	88	102168618;	exon:37426907-37426994	F65_2,F90_1,F90_2,F90_3,F120_1,F120_2,F120_3,F135_1,F135_2,F135_3,B1_1,B1_2,B1_3,B90_1	7,4,4,4,4,5,14,9,7,7,15,2,4,3	6.71862e+47	DMD
novel_circ_0038209	NW_017189516.1	37438078	37444750	+	6672	242	102168618;	exon:37438079-37438320	F65_2,F120_2,F120_3,F135_1,F135_3,B1_1,B1_2,B1_3	2,3,6,4,3,2,3,2	6.98115e+27	DMD
novel_circ_0038210	NW_017189516.1	37438078	37462537	+	24459	146	102168618;	exon:37462392-37462537	F90_1,F120_1,F120_3,F135_1,F135_2,F135_3,B1_2,B1_3	3,5,2,13,2,4,5,4	8.06866e+25	DMD
novel_circ_0038213	NW_017189516.1	37438078	37480516	+	42438	171	102168618;	exon:37480346-37480516	F65_2,F90_1,F90_2,F90_3,F120_1,F120_2,F120_3,F135_1,B1_1,B1_3	2,8,5,5,10,3,3,5,3,3	7.45993e+33	DMD
novel_circ_0038215	NW_017189516.1	37462391	37467637	+	5246	359	102168618;	exon:37462392-37462537,exon:37467425-37467637	F45_1,F65_2,F90_3,F120_1,F120_2,F120_3,F135_1,F135_2,F135_3,B1_1,B1_2,B1_3,B90_1,B90_2,B90_3	5,2,3,7,14,4,7,10,15,10,8,8,8,5,3	4.47641e+49	DMD
novel_circ_0038220	NW_017189516.1	37857805	37907323	+	49518	474	102168618;	exon:37857806-37857981,exon:37904573-37904720,exon:37907174-37907323	F65_1,F65_2,F90_2,F90_3,F120_1,F120_2,F120_3,F135_1,F135_2,F135_3,B1_1,B1_2,B1_3	4,2,6,2,6,5,12,6,5,7,6,2,3	3.80487e+38	DMD
novel_circ_0038230	NW_017189516.1	38092709	38097653	+	4944	240	102168618;	intron:38092710-38092795,intron:38093399-38093434,intron:38097536-38097653	F65_1,F65_3,F120_1,F120_2,F120_3,F135_2,F135_3,B1_2,B1_3,B90_1,B90_2	2,2,8,3,10,2,5,3,6,3,7	176,94,287,436,240,263,282,347,269,305,195	DMD
novel_circ_0038235	NW_017189516.1	39088727	39093597	+	4870	297	102169658;	exon:39088728-39088812,exon:39089049-39089170,exon:39093508-39093597	F45_1,F45_2,F45_3,F65_1,F65_2,F65_3,F90_1,F90_2,F90_3,F120_1,F120_2,F120_3,F135_1,F135_2,F135_3,B1_1,B1_2,B1_3,B90_1,B90_2,B90_3	3,2,7,9,28,11,9,14,14,29,25,16,19,18,23,27,14,35,6,40,4	19,13,17,22,20,18,35,27,33,21,26,10,16,35,20,11,6,21,28,38,22	TAB3
novel_circ_0038236	NW_017189516.1	39088727	39111376	+	22649	507	102169658;	exon:39088728-39088812,exon:39089049-39089170,exon:39108058-39108165,exon:39111185-39111376	F45_1,F45_2,F45_3,F65_1,F65_2,F65_3,F90_1,F90_2,F90_3,F120_1,F120_2,F120_3,F135_1,F135_2,F135_3,B1_1,B1_2,B1_3,B90_1,B90_2	4,4,5,7,5,6,4,4,6,3,12,9,6,3,3,3,2,2,5,5	27,26,27,43,29,34,51,57,52,37,42,12,28,47,35,20,11,37,49,57	TAB3
novel_circ_0038244	NW_017189516.1	45298772	45313546	-	14774	301	102179928;	exon:45298773-45298947,exon:45312683-45312775,exon:45313514-45313546	F45_3,F65_1,F65_2,F90_3,F120_1,F120_2,F120_3,F135_1,B1_3	2,2,4,2,4,2,6,4,2	182,150,153,136,178,190,83,32,95	POLA1
novel_circ_0038248	NW_017189516.1	45366648	45396254	-	29606	113	102179928;	exon:45396142-45396254	F65_2,F120_1,F120_2,F135_3,B1_1,B1_2,B1_3,B90_1	4,2,3,2,2,3,4,2	99,58,72,47,39,47,57,34	POLA1
novel_circ_0038255	NW_017189516.1	45892819	45896366	-	3547	89	102181669;	exon:45896278-45896366	F45_1,F45_2,F45_3,F65_1,F65_2,F90_2,F90_3,F120_2,F120_3,B1_2,B1_3,B90_1	5,5,4,6,2,11,4,4,3,6,3,2	171,227,180,169,294,238,153,135,83,90,243,179	ZFX
novel_circ_0038259	NW_017189516.1	45982246	45983584	-	1338	314	102182292;	exon:45982247-45982368,exon:45982458-45982585,exon:45983521-45983584	F45_1,F45_3,F65_2,F65_3,F90_1,F90_2,F90_3,F120_2,F120_3,F135_1,B1_1,B1_2,B90_1	2,2,3,6,3,6,5,3,3,2,6,2,4	7.94659e+39	EIF2S3
novel_circ_0038262	NW_017189516.1	46135152	46150414	+	15262	298	102189293;	exon:46135153-46135260,exon:46136663-46136771,exon:46150334-46150414	F45_2,F45_3,F65_1,F65_2,F90_1,F90_2,F120_1,F120_2,F120_3,F135_1,F135_2,F135_3,B1_1,B1_3	4,3,2,4,4,2,7,3,7,8,2,4,2,5	1.67206e+41	APOO
novel_circ_0038266	NW_017189516.1	46278883	46285388	+	6505	158	102189567;	exon:46278884-46278967,exon:46285315-46285388	F45_2,F45_3,F65_1,F65_2,F90_1,F90_3,F120_2,F120_3,F135_1,F135_2,F135_3,B1_1,B1_2,B90_1,B90_3	2,2,3,2,2,7,2,4,3,2,3,3,5,3,2	2.44364e+44	ACOT9
novel_circ_0038273	NW_017189516.1	48118942	48120640	-	1698	336	102190676;	exon:48119456-48119615,exon:48120465-48120640	F45_1,F45_2,F45_3,F65_1,F65_2,F65_3,F90_1,F90_3,F120_1,F120_2,F120_3,F135_1,F135_2,F135_3,B1_1,B1_2,B1_3	10,6,8,9,7,5,6,5,8,7,7,8,5,2,11,5,4	5.52491e+50	SMS
novel_circ_0038275	NW_017189516.1	48206979	48208774	-	1795	76	102190948;	exon:48208699-48208774	F45_1,F45_2,F45_3,F65_1,F65_2,F65_3,F90_1,F90_2,F90_3,F120_1,F120_2,F120_3,F135_1,F135_2,F135_3,B1_1,B1_2,B1_3,B90_1,B90_2,B90_3	11,10,14,26,16,11,10,15,16,14,20,48,12,20,16,12,14,10,3,4,4	102,134,158,111,118,61,74,84,84,89,87,77,77,112,88,90,88,149,128,92,69	MBTPS2
novel_circ_0038276	NW_017189516.1	48206979	48209385	-	2406	138	102190948;	exon:48208699-48208774,exon:48209324-48209385	F45_1,F45_2,F45_3,F65_1,F65_2,F65_3,F90_1,F90_2,F90_3,F120_1,F120_2,F120_3,F135_1,F135_2,F135_3,B1_1,B1_2,B1_3,B90_1	17,9,17,26,24,11,13,12,11,21,21,27,13,7,11,11,18,8,11	55,63,83,51,62,33,52,43,44,55,54,32,43,62,47,49,38,72,75	MBTPS2
novel_circ_0038283	NW_017189516.1	48234436	48236619	-	2183	315	102190948;	exon:48234437-48234564,exon:48235423-48235505,exon:48236516-48236619	F45_1,F45_2,F45_3,F65_1,F65_2,F65_3,F90_1,F90_2,F90_3,F120_1,F120_2,F120_3,F135_1,F135_2,F135_3,B1_1,B1_2,B1_3,B90_1,B90_2,B90_3	136,123,130,195,203,146,150,150,187,255,227,316,190,151,129,101,124,115,52,49,31	93,97,147,76,93,67,79,71,68,93,104,83,92,98,110,104,93,107,95,107,79	MBTPS2
novel_circ_0038290	NW_017189516.1	48650557	48652468	-	1911	354	102191224;	exon:48650558-48650772,exon:48651807-48651855,exon:48652379-48652468	F45_1,F45_3,F65_3,F90_3,F120_1,F120_2,F120_3,F135_1,F135_2,F135_3	2,3,2,3,7,4,3,4,2,11	41,33,26,25,46,49,70,113,71,105	CNKSR2
novel_circ_0038291	NW_017189516.1	48650557	48669306	-	18749	427	102191224;	exon:48650558-48650772,exon:48669095-48669306	F90_3,F120_1,F120_2,F135_1,F135_2,F135_3	2,2,2,2,2,3	25,45,55,118,88,119	CNKSR2
novel_circ_0038292	NW_017189516.1	48650557	48674668	-	24111	134	102191224;	exon:48674535-48674668	F45_1,F45_3,F65_2,F65_3,F90_2,F90_3,F120_1,F120_2,F120_3,F135_1,F135_2,F135_3,B90_1	6,2,8,3,4,3,6,4,6,9,5,3,2	63,47,73,39,46,32,53,54,62,114,97,114,42	CNKSR2
novel_circ_0038303	NW_017189516.1	49872919	49891633	+	18714	270	102184607;	exon:49872920-49873036,exon:49879238-49879319,exon:49891563-49891633	F45_1,F45_2,F45_3,F65_2,F90_1,F90_2,F90_3,F120_1,F120_2,F120_3,F135_1,F135_2,F135_3,B1_1,B1_2,B1_3,B90_3	3,2,5,3,4,7,11,15,21,21,17,13,21,22,12,14,3	1.98167e+54	RPS6KA3
novel_circ_0038307	NW_017189516.1	49886480	49891633	+	5153	232	102184607;	exon:49886481-49886561,exon:49887554-49887633,exon:49891563-49891633	F45_2,F45_3,F65_1,F90_1,F90_2,F90_3,F120_1,F120_2,F120_3,F135_1,F135_2,F135_3,B1_1,B1_2,B1_3,B90_1,B90_2,B90_3	5,4,8,8,3,4,16,19,19,12,10,17,13,14,15,12,6,5	1.94267e+59	RPS6KA3
novel_circ_0038312	NW_017189516.1	49901560	49905816	+	4256	341	102184607;	exon:49901561-49901685,exon:49903625-49903750,exon:49905727-49905816	F45_2,F45_3,F65_1,F65_2,F65_3,F90_1,F90_2,F90_3,F120_1,F120_2,F120_3,F135_1,F135_2,F135_3,B1_1,B1_2,B1_3,B90_1	4,3,3,4,4,7,4,12,19,20,10,18,15,9,16,10,9,5	1.35209e+57	RPS6KA3
novel_circ_0038313	NW_017189516.1	50055124	50059477	+	4353	75	102186200;	exon:50055125-50055199	F45_1,F45_2,F45_3,F65_1,F65_2,F65_3,F90_2,F120_1,F120_2,F120_3,F135_1,F135_3,B1_1,B90_1,B90_2	5,3,4,9,7,2,2,2,6,4,2,3,2,2,3	79,38,93,59,63,58,38,51,30,42,32,39,40,42,70	CXHXorf23
novel_circ_0038317	NW_017189516.1	50081745	50086834	+	5089	367	102186200;	exon:50081746-50081860,exon:50083891-50083986,exon:50086679-50086834	F45_2,F65_1,F65_2,F65_3,F120_3,F135_1,B90_1,B90_2	6,4,5,2,5,9,4,4	70,40,47,67,49,59,64,99	CXHXorf23
novel_circ_0038318	NW_017189516.1	50081745	50088147	+	6402	486	102186200;	exon:50081746-50081860,exon:50083891-50083986,exon:50086679-50086834,exon:50088029-50088147	F90_1,F90_3,F120_1,F120_2,F120_3,F135_1,F135_2,F135_3,B1_1	2,5,10,11,13,17,10,2,3	36,33,45,39,29,27,24,20,22	CXHXorf23
novel_circ_0038340	NW_017189516.1	51692244	51719548	+	27304	290	108633251;	exon:51692245-51692290,exon:51719305-51719548	F45_1,F45_2,F45_3,F65_1,F65_2,F65_3,F90_1,F90_2,F90_3,F120_1,F120_2,F120_3,F135_1,F135_2,F135_3,B1_1,B1_2,B1_3	16,16,15,17,28,12,21,17,10,12,23,15,9,2,7,5,3,3	81,50,97,50,43,68,62,43,52,18,30,26,16,10,15,8,14,9	LOC108633251
novel_circ_0038346	NW_017189516.1	51763621	51803100	-	39479	333	108634347;	exon:51763622-51763816,exon:51802963-51803100	F45_1,F45_3,F65_1,F65_2,F90_1,F90_2,F90_3,F120_1,F120_3,F135_1,F135_2,F135_3,B1_1,B1_3	3,2,5,7,3,3,3,5,10,2,6,2,4,6	5.01385e+41	LOC108634347
novel_circ_0038347	NW_017189516.1	51763621	51805748	-	42127	456	108634347;	exon:51763622-51763816,exon:51802963-51803100,exon:51805626-51805748	F45_1,F45_2,F45_3,F65_1,F65_2,F65_3,F90_1,F90_2,F90_3,F120_1,F120_2,F120_3,F135_1,F135_2,F135_3,B1_1,B1_2,B1_3	14,7,5,26,35,10,26,28,10,29,36,56,19,24,21,11,20,16	5.24346e+54	LOC108634347
novel_circ_0038350	NW_017189516.1	51799049	51805748	-	6699	261	108634347;	exon:51802963-51803100,exon:51805626-51805748	F45_1,F65_1,F65_2,F90_1,F90_2,F90_3,F120_2,F120_3,F135_3,B1_1,B1_2,B1_3,B90_1	3,6,9,3,6,10,3,2,6,2,3,3,3	4.65494e+39	LOC108634347
novel_circ_0038351	NW_017189516.1	51799049	51822093	-	23044	183	108634347;	exon:51799050-51799232	F45_1,F45_2,F65_1,F90_2,F90_3,F120_1,F120_2,F120_3	5,2,4,2,3,4,3,3	4.30292e+24	LOC108634347
novel_circ_0038369	NW_017189516.1	53206085	53217016	-	10931	336	102174285;	exon:53206086-53206191,exon:53215756-53215901,exon:53216933-53217016	F45_1,F45_2,F45_3,F65_1,F65_2,F65_3,F90_1,F90_2,F90_3,F120_1,F120_2,F120_3,F135_1,F135_2,F135_3,B1_2	6,6,6,4,6,2,5,3,5,6,4,5,3,2,6,4	48,38,50,20,13,32,25,14,20,22,8,6,2,1,2,3	REPS2
novel_circ_0038385	NW_017189516.1	53306829	53322201	-	15372	302	102174285;	exon:53306830-53306924,exon:53320009-53320151,exon:53322138-53322201	F45_1,F45_2,F45_3,F65_1,F65_2,F65_3,F90_1,F90_2,F90_3,F120_1,F120_2,F120_3,F135_1,F135_2,F135_3,B1_1,B1_3	5,2,4,17,6,6,14,10,10,10,16,18,9,5,5,5,7	41,57,82,13,17,49,43,27,45,23,37,17,5,5,8,2,8	REPS2
novel_circ_0038388	NW_017189516.1	53320008	53322201	-	2193	207	102174285;	exon:53320009-53320151,exon:53322138-53322201	F45_3,F90_1,F120_1,F120_2,F120_3,F135_1	4,3,2,5,6,4	97,54,29,36,28,9	REPS2
novel_circ_0038394	NW_017189516.1	5351378	5360155	-	8777	226	102177316;	exon:5351379-5351604	F65_2,F120_1,F120_2,F120_3,F135_1,B1_3	3,4,4,4,2,3	115,116,79,101,84,98	CHM
novel_circ_0038395	NW_017189516.1	5351378	5360159	-	8781	226	102177316;	exon:5351379-5351604	F45_1,F45_2,F45_3,F65_1,F65_2,F90_1,F90_2,F90_3,F120_1,F120_2,F120_3,F135_1,F135_2,F135_3,B1_1,B1_2	12,7,12,21,12,17,13,6,18,16,29,6,12,15,5,6	106,108,163,103,113,117,100,94,115,79,100,83,99,82,71,76	CHM
novel_circ_0038397	NW_017189516.1	5351378	5383361	-	31983	198	102177316;	exon:5377586-5377710,exon:5383289-5383361	F45_1,F45_2,F45_3,F65_1,F65_2,F65_3,F90_1,F90_2,F90_3,F120_1,F120_2,F120_3,F135_1,F135_3,B1_1,B1_2,B1_3,B90_2,B90_3	3,5,6,9,8,8,5,4,5,14,15,7,6,11,7,7,6,3,4	91,93,154,50,100,117,89,89,96,102,65,87,54,64,67,63,91,119,101	CHM
novel_circ_0038400	NW_017189516.1	5354582	5360159	-	5577	121	102177316;	exon:5354583-5354703	F45_1,F65_1,F65_2,F65_3,F90_1,F90_2,F120_3,F135_2,B1_3	2,4,2,3,4,5,5,2,2	159,150,157,128,139,142,122,96,127	CHM
novel_circ_0038402	NW_017189516.1	5357908	5383361	-	25453	315	102177316;	exon:5357909-5358025,exon:5377586-5377710,exon:5383289-5383361	F45_1,F45_2,F45_3,F65_1,F65_2,F90_1,F90_2,F90_3,F120_1,F120_2,F120_3,F135_1,F135_3,B1_1,B1_2,B1_3	9,2,9,8,6,3,2,5,13,5,16,4,7,7,4,5	114,101,152,100,136,107,145,115,109,117,161,84,85,96,72,124	CHM
novel_circ_0038406	NW_017189516.1	53610789	53643250	-	32461	249	102176313;	exon:53610790-53610833,exon:53643046-53643250	F45_1,F65_1,F65_2,F90_1,F90_3,F120_1,F120_2,F120_3,F135_3,B1_1	2,7,4,5,4,5,3,3,3,3	114,119,132,84,117,96,95,81,155,126	CTPS2
novel_circ_0038409	NW_017189516.1	53614812	53625168	-	10356	322	102176313;	exon:53614813-53614901,exon:53621670-53621821,exon:53625088-53625168	F135_2,B1_1,B1_2,B1_3	2,2,2,2	196141110206	CTPS2
novel_circ_0038410	NW_017189516.1	53621669	53626395	-	4726	282	102176313;	exon:53625088-53625168,exon:53626048-53626131,exon:53626279-53626395	F65_1,F65_2,F65_3,F90_2,F90_3,F120_1,F120_2,F120_3,F135_1,F135_2,F135_3,B1_1,B1_3	5,10,3,2,2,4,5,12,7,6,2,3,3	1.61131e+38	CTPS2
novel_circ_0038414	NW_017189516.1	5377585	5383361	-	5776	292	102177316;	exon:5377586-5377710,exon:5381059-5381152,exon:5383289-5383361	F45_2,F45_3,F65_2,F65_3,F90_2,F90_3,F120_1,F120_2,F120_3,F135_1,F135_2,B1_3,B90_1,B90_2,B90_3	4,5,2,7,7,4,3,5,5,6,3,2,2,3,2	100,151,113,123,115,108,108,69,90,57,84,99,99,130,108	CHM
novel_circ_0038417	NW_017189516.1	54478139	54487460	-	9321	310	102178809;	exon:54478140-54478195,exon:54484541-54484635,exon:54486502-54486540,exon:54487341-54487460	F45_1,F45_2,F45_3,F65_1,F65_2,F65_3,F90_1,F90_2,F90_3,F120_1,F120_2,F120_3,F135_1,F135_2,F135_3,B1_1,B1_2,B1_3,B90_1,B90_2,B90_3	11,19,18,13,42,13,21,14,20,29,34,51,36,23,30,29,13,26,11,11,6	71,42,54,40,43,26,28,30,27,25,17,28,14,31,15,11,15,39,26,17,10	ZRSR2
novel_circ_0038429	NW_017189516.1	54978058	54986387	+	8329	151	102185910;	exon:54978059-54978209	F120_2,F135_1,F135_2,F135_3,B1_1,B90_2	2,5,9,6,2,5	3.22196e+22	ASB11
novel_circ_0038440	NW_017189516.1	56530801	56533043	-	2242	419	102168711;	exon:56530802-56530975,exon:56531306-56531442,exon:56532936-56533043	F65_2,F65_3,F90_3,F120_1,F120_2,F120_3,F135_1,F135_3,B1_3	2,5,2,4,3,5,8,6,2	102,77,91,84,74,75,73,58,103	OFD1
novel_circ_0038443	NW_017189516.1	58954284	58954541	+	257	257	102174105;	exon:58954285-58954541	F45_1,F45_2,F45_3,F65_1,F65_2,F65_3,F90_1,F90_2,F90_3,F120_1,F120_2,F120_3,F135_1,F135_2,F135_3,B1_1,B1_3,B90_1,B90_2,B90_3	5,8,14,3,12,5,3,3,2,10,7,6,11,6,3,3,4,11,16,19	65,49,64,38,30,32,40,38,32,24,29,24,24,20,27,29,54,54,60,29	ARHGAP6
novel_circ_0038454	NW_017189516.1	60551457	60559372	+	7915	74	102189748;	intron:60551458-60551531	F45_1,F45_2,F45_3,F65_1,F65_2,F90_1,F90_2,F90_3,F120_1,F120_2,F120_3,F135_1,F135_2,F135_3,B1_2,B1_3,B90_1	2,2,2,9,5,9,4,8,18,12,4,5,6,7,4,2,2	64,43,115,58,51,46,47,45,46,63,35,77,52,53,61,51,58	TBL1X
novel_circ_0038457	NW_017189516.1	60680180	60696093	+	15913	207	102189748;	exon:60680181-60680326,exon:60696033-60696093	F65_1,F65_2,F90_1,F120_1,F120_2,F120_3,F135_1,F135_2,F135_3,B1_3	2,2,2,2,2,6,7,3,7,2	2.9825e+29	TBL1X
novel_circ_0038462	NW_017189516.1	60866045	60869586	+	3541	98	108634335;	exon:60869489-60869586	F45_1,F45_2,F45_3,F65_1,F65_2,F65_3,F90_1,F90_2,F120_1,F120_2,F120_3,F135_1,F135_2,F135_3,B1_1,B1_2,B90_1	3,6,5,6,5,5,3,2,3,8,8,4,2,3,6,5,5	7,24,28,17,19,19,16,8,12,4,2,5,3,3,3,4,9	SHROOM2
novel_circ_0038467	NW_017189516.1	61082848	61090027	+	7179	315	102190597;	exon:61082849-61083033,exon:61089898-61090027	F45_1,F65_1,F65_2,F65_3,F90_1,F90_2,F90_3,F120_1,F120_2,F120_3,F135_3,B1_2	5,5,4,3,11,15,11,7,4,5,2,2	122,155,138,85,121,107,66,63,27,26,28,12	ANOS1
novel_circ_0038468	NW_017189516.1	61082848	61102339	+	19491	330	102190597;	exon:61082849-61083033,exon:61102195-61102339	F45_1,F65_1,F65_3,F90_1,F90_2,F90_3	3,5,4,2,3,5	136,126,95,95,109,50	ANOS1
novel_circ_0038473	NW_017189516.1	61283006	61283305	-	299	299	n/a	intergenic_region:61283007-61283305	F45_1,F65_2,F65_3,F90_1,F90_3,F120_3,F135_1,B1_1,B1_2,B1_3	9,4,4,2,2,5,7,3,5,2	17,21,10,7,16,4,7,4,2,4	--
novel_circ_0038474	NW_017189516.1	61324459	61325741	-	1282	456	108634329;	exon:61324460-61324653,exon:61325480-61325741	F45_1,F45_2,F45_3,F65_1,F65_2,F90_1,F90_2,F90_3,F120_1,F120_2,F120_3,F135_2,F135_3,B1_1,B1_2,B1_3,B90_1,B90_2,B90_3	11,41,39,7,24,2,14,4,9,6,15,5,8,7,10,9,4,4,3	37,50,52,29,35,20,24,28,27,15,7,10,8,5,4,12,10,7,9	LOC108634329
novel_circ_0038481	NW_017189516.1	61426099	61451279	-	25180	241	108634329;	intron:61426100-61426238,intron:61451178-61451279	F45_3,F65_2,F90_1,F90_2,F90_3,F120_3,F135_1	2,3,6,3,3,5,3	60,44,25,35,33,15,14	LOC108634329
novel_circ_0038483	NW_017189516.1	61451177	61488626	-	37449	246	108634329;	exon:61451178-61451279,exon:61488483-61488626	F45_1,F45_2,F45_3,F65_1,F65_2,F65_3,F90_2,F90_3,F120_3,B1_2	4,3,4,4,7,2,3,2,8,3	39,70,72,41,58,32,44,40,28,19	LOC108634329
novel_circ_0038484	NW_017189516.1	61451177	61505342	-	54165	301	108634329;	exon:61451178-61451279,exon:61505144-61505342	F45_2,F65_2,F65_3,F90_3,F120_1,F120_2,F120_3,B1_3	4,6,2,8,4,4,9,3	107,90,58,108,191,128,149,87	LOC108634329
novel_circ_0038495	NW_017189516.1	61505143	61511790	-	6647	253	108634329;	exon:61511538-61511790	F45_1,F45_2,F45_3,F65_3,F90_1,F90_2,F90_3,F120_1,F120_2,F120_3,F135_1,F135_2,F135_3,B1_1,B1_2,B1_3,B90_1,B90_2	2,2,6,2,7,2,6,8,7,5,13,7,2,8,10,5,3,9	56,72,107,52,38,60,50,107,82,75,65,41,39,50,70,58,39,20	LOC108634329
novel_circ_0038496	NW_017189516.1	61505143	61513134	-	7991	328	108634329;	exon:61505144-61505342,exon:61513006-61513134	F45_1,F45_2,F45_3,F65_1,F65_2,F65_3,F90_1,F90_2,F90_3,F120_1,F120_2,F120_3,F135_1,F135_2,F135_3,B1_1,B1_2,B1_3,B90_1,B90_2,B90_3	13,30,17,34,23,16,36,40,50,105,63,86,98,50,61,48,87,78,23,26,10	64,60,96,42,59,49,32,55,45,69,54,44,42,26,31,29,34,37,49,24,20	LOC108634329
novel_circ_0038497	NW_017189516.1	61505143	61518137	-	12994	287	108634329;	intron:61505144-61505342,intron:61518050-61518137	F65_2,F120_1,F135_1,F135_2,F135_3,B1_2	5,12,8,5,3,4	34,41,19,14,17,21	LOC108634329
novel_circ_0038519	NW_017189516.1	65234923	65238165	+	3242	285	102176517;	exon:65234924-65234981,exon:65236714-65236791,exon:65238017-65238165	F45_1,F45_2,F45_3,F65_1,F90_1,F90_2,F120_2,F120_3,F135_1,F135_2,F135_3,B1_1,B90_1,B90_2	5,2,4,11,3,3,6,8,6,3,5,4,3,2	97,93,101,72,50,45,52,30,35,15,31,20,21,18	PRKX
novel_circ_0038524	NW_017189516.1	65298118	65306050	+	7932	387	n/a	intergenic_region:65298119-65298357,intergenic_region:65305430-65305479,intergenic_region:65305953-65306050	F45_1,F45_2,F45_3,F65_2,F65_3,F90_1,F90_2,F90_3,F120_1,F120_2,F120_3	9,4,13,3,4,7,7,5,5,3,3	8,5,8,2,2,4,1,2,5,8,8	--
novel_circ_0038528	NW_017189516.1	65305429	65306050	+	621	269	108634295;	exon:65305430-65305479,exon:65305732-65305852,exon:65305953-65306050	F45_3,F65_1,F65_2,F90_1,F90_2,F90_3,F120_1,F120_2,B1_2	5,5,2,7,4,4,9,12,2	12,5,4,2,2,6,6,2,1	LOC108634295
novel_circ_0038532	NW_017189516.1	65504333	65508071	+	3738	167	102176596;	exon:65504334-65504378,exon:65507950-65508071	F45_1,F45_3,F65_1,F65_2,F90_1,F90_2,F90_3,F120_1,F120_2,F120_3,F135_1,F135_2,F135_3,B1_1,B1_2,B1_3	4,5,4,5,3,9,18,11,10,2,4,4,4,9,5,4	97,115,126,94,61,48,48,77,61,57,18,17,31,30,43,80	ARSE
novel_circ_0038533	NW_017189516.1	65504333	65509304	+	4971	168	102176596;	exon:65504334-65504378,exon:65509182-65509304	F45_3,F65_1,F65_2,F90_2,F90_3,F135_1,F135_2,F135_3,B1_1,B1_3	8,8,12,4,5,3,6,5,5,2	124,144,81,57,53,19,16,32,40,75	ARSE
novel_circ_0038536	NW_017189516.1	65507949	65512004	+	4055	245	102176596;	exon:65507950-65508071,exon:65509182-65509304	F45_3,F90_3,F120_1,F120_2,F120_3,F135_1,F135_3,B1_2	3,4,3,2,8,5,3,2	113,53,63,55,54,19,23,53	ARSE
novel_circ_0038539	NW_017189516.1	65527339	65528288	+	949	137	102181292;	exon:65527340-65527476	F45_1,F65_1,F65_2,F65_3,F90_1,F120_1,F120_2,F120_3,F135_1,F135_2,F135_3,B1_2,B1_3,B90_2	3,5,4,3,6,10,14,9,8,4,4,3,5,2	9,3,4,17,17,8,11,21,5,11,6,9,11,7	LOC102181292
novel_circ_0038544	NW_017189516.1	65541938	65542425	-	487	487	n/a	intergenic_region:65541939-65542425	F45_1,F45_2,F45_3,F65_1,F65_2,F65_3,F90_1,F90_2,F90_3,F120_1,F120_2,F120_3,F135_1,F135_2,F135_3,B1_1,B1_2,B1_3,B90_1	87,43,36,68,141,32,123,46,158,46,58,41,68,13,60,58,5,33,2	307,254,328,549,467,186,292,255,344,105,122,78,29,5,20,14,26,21,9	--
novel_circ_0038547	NW_017189516.1	65549199	65552397	-	3198	223	102175944;	exon:65552175-65552397	F45_1,F45_2,F45_3,F65_1,F65_2,F65_3,F90_1,F90_2,F90_3,F120_2,F120_3,F135_2,F135_3,B1_1,B1_2,B1_3,B90_1	31,34,18,52,58,27,35,40,71,23,59,2,3,3,6,2,2	464,342,491,719,620,242,365,395,390,178,131,10,20,9,70,30,6	GYG2
novel_circ_0038548	NW_017189516.1	65549199	65556253	-	7054	175	102175944;	exon:65556079-65556253	F45_1,F45_2,F45_3,F65_1,F65_2,F90_1,F90_2,F90_3,F120_1,F120_2,F120_3,F135_3,B1_1,B1_2	4,7,4,4,6,3,6,7,10,22,7,4,2,4	343,247,378,658,567,324,413,374,133,150,113,16,9,54	GYG2
novel_circ_0038551	NW_017189516.1	65552174	65556253	-	4079	175	102175944;	exon:65556079-65556253	F45_3,F65_1,F65_2,F65_3,F90_1,F90_2,F120_1,F120_2,F135_3	2,3,5,4,10,4,4,11,4	513,682,598,213,386,424,143,169,35	GYG2
novel_circ_0038552	NW_017189516.1	65553460	65553986	-	526	289	102175944;	exon:65553461-65553586,exon:65553824-65553986	F45_1,F45_2,F45_3,F65_1,F65_2,F65_3,F90_1,F90_2,F90_3,F120_1,F120_2,F120_3,F135_1,F135_2,F135_3	5,2,9,8,11,4,8,10,10,13,9,9,5,4,4	429,349,493,623,565,269,310,299,308,130,172,121,40,8,29	GYG2
novel_circ_0038553	NW_017189516.1	65553460	65556253	-	2793	175	102175944;	exon:65556079-65556253	F45_2,F65_1,F65_2,F90_1,F90_3,F120_1,F120_2,F120_3,B1_2,B1_3	4,2,12,3,3,2,5,5,2,2	293,550,524,291,282,111,149,104,57,24	GYG2
novel_circ_0038561	NW_017189516.1	65614362	65615334	-	972	270	102180751;	exon:65614363-65614431,exon:65614668-65614820,exon:65615287-65615334	F45_2,F65_1,F65_2,F65_3,F90_1,F90_2,F90_3,F120_1,F120_2,F120_3,F135_1,B1_1,B90_1,B90_2,B90_3	6,5,10,5,8,2,5,9,10,14,3,5,4,4,4	9.89991e+44	CD99
novel_circ_0038562	NW_017189516.1	65682331	65685490	+	3159	163	102175668;	exon:65685328-65685490	F45_1,F45_2,F45_3,F65_1,F65_2,F65_3,F90_1,F90_2,F90_3,F120_1,F120_2,F120_3,F135_1,B1_2,B1_3,B90_3	9,9,8,12,4,10,4,5,3,5,9,5,7,4,4,3	47,66,66,39,36,37,27,45,41,11,15,17,13,33,40,22	ZC4H2
novel_circ_0038565	NW_017189516.1	682345	708454	+	26109	298	102182389;	intron:682346-682514,intron:708326-708454	F45_1,F45_2,F45_3,F65_1,F65_2,F65_3,F90_1,F90_2,F90_3,F120_1,F120_2,F120_3,F135_1,F135_2,B1_1,B1_2,B1_3,B90_3	10,12,8,7,11,6,3,4,6,15,16,18,6,3,4,5,3,3	70,76,99,66,82,75,55,64,80,52,74,44,43,51,38,33,73,23	BRWD3
novel_circ_0038567	NW_017189516.1	687979	689684	+	1705	383	102182389;	exon:687980-688140,exon:689463-689684	F45_1,F45_2,F45_3,F65_1,F65_2,F65_3,F90_1,F90_2,F90_3,F120_1,F120_2,F120_3,F135_1,F135_2,F135_3,B1_1,B1_2,B1_3,B90_1,B90_2,B90_3	7,6,4,14,3,7,3,3,6,6,13,5,11,5,8,10,9,7,6,4,2	136,129,200,138,110,98,140,123,111,88,101,93,69,85,106,89,65,136,59,50,43	BRWD3
novel_circ_0038572	NW_017189516.1	702570	708454	+	5884	234	102182389;	exon:702571-702675,exon:708326-708454	F45_1,F45_3,F65_1,F65_2,F65_3,F90_1,F90_2,F90_3,F120_1,F120_2,F120_3,F135_1,F135_2,F135_3,B1_1,B1_2,B90_1	8,10,8,6,5,3,5,5,8,2,7,4,3,5,4,2,4	147,191,126,147,121,118,102,140,89,107,75,69,82,90,118,71,51	BRWD3
novel_circ_0038575	NW_017189516.1	702570	726729	+	24159	219	102182389;	exon:702571-702675,exon:726616-726729	F45_1,F45_2,F65_1,F65_2,F65_3,F90_1,F90_2,F120_3,F135_1,B1_3	2,3,2,3,2,2,3,4,2,2	174,153,124,121,104,137,111,78,75,164	BRWD3
novel_circ_0038580	NW_017189516.1	7134686	7148472	-	13786	221	n/a	intergenic_region:7134687-7134804,intergenic_region:7148370-7148472	F45_1,F45_2,F45_3,F65_1,F65_2,F65_3,F90_1,F90_2,F90_3,F120_1,F120_2,F120_3,F135_1,F135_2,F135_3,B1_1,B1_2,B1_3,B90_1,B90_2,B90_3	19,18,23,57,52,20,74,55,83,100,128,139,104,129,121,115,81,93,17,9,22	136,106,126,170,172,99,193,180,182,111,172,151,166,91,139,162,135,156,41,30,50	--
novel_circ_0038587	NW_017189516.1	7294118	7300955	-	6837	147	n/a	intergenic_region:7300809-7300955	F45_1,F45_3,F65_1,F65_2,F65_3	2,7,2,3,3	42,39,26,20,22	--
novel_circ_0038588	NW_017189516.1	7596981	7608637	+	11656	231	102188388;	exon:7606275-7606401,exon:7608534-7608637	F45_2,F45_3,F65_1,F65_2,F65_3,F90_1,F90_2,F135_1	3,3,2,5,3,2,2,2	43,69,30,26,34,26,20,2	ZDHHC15
novel_circ_0038595	NW_017189516.1	8161616	8162755	+	1139	277	102190496;	exon:8161617-8161809,exon:8162672-8162755	F45_1,F45_2,F45_3,F65_1,F65_2,F65_3,F90_1,F90_2,F90_3,F120_1,F120_2,F120_3,F135_1,F135_2,F135_3,B1_1,B1_2,B1_3,B90_1,B90_3	9,13,6,12,8,8,4,8,13,23,9,15,9,5,6,5,5,2,7,7	340,326,357,227,247,157,226,191,204,140,139,103,162,88,162,121,99,130,131,115	RLIM
novel_circ_0038597	NW_017189516.1	8161616	8165079	+	3463	193	102190496;	exon:8161617-8161809	F45_3,F65_1,F65_2,F65_3,F90_1,F90_2,F90_3,F120_1,F120_3,F135_3,B1_2,B1_3,B90_3	11,5,13,6,4,4,9,5,13,3,2,5,2	304,215,231,197,216,188,157,140,117,140,83,128,109	RLIM
novel_circ_0038597	NW_017189516.1	8161616	8165081	+	3463	193	102190496;	exon:8161617-8161809	F45_3,F65_1,F65_2,F65_3,F90_1,F90_2,F90_3,F120_1,F120_3,F135_3,B1_2,B1_3,B90_3	11,5,13,6,4,4,9,5,13,3,2,5,2	304,215,231,197,216,188,157,140,117,140,83,128,109	RLIM
novel_circ_0038599	NW_017189516.1	8538154	8553673	+	15519	83	102191314;	exon:8553591-8553673	F45_1,F45_2,F45_3,F65_1,F65_2,F65_3,F90_1,F90_2,F90_3,F120_1,F120_2,F120_3,F135_1,F135_2,F135_3,B1_1,B1_2,B1_3,B90_1,B90_2	22,37,35,34,38,42,19,21,33,26,25,24,13,16,4,3,10,8,8,2	3.12323e+59	LOC102191314
novel_circ_0038600	NW_017189516.1	8538154	8572966	+	34812	128	n/a	intergenic_region:8572839-8572966	F45_1,F45_3,F65_1,F65_2,F65_3,F90_1,F90_2,F90_3,F120_1,F120_2,F120_3,F135_3	5,4,5,8,4,6,4,4,5,3,4,2	2.69405e+35	--
novel_circ_0038605	NW_017189516.1	8553590	8572958	+	19368	448	n/a	intergenic_region:8553591-8553673,intergenic_region:8571496-8571584,intergenic_region:8572045-8572200,intergenic_region:8572839-8572958	F45_1,F45_2,F45_3,F65_1,F65_2,F65_3,F90_1,F90_2,F90_3,F120_1,F120_2,F120_3,F135_1,F135_2,F135_3,B1_1,B1_2,B1_3,B90_1,B90_2,B90_3	11,4,10,22,15,15,17,15,6,29,12,31,8,9,15,6,14,6,8,5,7	3.86398e+62	--
novel_circ_0038606	NW_017189516.1	8553590	8572966	+	19376	456	n/a	intergenic_region:8553591-8553673,intergenic_region:8571496-8571584,intergenic_region:8572045-8572200,intergenic_region:8572839-8572966	F45_1,F45_2,F45_3,F65_1,F65_2,F65_3,F90_1,F90_2,F90_3,F120_1,F120_2,F120_3,F135_1,F135_2,F135_3,B1_1,B1_2,B1_3,B90_1,B90_2,B90_3	86,51,39,155,130,95,71,59,67,72,88,95,53,40,39,9,41,34,53,9,28	3.55358e+62	--
novel_circ_0038607	NW_017189516.1	8553590	8575114	+	21524	335	n/a	intergenic_region:8553591-8553673,intergenic_region:8571496-8571584,intergenic_region:8574952-8575114	F45_1,F45_2,F45_3,F65_1,F65_2,F65_3,F90_1,F90_2,F90_3,F120_1,F120_2,F120_3,F135_1,F135_2,F135_3,B1_1,B1_2,B1_3,B90_1,B90_2	7,32,18,24,37,28,12,17,28,5,7,7,6,8,7,3,12,6,5,13	2.30304e+59	--
novel_circ_0038608	NW_017189516.1	8553590	8585793	+	32203	307	n/a	intergenic_region:8553591-8553673,intergenic_region:8572839-8572966,intergenic_region:8585698-8585793	F45_1,F45_2,F45_3,F65_1,F65_2,F65_3,F90_1,F90_2,F90_3,F120_1,F120_2,F120_3,F135_1,B1_2,B1_3,B90_1,B90_3	6,7,8,11,11,3,5,6,2,2,2,4,6,5,2,3,3	224,256,299,265,318,354,296,282,285,268,224,152,142,117,156,114,94	--
novel_circ_0038609	NW_017189516.1	8553590	8594629	+	41039	83	n/a	intergenic_region:8553591-8553673	F45_1,F45_2,F45_3,F65_1,F65_2,F65_3,F90_1,F90_2,F90_3,F120_1,F120_2,F120_3,F135_1,F135_2,F135_3,B1_1,B1_2,B1_3,B90_1,B90_2,B90_3	17,15,10,13,17,15,12,8,6,13,13,14,4,9,3,7,6,10,4,7,3	3.65349e+62	--
novel_circ_0038611	NW_017189516.1	8571492	8572966	+	1474	284	n/a	intergenic_region:8572045-8572200,intergenic_region:8572839-8572966	F45_1,F45_3,F65_1,F65_2,F65_3,F90_1,F120_1,F120_2,F135_1,F135_3,B1_2,B90_2	3,6,12,5,4,4,5,3,4,3,12,2	2.99438e+35	--
novel_circ_0038615	NW_017189516.1	8571495	8572966	+	1471	217	n/a	intergenic_region:8571496-8571584,intergenic_region:8572839-8572966	F45_1,F45_3,F65_1,F65_2,F65_3,F90_1,F120_1,F120_2,F120_3,F135_1,B1_2,B1_3	3,2,10,7,5,9,10,7,7,6,2,3	3.04441e+35	--
novel_circ_0038623	NW_017189516.1	8686780	8707874	-	21094	283	102168615;	intron:8686781-8686903,intron:8688649-8688695,intron:8707762-8707874	F45_2,F65_2,F65_3,F90_2,F90_3,F120_1,F120_3,F135_1,F135_2,F135_3,B1_1,B90_1,B90_2,B90_3	6,2,5,2,3,3,2,3,2,3,3,4,10,3	67,56,94,50,43,25,43,26,19,17,20,31,22,26	LOC102168615
novel_circ_0038624	NW_017189516.1	8686780	8726050	-	39270	312	102168615;	intron:8686781-8686903,intron:8707762-8707874,intron:8725975-8726050	F45_1,F45_2,F45_3,F65_2,F90_1,F120_1	8,3,2,7,5,5	39,45,25,43,43,25	LOC102168615
novel_circ_0038640	NW_017189516.1	9475751	9480851	-	5100	370	102183305;	exon:9475752-9475830,exon:9475964-9476050,exon:9479743-9479850,exon:9480756-9480851	F45_2,F65_2,F90_1,F90_3,F120_1,F120_2,F120_3,F135_1,F135_2,F135_3,B1_1,B1_2,B1_3,B90_3	2,3,5,3,6,15,2,18,18,8,10,18,7,2	87,72,87,66,147,187,141,661,863,563,1021,1895,1565,1937	PHKA1
novel_circ_0038642	NW_017189516.1	9484996	9500579	-	15583	258	102183305;	exon:9484997-9485119,exon:9486638-9486691,exon:9500499-9500579	F45_1,F45_2,F45_3,F65_3,F90_1,F90_2,F120_2,F120_3,F135_1,F135_2,F135_3,B1_1,B1_2,B1_3,B90_1	2,5,5,2,3,3,6,7,14,14,9,9,6,14,2	88,98,107,71,85,98,185,163,718,913,590,1072,2005,1691,2446	PHKA1
novel_circ_0039027	NW_017189531.1	22068	63155	-	41087	127	102176411;	exon:63029-63155	F45_1,F45_2,F45_3,F65_1,F65_3,F90_3,F120_1,F120_3,F135_1,F135_2,F135_3,B90_1,B90_3	2,2,2,5,4,3,2,4,2,6,5,2,4	23,26,43,42,19,43,31,24,27,62,20,62,72	ASB12
novel_circ_0037252	NC_030836.1	11699669	11703550	+	3881	326	102169162;	exon:11699670-11699720,exon:11700666-11700767,exon:11703378-11703550	F45_2,F65_1,F65_2,F65_3,F120_2	2,2,3,4,3	96,60,42,62,3	DLG2
novel_circ_0037254	NC_030836.1	11867444	11875749	+	8305	206	102169940;	exon:11867445-11867548,exon:11869208-11869309	F45_1,F45_2,F45_3,F65_1,F65_2,F65_3,F90_1,F90_2,F90_3,F120_1,F120_2,F120_3,F135_1,F135_2,F135_3,B1_1,B1_2,B1_3,B90_1,B90_2,B90_3	18,17,10,9,22,9,14,19,22,42,38,43,47,55,52,53,23,29,5,3,5	3.02212e+62	CCDC90B
novel_circ_0037256	NC_030836.1	11881414	11886346	-	4932	228	102170854;	exon:11881415-11881497,exon:11886202-11886346	F120_1,F120_2,F120_3,F135_1	4,3,2,3	42,56,41,39	ANKRD42
novel_circ_0037265	NC_030836.1	11910138	11913501	-	3363	327	102170854;	exon:11910139-11910264,exon:11913301-11913501	F45_1,F90_2,F90_3,F120_1,F120_2,F120_3,F135_2	2,4,3,3,2,7,2	63,36,65,60,57,44,46	ANKRD42
novel_circ_0037267	NC_030836.1	11946064	11965199	-	19135	356	102171953;	exon:11946065-11946294,exon:11965074-11965199	F45_1,F45_2,F45_3,F65_1,F65_2,F65_3,F90_1,F90_2,F90_3,F120_1,F120_2,F120_3,F135_1,F135_2,F135_3,B1_1,B1_2,B1_3,B90_1,B90_2,B90_3	8,2,5,6,4,3,6,2,6,15,17,13,8,6,15,7,13,5,8,7,5	2.64241e+62	PCF11
novel_circ_0037274	NC_030836.1	12124127	12141564	+	17437	101	100861132;	exon:12124128-12124228	F45_2,F45_3,F65_1,F65_2,F65_3,F90_1,F120_1,F120_2,F135_3,B90_3	2,4,3,2,2,2,5,6,4,6	97,124,95,108,112,133,112,71,23,35	RAB30
novel_circ_0037275	NC_030836.1	1216263	1218706	+	2443	187	102176019;	exon:1216264-1216354,exon:1218611-1218706	F45_1,F45_2,F45_3,F65_1,F90_1,F90_3,F120_1,F120_3,F135_1,F135_2,F135_3,B1_1,B1_3	3,2,2,3,5,5,5,6,5,6,7,5,2	66,67,111,77,48,51,79,51,81,54,50,53,131	SLC36A4
novel_circ_0037277	NC_030836.1	1216263	1226430	+	10167	379	102176019;	exon:1216264-1216354,exon:1217537-1217596,exon:1226203-1226430	F45_1,F45_2,F45_3,F65_2,F90_1,F90_2,F90_3,F120_1,F120_3,F135_1,F135_2,B1_1,B1_2	9,3,4,3,2,9,3,6,5,2,3,2,4	93,59,97,84,69,57,70,75,36,70,49,67,52	SLC36A4
novel_circ_0037288	NC_030836.1	1528491	1530611	-	2120	293	102176856;	exon:1528492-1528649,exon:1530477-1530611	F45_1,F45_2,F45_3,F65_3,F120_2	4,10,4,6,3	24,38,54,58,1	FAT3
novel_circ_0037295	NC_030836.1	16934757	16947846	+	13089	353	102181366;	intron:16934758-16934888,intron:16941115-16941255,intron:16947766-16947846	F45_1,F45_2,F45_3,F65_1,F65_2,F65_3,F90_1,F90_2,F90_3,F120_1,F120_2,F120_3,F135_1,F135_2,F135_3,B1_1,B1_2,B1_3	15,9,12,15,12,18,9,6,11,10,13,12,13,13,13,9,11,11	58,72,72,60,59,54,49,42,38,40,60,59,54,34,41,37,39,62	NARS2
novel_circ_0037299	NC_030836.1	16934778	16947846	+	13068	453	102181366;	exon:16934779-16934888,exon:16935249-16935369,exon:16941115-16941255,exon:16947766-16947846	F45_1,F45_2,F45_3,F65_1,F65_2,F65_3,F90_1,F90_2,F90_3,F120_1,F120_2,F120_3,F135_1,F135_2,F135_3,B1_1,B1_2,B1_3,B90_1,B90_2,B90_3	78,73,47,97,101,87,69,50,131,133,154,121,110,92,105,97,70,91,35,17,16	82,83,101,84,81,63,56,50,47,46,81,106,60,39,57,47,46,78,37,36,54	NARS2
novel_circ_0037300	NC_030836.1	16934778	16991603	+	56825	489	102181366;	exon:16934779-16934888,exon:16935249-16935369,exon:16947766-16947846,exon:16990851-16990932,exon:16991509-16991603	F45_1,F45_2,F45_3,F65_1,F65_2,F65_3,F90_1,F90_3,F120_1,F120_2,F120_3,F135_1,F135_3,B1_1,B1_2,B1_3	8,4,7,9,6,7,4,8,9,11,6,2,8,7,3,6	82,91,112,82,69,76,58,45,56,69,96,72,59,45,44,65	NARS2
novel_circ_0037307	NC_030836.1	17033252	17045551	+	12299	271	102181366;	exon:17033253-17033385,exon:17045414-17045551	F45_1,F45_2,F45_3,F65_1,F65_2,F65_3,F90_2,F90_3,F120_1,F120_2,F120_3,F135_1,F135_2,F135_3,B1_1,B1_3,B90_2	2,5,2,6,5,4,5,6,4,5,7,4,4,7,6,2,3	92,101,127,100,75,93,46,63,80,73,73,76,47,68,59,71,38	NARS2
novel_circ_0037309	NC_030836.1	17033252	17061158	+	27906	343	102181366;	exon:17033253-17033385,exon:17057713-17057739,exon:17060976-17061158	F45_2,F65_1,F65_2,F65_3,F90_3,F120_1,F120_2,F135_2,F135_3,B1_2	2,3,3,4,2,4,5,2,4,3	108,97,74,98,45,53,72,55,61,51	NARS2
novel_circ_0037312	NC_030836.1	17043905	17045551	+	1646	205	102181366;	exon:17043906-17043972,exon:17045414-17045551	F45_1,F90_3,F120_1,F120_2,F120_3	4,4,3,2,4	108,65,74,82,76	NARS2
novel_circ_0037320	NC_030836.1	17522550	17564299	+	41749	398	102178981;	exon:17522551-17522736,exon:17561734-17561814,exon:17564169-17564299	F45_3,F65_1,F90_2,F90_3,F120_1,F120_2,F120_3,F135_2,B90_3	2,2,3,2,10,3,7,2,3	157,114,94,86,87,106,67,49,56	INTS4
novel_circ_0037321	NC_030836.1	17528339	17551441	+	23102	327	102178981;	exon:17528340-17528460,exon:17531533-17531604,exon:17551308-17551441	F45_1,F45_3,F65_1,F90_3,F120_1,F120_2,F120_3	2,3,4,4,5,2,2	113,126,128,104,92,105,74	INTS4
novel_circ_0037327	NC_030836.1	17547553	17564299	+	16746	131	102178981;	exon:17564169-17564299	F45_3,F65_2,F65_3,F90_1,F120_2,F120_3,F135_1,F135_2,B1_1,B1_2,B1_3,B90_3	2,4,5,6,6,3,7,4,2,2,4,5	160,137,109,149,118,80,73,69,81,85,105,74	INTS4
novel_circ_0037329	NC_030836.1	17552664	17561814	+	9150	333	102178981;	exon:17552665-17552822,exon:17559148-17559241,exon:17561734-17561814	F45_1,F45_3,F65_1,F65_2,F65_3,F90_1,F90_2,F90_3,F120_1,F120_2,F120_3,F135_1,F135_2,F135_3,B1_1,B1_2,B1_3	3,7,5,3,6,10,5,7,4,6,17,7,7,2,9,2,5	131,153,122,126,90,123,108,98,96,111,74,76,58,74,74,72,111	INTS4
novel_circ_0037330	NC_030836.1	17552664	17564299	+	11635	158	102178981;	exon:17552665-17552822	F65_1,F65_2,F65_3,F90_1,F90_3,F120_1,F120_2,F120_3,F135_1,F135_2,F135_3,B1_1,B1_3,B90_2	3,6,8,3,3,7,9,9,3,3,3,3,4,2	122,124,100,139,115,95,105,77,63,50,71,74,91,72	INTS4
novel_circ_0037338	NC_030836.1	17742539	17750100	+	7561	185	102182480;	exon:17748678-17748782,exon:17750021-17750100	F45_1,F65_1,F65_2,F90_1,F90_3,F120_1,F120_2,F120_3,F135_1,F135_2,F135_3,B1_1,B1_2,B1_3,B90_2,B90_3	4,8,4,4,3,3,6,3,5,6,3,7,2,4,2,3	258,189,205,139,145,104,132,81,127,133,117,110,89,132,120,111	RSF1
novel_circ_0037339	NC_030836.1	17742539	17756520	+	13981	165	102182480;	exon:17755418-17755472,exon:17756411-17756520	F65_1,F65_2,F135_1,F135_2,F135_3	2,2,5,3,4	225238161178152	RSF1
novel_circ_0037343	NC_030836.1	17750020	17761075	+	11055	258	102182480;	exon:17750021-17750100,exon:17756411-17756520,exon:17761008-17761075	F65_2,F65_3,F90_3,F120_1,F120_2,F120_3,F135_1,F135_3,B1_3,B90_1,B90_2	2,2,2,3,4,5,8,6,4,5,3	236,155,146,134,137,95,133,150,151,118,119	RSF1
novel_circ_0037344	NC_030836.1	17750020	17761912	+	11892	343	102182480;	exon:17750021-17750100,exon:17755418-17755472,exon:17761705-17761912	F45_1,F45_2,F90_1,F90_3,F120_1,F120_2,F120_3,F135_1,F135_2,B1_1,B1_2	2,3,3,4,2,5,5,14,3,3,4	206,208,140,119,128,108,77,108,117,119,83	RSF1
novel_circ_0037345	NC_030836.1	17750020	17763691	+	13671	339	102182480;	exon:17750021-17750100,exon:17753089-17753182,exon:17755418-17755472,exon:17756411-17756520	F65_2,F90_2,F90_3,F120_1,F120_2,F120_3,F135_1,F135_2,F135_3,B1_1	4,2,3,2,4,5,3,3,5,8	169,113,103,108,103,89,112,87,96,113	RSF1
novel_circ_0037348	NC_030836.1	17794434	17807505	+	13071	174	100861369;	exon:17807332-17807505	F45_2,F45_3,F65_2,F65_3,F90_1,F90_3,F120_1,F120_2,F120_3,F135_1,F135_3,B1_1,B1_2	2,4,3,5,3,2,3,6,3,2,2,2,2	4.58606e+38	CLNS1A
novel_circ_0037361	NC_030836.1	1951037	1951352	-	315	315	102176856;	exon:1951038-1951352	F45_1,F45_3,F65_1,F65_2,F65_3,F120_3	7,2,6,3,3,3	65,109,15,32,83,2	FAT3
novel_circ_0037364	NC_030836.1	2138550	2143417	-	4867	117	n/a	intergenic_region:2143301-2143417	F45_1,F45_2,F45_3,F65_3,F120_1	8,7,7,6,3	30,59,59,61,4	--
novel_circ_0037367	NC_030836.1	21477896	21512918	-	35022	206	102184501;	exon:21499550-21499613,exon:21512777-21512918	F45_1,F45_2,F45_3,F65_3,F90_3	2,6,4,3,2	7.81118e+16	GAS2
novel_circ_0037368	NC_030836.1	21477896	21547920	-	70024	108	102184501;	exon:21477897-21478004	F45_1,F45_2,F45_3,F65_1,F65_2,F65_3,F90_1,F90_3,F120_1,F120_3,F135_1	44,78,96,13,18,26,14,11,2,6,5	513,705,700,233,202,327,143,90,38,61,18	GAS2
novel_circ_0037370	NC_030836.1	21485514	21512918	-	27404	142	102184501;	exon:21485515-21485656	F45_1,F45_2,F45_3,F65_3	4,12,6,2	93913131352484	GAS2
novel_circ_0037371	NC_030836.1	21485514	21547920	-	62406	371	102184501;	exon:21485515-21485656,exon:21499550-21499613,exon:21547756-21547920	F45_1,F45_2,F45_3,F65_1,F65_2,F65_3,F90_1,F90_3,F120_3,F135_1	9,39,25,3,8,13,2,3,3,3	674,839,860,244,217,351,148,92,69,19	GAS2
novel_circ_0037373	NC_030836.1	21499549	21547920	-	48371	493	102184501;	exon:21499550-21499613,exon:21512777-21512918,exon:21535828-21535949,exon:21547756-21547920	F45_1,F45_2,F45_3,F65_1,F65_2,F65_3,F90_3	10,9,12,2,2,4,2	6.93889e+20	GAS2
novel_circ_0037374	NC_030836.1	21512776	21547920	-	35144	429	102184501;	exon:21512777-21512918,exon:21535828-21535949,exon:21547756-21547920	F45_1,F45_2,F45_3,F65_1,F65_2,F65_3,F90_1,F90_3,F120_1,F120_3	30,53,24,9,4,15,4,5,3,7	628,947,904,280,210,395,150,115,33,68	GAS2
novel_circ_0037375	NC_030836.1	21535827	21547920	-	12093	287	102184501;	exon:21535828-21535949,exon:21547756-21547920	F45_1,F45_2,F45_3,F65_1,F65_2,F65_3,F90_1,F90_3,F120_3	18,16,20,5,7,10,3,2,4	699,1101,1052,309,276,446,186,134,69	GAS2
novel_circ_0037378	NC_030836.1	21911125	21917278	-	6153	443	102184038;	exon:21911126-21911231,exon:21914637-21914842,exon:21917148-21917278	F45_2,F45_3,F65_2,F120_1,F120_2,F120_3,F135_3,B1_1	4,5,3,5,3,5,3,5	33,50,20,125,157,86,36,96	ANO5
novel_circ_0037381	NC_030836.1	21924509	21925662	-	1153	268	102184038;	exon:21924510-21924607,exon:21925493-21925662	F120_1,B1_1,B90_1,B90_2,B90_3	3,2,7,4,7	122128409430625	ANO5
novel_circ_0037383	NC_030836.1	21924509	21933732	-	9223	250	102184038;	exon:21924510-21924607,exon:21933581-21933732	F90_1,F90_3,F120_1,F120_2,F120_3,F135_1,F135_2,F135_3,B1_1,B1_3,B90_1,B90_2,B90_3	2,2,7,12,22,8,3,7,6,10,8,2,6	65,81,165,194,103,78,63,73,130,102,516,566,794	ANO5
novel_circ_0037387	NC_030836.1	21931481	21956670	-	25189	250	102184038;	exon:21931482-21931556,exon:21943942-21944002,exon:21956557-21956670	F120_1,F120_2,F120_3,F135_2,B1_1	3,2,3,3,4	139,198,121,72,144	ANO5
novel_circ_0037389	NC_030836.1	21943941	21951676	-	7735	283	102184038;	exon:21943942-21944002,exon:21944100-21944205,exon:21951561-21951676	F45_2,F120_1,F120_2,F120_3,F135_1,F135_2,F135_3,B1_1,B1_2,B1_3,B90_3	3,2,5,3,4,5,4,6,3,3,3	4.83695e+32	ANO5
novel_circ_0037390	NC_030836.1	21943941	21956670	-	12729	532	102184038;	exon:21943942-21944002,exon:21944100-21944205,exon:21945424-21945558,exon:21951561-21951676,exon:21956557-21956670	F45_1,F45_2,F45_3,F65_1,F65_2,F65_3,F90_1,F90_2,F90_3,F120_1,F120_2,F120_3,F135_1,F135_2,F135_3,B1_1,B1_2,B1_3,B90_1,B90_2,B90_3	20,33,54,20,52,78,90,75,126,332,535,459,615,610,580,672,363,482,301,207,226	38,31,40,23,34,78,70,51,84,169,227,130,101,88,128,179,168,160,514,524,714	ANO5
novel_circ_0037395	NC_030836.1	21945423	21956670	-	11247	365	102184038;	exon:21945424-21945558,exon:21951561-21951676,exon:21956557-21956670	F65_3,F90_2,F90_3,F120_1,F120_2,F120_3,F135_1,F135_2,F135_3,B1_1,B1_2,B1_3	2,2,3,2,11,8,3,2,4,11,3,6	1.65109e+35	ANO5
novel_circ_0037412	NC_030836.1	23861591	23874967	-	13376	354	102185984;	exon:23861592-23861678,exon:23863590-23863777,exon:23874889-23874967	F45_1,F45_2,F65_1,F65_2,F65_3,F90_1,F90_2,F90_3,F120_1,F120_2,F120_3,F135_1,F135_2,F135_3,B1_1,B1_2,B1_3,B90_1,B90_2,B90_3	6,3,24,21,8,11,4,12,12,19,17,10,11,6,7,5,15,10,9,4	134,99,132,135,74,68,120,99,96,66,88,268,279,266,286,114,301,85,78,40	PRMT3
novel_circ_0037420	NC_030836.1	23902037	23934910	-	32873	326	102185984;	exon:23902038-23902137,exon:23929161-23929226,exon:23934751-23934910	F45_1,F45_2,F65_2,F65_3,F90_1,F90_2,F90_3,F120_1,F120_2,F120_3,F135_1,F135_2,F135_3,B1_1,B1_2,B1_3	4,5,7,6,3,4,3,8,6,3,10,11,17,7,3,2	1.81144e+47	PRMT3
novel_circ_0037424	NC_030836.1	23922099	23934910	-	12811	493	102185984;	exon:23922100-23922221,exon:23929161-23929226,exon:23933373-23933517,exon:23934751-23934910	F45_1,F45_2,F45_3,F65_1,F65_2,F65_3,F90_1,F90_2,F120_1,F120_2,F120_3,F135_1,F135_2,F135_3,B1_1,B1_2,B1_3	2,7,4,5,6,7,5,5,3,8,8,10,2,8,5,4,8	2.01179e+50	PRMT3
novel_circ_0037431	NC_030836.1	24354473	24357344	-	2871	109	102185718;	exon:24357236-24357344	F45_1,F45_2,F45_3,F65_2,F65_3,F135_1	4,3,2,2,3,3	47,28,48,49,18,10	NAV2
novel_circ_0037450	NC_030836.1	25549095	25550120	+	1025	119	102188654;	exon:25550002-25550120	F45_2,F65_3,F90_1,F120_2,F120_3,F135_1,F135_2,F135_3,B1_1,B1_2,B1_3,B90_1,B90_2,B90_3	4,3,3,3,5,4,2,2,3,3,2,4,4,2	113,114,87,71,93,96,105,96,86,77,85,80,67,40	UEVLD
novel_circ_0037475	NC_030836.1	27757486	27772458	+	14972	224	102182948;	exon:27757487-27757606,exon:27772355-27772458	F45_1,F45_2,F45_3,F65_1,F65_2,F65_3,F90_1,F90_2,F90_3,F120_1,F120_2,F120_3,F135_1,F135_2,F135_3,B1_1,B1_2,B1_3,B90_1,B90_2,B90_3	6,16,11,9,2,6,11,8,3,10,10,10,13,18,12,3,8,11,6,5,2	50,40,61,42,27,34,33,26,27,24,28,12,17,12,16,10,18,14,12,17,8	CCDC15
novel_circ_0037476	NC_030836.1	27764426	27772458	+	8032	75	102182948;	exon:27764427-27764501	F45_1,F45_2,F45_3,F65_1,F65_2,F65_3,F90_1,F90_2,F90_3,F120_1,F120_2,F120_3,F135_1,F135_2,F135_3,B1_1,B1_2,B1_3	5,2,8,2,3,3,6,5,7,9,12,12,6,4,15,8,7,2	43,45,60,34,24,31,38,28,29,39,44,26,27,15,16,19,20,21	CCDC15
novel_circ_0037481	NC_030836.1	28200257	28201845	+	1588	348	102183850;	exon:28200258-28200387,exon:28200821-28200918,exon:28201726-28201845	F45_1,F45_2,F45_3,F65_1,F65_2,F65_3,F90_1,F90_2,F90_3,F120_1,F120_2,F120_3,F135_1,F135_2,F135_3,B1_1,B1_2,B1_3,B90_1,B90_2,B90_3	5,10,6,6,12,2,12,10,15,27,15,38,49,22,40,25,15,25,20,22,21	83,58,101,44,45,25,57,47,34,27,32,16,34,41,32,35,16,51,53,32,42	PKNOX2
novel_circ_0037484	NC_030836.1	28363225	28367482	+	4257	233	102184597;	exon:28363226-28363342,exon:28367367-28367482	F45_1,F45_2,F45_3,F65_1,F65_2,F65_3,F90_1,F90_2,F90_3,F120_1,F120_2,F120_3,F135_1,F135_2,F135_3,B1_1,B1_2,B1_3,B90_1,B90_2,B90_3	24,35,34,23,30,9,22,13,25,20,12,39,11,17,13,9,10,4,6,2,3	1.33213e+65	STT3A
novel_circ_0037491	NC_030836.1	28684056	28729825	-	45769	217	102188923;	exon:28684057-28684136,exon:28729689-28729825	F45_1,F45_2,F45_3,F65_1,F65_2,F65_3,F90_1,F90_2,F90_3,F120_1,F120_2,F120_3,F135_1,F135_3,B1_2,B1_3,B90_1,B90_3	14,22,18,21,15,17,10,17,15,11,6,5,4,3,7,5,3,3	359,345,483,213,236,304,209,177,214,111,119,89,31,70,44,52,59,41	CDON
novel_circ_0037497	NC_030836.1	28693727	28727901	-	34174	229	102188923;	exon:28693728-28693850,exon:28698308-28698413	F45_1,F45_2,F45_3,F90_1,F90_3	5,2,2,6,2	302348499241218	CDON
novel_circ_0037498	NC_030836.1	28693727	28729825	-	36098	260	102188923;	exon:28693728-28693850,exon:28729689-28729825	F45_1,F45_2,F65_1,F65_2,F65_3,F90_1,F90_2,F90_3,F120_1,F120_2,F120_3	7,2,4,2,2,8,4,6,7,7,2	3.12366e+32	CDON
novel_circ_0037501	NC_030836.1	28698307	28727901	-	29594	106	102188923;	exon:28698308-28698413	F45_1,F45_2,F45_3,F65_1,F65_2,F65_3,F90_1,F90_2,F90_3,F120_2,F120_3,F135_2	7,8,23,6,18,7,3,3,8,3,5,4	325,354,530,259,272,300,225,183,193,114,112,47	CDON
novel_circ_0037502	NC_030836.1	28698307	28729825	-	31518	243	102188923;	exon:28698308-28698413,exon:28729689-28729825	F45_1,F45_2,F45_3,F65_1,F65_3,F90_2,F120_1,F120_2,F120_3,B1_1,B1_3	5,7,6,8,3,9,7,2,2,4,2	335,372,565,271,322,189,108,123,116,53,67	CDON
novel_circ_0037506	NC_030836.1	28705155	28729825	-	24670	266	102188923;	exon:28705156-28705284,exon:28729689-28729825	F45_1,F45_3,F65_1,F65_2,F90_1,F90_2,F90_3	2,2,3,7,2,4,4	3.39536e+20	CDON
novel_circ_0037510	NC_030836.1	28716360	28729825	-	13465	137	102188923;	exon:28729689-28729825	F45_1,F45_2,F45_3,F65_1,F65_2,F65_3,F90_1,F90_2,F90_3,F120_1,F120_2,F120_3,F135_1,F135_3,B1_1,B90_3	17,16,20,16,13,14,5,6,19,10,14,7,5,6,3,2	348,377,528,275,294,346,269,220,235,134,121,121,41,90,47,45	CDON
novel_circ_0037513	NC_030836.1	28723714	28729825	-	6111	137	102188923;	exon:28729689-28729825	F45_1,F45_2,F45_3,F65_1,F65_2,F65_3,F90_1,F90_2,F120_1	2,10,5,9,10,6,10,5,4	3.60409e+26	CDON
novel_circ_0037514	NC_030836.1	28724864	28727901	-	3037	417	102188923;	exon:28724865-28725008,exon:28727629-28727901	F45_1,F45_2,F45_3,F65_1,F65_2,F90_1,F90_3,F120_2,F120_3	4,7,7,2,2,7,2,3,2	4.54451e+26	CDON
novel_circ_0037519	NC_030836.1	29068782	29075144	+	6362	303	102191019;	exon:29068783-29068855,exon:29069210-29069282,exon:29073293-29073353,exon:29074041-29074136	F45_2,F45_3,F65_2,F65_3,F90_1,F90_2,F90_3,F120_3,F135_1	7,7,4,5,6,3,3,5,2	131,214,118,100,101,92,112,81,102	ST3GAL4
[truncated: 7,702 more rows]
