# Supplementary material for: Trend analysis of the role of circular RNA in goat skeletal muscle development
Source: BMC Genomics. 2020 Mar 10;21:220. doi: 10.1186/s12864-020-6649-2 (PMC7063781; doi:10.1186/s12864-020-6649-2)
Supplement: Supplementary file 5 — Additional file 5: Table S3. Differently expressed circRNAs and their annotations during the seven stages. [file 12864_2020_6649_MOESM5_ESM.xlsx]

## Sheet: Sheet1
ID	Chr	F45	F65	F90	F120	F135	B1	B90	Gene_name
novel_circ_0030919	NC_030828.1	10023	10978.8	14682.9	17691.8	23836.9	24612.9	49362.3	UBE3A
novel_circ_0000469	NC_030808.1	731.774	505.461	693.968	1022.71	2326.86	2930.78	21860.5	PPP2R3A
novel_circ_0007959	NC_030811.1	376.584	471.014	594.15	1303.01	1498.07	1408.37	12770.3	EPDR1
novel_circ_0018137	NC_030817.1	6689.99	7164.1	7295.64	6290.38	9727.35	9372.38	8801.5	USP3
novel_circ_0018943	NC_030817.1	1891.22	1473.41	1226.45	2032.74	2490.07	2037.41	8696.75	HOMER1
novel_circ_0018030	NC_030817.1	5375.87	4784.22	3871.55	3251.84	3800.79	4421.44	7727.42	SLTM
novel_circ_0026814	NC_030823.1	0	0	183.448	2369.87	2767.38	2595.3	7164.44	PPP1R12B
novel_circ_0022041	NC_030819.1	3252.06	2902.65	2987.78	3437.81	4067.04	4273.31	6675.67	SUGT1
novel_circ_0000758	NC_030808.1	2702.79	3070.56	3731.69	5443.9	6689.58	6764.03	6581.21	MORC3
novel_circ_0018931	NC_030817.1	6072.89	4874.5	4387.78	4574.04	5019.99	5896.42	6254.57	PAPD4
novel_circ_0022635	NC_030820.1	7373.71	7716.35	7976.38	6624.79	5701.35	7295.89	6189.64	ZEB1
novel_circ_0027575	NC_030824.1	1152.86	2060.22	2360.17	2692.83	3068.63	2928.09	5957.96	ARHGAP10
novel_circ_0035910	NC_030833.1	2917.06	2243.72	2734.1	3347.66	3327.9	3273.66	5663	DOCK1
novel_circ_0031505	NC_030828.1	596.797	687.808	993.287	1170.31	1080.26	1666.05	5605.16	CTAGE5
novel_circ_0013608	NC_030814.1	1019.48	816.211	977.967	1808.88	1527.18	1357.2	5173.87	UBL5
novel_circ_0014303	NC_030815.1	109.188	123.435	74.1998	236.076	373.567	516.641	4963.71	KIAA2026
novel_circ_0037053	NC_030835.1	1634.77	2175.83	2489.91	4105.38	3829.16	5764.16	4957.51	B3GALNT2
novel_circ_0025731	NC_030823.1	4165.17	3457.12	3788.53	2873.57	3371.15	2759.51	4837.66	AIDA
novel_circ_0027787	NC_030824.1	207.232	450.8	503.35	752.685	2924.93	2995.07	4742.37	ACACB
novel_circ_0013660	NC_030814.1	2405.46	3907.28	3032.68	3950.66	5055.84	4681.94	4666.19	INSR
novel_circ_0039280	NW_017189851.1	341.26	245.25	830.821	746.787	369.758	857.715	4461.07	TXNRD2
novel_circ_0036135	NC_030834.1	342.833	346.69	575.187	619.887	969.371	986.372	4322.86	MICU3
novel_circ_0023886	NC_030821.1	2036.16	2092.57	2067.81	1944.03	1976.25	1658.95	4314.81	STAU2
novel_circ_0018198	NC_030817.1	9.10709	18.8025	88.5198	370.068	2142.29	1572.28	4188.24	PTGDR
novel_circ_0037390	NC_030836.1	447.426	606.078	969.848	2449.92	4864.24	5435.52	4132.41	ANO5
novel_circ_0010899	NC_030813.1	2103.46	1903.82	2841.51	2816.27	2379.31	2305.51	4023.72	NFKB1
novel_circ_0032086	NC_030829.1	142.805	198.946	447.698	997.007	953.549	937.181	3790.78	LRRFIP2
novel_circ_0002837	NC_030809.1	22.7274	30.8616	40.682	174.436	108.706	222.356	3653.01	TTN
novel_circ_0000318	NC_030808.1	77.5269	141.744	254.998	266.367	586.895	740.504	3486.7	TFDP2
novel_circ_0005428	NC_030810.1	1046.13	1635.06	2868.63	4827.67	6202.09	6984.28	3408.83	PRKAA2
novel_circ_0009153	NC_030812.1	788.843	708.598	1052.93	798.062	639.428	726.119	3323.04	YAF2
novel_circ_0032113	NC_030829.1	197.629	274.768	197.172	282.876	372.29	563.943	3297.72	GOLGA4
novel_circ_0017028	NC_030816.1	1235.44	1210.26	1497.28	1864.28	1798.99	1974.29	3297.53	QKI
novel_circ_0009734	NC_030812.1	1060.58	4119.26	6800.82	6242.22	9758.26	7928.86	3187.88	MYBPC1
novel_circ_0037954	NW_017189516.1	158.857	264.696	366.113	1046.36	2129.03	1591.7	3128.94	KDM5C
novel_circ_0032854	NC_030829.1	164.236	1175.27	1324.26	2277.43	2070.53	2105.21	3087.85	EEFSEC
novel_circ_0008415	NC_030811.1	2049.95	2074.83	1946.91	2125.34	2654.15	2755.99	3000.88	SNX13
novel_circ_0001983	NC_030808.1	1744.23	2605.27	2273.98	2030.7	2346.44	2130.01	2968.86	PARL
novel_circ_0006171	NC_030810.1	443.962	304.48	410.325	389.211	853.849	840.263	2867.96	RPAP2
novel_circ_0035842	NC_030833.1	110.047	155.322	166.1	335.839	388.724	517.794	2852.13	UBE2D1
novel_circ_0030884	NC_030828.1	427.761	961.311	1500.07	2146.42	2828.28	2389.17	2820.44	CHD2
novel_circ_0027392	NC_030824.1	13.6606	25.2052	125.071	0	0	183.653	2798.3	MYO18B
novel_circ_0033411	NC_030830.1	1577.07	1844.76	2100.96	2437.26	2692.49	2418.75	2604.05	C23H6orf106
novel_circ_0030343	NC_030827.1	78.4179	82.9965	126.259	179.297	148.938	222.059	2598.85	OXCT1
novel_circ_0001794	NC_030808.1	501.585	453.838	569.434	601.766	502.786	578.548	2581.92	DLG1
novel_circ_0004430	NC_030809.1	219.598	458.188	1614.78	3614.26	8212.18	6311.99	2566.37	NEB
novel_circ_0021227	NC_030819.1	2293.65	3351.53	4293.01	5987.83	9789	16579.9	2498.41	LMO7
novel_circ_0002053	NC_030808.1	367.334	469.244	726.636	1470.38	1621.52	1617.45	2486.16	USP13
novel_circ_0014280	NC_030815.1	3121.68	2102.68	2034.15	1866.61	1961.16	1415.52	2428.29	KDM4C
novel_circ_0005422	NC_030810.1	958.176	1522.05	3071.75	4661.95	6874.29	7254.99	2418.6	PRKAA2
novel_circ_0000730	NC_030808.1	2314.81	3019.01	3221.26	2703.52	2486.89	1560.77	2400.26	PRMT2
novel_circ_0014843	NC_030815.1	1027.78	778.024	838.769	1275.01	1651.38	1472.36	2391.94	KCTD9
novel_circ_0035610	NC_030833.1	175.555	317.391	459.555	483.921	623.432	777.87	2379.43	TBC1D12
novel_circ_0034725	NC_030832.1	786.606	1025.49	1101.3	1301.25	1915.43	1867.64	2370.92	POLR3E
novel_circ_0025760	NC_030823.1	59.3208	45.6812	34.2624	75.8554	168.372	215.229	2353.02	CNIH4
novel_circ_0032651	NC_030829.1	85.1657	148.014	337.208	630.137	999.733	1043.43	2298.35	SEMA3F
novel_circ_0035776	NC_030833.1	1627.9	3124.22	2358.63	1823.31	2335.14	1586.49	2251.3	PANK1
novel_circ_0000964	NC_030808.1	1235.47	1028.97	1607.97	1721.33	1391.58	1238.55	2219.02	KAT2B
novel_circ_0000078	NC_030808.1	97.895	288.281	241.657	474.782	596.355	1058.64	2201	GFM1
novel_circ_0019070	NC_030817.1	979.228	802.445	968.478	999.837	1123.21	956.673	2148.02	COL4A3BP
novel_circ_0027803	NC_030824.1	1399.56	1308.11	1548.44	1167.58	1323.6	1007.25	2146.64	SPPL3
novel_circ_0035734	NC_030833.1	1401.92	1637.53	2108.23	1952.22	2150.13	2010.85	2133.47	TNKS2
novel_circ_0017973	NC_030817.1	968.48	877.831	1240.48	1215.53	1651.55	1752.21	2073.7	ZNF280D
novel_circ_0034798	NC_030832.1	275.288	622.008	1161.93	1657.51	2227.35	2651.6	2060.41	ATP2A1
novel_circ_0021898	NC_030819.1	732.436	621.118	1084.37	1155.06	2250.99	2736.92	1867.77	TPP2
novel_circ_0026611	NC_030823.1	1362.72	1015.94	1034.87	748.97	703.421	668.754	1843.82	C16H1orf27
novel_circ_0004985	NC_030810.1	104.784	123.871	150.722	203.893	313.064	366.56	1823.59	DCAF6
novel_circ_0026196	NC_030823.1	4789.14	3051.23	2774.86	1619.28	2315.55	1410.79	1823.43	RERE
novel_circ_0017372	NC_030817.1	0	362.954	695.832	3229.83	2946.19	919.707	1725.59	FOXN3
novel_circ_0029363	NC_030826.1	0	0	7.35713	45.0162	136.637	195.464	1690.51	RAB5C
novel_circ_0012203	NC_030814.1	1348.11	1576.97	2074.07	2038.32	857.704	918.568	1666.46	HOMER3
novel_circ_0034309	NC_030831.1	1590.06	979.381	1197.75	949.588	688.438	605.109	1659.63	RAB27B
novel_circ_0026889	NC_030824.1	2381.48	2058.25	2480.67	2189.06	2405.75	2471.58	1647.2	ATXN2
novel_circ_0020670	NC_030818.1	4066.69	4315.26	3341.68	2198.91	1544.05	2528.13	1633.05	PUM2
novel_circ_0015579	NC_030816.1	144.257	369.408	830.774	1040.81	3584.6	2590.37	1621.76	TRDN
novel_circ_0032768	NC_030829.1	101.887	203.941	401.484	754.526	900.287	640.67	1615.23	FYCO1
novel_circ_0036502	NC_030835.1	330.416	789.848	647.511	763.106	949.089	812.08	1569.58	ZCCHC24
novel_circ_0023683	NC_030821.1	828.185	874.562	1162.72	1259.73	1295.18	1033.03	1563.79	UBR5
novel_circ_0003011	NC_030809.1	104.114	63.7843	100.807	129.669	88.8317	143.867	1555.21	SESTD1
novel_circ_0037011	NC_030835.1	134.283	124.929	213.164	578.49	704.355	647.802	1543.45	ACTN2
novel_circ_0031442	NC_030828.1	510.502	338.332	522.777	633.757	858.501	895.729	1521.17	RALGAPA1
novel_circ_0038644	NW_017189517.1	269.844	285.6	327.681	483.651	731.43	661.23	1518.9	ARHGEF6
novel_circ_0032198	NC_030829.1	1367.96	1340.84	1382.17	1703.37	1662.15	1529.84	1491.41	SNRK
novel_circ_0029885	NC_030826.1	3745.88	3562.91	2601.44	2014.83	2154.38	2712.88	1489.65	RAD51C
novel_circ_0036748	NC_030835.1	3045.8	3345.15	2682.54	2045.01	2141.56	2178.93	1480.04	HERC4
novel_circ_0009045	NC_030812.1	0	27.1091	14.1186	26.8656	22.2436	75.7933	1464.78	ANO6
novel_circ_0001075	NC_030808.1	266.016	395.475	437.026	491.448	700.416	955.785	1448.46	USP25
novel_circ_0025821	NC_030823.1	1444.73	1399.37	1559.2	1728.53	1538	1913.65	1448.05	CDC42BPA
novel_circ_0015838	NC_030816.1	713.427	577.543	556.51	665.721	805.679	740.723	1440.79	SENP6
novel_circ_0019780	NC_030818.1	403.525	618.52	827.797	954.111	1047.47	1044.47	1431.04	PPM1B
novel_circ_0020548	NC_030818.1	171.743	172.814	248.54	279.188	554.685	543.711	1427.51	HADHA
novel_circ_0009590	NC_030812.1	190.848	200.337	364.563	354.87	531.674	500.212	1406.38	ZDHHC17
novel_circ_0006993	NC_030811.1	556.203	366.385	361.77	374.294	502.088	317.117	1382.97	ANKIB1
novel_circ_0036861	NC_030835.1	662.975	853.271	1031.89	922.508	1461.61	1202.18	1366.3	MAPK8
novel_circ_0012736	NC_030814.1	1504.88	1514.28	2167.9	3570.22	2571.22	3489.28	1354.97	FBXL17
novel_circ_0009375	NC_030812.1	697.794	688.063	1341.99	1320.93	1353.23	1407.85	1334.84	MSRB3
novel_circ_0027170	NC_030824.1	680.091	452.629	616.346	1439.45	928.41	1027.93	1297.49	RAPGEF2
novel_circ_0035849	NC_030833.1	660.887	564.95	643.792	863.395	992.534	727.598	1285.89	DOCK1
novel_circ_0023475	NC_030821.1	1349.69	1064.14	1228.78	1530.9	1665.84	1767.65	1278.06	KIAA1429
novel_circ_0027299	NC_030824.1	527.209	600.46	773.89	897.641	1195.82	1797.16	1271.18	LARP1B
novel_circ_0007927	NC_030811.1	69.1378	134.616	284.082	755.403	765.64	799.026	1263.71	MET
novel_circ_0022202	NC_030820.1	407.7	358.877	268.763	256.69	341.745	357.574	1260.49	SFMBT2
novel_circ_0035876	NC_030833.1	296.515	279.301	725.003	1683.61	2231.72	2396.23	1245.61	DOCK1
novel_circ_0007487	NC_030811.1	376.317	474.417	799.265	2827.88	2895.95	2801.04	1245.39	AASS
novel_circ_0009318	NC_030812.1	1073.67	1488.88	1129.25	1136.15	1612.47	1196.72	1236.4	RAP1B
novel_circ_0023053	NC_030820.1	2302.7	1723.4	1793.02	2376.35	3264.78	2747.17	1228.82	CSNK2A1
novel_circ_0025725	NC_030823.1	612.894	349.962	689.268	802.044	999.563	1271.67	1220.09	AIDA
novel_circ_0019172	NC_030817.1	525.284	826.233	1548.15	1811.65	1664.92	1295.03	1212.28	EPB41L4A
novel_circ_0015594	NC_030816.1	31.8506	62.2943	99.2576	136.75	291.492	261.931	1204.67	TRDN
novel_circ_0011509	NC_030813.1	735.065	523.952	916.212	668.094	811.869	662.237	1192.08	SLAIN2
novel_circ_0015782	NC_030816.1	976.334	852.016	820.823	975.023	1274.28	1537.35	1187.14	CEP85L
novel_circ_0034891	NC_030832.1	312.551	330.352	414	495.95	573.911	651.712	1176.38	ADCY9
novel_circ_0024565	NC_030821.1	572.72	1108.55	936.487	1227.71	1742.2	1166.94	1160.06	DEPTOR
novel_circ_0034400	NC_030831.1	2706.53	2187.15	2059.02	2222.94	2832.81	2240.66	1159.51	ZNF532
novel_circ_0017688	NC_030817.1	991.652	877.217	1221.73	1208.63	1694.63	1959.14	1147.34	KTN1
novel_circ_0020309	NC_030818.1	375.361	306.003	449.854	520.923	519.681	494.71	1142.86	UGP2
novel_circ_0034316	NC_030831.1	1447.3	2078.43	1664.56	1616.82	1391.3	1122.98	1140.07	TCF4
novel_circ_0024580	NC_030821.1	1045.06	1564.52	1692.97	1391.29	1950.83	1549.18	1129.56	DEPTOR
novel_circ_0021616	NC_030819.1	1253.35	921.543	728.495	590.863	628.349	532.602	1121.83	NHLRC3
novel_circ_0020115	NC_030818.1	657.611	617.03	643.188	544.443	691.882	555.155	1120.46	LIMS1
novel_circ_0000022	NC_030808.1	1585.42	1843.93	2380.88	2327.3	2882.96	2377.03	1120.44	NMD3
novel_circ_0006174	NC_030810.1	151.194	224.18	156.816	131.91	341.452	391.213	1119.9	RPAP2
novel_circ_0036891	NC_030835.1	82.0643	82.0998	78.7195	75.5742	92.0554	141.462	1118.42	CCDC6
novel_circ_0012667	NC_030814.1	1881.47	687.823	994.865	652.62	888.1	1327.78	1105.73	SSBP2
novel_circ_0011557	NC_030813.1	123.764	73.7465	131.295	199.655	143.844	244.906	1102.25	SGCB
novel_circ_0020075	NC_030818.1	411.79	454.504	556.595	462.233	599.596	824.134	1090.18	GCFC2
novel_circ_0022035	NC_030819.1	91.3041	98.7129	145.168	238.005	244.311	298.561	1079.58	ELF1
novel_circ_0030794	NC_030827.1	470.113	407.435	543.996	401.2	406.707	359.958	1066.84	FCHO2
novel_circ_0019402	NC_030818.1	699.079	861.992	686.376	801.666	1121.02	1870.72	1061.08	ZNF638
novel_circ_0039036	NW_017189540.1	31.8425	156.201	183.572	182.779	213.959	425.023	1056.56	--
novel_circ_0030467	NC_030827.1	189.372	300.876	264.393	464.381	292.97	493.662	1055.11	NADK2
novel_circ_0028110	NC_030825.1	0	0	0	28.9989	144.986	159.131	1042.76	ZNRF1
novel_circ_0024647	NC_030821.1	9172.28	5612.05	6765.22	5541.31	2047.31	1471.19	1029.68	RIMS1
novel_circ_0009132	NC_030812.1	191.442	200.204	193.601	298.684	350.821	436.937	1014.24	PPHLN1
novel_circ_0022063	NC_030819.1	1078.71	1295.6	1678.02	1192.42	1452.64	1013.36	1014.16	ARHGEF7
novel_circ_0008626	NC_030812.1	390.631	388.176	412.023	354.968	321.182	467.98	1009.26	SLC25A17
novel_circ_0024094	NC_030821.1	36.4284	211.707	143.091	156.547	279.795	425.002	1002.76	PDE7A
novel_circ_0033962	NC_030831.1	2336.74	1982.6	1781.01	1625.49	1677.11	1538.9	998.523	SMCHD1
novel_circ_0034144	NC_030831.1	455.825	608.314	974.936	1286.43	732.794	1065.28	994.715	SPIRE1
novel_circ_0018914	NC_030817.1	201.448	384.45	614.016	767.655	916.508	1262.92	988.197	CMYA5
novel_circ_0031712	NC_030828.1	667.798	572.693	435.33	575.706	263.183	273.176	976.884	VRK1
novel_circ_0039338	NW_017190073.1	425.575	601.911	744.463	835.134	1024.78	1202.25	974.794	TMLHE
novel_circ_0025992	NC_030823.1	981.258	752.675	541.539	611.862	585.03	448.936	973.704	KIFAP3
novel_circ_0014966	NC_030815.1	727.378	1128.11	1343.49	1499.21	1956.06	2302.72	953.007	GKAP1
novel_circ_0031521	NC_030828.1	468.868	721.813	842.125	954.251	1192.59	794.545	939.276	ASB7
novel_circ_0002428	NC_030809.1	383.964	607.594	793.026	1074.17	1850.11	2199.08	936.006	UBR3
novel_circ_0002885	NC_030809.1	124.623	221.736	478.552	456.222	949.931	1243.59	935.791	TTN
novel_circ_0028451	NC_030825.1	491.825	558.57	807.182	781.454	585.09	433.725	934.221	NUCB1
novel_circ_0022627	NC_030820.1	2167.4	2054.51	1742.23	1511.08	1090.18	1023.33	932.996	ZEB1
novel_circ_0023581	NC_030821.1	2048.55	1814.64	1353.06	826.751	800.901	746.294	932.18	STK3
novel_circ_0009602	NC_030812.1	460.962	462.235	634.314	695.328	1096.55	1279.63	923.559	ZDHHC17
novel_circ_0007139	NC_030811.1	472.086	404.251	634.874	637.224	396.153	372.55	908.706	LMBR1
novel_circ_0022890	NC_030820.1	2928.1	3006.3	2649.1	3006.96	2106.48	1927.33	905.32	GPCPD1
novel_circ_0033517	NC_030830.1	783.532	756.538	1047.11	1167.07	986.808	994.031	900.776	DST
novel_circ_0005070	NC_030810.1	683.186	879.612	816.968	738.598	980.012	759.415	895.402	FOXJ3
novel_circ_0004929	NC_030810.1	0	0	0	0	10.8334	21.1131	883.74	DCAF6
novel_circ_0014425	NC_030815.1	758.848	1558.8	1223.1	934.373	725.775	456.777	871.996	PGM5
novel_circ_0022981	NC_030820.1	1685.83	1407.79	1428.37	1520.79	1461.43	1392.81	863.32	PTPRA
novel_circ_0020711	NC_030818.1	648.62	621.225	662.636	618.744	494.182	286.835	862.679	SMC6
novel_circ_0007105	NC_030811.1	0	0	53.8106	180.261	338.302	408.206	844.05	CLCN1
novel_circ_0009381	NC_030812.1	173.913	521.939	382.101	596.508	821.455	524.421	841.614	LEMD3
novel_circ_0036338	NC_030834.1	137.161	201.032	279.328	288.754	357.126	432.796	841.291	VEGFC
novel_circ_0008081	NC_030811.1	54.5941	69.6532	390.465	469.55	511.923	522.404	840.255	NAPEPLD
novel_circ_0027332	NC_030824.1	703.033	929.821	1234.06	1405.21	1212.06	1228.7	839.3	ELF2
novel_circ_0010529	NC_030813.1	221.9	260.782	482.969	524.473	1165.37	749.597	836.375	EVC2
novel_circ_0022522	NC_030820.1	744.28	863.488	881.982	939.391	997.879	1170.89	829.503	FAM188A
novel_circ_0015371	NC_030815.1	160.285	82.8214	155.608	87.6309	237.238	215.983	824.928	RAD23B
novel_circ_0027583	NC_030824.1	176.273	332.266	510.581	351.48	451.426	227.208	824.179	ARHGAP10
novel_circ_0005477	NC_030810.1	216.561	180.582	387.437	411.739	533.47	792.514	820.047	LRRFIP1
novel_circ_0009370	NC_030812.1	443.922	391.484	620.391	634.133	641.128	654.774	818.36	MSRB3
novel_circ_0006391	NC_030810.1	1459.14	1309.66	1576.76	1541.3	1577.11	1319.13	815.979	MFSD14A
novel_circ_0026670	NC_030823.1	1849.67	2286.37	2976.09	1398.8	1047.23	975.394	803.289	VASH2
novel_circ_0023805	NC_030821.1	100.395	157.895	287.093	373.058	382.5	335.336	800.597	LOC106502861
novel_circ_0026848	NC_030824.1	1411.29	1092.38	1090.58	1306.48	1060.69	979.829	796.789	FBXW8
novel_circ_0036415	NC_030834.1	1608.12	804.836	862.905	660.8	600.449	530.608	796.789	PSD3
novel_circ_0037052	NC_030835.1	65.3102	150.033	160.193	422.516	461.428	889.767	793.035	B3GALNT2
novel_circ_0025715	NC_030823.1	0	5.81363	14.1186	109.174	91.3161	191.954	784.144	--
novel_circ_0001477	NC_030808.1	1122.41	681.224	689.906	692.712	443.881	482.852	778.591	PHLDB2
novel_circ_0013116	NC_030814.1	63.1402	30.0159	53.9595	45.648	27.94	55.315	777.317	VDAC1
novel_circ_0018879	NC_030817.1	949.75	2078.08	2135.96	1505.99	1336.77	1825.45	773.298	SPG21
novel_circ_0020058	NC_030818.1	0	44.55	0	57.1385	87.5068	113.842	767.906	PAPOLG
novel_circ_0027021	NC_030824.1	329.132	559.039	687.967	721.053	651.064	683.858	766.39	RILPL1
novel_circ_0008374	NC_030811.1	0	20.8858	36.19	79.4693	313.006	160.837	759.32	DNAH11
novel_circ_0010638	NC_030813.1	0	0	0	10.6376	30.0331	37.032	755.575	ABLIM2
novel_circ_0014336	NC_030815.1	1035.72	1529.14	1539.89	1940.42	1773.43	1564.42	753.211	RCL1
novel_circ_0009610	NC_030812.1	1317.03	1150.79	1523.38	1328.26	1076.73	1451.84	752.547	TMPO
novel_circ_0032016	NC_030828.1	250.887	374.7	337.578	383.957	361.614	435.464	750.421	MARK3
novel_circ_0023661	NC_030821.1	1169.89	798.265	783.759	622.332	519.644	503.083	745.962	PABPC1
novel_circ_0038283	NW_017189516.1	1674.8	1927.88	1639.69	1480.34	1252.53	1235.55	745.128	MBTPS2
novel_circ_0001025	NC_030808.1	56.9615	60.9327	111.895	153.705	324.08	346.369	742.221	USP25
novel_circ_0033410	NC_030830.1	217.568	274.809	545.805	529.516	371.808	338.453	739.857	UHRF1BP1
novel_circ_0036029	NC_030834.1	187.061	382.648	386.108	500.532	328.186	341.358	729.257	WHSC1L1
novel_circ_0019194	NC_030817.1	44.9502	145.295	252.354	432.835	267.181	225.161	726.893	--
novel_circ_0027380	NC_030824.1	253.816	175.729	290.863	606.694	701.847	508.289	724.7	RNF150
novel_circ_0021928	NC_030819.1	834.633	596.981	423.249	357.525	494.893	317.013	724.493	DGKH
novel_circ_0007958	NC_030811.1	18.2142	23.9719	11.0357	80.0331	73.6639	107.706	724.427	--
novel_circ_0020169	NC_030818.1	32.0237	45.2164	78.4905	91.9279	106.427	87.059	712.095	LOC102188868
novel_circ_0002098	NC_030808.1	399.285	570.419	585.911	845.175	570.473	620.044	710.785	APP
novel_circ_0028526	NC_030825.1	180.75	478.861	77.5806	120.807	122.845	689.745	697.395	LOC102169045
novel_circ_0031036	NC_030828.1	59.3127	47.0981	106.833	107.545	133.95	125.468	697.091	PDE8A
novel_circ_0007625	NC_030811.1	413.539	347.821	207.615	142.844	131.505	208.182	693.587	MPP6
novel_circ_0016120	NC_030816.1	503.787	755.761	757.617	798.384	753.821	882.716	690.012	HACE1
novel_circ_0030979	NC_030828.1	215.778	189.509	222.994	252.748	117.708	271.49	685.881	LOC102191560
novel_circ_0025629	NC_030823.1	165.548	299.209	340.644	469.498	564.229	675.177	681.489	KCTD3
novel_circ_0037644	NC_030836.1	220.348	328.725	377.149	371.715	304.58	280.095	680.965	PTDSS2
novel_circ_0028361	NC_030825.1	25.1189	133.851	170.121	242.28	210.029	235.411	678.565	RYR1
novel_circ_0011883	NC_030813.1	375.842	428.522	572.653	788.934	666.134	803.98	678.461	LOC102179276
novel_circ_0001878	NC_030808.1	142.877	277.712	1089.21	656.137	632.292	865.777	668.221	TP63
novel_circ_0008375	NC_030811.1	16.746	35.5992	107.199	186.963	406.521	342.246	658.357	DNAH11
novel_circ_0004343	NC_030809.1	129.144	141.487	159.91	189.928	284.816	233.291	649.834	ACVR2A
novel_circ_0017032	NC_030816.1	658.39	1097.49	1028.82	872.357	1842.47	1220.8	649.067	QKI
novel_circ_0002427	NC_030809.1	191.599	236.833	272.853	322.297	453.812	481.069	648.865	UBR3
novel_circ_0001076	NC_030808.1	72.2392	66.9767	70.1269	125.359	114.376	109.55	645.82	USP25
novel_circ_0000512	NC_030808.1	103.348	181.278	99.2052	96.5643	87.6494	72.6865	642.994	CEP63
novel_circ_0033600	NC_030830.1	29.6725	24.6893	22.9813	35.8632	59.4008	80.1698	639.97	GMPR
novel_circ_0036327	NC_030834.1	136.956	165.463	187.4	219.27	184.953	341.189	637.315	AGA
novel_circ_0020624	NC_030818.1	255.243	320.072	639.87	397.581	458.361	624.241	635.305	FAM228B
novel_circ_0022305	NC_030820.1	268.383	482.574	333.331	474.661	503.404	536.185	628.895	PDSS1
novel_circ_0029863	NC_030826.1	157.958	106.508	78.7883	120.665	149.22	168.279	628.895	SRSF1
novel_circ_0018567	NC_030817.1	836.727	1132.69	1154.37	1404.58	1360.99	1302.19	627.854	HNRNPC
novel_circ_0000953	NC_030808.1	396.983	403.99	269.745	524.313	545.188	875.965	627.482	SATB1
novel_circ_0008926	NC_030812.1	407.723	352.273	370.44	412.558	628.161	652.964	627.141	LARP4
novel_circ_0031235	NC_030828.1	457.599	436.862	709.451	667.654	554.94	657.614	625.8	TSPAN3
novel_circ_0000389	NC_030808.1	644.708	347.56	362.837	304.065	206.883	216.979	618.977	CEP70
novel_circ_0026071	NC_030823.1	990.397	990.66	876.073	617.219	615.548	431.74	616.425	SUCO
novel_circ_0024622	NC_030821.1	195.205	234.823	274.144	196.089	468.695	461.312	615.505	FAM135A
novel_circ_0008935	NC_030812.1	76.825	124.046	100.099	142.65	99.2084	160.677	615.474	LARP4
novel_circ_0003005	NC_030809.1	82.0804	68.8806	169.779	189.154	133.796	236.343	615.012	SESTD1
novel_circ_0020530	NC_030818.1	28.9384	19.3406	64.3996	114.279	151.847	93.5026	611.392	SLC9A2
novel_circ_0004184	NC_030809.1	154.179	103.86	236.715	327.1	325.142	278.231	609.212	CCDC93
novel_circ_0021842	NC_030819.1	196.649	408.942	458.323	326.064	239.263	197.709	602.681	SLC25A30
novel_circ_0012849	NC_030814.1	778.281	932.805	702.676	889.308	618.081	449.114	602.577	NDST1
novel_circ_0028854	NC_030826.1	155.17	137.241	119.051	183.828	108.603	150.483	596.1	GOSR1
novel_circ_0020848	NC_030818.1	1160.65	1138.76	1214.32	749.229	709.535	466.668	589.632	KIDINS220
novel_circ_0008620	NC_030812.1	84.4155	69.4696	48.6512	116.347	139.972	264.281	585.873	TNRC6B
novel_circ_0026466	NC_030823.1	151.92	625.677	3023.85	5212.72	4393.02	3464.73	584.173	LOC106503003
novel_circ_0007391	NC_030811.1	0	0	7.05931	63.2926	29.5391	55.8561	583.545	LOC106502060
novel_circ_0021631	NC_030819.1	16.7298	8.72045	16.3163	62.8162	70.8742	79.8727	573.78	--
novel_circ_0003086	NC_030809.1	239.049	157.797	133.468	116.049	152.887	178.59	573.56	NUP35
novel_circ_0024589	NC_030821.1	147.556	222.533	132.434	167.447	238.563	314.425	572.367	LRRC69
novel_circ_0017717	NC_030817.1	749.544	702.044	716.91	1013.79	754.509	634.976	572.299	SAMD4A
novel_circ_0000315	NC_030808.1	41.1146	14.8928	68.2106	116.623	169.602	218.05	569.37	TFDP2
novel_circ_0016268	NC_030816.1	51.6738	61.7563	77.4841	93.5207	48.7216	68.7759	568.505	RNGTT
novel_circ_0000864	NC_030808.1	1158.5	1681.31	1439.45	1365.67	1196.07	777.52	568.419	DYRK1A
novel_circ_0002140	NC_030808.1	269.134	281.195	194.486	299.451	252.418	269.688	568.182	JAM2
novel_circ_0027569	NC_030824.1	27.2971	86.7863	61.4656	105.969	158.493	73.301	567.024	ARHGAP10
novel_circ_0018142	NC_030817.1	1806.51	1642.36	1742.7	1215.6	849.146	925.456	564.866	USP3
novel_circ_0026976	NC_030824.1	442.031	358.6	537.723	831.243	780.569	776.056	563.368	RSRC2
novel_circ_0023914	NC_030821.1	336.367	214.41	156.598	200.996	168.389	214.129	557.77	LRRCC1
novel_circ_0009154	NC_030812.1	130.068	94.8074	161.815	117.821	107.141	176.587	557.398	YAF2
novel_circ_0010636	NC_030813.1	13.6364	6.17233	19.5482	14.7538	161.773	167.283	557.043	ABLIM2
novel_circ_0006419	NC_030810.1	893.136	996.973	1338.46	1242.38	1118.42	970.677	554.438	RTCA
novel_circ_0004740	NC_030810.1	624.062	465.106	308.351	310.665	282.754	545.575	553.791	ZMYM4
novel_circ_0014586	NC_030815.1	730.338	676.628	897.428	581.931	655.165	469.93	553.11	LOC102189950
novel_circ_0030983	NC_030828.1	288.339	231.07	191.404	174.264	128.753	163.656	552.89	IDH2
novel_circ_0020510	NC_030818.1	72.768	26.52	71.9056	197.405	66.5709	347.662	550.867	GPN1
novel_circ_0005456	NC_030810.1	542.624	513.796	709.821	734.333	860.874	868.83	546.457	MYSM1
novel_circ_0038135	NW_017189516.1	0	0	0	4.10965	18.5031	21.8121	539.81	--
novel_circ_0036802	NC_030835.1	450.521	545.871	1004.92	1438.63	2062.45	1410.65	538.769	JMJD1C
novel_circ_0015916	NC_030816.1	337.9	313.875	213.164	251.383	83.4632	274.156	537.459	LOC108636723
novel_circ_0035206	NC_030833.1	73.6913	489.826	1262.48	1076.31	1256.41	1431.51	534.279	INPP5F
novel_circ_0036379	NC_030834.1	171.775	194.835	167.099	264.311	386.539	410.017	532.884	RARB
novel_circ_0026464	NC_030823.1	78.9628	282.494	771.887	895.249	468.863	576.898	532.085	--
novel_circ_0022516	NC_030820.1	489.779	650.646	825.64	694.479	912.156	1121.3	531.879	FAM188A
novel_circ_0023869	NC_030821.1	2387.86	1764.79	2127.6	1865.41	1172.35	1063.87	531.574	STAU2
novel_circ_0008327	NC_030811.1	1093.97	847.758	881.331	712.503	610.857	528.383	530.399	LOC102176015
novel_circ_0013366	NC_030814.1	155.005	245.779	172.468	254.814	295.821	242.416	529.807	SLC12A2
novel_circ_0033542	NC_030830.1	13.6606	0	23.8912	108.022	206.354	175.804	525.81	RAB23
novel_circ_0032283	NC_030829.1	167.206	184.031	198.193	169.224	76.1793	187.599	525.415	SUMF1
novel_circ_0034712	NC_030832.1	46.3942	39.044	76.4941	122.581	121.44	133.662	524.411	LOC100861263
novel_circ_0003096	NC_030809.1	1290.71	1239.24	1254.71	1163.37	820.794	807.311	522.692	ITGAV
novel_circ_0007069	NC_030811.1	879.33	1460.31	1623.65	1107.42	942.524	756.59	521.095	DNAJB6
novel_circ_0016863	NC_030816.1	143.555	362.971	704.923	462.575	699.808	482.82	521.01	SYNE1
novel_circ_0019260	NC_030818.1	2896.71	2380.8	1633.46	1308.19	806.35	838.442	519.682	CAMSAP1
novel_circ_0003924	NC_030809.1	32.0075	50.492	180.042	172.484	283.462	318.952	519.005	BOLL
novel_circ_0037791	NC_030836.1	1129.4	683.495	734.258	685.637	521.933	568.849	516.807	MED17
novel_circ_0022209	NC_030820.1	139.711	92.7241	166.765	214.243	289.781	163.032	515.004	ITIH5
novel_circ_0009493	NC_030812.1	245.575	377.684	301.142	519.392	544.037	614.243	508.998	PTGES3
novel_circ_0003082	NC_030809.1	412.226	833.157	715.074	821.497	662.69	645.654	506.261	NUP35
novel_circ_0037782	NC_030836.1	1122.26	808.135	854.68	728.837	623.803	591.702	505.768	MED17
novel_circ_0010800	NC_030813.1	109.51	200.93	170.661	217.847	198.719	188.234	505.225	HADH
novel_circ_0008588	NC_030812.1	176.264	309.185	190.736	293.005	261.069	677.44	503.489	LOC102178253
novel_circ_0027082	NC_030824.1	352.815	384.266	624.356	627.366	751.745	671.531	499.524	MTMR3
novel_circ_0008516	NC_030812.1	44.035	158.928	136.209	320.289	125.549	181.165	499.201	IFFO1
novel_circ_0019404	NC_030818.1	345.613	403.84	348.467	312.649	560.271	603.351	493.962	ZNF638
novel_circ_0025712	NC_030823.1	120.077	101.803	141.34	163.063	187.928	228.234	493.486	43526
novel_circ_0034078	NC_030831.1	100.435	87.6279	108.313	192.259	324.102	337.879	491.14	PTPRM
novel_circ_0000775	NC_030808.1	204.304	239.582	442.971	355.964	661.138	531.362	489.167	PIGP
novel_circ_0006950	NC_030811.1	368.786	682.156	887.886	1035.59	1034.68	958.193	487.991	VPS50
novel_circ_0038606	NW_017189516.1	772.1	1335.14	667.73	471.896	350.858	310.037	485.645	--
novel_circ_0032649	NC_030829.1	79.705	77.6478	90.9629	164.764	156.396	183.847	482.976	SEMA3F
novel_circ_0035577	NC_030833.1	9.09095	18.1583	7.35713	18.1506	66.8506	179.386	480.168	SORBS1
novel_circ_0001815	NC_030808.1	65.3102	95.8103	76.2487	75.5742	56.2487	87.356	478.962	ACAP2
novel_circ_0011416	NC_030813.1	1307.45	1370.63	1255.92	1145	920.277	881.334	476.611	SLC30A9
novel_circ_0004643	NC_030809.1	269.819	320.661	393.884	634.643	612.545	489.666	475.252	BAZ2B
novel_circ_0036743	NC_030835.1	79.8862	368.96	575.457	823.586	1135.67	1127.25	474.857	MYPN
novel_circ_0027571	NC_030824.1	29.6725	82.5137	140.93	100.242	212.519	227.61	474.79	ARHGAP10
novel_circ_0012498	NC_030814.1	647.768	372.942	439.706	437.548	277.417	226.678	474.552	LOC102179763
novel_circ_0000949	NC_030808.1	515.427	385.708	252.383	421.301	525.566	922.346	473.991	SATB1
novel_circ_0033903	NC_030831.1	519.106	735.982	773.335	813.317	448.104	311.032	470.677	MIB1
novel_circ_0035904	NC_030833.1	490.054	517.28	155.037	230.852	399.195	212.357	470.129	DOCK1
novel_circ_0032993	NC_030830.1	346.423	576.498	673.661	686.948	819.844	682.672	469.057	CAP2
novel_circ_0023954	NC_030821.1	54.7672	23.6132	38.3077	100.232	112.937	133.726	467.546	SLCO5A1
novel_circ_0005041	NC_030810.1	267.601	161.169	461.028	180.159	685.406	204.738	462.97	SCMH1
novel_circ_0032355	NC_030829.1	78.9951	74.8735	169.426	139.103	179.942	184.6	462.934	FOXP1
novel_circ_0021929	NC_030819.1	657.611	523.482	432.151	361.636	397.675	204.292	462.544	DGKH
novel_circ_0016130	NC_030816.1	191.631	204.196	211.048	243.039	282.414	310.249	462.136	HACE1
novel_circ_0036255	NC_030834.1	67.6937	81.5065	96.1912	95.0013	94.7424	47.1969	461.557	LOC102174361
novel_circ_0025690	NC_030823.1	472.018	441.626	647.84	853.8	792.541	764.994	452.388	IARS2
novel_circ_0006415	NC_030810.1	970.28	635.069	755.519	474.186	429.399	463.096	451.657	RTCA
novel_circ_0015113	NC_030815.1	324.603	270.123	89.7028	80.9643	128.967	231.702	451.59	LOC108636534
novel_circ_0018942	NC_030817.1	196.136	153.657	120.11	153.716	146.705	150.567	451.572	HOMER1
novel_circ_0034122	NC_030831.1	695.85	551.24	688.348	726.104	889.448	613.442	451.231	VAPA
novel_circ_0002370	NC_030809.1	2640.41	1945.2	1395.92	946.656	577.334	376.207	450.159	STK39
novel_circ_0007469	NC_030811.1	1161.7	1307.06	1159.21	1065.66	846.733	855.748	448.374	WASL
novel_circ_0002143	NC_030808.1	508.721	499.33	447.714	245.604	551.125	411.723	448.064	JAM2
novel_circ_0005308	NC_030810.1	22.7677	0	25.9677	33.4617	61.0115	17.223	446.234	ZCCHC11
novel_circ_0017138	NC_030817.1	163.551	215.077	112.684	194.315	350.023	162.596	439.564	TTC7B
novel_circ_0028305	NC_030825.1	556.679	736.037	378.15	422.918	258.126	220.933	439.443	ZNF568
novel_circ_0027872	NC_030825.1	51.6738	75.6419	81.3116	69.4842	122.046	154.636	437.981	FBXO31
novel_circ_0016294	NC_030816.1	1478.12	1497.38	1410.68	1032.06	807.872	893.436	436.976	ZNF292
novel_circ_0008293	NC_030811.1	365.447	342.348	474.724	395.065	630.593	619.342	433.046	CROT
novel_circ_0001186	NC_030808.1	235.763	111.522	66.432	77.1398	123.967	143.53	432.145	SON
novel_circ_0037970	NW_017189516.1	26.736	44.4947	120.689	157.246	98.6544	87.7579	431.992	LOC106503826
novel_circ_0026970	NC_030824.1	406.017	578.182	527.525	547.296	686.876	682.431	431.243	ZCCHC8
novel_circ_0017245	NC_030817.1	82.0885	116.692	97.3024	135.708	127.617	69.7079	429.561	LIN52
novel_circ_0009480	NC_030812.1	241.426	183.383	265.628	271.902	268.197	257.86	429.373	R3HDM2
novel_circ_0035234	NC_030833.1	29.6725	42.4889	81.4081	89.9748	126.315	166.178	427.027	CACUL1
novel_circ_0025324	NC_030822.1	1112.54	689.803	523.331	485.725	509.85	390.683	424.048	LOC102190533
novel_circ_0015677	NC_030816.1	0	12.3447	7.05931	6.80665	10.6791	7.65219	419.863	TRDN
novel_circ_0026667	NC_030823.1	896.559	689.18	610.764	544.065	370.106	433.545	419.217	ANGEL2
novel_circ_0038061	NW_017189516.1	166.274	112.603	151.905	96.1289	196.206	161.134	417.907	ATRX
novel_circ_0000786	NC_030808.1	1762.63	1458.43	1046.9	862.025	536.834	770.346	415.476	TTC3
novel_circ_0036862	NC_030835.1	513.951	716.51	869.907	649.86	992.531	715.122	414.929	MAPK8
novel_circ_0023763	NC_030821.1	869.372	846.278	832.884	713.106	668.468	990.046	414.861	EMC2
novel_circ_0003709	NC_030809.1	506.824	419.323	373.153	427.359	562.255	647.973	413.655	FASTKD2
novel_circ_0002148	NC_030808.1	206.15	192.898	183.87	207.998	124.698	183.159	412.497	JAM2
novel_circ_0032019	NC_030828.1	277.499	406.265	473.191	494.677	705.599	843.201	412.48	MARK3
novel_circ_0022781	NC_030820.1	784.965	689.668	598.565	723.369	643.263	879.488	412.43	FAM208B
novel_circ_0021453	NC_030819.1	18.1819	50.3084	56.5516	59.2678	73.5096	73.2165	411.748	FLT1
novel_circ_0019405	NC_030818.1	421.162	357.72	298.225	299.881	476.025	747.961	411.461	ZNF638
novel_circ_0032411	NC_030829.1	0	36.7815	82.4392	225.518	190.943	256.862	409.416	SLC25A26
novel_circ_0013466	NC_030814.1	519.92	525.647	387.721	331.143	234.389	184.621	408.057	CDC42SE2
novel_circ_0034650	NC_030832.1	597.847	567.499	855.452	906.244	914.589	896.122	407.971	XYLT1
novel_circ_0007903	NC_030811.1	123.857	117.644	157.955	245.14	214.501	182.405	407.191	BMT2
novel_circ_0004247	NC_030809.1	133.02	204.72	165.135	129.607	185.567	203.731	404.145	RAB3GAP1
novel_circ_0022994	NC_030820.1	448.605	312.346	424.567	556.574	417.923	460.734	403.329	BTBD3
novel_circ_0008721	NC_030812.1	1148.62	1090.35	1463.83	1705.87	1105.86	1003.97	401.373	TMTC2
novel_circ_0023857	NC_030821.1	22.7274	157.947	256.371	1084.31	886.166	836.998	399.314	JPH1
novel_circ_0006277	NC_030810.1	281.839	299.413	425.218	383.049	252.127	549.942	396.847	ARHGAP29
novel_circ_0003941	NC_030809.1	360.991	697.76	699.67	513.076	596.072	597.215	396.25	SF3B1
novel_circ_0037684	NC_030836.1	156.094	150.852	108.313	113.92	77.3872	245.649	395.537	PPP6R3
novel_circ_0008893	NC_030812.1	678.092	394.096	693.95	1036.65	956.22	1012.83	394.855	LETMD1
novel_circ_0016592	NC_030816.1	658.825	704.082	995.367	1039	807.82	659.62	393.258	MAP3K5
novel_circ_0017334	NC_030817.1	0	0	0	8.93598	8.00935	0	392.204	FOXN3
novel_circ_0006246	NC_030810.1	327.631	368.313	182.444	151.583	193.476	201.081	391.029	CCDC18
novel_circ_0003402	NC_030809.1	7.63887	15.0721	38.5531	127.889	119.496	119.863	389.329	SP110
novel_circ_0016024	NC_030816.1	50.9478	68.7522	128.824	129.971	167.01	179.927	388.275	CEP57L1
novel_circ_0017180	NC_030817.1	0	0	19.0049	74.4389	172.272	207.027	386.265	PSMC1
novel_circ_0024619	NC_030821.1	845.975	828.731	735.548	597.659	354.122	420.829	385.077	FAM135A
novel_circ_0016376	NC_030816.1	52.4079	108.436	136.192	234.611	155.42	240.774	384.718	LAMA2
novel_circ_0002839	NC_030809.1	181.972	427.081	92.1983	108.985	97.3811	126.243	384.413	TTN
novel_circ_0003028	NC_030809.1	453.96	341.7	183.258	155.607	293.119	293.532	384.328	CWC22
novel_circ_0027203	NC_030824.1	152.166	52.0329	126.284	175.587	172.284	139.206	384.139	KIAA1109
novel_circ_0010165	NC_030812.1	51.6819	87.145	221.033	252.317	327.081	197.065	383.493	ABCC9
novel_circ_0012402	NC_030814.1	176.329	184.247	225.462	324.782	362.822	429.888	383.323	RHOBTB3
novel_circ_0023796	NC_030821.1	120.013	0	41.8096	96.8365	61.1659	168.627	383.237	MED30
novel_circ_0037139	NC_030835.1	578.277	741.523	796.361	445.384	467.41	468.998	381.878	DISC1
novel_circ_0007571	NC_030811.1	13.6364	11.986	19.3027	78.3392	84.3258	94.6471	381.282	OGDH
novel_circ_0034652	NC_030832.1	741.551	558.915	596.938	852.941	791.704	638.663	380.586	XYLT1
novel_circ_0033065	NC_030830.1	130.068	97.4796	96.718	100.678	124.758	111.722	379.837	CDKAL1
novel_circ_0037007	NC_030835.1	0	63.8905	94.4926	173.462	326.13	309.465	379.685	ACTN2
novel_circ_0021737	NC_030819.1	245.616	372.101	528.411	378.234	406.179	462.47	379.088	RB1
novel_circ_0033452	NC_030830.1	27.2971	121.972	175.128	214.468	394.323	587.801	377.59	MLIP
novel_circ_0035288	NC_030833.1	893.731	866.501	721.014	795.661	424.85	507.506	376.774	ATRNL1
novel_circ_0013576	NC_030814.1	98.0842	95.1108	95.3337	232.468	221.331	314.34	374.921	CATSPERD
novel_circ_0005299	NC_030810.1	162.644	168.729	111.791	177.331	251.49	229.933	374.769	ZCCHC11
novel_circ_0027334	NC_030824.1	308.482	471.223	586.581	668.474	437.557	530.449	374.001	ELF2
novel_circ_0008575	NC_030812.1	160.482	186.806	110.213	213.767	268.876	225.618	373.356	ERC1
novel_circ_0037299	NC_030836.1	866.469	1031.52	818.693	763.202	820.298	928.926	373.1	NARS2
novel_circ_0021481	NC_030819.1	59.1638	94.2651	101.226	114.571	247.827	269.198	371.96	FRY
novel_circ_0005264	NC_030810.1	250.887	289.771	287.619	407.741	397.056	419.109	371.911	ZCCHC11
novel_circ_0030393	NC_030827.1	98.06	191.731	273.192	193.416	225.928	219.288	370.637	LIFR
novel_circ_0011196	NC_030813.1	576.011	532.435	831.029	764.48	872.346	734.183	369.767	TBC1D19
novel_circ_0035467	NC_030833.1	538.303	847.786	600.046	386.452	308.972	388.089	367.659	FBXW4
novel_circ_0027779	NC_030824.1	0	19.3406	33.5703	38.3009	129.99	197.68	366.806	ACACB
novel_circ_0002042	NC_030808.1	0	27.523	17.6483	36.7289	43.0252	71.9031	366.434	USP13
novel_circ_0033228	NC_030830.1	19.0972	16.2544	82.9136	75.6422	152.698	150.175	365.631	ADGRF5
novel_circ_0037481	NC_030836.1	91.1794	63.4808	123.938	147.807	288.407	233.334	362.469	PKNOX2
novel_circ_0034094	NC_030831.1	742.919	1406.55	1274.64	1358.36	1025.54	714.914	361.872	MTCL1
novel_circ_0031099	NC_030828.1	168.081	313.094	591.26	653.591	467.81	387.207	361.482	TM6SF1
novel_circ_0009230	NC_030812.1	114.088	26.1613	35.5667	105.141	63.9611	21.8121	361.294	PTPRB
novel_circ_0037745	NC_030836.1	0	0	5.97281	25.5955	37.4059	47.8958	359.612	TNNT3
novel_circ_0013651	NC_030814.1	11.4583	25.2052	26.6599	45.801	88.8744	71.5216	359.593	INSR
novel_circ_0003553	NC_030809.1	128.483	158.702	181.945	193.534	228.224	299.533	358.997	TNS1
novel_circ_0014159	NC_030815.1	1917.53	1635.67	1719.82	1498.26	865.941	864.267	357.79	ZDHHC21
novel_circ_0012653	NC_030814.1	92.9292	244.391	321.193	361.752	352.288	270.581	356.821	FER
novel_circ_0028918	NC_030826.1	105.518	132.1	98.9598	212.552	234.895	174.828	355.444	UBE2G1
novel_circ_0016906	NC_030816.1	143.72	139.968	201.937	313.864	350.49	419.353	354.762	SCAF8
novel_circ_0015088	NC_030815.1	0	6.17233	13.0321	38.6412	0	35.5904	354.682	LOC106502433
novel_circ_0028330	NC_030825.1	0	0	0	85.7355	27.0836	106.486	352.977	SPINT2
novel_circ_0016355	NC_030816.1	165.564	201.34	291.044	453.735	350.518	257.965	351.972	LAMA2
novel_circ_0011978	NC_030813.1	889.081	1017.5	1044.69	782.369	784.779	725.087	348.639	CNOT6L
novel_circ_0007387	NC_030811.1	0	0	0	0	0	7.65219	348.384	LOC106502060
novel_circ_0026767	NC_030823.1	41.8649	60.087	41.6196	110.605	81.5961	112.167	348.263	DENND1B
novel_circ_0023568	NC_030821.1	193.974	192.748	116.363	98.1941	111.926	91.118	345.917	RIDA
novel_circ_0035076	NC_030832.1	151.548	229.571	269.739	692.198	221.545	448.901	345.796	GET4
novel_circ_0011803	NC_030813.1	273.828	375.03	445.171	689.258	717.004	1039.74	343.943	--
novel_circ_0030913	NC_030828.1	237.126	228.756	213.464	135.697	205.515	115.274	343.876	UBE3A
novel_circ_0024929	NC_030822.1	79.8539	154.425	237.487	512.504	618.349	793.256	342.481	RIC3
novel_circ_0015434	NC_030815.1	29.6402	0	7.05931	65.8535	69.395	53.9171	341.732	PTPN3
novel_circ_0018236	NC_030817.1	1674.43	1630.42	1176.96	950.268	819.069	1137.63	341.153	L2HGDH
novel_circ_0009293	NC_030812.1	1298.14	1003.07	1113.63	754.432	832.981	1084.98	338.892	CPSF6
novel_circ_0032949	NC_030829.1	361.511	368.43	636.758	484.111	472.156	578.621	335.353	CLASP2
novel_circ_0015085	NC_030815.1	0	0	14.7143	78.5757	83.9861	154.806	334.353	LOC106502433
novel_circ_0016782	NC_030816.1	263.854	389.17	257.51	400.911	270.732	508.765	333.465	PPIL4
novel_circ_0027302	NC_030824.1	540.785	489.808	569.702	604.451	731.252	868.659	333.263	LARP1B
novel_circ_0038496	NW_017189516.1	260.628	252.443	423.53	478.285	544.712	778.474	333.038	LOC108634329
novel_circ_0021103	NC_030819.1	56.2193	117.989	297.475	185.388	108.657	157.838	331.917	ABCC4
novel_circ_0032916	NC_030829.1	55.4771	53.3945	65.2406	87.6413	20.085	72.2205	331.832	FBXL2
novel_circ_0036022	NC_030834.1	106.457	363.837	643.469	929.881	342.663	305.098	330.504	FGFR1
novel_circ_0029852	NC_030826.1	552.614	436.961	193.549	268.553	521.08	547.597	329.858	COIL
novel_circ_0038837	NW_017189517.1	79.1278	162.249	106.981	458.936	475.721	113.853	329.468	LOC108634466
novel_circ_0036749	NC_030835.1	1193.4	1015.66	791.833	541.447	415.998	401.049	327.579	HERC4
novel_circ_0029822	NC_030826.1	480.935	521.889	581.291	620.544	372.014	241.642	327.373	CEP112
novel_circ_0011473	NC_030813.1	110.995	273.319	465.894	447.125	953.101	602.502	326.83	MYOZ2
novel_circ_0006534	NC_030810.1	104.239	161.238	99.8009	122.424	185.53	183.476	325.776	FAM102B
novel_circ_0007023	NC_030811.1	107.167	56.4849	134.281	343.295	273.174	175.824	325.489	--
novel_circ_0030814	NC_030827.1	1119.89	717.17	1355.41	637.776	655.707	800.056	324.771	TNPO1
novel_circ_0037016	NC_030835.1	569.887	612.209	610.186	613.477	1064.96	864.334	322.901	HEATR1
novel_circ_0033446	NC_030830.1	52.3837	299.545	352.104	465.926	452.473	609.92	322.901	MLIP
novel_circ_0017881	NC_030817.1	77.5027	72.5557	31.4249	47.7942	92.3524	94.0967	322.443	CASC4
novel_circ_0014705	NC_030815.1	348.931	356.205	484.194	395.953	707.43	587.538	321.609	XPA
novel_circ_0027580	NC_030824.1	205.772	386.126	276.816	141.054	100.533	115.527	319.702	ARHGAP10
novel_circ_0026682	NC_030823.1	173.211	255.69	395.756	650.66	506.243	543.458	318.478	PPP2R5A
novel_circ_0002017	NC_030808.1	66.0444	71.7874	109.67	150.717	249.017	262.892	318.258	DCUN1D1
novel_circ_0037995	NW_017189516.1	1036.72	778.708	722.233	340.607	311.222	461.803	316.284	HUWE1
novel_circ_0004765	NC_030810.1	890.796	821.124	604.579	517.059	497.834	408.584	316.266	ZMYM4
novel_circ_0032612	NC_030829.1	147.572	121.788	134.772	121.235	91.2045	121.028	316.114	SFMBT1
novel_circ_0032714	NC_030829.1	0	0	7.05931	33.8148	102.115	79.3427	316.078	GADL1
novel_circ_0005478	NC_030810.1	220.102	157.46	358.373	296.746	513.297	293.482	315.876	LRRFIP1
novel_circ_0028457	NC_030825.1	102.605	113.482	225.884	222.907	202.24	180.393	315.316	GYS1
novel_circ_0004426	NC_030809.1	50.0567	0	18.3928	33.4578	52.7652	115.58	315.298	NEB
novel_circ_0021841	NC_030819.1	13.6606	73.0206	133.222	58.0658	39.3618	54.7646	315.194	SLC25A30
novel_circ_0003847	NC_030809.1	158.115	215.285	196.902	191.138	307.133	386.91	313.786	CFLAR
novel_circ_0025718	NC_030823.1	95.1074	70.7292	49.5888	63.5071	95.1593	54.4035	313.342	DUSP10
novel_circ_0010352	NC_030812.1	367.96	159.748	194.552	123.996	259.439	290.091	313.257	ATF7IP
novel_circ_0031427	NC_030828.1	852.938	605.518	526.792	352.678	351.292	282.852	312.404	RALGAPA1
novel_circ_0034709	NC_030832.1	752.637	738.205	503.444	327.144	412.381	323.55	311.758	PDPK1
novel_circ_0019698	NC_030818.1	2082.05	1109.13	525.741	446.283	333.594	308.394	311.624	EML4
novel_circ_0003927	NC_030809.1	30.4066	23.9719	22.5346	59.4168	148.398	117.976	310.314	BOLL
novel_circ_0038195	NW_017189516.1	0	6.17233	36.0134	38.3586	26.5125	27.5567	309.704	DMD
novel_circ_0003055	NC_030809.1	74.5823	42.3095	199.425	388.957	760.233	534.458	308.255	FRZB
novel_circ_0020546	NC_030818.1	75.3326	96.118	82.9136	124.917	227.807	266.698	307.371	HADHA
novel_circ_0027086	NC_030824.1	152.827	99.1225	169.473	90.175	135.081	169.476	307.098	SLC15A4
novel_circ_0025855	NC_030823.1	103.34	64.4795	50.3086	45.8755	36.8947	113.312	306.622	AHCTF1
novel_circ_0000761	NC_030808.1	218.146	164.567	285.639	531.119	689.703	625.512	306.281	MORC3
novel_circ_0023722	NC_030821.1	93.3495	141.905	108.286	104.42	141.68	129.285	305.94	OXR1
novel_circ_0034197	NC_030831.1	7.63887	34.4127	96.6379	128.755	215.078	186.772	305.039	PSTPIP2
novel_circ_0025872	NC_030823.1	690.799	527.784	403.431	325.48	192.98	182.268	304.886	SMYD3
novel_circ_0011393	NC_030813.1	133.02	155.428	180.517	277.974	280.501	282.969	304.631	APBB2
novel_circ_0025381	NC_030822.1	13.6364	22.068	36.19	27.2188	37.1261	72.771	304.563	CWF19L2
novel_circ_0021483	NC_030819.1	78.2529	60.2111	33.7192	84.2931	131.043	163.656	302.437	FRY
novel_circ_0032282	NC_030829.1	305.126	301.341	171.216	183.265	132.225	100.753	301.468	ITPR1
novel_circ_0019703	NC_030818.1	765.942	552.367	486.215	358.518	394.115	210.154	301.28	EML4
novel_circ_0003666	NC_030809.1	39.5137	36.1882	22.2891	64.1557	30.2529	101.685	299.939	KANSL1L
novel_circ_0038235	NW_017189516.1	49.4795	164.618	125.076	132.922	161.219	272.328	299.526	TAB3
novel_circ_0019972	NC_030818.1	2145.92	1819.18	1014.49	681.606	534.498	435.888	299.495	CCDC88A
novel_circ_0033397	NC_030830.1	59.3208	37.5498	7.05931	5.10498	255.79	274.702	299.495	FKBP5
novel_circ_0018288	NC_030817.1	74.4496	23.9719	37.0034	35.6655	35.8839	65.3518	299.086	KLHDC1
novel_circ_0028880	NC_030826.1	0	142.857	152.307	241.951	211.469	453.587	298.234	SLC43A2
novel_circ_0012652	NC_030814.1	238.47	200.188	45.8414	142.041	144.318	188.232	297.74	FER
novel_circ_0031717	NC_030828.1	1134.87	749.245	770.462	558.27	473.837	412.876	297.709	VRK1
novel_circ_0022953	NC_030820.1	470.485	623.616	665.846	834.893	642.501	553.102	295.309	C13H20orf194
novel_circ_0004986	NC_030810.1	75.8775	133.415	137.312	123.718	262.306	306.76	294.323	DCAF6
novel_circ_0000242	NC_030808.1	142.457	223.195	333.557	334.381	553.932	467.364	294.219	--
novel_circ_0027778	NC_030824.1	0	11.6273	0	22.0497	32.346	57.5306	294.17	ACACB
novel_circ_0024914	NC_030822.1	36.3638	21.2954	7.05931	75.4381	94.8967	115.358	292.775	ZNF215
novel_circ_0021320	NC_030819.1	845.641	879.979	395.296	377.608	423.888	559.778	290.582	CENPJ
novel_circ_0017566	NC_030817.1	386.828	610.718	623.841	758.926	569.619	781.242	289.9	MNAT1
novel_circ_0016926	NC_030816.1	100.311	155.663	190.579	150.445	180.031	251.32	289.321	TFB1M
novel_circ_0008581	NC_030812.1	68.3032	69.7636	194.473	130.128	68.2844	0	289.083	ERC1
novel_circ_0014720	NC_030815.1	163.354	217.501	649.643	952.313	505.353	407.013	288.267	COL15A1
novel_circ_0019370	NC_030818.1	70.6141	127.887	46.6301	154.988	384.438	490.957	287.993	ZNF638
novel_circ_0013348	NC_030814.1	872.021	885.742	698.25	566.302	416.132	457.651	286.141	PRRC1
novel_circ_0016301	NC_030816.1	354.251	300.36	368.89	299.059	195.384	130.811	286.141	SNX14
novel_circ_0027080	NC_030824.1	25.8369	0	28.9818	29.063	44.1847	41.6211	285.58	MTMR3
novel_circ_0017439	NC_030817.1	88.796	65.7392	68.4448	180.728	272.634	305.596	285.306	MTHFD1
novel_circ_0006826	NC_030810.1	281.871	327.478	499.594	541.283	642.589	540.499	285.136	RPRD2
novel_circ_0024782	NC_030822.1	0	10.0821	5.97281	50.1893	104.345	80.3387	284.831	CTNND1
novel_circ_0009726	NC_030812.1	0	5.81363	45.0691	27.3652	111.444	183.858	284.66	MYBPC1
novel_circ_0015002	NC_030815.1	623.929	480.896	430.09	349.468	278.562	280.339	283.777	KIF27
novel_circ_0005694	NC_030810.1	691.334	746.008	482.939	392.992	304.92	302.629	283.656	THAP4
novel_circ_0015777	NC_030816.1	173.582	153.624	234.52	358.84	409.797	398.558	282.059	CEP85L
novel_circ_0013092	NC_030814.1	42.5748	33.102	60.3267	96.1289	63.1102	115.973	280.628	SEC24A
novel_circ_0013915	NC_030815.1	1383.95	999.992	897.862	911.662	648.751	552.38	279.897	CAAP1
novel_circ_0017573	NC_030817.1	175.47	188.897	219.042	344.91	430.267	538.464	279.847	SPATA7
novel_circ_0025895	NC_030823.1	620.299	478.197	373.837	279.692	212.051	240.392	279.489	AKT3
novel_circ_0006372	NC_030810.1	0	21.2444	37.7921	42.6828	144.469	118.04	279.269	AGL
novel_circ_0000187	NC_030808.1	1003.18	1141.33	809.252	639.174	358.262	423.348	279.098	HPS3
novel_circ_0021309	NC_030819.1	51.6819	26.8787	41.7161	56.9985	93.1433	47.5143	278.842	EFNB2
novel_circ_0010394	NC_030812.1	139.72	158.647	322.888	375.238	439.221	507.367	277.326	LRP6
novel_circ_0013043	NC_030814.1	131.363	302.171	339.083	471.406	322.658	341.76	276.99	FAM13B
novel_circ_0021021	NC_030819.1	47.1364	71.2451	82.3733	70.8943	94.1657	121.187	275.833	DOCK9
novel_circ_0023576	NC_030821.1	79.7131	71.608	80.2527	65.8574	70.4829	76.8096	275.662	STK3
novel_circ_0025673	NC_030823.1	0	0	0	7.37688	0	6.88919	275.169	NFASC
novel_circ_0038580	NW_017189516.1	256.175	427.886	711.387	678.073	963.979	1040.2	274.37	--
novel_circ_0024141	NC_030821.1	168.831	148.261	144.476	198.895	278.747	370.726	273.689	ASPH
novel_circ_0020032	NC_030818.1	205.267	256.408	430.468	401.124	283.051	387.778	273.365	VRK2
novel_circ_0004982	NC_030810.1	95.7168	168.187	123.193	198.726	302.744	403.889	270.898	DCAF6
novel_circ_0031238	NC_030828.1	163.584	71.2451	93.3289	99.9741	133.564	100.668	270.338	PEAK1
novel_circ_0038443	NW_017189516.1	112.628	69.3455	27.5975	43.6677	52.0741	24.7062	269.692	ARHGAP6
novel_circ_0007378	NC_030811.1	0	0	0	0	45.5867	115.21	268.907	LOC106502060
novel_circ_0001461	NC_030808.1	66.7543	152.47	71.4589	161.009	240.645	199.098	268.638	NECTIN3
novel_circ_0035254	NC_030833.1	267.197	108.257	314.014	464.322	567.403	306.591	267.718	GFRA1
novel_circ_0000756	NC_030808.1	192.152	110.395	163.114	266.226	290.181	235.55	266.17	MORC3
novel_circ_0023152	NC_030820.1	568.577	339.404	440.732	524.081	483.386	393.1	264.623	LOC102172278
novel_circ_0001891	NC_030808.1	38.7554	41.9509	88.2219	136.852	369.844	230.504	264.112	LPP
novel_circ_0028806	NC_030826.1	501.239	575.801	571.136	426.866	249.819	231.616	263.618	WSB1
novel_circ_0005281	NC_030810.1	163.535	93.1007	175.374	244.953	240.097	404.661	263.075	ZCCHC11
novel_circ_0029432	NC_030826.1	735.403	867.402	884.935	926.484	527.088	710.716	262.613	KANSL1
novel_circ_0017429	NC_030817.1	27.2729	21.6031	32.5114	0	19.354	65.8818	262.156	ZBTB25
novel_circ_0028000	NC_030825.1	344.575	312.838	368.512	526.781	603.882	591.469	261.73	VPS35
novel_circ_0014161	NC_030815.1	1162.62	975.13	1232.86	854.073	473.357	505.533	261.492	ZDHHC21
novel_circ_0008992	NC_030812.1	124.804	59.4427	106.981	57.2875	97.3522	146.805	261.017	RPAP3
novel_circ_0007132	NC_030811.1	254.707	402.932	322.546	365.316	480.076	539.078	260.828	AGK
novel_circ_0037815	NC_030836.1	137.739	60.8001	21.9913	14.6047	38.4338	61.1034	259.689	NOX4
novel_circ_0036179	NC_030834.1	78.2287	58.8495	136.901	263.508	495.139	453.42	259.603	MTUS1
novel_circ_0004553	NC_030809.1	579.499	411.041	310.753	289.254	340.056	249.879	259.585	FMNL2
novel_circ_0033554	NC_030830.1	402.451	440.046	340.887	221.903	112.794	138.76	259.025	PRIM2
novel_circ_0038741	NW_017189517.1	125.341	36.6753	32.8781	40.6279	52.3539	31.744	258.549	--
novel_circ_0001997	NC_030808.1	543.152	522.136	401.977	413.399	403.415	820.578	257.868	KLHL24
novel_circ_0010338	NC_030812.1	83.5244	51.8493	80.1727	57.8448	71.6307	27.5567	257.648	RERG
novel_circ_0030938	NC_030828.1	0	17.7996	28.8329	45.0907	81.3935	67.2295	256.405	--
novel_circ_0027526	NC_030824.1	15.2777	23.7926	30.5839	54.6585	48.816	21.5587	256.253	ARHGAP10
novel_circ_0036943	NC_030835.1	56.9534	142.209	86.471	121.583	191.475	179.927	255.333	BMS1
novel_circ_0009048	NC_030812.1	117.718	265.491	330.993	332.368	410.716	402.333	255.266	ANO6
novel_circ_0027335	NC_030824.1	20.5492	32.9227	60.1777	90.6746	98.9169	146.453	255.181	ELF2
novel_circ_0017169	NC_030817.1	358.442	486.829	309.614	334.821	188.511	136.809	255.163	CEP128
novel_circ_0025884	NC_030823.1	43.317	38.6853	81.0661	68.9781	176.695	163.636	255.028	--
novel_circ_0030712	NC_030827.1	1514.02	1963.99	747.652	619.486	323.869	191.902	253.072	PAPD7
novel_circ_0001538	NC_030808.1	125.53	83.2311	86.322	114.009	178.948	149.868	252.476	ARHGAP31
novel_circ_0027844	NC_030824.1	45.6843	36.1372	36.6532	54.2309	53.6272	49.1154	252.408	PTPN11
novel_circ_0000333	NC_030808.1	69.1297	67.7493	89.5539	55.79	101.153	99.1628	252.323	TFDP2
novel_circ_0032575	NC_030829.1	283.456	368.809	383.243	283.87	313.732	484.102	252.238	FAM208A
novel_circ_0022030	NC_030819.1	442.462	318.241	202.613	212.393	175.942	101.495	250.995	WBP4
novel_circ_0024140	NC_030821.1	105.723	143.677	207.218	279.75	248.791	369.666	250.605	ASPH
novel_circ_0005339	NC_030810.1	25.8208	74.5106	93.1771	136.259	194.385	132.666	247.986	SCP2
novel_circ_0013309	NC_030814.1	640.174	320.529	321.99	418.084	259.248	228.923	247.815	ZNF608
novel_circ_0013562	NC_030814.1	106.425	57.8975	71.5113	72.4482	81.9702	83.7833	247.559	SAFB
novel_circ_0027578	NC_030824.1	34.2099	87.0898	88.5198	76.9227	76.3337	112.592	246.981	ARHGAP10
novel_circ_0026158	NC_030823.1	334.263	405.327	732.97	883.495	979.56	814.456	246.573	KIF1B
novel_circ_0035466	NC_030833.1	449.302	951.216	585.87	270.465	403.935	267.081	246.42	FBXW4
novel_circ_0003525	NC_030809.1	133.714	268.526	236.622	305.98	160.028	189.74	245.774	MINOS1
novel_circ_0021417	NC_030819.1	0	30.3236	64.452	191.763	454.246	295.116	245.092	CDK8
novel_circ_0000539	NC_030808.1	66.9354	23.7926	54.8006	39.8328	73.2126	142.787	245.025	SRPRB
novel_circ_0003088	NC_030809.1	104.816	61.7605	114.383	84.3572	180.882	114.744	244.769	NUP35
novel_circ_0014661	NC_030815.1	82.9957	62.5289	82.3733	56.2176	130.275	53.556	244.684	RNF38
novel_circ_0001601	NC_030808.1	25.0947	50.5939	50.9043	46.4392	70.62	50.26	243.307	DIRC2
novel_circ_0022971	NC_030820.1	0	15.4308	5.97281	10.2741	8.00935	24.8752	243.307	C13H20orf194
novel_circ_0037675	NC_030836.1	161.16	275.702	406.02	623.49	405.556	442.999	242.85	LRP5
novel_circ_0026005	NC_030823.1	361.156	447.307	554.621	604.193	450.8	534.137	241.163	KIFAP3
novel_circ_0027358	NC_030824.1	194.446	521.332	185.77	190.01	332.752	506.225	240.925	SETD7
novel_circ_0009023	NC_030812.1	97.3259	65.0218	91.7239	196.673	285.327	395.22	240.432	ARID2
novel_circ_0019143	NC_030817.1	207.429	273.729	308.483	315.909	452.791	508.904	240.091	YTHDC2
novel_circ_0004159	NC_030809.1	9.09095	0	7.05931	36.3693	90.5679	28.0023	240.041	PTPN4
novel_circ_0003513	NC_030809.1	235.056	317.179	319.306	382.568	568.523	337.022	239.938	CAPZB
novel_circ_0028302	NC_030825.1	64.6165	104.6	58.4792	126.194	76.5362	85.9145	239.548	ZNF568
novel_circ_0026629	NC_030823.1	0	8.72045	35.0234	112.941	103.234	114.065	239.53	PTPN14
novel_circ_0018850	NC_030817.1	195.434	281.02	400.29	366.384	473.643	557.192	239.292	DPP8
novel_circ_0002320	NC_030809.1	0	5.81363	14.932	110.465	214.358	222.322	239.122	FAM76A
novel_circ_0031322	NC_030828.1	559.232	434.805	402.046	471.881	443.216	446.933	239.037	STRN3
novel_circ_0005854	NC_030810.1	333.125	365.468	451.224	447.364	521.548	567.366	238.884	ZZZ3
novel_circ_0000491	NC_030808.1	259.946	276.833	224.825	259.423	366.2	687.991	238.866	SYNJ1
novel_circ_0032390	NC_030829.1	776.039	573.91	639.148	343.637	312.09	300.021	238.476	SUCLG2
novel_circ_0007197	NC_030811.1	64.7573	9.25849	46.6548	49.9106	72.7186	39.7136	238.323	HIPK2
novel_circ_0001460	NC_030808.1	1123.28	571.209	500.124	254.029	135.472	130.535	238.305	NECTIN3
novel_circ_0030765	NC_030827.1	70.0369	59.2082	53.0219	80.0435	77.6841	65.8818	238.001	GFM2
novel_circ_0019055	NC_030817.1	64.6326	57.2533	50.7277	106.485	48.1622	117.455	237.983	POC5
novel_circ_0031772	NC_030828.1	127.684	689.249	2600.67	2618.49	2703.11	1857.7	237.44	LOC102191280
novel_circ_0018296	NC_030817.1	92.8127	54.9397	51.6653	62.3925	48.9703	52.1034	237.184	TMEM62
novel_circ_0033704	NC_030831.1	499.274	486.016	705.569	518.153	460.097	520.679	235.533	GALNT1
novel_circ_0031173	NC_030828.1	7.63887	10.0821	26.0642	0	9.31151	7.18623	235.345	NRG4
novel_circ_0033707	NC_030831.1	642.886	600.855	610.321	408.627	305.503	363.17	235.278	GALNT1
novel_circ_0003663	NC_030809.1	139.01	86.6249	149.825	192.272	295.774	312.985	234.937	KANSL1L
novel_circ_0038739	NW_017189517.1	66.0524	36.0089	80.6194	35.7336	25.7815	49.9629	234.802	--
novel_circ_0003929	NC_030809.1	25.8531	55.2984	74.0786	92.0425	86.9356	125.014	233.815	BOLL
novel_circ_0028790	NC_030826.1	1209.3	1209.25	1406.12	1078.07	534.494	732.353	233.066	NF1
novel_circ_0015243	NC_030815.1	26.736	58.8495	41.2693	41.1172	33.9279	38.6535	230.361	SPIN1
novel_circ_0007580	NC_030811.1	24.3687	20.1641	13.0321	0	26.5724	44.0056	230.191	TBRG4
novel_circ_0026368	NC_030823.1	136.097	74.8693	148.154	153.428	233.241	159.492	228.643	RFWD2
novel_circ_0015255	NC_030815.1	1029.95	544.051	529.847	291.84	280.826	167.016	228.32	TMEFF1
novel_circ_0031011	NC_030828.1	7.63887	6.17233	46.0591	161.727	87.4951	105.619	227.912	IQGAP1
novel_circ_0028737	NC_030826.1	151.928	245.741	239.58	359.606	362.157	323.02	227.571	PSMD11
novel_circ_0030543	NC_030827.1	299.5	176.232	126.679	168.783	92.6493	105.426	226.45	GOLPH3
novel_circ_0022500	NC_030820.1	469.864	477.011	489.763	299.011	199.059	202.65	226.347	FAM171A1
novel_circ_0027543	NC_030824.1	31.8183	167.456	152.972	235.706	150.2	107.112	226.109	ARHGAP10
novel_circ_0022768	NC_030820.1	1000.46	646.333	559.289	330.171	456.154	442.111	225.378	GDI2
novel_circ_0010411	NC_030812.1	7.63887	30.7885	39.6396	32.8298	74.2234	50.9385	224.952	YBX3
novel_circ_0017693	NC_030817.1	70.5818	33.0511	73.3588	37.5713	29.5991	86.0834	224.629	KTN1
novel_circ_0001895	NC_030808.1	0	0	0	14.1835	18.5631	6.88919	224.153	LOC102171192
novel_circ_0006351	NC_030810.1	13.6364	70.2422	99.5031	164.835	145.871	92.7396	223.575	PALMD
novel_circ_0029405	NC_030826.1	663.305	505.213	350.88	372.15	194.033	108.108	222.265	GJC1
novel_circ_0022918	NC_030820.1	1123.08	975.702	700.701	572.081	398.423	410.218	221.26	PANK2
novel_circ_0023271	NC_030820.1	566.367	368.784	388.088	294.304	232.527	192.124	221.143	CHD6
novel_circ_0022158	NC_030819.1	0	0	0	15.3111	4.62577	0	220.749	CLYBL
novel_circ_0026659	NC_030823.1	406.303	627.252	473.186	443.946	420.981	227.124	220.699	RPS6KC1
novel_circ_0038099	NW_017189516.1	11.4583	15.4308	0	28.6418	30.8413	30.6088	220.376	XK
novel_circ_0017324	NC_030817.1	20.5492	63.8395	29.6463	50.6234	113.525	90.1425	220.358	PCNX1
novel_circ_0031186	NC_030828.1	13.6606	58.8495	26.6075	21.1224	70.0316	20.9646	220.291	TMEM266
novel_circ_0014903	NC_030815.1	480.887	565.973	597.691	758.356	561.298	527.648	220.121	UBAP2
novel_circ_0005982	NC_030810.1	724.047	890.094	1722.24	1317.13	1775.54	2029.92	220.071	SYDE2
novel_circ_0034279	NC_030831.1	572.767	734.68	500.041	581.539	612.136	712.6	219.645	SMAD4
novel_circ_0013893	NC_030815.1	584.044	333.442	340.766	210.215	317.684	358.476	218.744	IFT74
novel_circ_0002216	NC_030808.1	457.55	352.098	620.134	346.837	343.326	242.641	218.573	PLD1
novel_circ_0031324	NC_030828.1	20.5654	48.9977	63.2442	57.213	94.945	103.444	218.403	STRN3
novel_circ_0032428	NC_030829.1	0	9.25849	8.95921	57.4981	97.7091	132.75	217.111	LOC102179243
novel_circ_0022903	NC_030820.1	0	0	0	34.0254	40.17	113.556	216.958	--
novel_circ_0006533	NC_030810.1	46.3942	34.054	58.9423	94.2886	33.5111	37.0961	215.698	FAM102B
novel_circ_0036936	NC_030835.1	13.6606	5.81363	11.0357	17.3017	47.5566	42.8407	215.375	CSGALNACT2
novel_circ_0022539	NC_030820.1	145.204	151.954	228.597	746.124	1361.57	1568.51	215.308	HACD1
novel_circ_0029812	NC_030826.1	719.211	705.041	804.211	672.756	546.759	314.258	214.796	CEP112
novel_circ_0014962	NC_030815.1	128.624	239.104	281.638	285.823	283.533	138.717	213.895	PALLD
novel_circ_0003306	NC_030809.1	85.9079	82.2503	178.407	189.012	408.54	364.544	212.517	LOC102186637
novel_circ_0029572	NC_030826.1	158.817	121.576	169.779	260.48	513.733	410.526	212.109	STXBP4
novel_circ_0019295	NC_030818.1	225.684	155.074	64.8463	72.8772	85.7706	105.956	211.768	EHMT1
novel_circ_0014304	NC_030815.1	172.865	160.598	194.704	405.603	455.209	435.845	211.616	KIAA2026
novel_circ_0037571	NC_030836.1	11.4583	33.2814	57.7346	116.779	132.528	91.0336	210.288	DAGLA
novel_circ_0024099	NC_030821.1	19.0972	48.9468	76.2763	180.905	306.97	270.271	209.575	MTFR1
novel_circ_0025670	NC_030823.1	730.302	1175.67	814.218	704.156	574.13	428.415	209.404	TGFB2
novel_circ_0003261	NC_030809.1	112.455	106.067	94.0982	62.0328	60.0235	99.0032	207.363	PUM1
novel_circ_0006431	NC_030810.1	27.289	112.483	236.509	421.663	580.441	530.655	207.346	CDC14A
novel_circ_0025995	NC_030823.1	144.47	259.007	245.258	303.892	293.599	347.335	207.023	KIFAP3
novel_circ_0017426	NC_030817.1	22.7274	74.9245	82.2491	86.4801	114.965	202.575	206.462	ZBTB25
novel_circ_0038907	NW_017189517.1	18.1819	50.9526	37.0999	27.2188	47.5738	35.04	205.968	--
novel_circ_0030024	NC_030827.1	486.686	417.005	487.919	446.926	580.641	447.844	205.713	ERBIN
novel_circ_0036691	NC_030835.1	855.752	454.752	604.728	385.738	455.309	666.931	205.255	TET1
novel_circ_0012583	NC_030814.1	47.0961	34.6982	81.8024	198.168	166.713	129.964	204.591	MEF2C
novel_circ_0037702	NC_030836.1	81.3382	143.161	169.928	166.748	233.778	228.224	204.232	PPP6R3
novel_circ_0031363	NC_030828.1	877.349	524.773	519.195	461.592	436.48	622.1	203.842	ARHGAP5
novel_circ_0032925	NC_030829.1	213.608	393.341	305.147	322.778	406.453	378.273	202.429	UBP1
novel_circ_0015390	NC_030815.1	60.7728	96.1732	116.09	270.504	310.842	261.494	202.344	TMEM245
novel_circ_0022844	NC_030820.1	150.617	208.776	175.236	224.525	235.488	398.685	201.698	ZMYND11
novel_circ_0019665	NC_030818.1	52.3676	54.9907	104.092	77.4184	85.9593	89.8891	201.46	SLC8A1
novel_circ_0016388	NC_030816.1	34.1857	87.163	157.971	131.265	114.947	103.053	201.375	LAMA2
novel_circ_0026510	NC_030823.1	552.746	305.866	209.162	221.318	161.433	90.2065	201.223	RGL1
novel_circ_0024531	NC_030821.1	354.82	196.192	224.527	150.944	205.963	122.396	200.882	RIPK2
novel_circ_0018177	NC_030817.1	0	0	0	37.2927	75.1514	218.747	200.729	SNX1
novel_circ_0026936	NC_030824.1	18.1819	54.0388	57.6381	75.9993	55.3978	71.076	200.15	P2RX4
novel_circ_0016157	NC_030816.1	259.449	304.062	524.608	460.619	414.985	445.588	197.208	CCNC
novel_circ_0012183	NC_030814.1	15.2777	10.0821	0	10.6376	26.5125	6.88919	196.885	BABAM1
novel_circ_0032246	NC_030829.1	111.696	135.217	222.994	174.764	308.624	348.524	196.288	THUMPD3
novel_circ_0001094	NC_030808.1	476.697	219.228	169.831	201.757	84.0172	179.767	196.221	--
novel_circ_0031454	NC_030828.1	18.2142	0	26.6599	71.2565	110.898	183.476	196.051	MIPOL1
novel_circ_0023915	NC_030821.1	577.857	370.416	358.764	247.216	279.382	230.737	195.387	LRRCC1
novel_circ_0030586	NC_030827.1	13.6606	73.3836	37.0999	61.4626	53.1448	61.7382	194.893	CREBRF
novel_circ_0006383	NC_030810.1	132.121	325.835	181.769	177.378	431.809	598.494	194.485	AGL
novel_circ_0006697	NC_030810.1	0	6.17233	0	3.68844	31.1982	101.461	194.332	AMPD1
novel_circ_0018254	NC_030817.1	787.03	953.507	771.137	599.946	380.245	599.177	194.162	SOS2
novel_circ_0033244	NC_030830.1	100.988	60.7491	31.1271	44.1738	83.94	72.5816	194.095	SLC25A27
novel_circ_0021413	NC_030819.1	170.15	267.621	268.466	296.318	281.303	340.976	193.346	CDK8
novel_circ_0033127	NC_030830.1	436.226	615.67	571.82	603.033	738.824	563.952	193.242	CDYL
novel_circ_0017579	NC_030817.1	32.7336	23.6132	49.1944	61.1969	68.17	49.9629	192.615	PPM1A
novel_circ_0036807	NC_030835.1	9.10709	0	29.5939	58.1299	6.93866	22.9566	191.969	JMJD1C
novel_circ_0027357	NC_030824.1	45.4951	130.918	86.9865	79.4077	143.124	214.595	191.798	SETD7
novel_circ_0025228	NC_030822.1	0	0	0	0	0	0	191.713	IL18
novel_circ_0038967	NW_017189517.1	456.147	243.902	289.318	230.981	251.384	176.077	191.134	ATP11C
novel_circ_0027917	NC_030825.1	169.541	265.901	318.005	292.663	139.624	112.633	190.726	ZNF423
novel_circ_0010213	NC_030812.1	11.4583	80.9175	84.3945	93.2997	108.168	97.6053	189.91	ABCC9
novel_circ_0003186	NC_030809.1	28.9384	0	14.7143	66.4341	74.3777	92.1047	188.6	NAB1
novel_circ_0009644	NC_030812.1	705.614	532.969	560.21	477.307	559.605	645.407	188.429	UHRF1BP1L
novel_circ_0007659	NC_030811.1	506.708	737.43	577.525	521.243	426.698	398.804	188.429	KMT2C
novel_circ_0021239	NC_030819.1	9.09095	57.5388	74.0509	211.754	678.215	325.786	188.106	LMO7
novel_circ_0029404	NC_030826.1	382.976	369.63	199.574	156.133	80.491	102.893	187.308	GJC1
novel_circ_0010487	NC_030813.1	9.10709	16.2544	27.7464	48.8472	132.691	115.655	187.29	SLC10A6
novel_circ_0038845	NW_017189517.1	148.81	9.25849	89.256	277.234	334.716	462.756	187.205	AMOT
novel_circ_0003414	NC_030809.1	158.107	252.71	175.832	246.424	80.8223	114.011	186.815	TRIP12
novel_circ_0032003	NC_030828.1	108.619	111.655	85.7511	63.5971	347.731	308.118	185.828	MARK3
novel_circ_0000621	NC_030808.1	38.0293	28.8846	60.2578	62.1035	57.3365	60.8471	185.182	ATP2C1
novel_circ_0015058	NC_030815.1	513.588	560.675	706.371	518.772	598.205	391.321	184.415	NAA35
novel_circ_0011507	NC_030813.1	67.6776	97.1209	72.5978	100.245	251.258	295.305	184.177	SLAIN2
novel_circ_0012579	NC_030814.1	606.862	1293.03	1956.5	1776.83	1489.45	1082.68	183.123	MEF2C
novel_circ_0001017	NC_030808.1	28.1881	5.81363	7.05931	7.09176	8.00935	7.18623	183.123	LOC102176916
novel_circ_0029981	NC_030827.1	370.832	243.217	148.005	109.412	308.82	189.74	182.733	PIK3R1
novel_circ_0029797	NC_030826.1	454.465	448.852	649.252	523.611	608.884	380.201	182.697	CEP112
novel_circ_0031590	NC_030828.1	28.9384	95.4983	93.8693	130.871	73.8065	101.769	182.441	--
novel_circ_0011311	NC_030813.1	608.34	567.802	533.413	316.476	261.949	258.908	181.71	KLHL5
novel_circ_0009260	NC_030812.1	103.356	332.22	714.445	1106.32	1185.36	874.712	181.643	RAB3IP
novel_circ_0033389	NC_030830.1	50.9397	30.1952	86.5398	26.0167	73.9009	68.9449	180.911	MAPK14
novel_circ_0014619	NC_030815.1	887.15	586.682	433.576	420.913	250.859	238.272	180.248	GALNT7
novel_circ_0018338	NC_030817.1	18.1819	16.2544	19.5482	17.1553	14.217	14.0754	180.077	TTBK2
novel_circ_0026035	NC_030823.1	0	0	83.4405	165.858	393.897	655.032	179.754	LOC108637754
novel_circ_0015848	NC_030816.1	37.2791	23.7926	54.8971	115.339	94.8196	99.3754	179.431	SENP6
novel_circ_0009259	NC_030812.1	173.946	413.155	725.839	1236.34	1080.59	817.204	179.346	RAB3IP
novel_circ_0033575	NC_030830.1	0	0	0	0	0	76.5219	179.211	JARID2
novel_circ_0004496	NC_030809.1	0	32.5088	17.0085	49.9851	77.9383	134.975	179.108	NEB
novel_circ_0023749	NC_030821.1	640.009	617.595	213.693	255.493	200.444	243.116	179.072	EIF3E
novel_circ_0034453	NC_030831.1	13.6364	14.8928	0	19.0675	19.9307	51.4685	179.023	ZCCHC2
novel_circ_0014729	NC_030815.1	66.7785	49.9497	113.864	246.135	238.132	204.846	178.767	COL15A1
novel_circ_0034383	NC_030831.1	0	6.17233	0	48.6198	92.0726	54.785	178.597	ALPK2
novel_circ_0001057	NC_030808.1	261.092	286.069	321.369	506.555	720.999	857.978	178.512	USP25
novel_circ_0035701	NC_030833.1	110.079	115.979	158.2	147.166	316.153	392.593	178.359	IDE
novel_circ_0034138	NC_030831.1	216.504	502.434	379.685	391.479	201.854	239.449	177.951	PRELID3A
novel_circ_0036948	NC_030835.1	26.736	11.6273	45.6925	15.3791	16.8868	0	177.713	ZNF248
novel_circ_0001998	NC_030808.1	193.175	134.188	164.322	259.487	280.049	419.858	177.646	KLHL24
novel_circ_0010160	NC_030812.1	95.7249	259.084	380.132	281.126	253.386	218.019	177.457	ABCC9
novel_circ_0007533	NC_030811.1	1182.01	923.416	829.049	850.615	480.314	587.31	177.238	CDK13
novel_circ_0002020	NC_030808.1	55.5013	12.3447	39.3942	35.3059	65.9343	35.6545	176.897	CYYR1
novel_circ_0034723	NC_030832.1	45.6843	63.9637	69.2859	128.473	122.82	171.203	176.251	EEF2K
novel_circ_0034405	NC_030831.1	84.2586	148.689	234.038	405.546	181.261	229.719	176.215	ZNF532
novel_circ_0013969	NC_030815.1	131.56	36.7815	55.9836	96.2753	75.8396	79.0253	176.166	ACER2
novel_circ_0007365	NC_030811.1	0	6.17233	11.9456	23.1811	25.5017	10.3338	176.166	MKLN1
novel_circ_0019717	NC_030818.1	35.8431	37.3195	59.3202	138.027	79.1289	138.696	176.148	KANSL3
novel_circ_0008671	NC_030812.1	605.643	706.695	490.892	380.865	303.35	308.405	175.74	ATXN10
novel_circ_0001463	NC_030808.1	81.3463	30.1442	66.9916	65.9319	115.107	113.981	175.587	NECTIN3
novel_circ_0029328	NC_030826.1	215.621	147.429	128.333	74.932	87.9237	51.7219	175.417	SOCS7
novel_circ_0018482	NC_030817.1	15.2777	9.25849	17.9461	18.8569	10.6791	0	175.367	RPS6KA5
novel_circ_0014913	NC_030815.1	0	0	19.5482	66.9104	130.163	151.796	175.008	UBAP2
novel_circ_0001059	NC_030808.1	706.275	662.946	333.086	333.659	446.102	514.34	174.941	USP25
novel_circ_0014318	NC_030815.1	38.0293	0	29.1307	30.7686	19.2769	39.9262	174.448	RIC1
novel_circ_0024089	NC_030821.1	22.7677	22.4267	49.7377	32.4702	16.904	46.3698	174.43	PDE7A
novel_circ_0005310	NC_030810.1	570.856	427.455	316.618	411.556	698.475	666.073	174.277	ZCCHC11
novel_circ_0035512	NC_030833.1	63.1321	53.5781	50.2809	122.869	196.995	155.771	174.107	CUTC
novel_circ_0016048	NC_030816.1	56.2112	20.9367	51.2709	68.2077	92.4295	102.512	173.936	LACE1
novel_circ_0012475	NC_030814.1	469.61	735.78	780.386	353.918	353.351	269.93	173.546	CAMK4
novel_circ_0009042	NC_030812.1	66.7865	75.0019	66.4761	187.472	256.253	295.169	172.626	ANO6
novel_circ_0030395	NC_030827.1	69.1378	88.5798	150.424	135.286	148.601	204.356	172.559	LIFR
novel_circ_0025403	NC_030822.1	329.108	377.631	322.127	206.089	118.985	104.812	172.474	SESN3
novel_circ_0027081	NC_030824.1	50.0648	111.164	126.759	211.629	147.733	174.266	172.389	MTMR3
novel_circ_0025781	NC_030823.1	21.2995	27.4678	8.95921	72.1734	109.102	67.78	171.402	EPHX1
novel_circ_0024208	NC_030821.1	0	0	22.5346	11.9116	30.0331	29.3798	171.335	WWP1
novel_circ_0010869	NC_030813.1	9.09095	17.7996	14.4164	49.0578	107.3	123.476	171.249	MANBA
novel_circ_0002015	NC_030808.1	38.0213	74.639	57.787	127.183	161.944	135.793	170.585	MCCC1
novel_circ_0006630	NC_030810.1	99.4878	236.478	217.44	469.91	516.094	606.012	170.33	ST7L
novel_circ_0004517	NC_030809.1	0	0	0	0	19.5566	0	170.177	NEB
novel_circ_0030791	NC_030827.1	71.497	78.7059	59.9323	31.76	54.2155	68.1615	169.599	FCHO2
novel_circ_0032843	NC_030829.1	149.782	357.974	417.464	332.744	238.021	270.673	169.361	GRIP2
novel_circ_0019187	NC_030817.1	25.8208	15.0721	17.0085	117.565	13.3489	29.3798	169.361	EPB41L4A
novel_circ_0006175	NC_030810.1	0	0	14.7143	33.1085	72.0048	61.9072	168.867	RPAP2
novel_circ_0019599	NC_030818.1	189.965	279.35	267.575	279.805	493.063	330.683	168.526	RMDN2
novel_circ_0021224	NC_030819.1	45.5355	112.658	256.994	427.308	873.985	1188.1	168.509	LMO7
novel_circ_0017933	NC_030817.1	205.243	234.032	277.058	495.903	395.81	400.935	168.136	TEX9
novel_circ_0035744	NC_030833.1	7.63887	54.1671	131.568	76.9998	96.9127	168.384	168.118	PCGF5
novel_circ_0020276	NC_030818.1	28.9384	73.7932	78.9649	75.3532	67.7187	136.576	168.051	USP34
novel_circ_0012419	NC_030814.1	41.8407	24.6893	19.5482	44.0209	60.3033	67.081	167.746	ARSK
novel_circ_0031634	NC_030828.1	0	0	17.9461	9.85291	40.5097	37.0961	167.576	ASB2
novel_circ_0016259	NC_030816.1	0	0	0	6.16447	0	0	167.302	SRSF12
novel_circ_0009835	NC_030812.1	0	0	13.0321	33.9613	17.0411	46.2649	167.149	RIC8B
novel_circ_0022061	NC_030819.1	367.944	364.071	371.893	204.588	122.48	80.0213	166.912	ARHGEF7
novel_circ_0022920	NC_030820.1	311.708	638.99	637.674	1600.08	1247.1	1782.25	166.894	PANK2
novel_circ_0017975	NC_030817.1	60.0468	88.635	34.017	40.8385	41.2235	72.602	166.095	ZNF280D
novel_circ_0036906	NC_030835.1	444.316	334.461	401.089	430.184	441.38	436.852	165.09	BICC1
novel_circ_0019802	NC_030818.1	105.699	176.42	108.057	125.413	150.183	263.847	164.853	SRBD1
novel_circ_0020621	NC_030818.1	143.159	165.588	262.689	240.319	252.466	374.977	164.579	FAM228B
novel_circ_0013418	NC_030814.1	4493.73	2548.96	1589.76	894.348	780.928	520.52	163.135	FBN2
novel_circ_0019788	NC_030818.1	0	0	25.521	95.2943	115.447	182.321	163.117	ANKRD23
novel_circ_0007347	NC_030811.1	271.609	254.5	182.364	197.22	275.012	391.796	162.794	MKLN1
novel_circ_0015374	NC_030815.1	46.37	12.3447	13.0321	21.4794	4.62577	43.0737	161.74	INTS9
novel_circ_0030356	NC_030827.1	73.8724	49.7746	113.715	159.316	155.308	249.975	161.654	PRKAA1
novel_circ_0016063	NC_030816.1	646.515	359.931	232.769	205.797	93.9515	67.5674	161.161	SOBP
novel_circ_0023465	NC_030821.1	40.3725	60.5188	68.0781	110.17	174.086	120.573	160.704	RAD54B
novel_circ_0015097	NC_030815.1	0	0	0	0	0	0	159.869	FBP2
novel_circ_0023861	NC_030821.1	0	11.6273	8.95921	13.9626	47.7281	36.269	159.394	--
novel_circ_0000416	NC_030808.1	86.7667	33.0511	65.5385	18.4293	38.0425	11.4783	159.273	NCK1
novel_circ_0023245	NC_030820.1	319.315	302.034	361.078	372.928	361.822	366.03	158.864	RPRD1B
novel_circ_0022607	NC_030820.1	1055.16	892.293	669.795	501.093	372.139	289.858	158.864	ZEB1
novel_circ_0007489	NC_030811.1	18.2142	51.132	79.0862	94.0715	93.6373	105.703	157.878	AASS
novel_circ_0033434	NC_030830.1	19.0972	158.702	64.8463	249.362	138.25	384.514	157.232	MLIP
novel_circ_0012370	NC_030814.1	65.3183	95.3454	158.498	197.234	167.581	160.211	157.146	CAST
novel_circ_0017561	NC_030817.1	401.57	330.743	372.554	348.258	349.147	371.48	156.994	MNAT1
novel_circ_0022048	NC_030819.1	50.2217	140.54	167.65	109.257	171.63	152.39	156.909	ARHGEF7
novel_circ_0016477	NC_030816.1	19.0972	12.3447	0	77.8525	121.874	69.2419	156.823	EYA4
novel_circ_0020016	NC_030818.1	34.9601	11.6273	24.0678	25.0214	27.0836	25.6382	156.823	MGAT4A
novel_circ_0037861	NC_030836.1	126.28	158.698	219.368	240.179	263.597	400.321	156.159	PICALM
novel_circ_0032963	NC_030829.1	463.347	773.091	979.216	1136.65	953.103	978.86	155.854	ARPP21
novel_circ_0023397	NC_030820.1	13.6606	14.5341	0	38.0774	97.632	101.897	155.599	DOK5
novel_circ_0013038	NC_030814.1	569.154	591.01	428.524	490.736	258.945	239.004	155.428	FAM13B
novel_circ_0027180	NC_030824.1	177.244	320.082	288.937	111.772	81.2392	122.512	155.191	TTC28
novel_circ_0000399	NC_030808.1	31.8345	17.9789	17.9461	9.21463	17.2609	7.65219	154.782	ARMC8
novel_circ_0000173	NC_030808.1	59.1073	8.72045	77.6465	137.574	115.333	70.4068	154.733	RNF13
novel_circ_0030711	NC_030827.1	613.456	380.45	347.326	350.74	326.612	296.004	154.697	PAPD7
novel_circ_0019103	NC_030817.1	373.67	358.906	312.206	114.133	184.736	158.962	154.527	LVRN
novel_circ_0005639	NC_030810.1	409.603	201.851	83.2391	66.5021	56.6056	43.5397	154.374	ROR1
novel_circ_0018684	NC_030817.1	387.381	406.279	464.839	512.69	343.014	270.366	154.289	MYO9A
novel_circ_0035999	NC_030834.1	78.2368	120.551	146.254	135.895	255.944	136.64	154.204	ADAM9
novel_circ_0014298	NC_030815.1	20.5492	8.72045	37.4666	19.4887	30.0331	58.7596	153.966	KIAA2026
novel_circ_0005769	NC_030810.1	0	0	0	11.2695	11.5644	10.7793	153.899	--
novel_circ_0015841	NC_030816.1	59.3046	66.4608	100.264	213.809	251.644	262.778	153.235	SENP6
novel_circ_0030876	NC_030828.1	137.005	134.188	119.865	159.313	257.232	301.421	153.217	CHD2
novel_circ_0030026	NC_030827.1	554.941	504.376	476.379	483.867	581.597	586.38	152.961	ERBIN
novel_circ_0028882	NC_030826.1	0	50.3594	26.6599	10.21	35.093	28.2994	152.912	RPA1
novel_circ_0007388	NC_030811.1	0	0	0	12.4819	16.904	35.803	152.248	LOC106502060
novel_circ_0016389	NC_030816.1	57.6633	84.9778	120.19	141.139	185.607	217.436	151.822	LAMA2
novel_circ_0000783	NC_030808.1	368.416	281.994	151.833	141.428	182.963	137.572	151.602	TTC3
novel_circ_0034461	NC_030831.1	732.048	1059.12	873.668	483.886	283.545	270.335	151.499	PHLPP1
novel_circ_0034635	NC_030832.1	51.6657	56.7153	49.4399	26.9337	30.0331	36.036	150.853	FOPNL
novel_circ_0011510	NC_030813.1	466.673	272.919	371.639	205.582	210.486	161.411	150.768	SLAIN2
novel_circ_0032708	NC_030829.1	496.511	508.137	484.899	323.93	246.133	243.158	150.683	SMARCC1
novel_circ_0003012	NC_030809.1	316.016	419.861	452.316	501.91	394.389	376.206	150.427	SESTD1
novel_circ_0028107	NC_030825.1	0	0	0	6.16447	27.94	53.5653	150.189	ZNRF1
novel_circ_0005219	NC_030810.1	0	0	0	14.041	13.1463	47.2813	150.019	OSBPL9
novel_circ_0005779	NC_030810.1	19.0972	64.8425	84.149	123.443	224.906	353.385	149.951	LOC102179380
novel_circ_0016359	NC_030816.1	9.09095	15.0721	7.35713	37.918	29.2422	51.1919	149.933	LAMA2
novel_circ_0019193	NC_030817.1	129.911	142.264	320.186	280.34	286.666	233.885	149.61	EPB41L4A
novel_circ_0039172	NW_017189652.1	0	27.523	47.0491	72.5921	74.86	121.336	149.458	F8
novel_circ_0002832	NC_030809.1	0	0	0	6.80665	26.2927	77.9652	149.44	TTN
novel_circ_0010180	NC_030812.1	0	33.8746	39.6396	48.2089	79.7344	50.1959	149.391	ABCC9
novel_circ_0021242	NC_030819.1	45.4548	125.853	0	169.882	280.181	738.732	149.22	LMO7
novel_circ_0033892	NC_030831.1	0	0	0	18.7824	72.2246	165.839	148.812	LOC106503532
novel_circ_0030804	NC_030827.1	16.746	44.8577	59.2678	35.4484	63.3844	76.8096	148.727	FCHO2
novel_circ_0010340	NC_030812.1	16.7298	25.2052	52.6276	34.4635	43.9588	10.7793	148.709	--
novel_circ_0027784	NC_030824.1	0	5.81363	16.0185	58.1364	102.812	143.233	148.489	ACACB
novel_circ_0015005	NC_030815.1	349.714	240.82	219.166	140.231	95.8303	164.716	148.148	KIF27
novel_circ_0023047	NC_030820.1	80.588	59.9808	41.5395	33.9574	51.1888	78.7282	148.148	CSNK2A1
novel_circ_0011546	NC_030813.1	336.606	231.741	360.487	357.168	411.875	330.94	147.502	DCUN1D4
novel_circ_0012959	NC_030814.1	212.172	194.886	81.8024	111.658	94.8623	57.6151	147.417	ARHGAP26
novel_circ_0007752	NC_030811.1	16.7298	39.8676	36.951	49.4959	25.0505	39.8621	147.332	NOD1
novel_circ_0016239	NC_030816.1	62.2411	224.774	151.439	150.566	109.239	278.354	147.314	MDN1
novel_circ_0033223	NC_030830.1	56.9615	67.9796	92.6091	33.9574	70.126	65.3954	146.991	BMP6
novel_circ_0029871	NC_030826.1	0	45.6812	60.4591	112.676	74.6285	72.008	146.753	43712
novel_circ_0018379	NC_030817.1	16.7298	34.054	106.711	121.941	162.07	111.934	146.278	GANC
novel_circ_0023480	NC_030821.1	470.626	324.874	321.137	238.561	260.045	176.121	146.26	DPY19L4
novel_circ_0015578	NC_030816.1	0	14.5341	38.7821	27.7929	69.889	86.6775	145.851	TRDN
novel_circ_0033860	NC_030831.1	0	16.2544	5.97281	44.2419	19.2769	13.7784	145.443	OSBPL1A
novel_circ_0035056	NC_030832.1	505.908	401.189	251.01	152.503	180.573	96.7579	145.376	SDK1
novel_circ_0013145	NC_030814.1	0	0	8.95921	12.4819	0	0	145.206	PTBP1
novel_circ_0037006	NC_030835.1	18.2142	0	217.669	73.1714	0	0	144.932	ACTN2
novel_circ_0027910	NC_030825.1	39.6464	49.3564	33.5703	24.6682	5.33957	53.0994	144.797	MRS2
novel_circ_0014814	NC_030815.1	0	0	0	0	8.00935	0	144.779	LOC102178073
novel_circ_0022199	NC_030820.1	194.014	88.2721	60.0812	29.0669	20.7988	7.18623	143.981	SFMBT2
novel_circ_0000138	NC_030808.1	32.7336	33.3366	21.4757	73.0366	83.0581	115.061	143.725	MBNL1
novel_circ_0027791	NC_030824.1	0	0	0	4.10965	23.9026	21.2616	143.452	ACACB
novel_circ_0002383	NC_030809.1	942.816	599.881	359.042	235.519	166.279	155.325	143.317	STK39
novel_circ_0025609	NC_030823.1	18.1819	31.1472	13.3299	33.8893	14.5911	6.88919	142.994	CDC73
novel_circ_0018903	NC_030817.1	300.944	340.44	165.066	120.176	115.387	100.307	142.756	SERINC5
novel_circ_0006642	NC_030810.1	53.1259	108.748	108.68	187.439	215.529	253.207	142.671	ST7L
novel_circ_0001216	NC_030808.1	172.461	184.257	171.397	367.585	355.783	370.738	142.415	ST3GAL6
novel_circ_0025153	NC_030822.1	0	27.4168	81.135	135.402	218.818	252.995	142.227	ARHGEF12
novel_circ_0009232	NC_030812.1	0	33.4097	30.0406	79.2691	31.912	52.4319	141.837	PTPRB
novel_circ_0021104	NC_030819.1	165.713	274.395	460.454	415.024	308.518	329.221	141.77	ABCC4
novel_circ_0034757	NC_030832.1	101.722	162.962	213.464	306.977	327.655	386.488	141.752	EARS2
novel_circ_0034314	NC_030831.1	50.0567	31.1472	37.0999	31.1282	53.4246	36.6505	141.752	CCDC68
novel_circ_0028188	NC_030825.1	129.927	211.448	325.944	351.704	357.58	274.966	141.599	LOC106503077
novel_circ_0034211	NC_030831.1	0	24.6161	23.8912	141.003	152.984	174.936	141.276	PIAS2
novel_circ_0004376	NC_030809.1	0	19.3406	7.05931	19.0034	5.33957	60.4452	140.85	TRIM63
novel_circ_0007396	NC_030811.1	79.1359	5.81363	68.7703	38.6308	24.1996	17.9656	140.46	--
novel_circ_0024168	NC_030821.1	438.328	637.435	694.307	655.358	556.827	345.894	140.442	CHD7
novel_circ_0032399	NC_030829.1	509.2	381.645	331.089	168.313	158.846	123.2	139.948	LRIG1
novel_circ_0034848	NC_030832.1	0	0	0	0	0	17.6685	139.473	LOC102188999
novel_circ_0027134	NC_030824.1	361.164	124.281	14.1186	39.49	0	32.0614	139.235	PDGFC
novel_circ_0016781	NC_030816.1	229.415	36.4959	90.246	74.6624	51.9198	97.1598	138.316	PPIL4
novel_circ_0018973	NC_030817.1	318.492	252.494	213.91	111.814	144.135	68.84	137.822	SCAMP1
novel_circ_0020013	NC_030818.1	7.63887	53.6291	23.3756	53.5206	42.5911	50.0066	137.67	MGAT4A
novel_circ_0031449	NC_030828.1	0	5.81363	32.037	29.6371	98.066	118.611	137.158	MIPOL1
novel_circ_0030582	NC_030827.1	44.0188	84.3114	117.747	62.7482	269.037	238.823	136.871	--
novel_circ_0023604	NC_030821.1	239.248	201.878	356.164	164.628	100.439	170.778	136.75	VPS13B
novel_circ_0007875	NC_030811.1	0	0	0	5.53266	4.62577	0	136.598	DOCK4
novel_circ_0015837	NC_030816.1	22.7516	58.4356	40.682	68.2847	167.741	135.177	136.53	SENP6
novel_circ_0013401	NC_030814.1	0	0	21.1779	22.4709	73.9264	109.104	136.445	PPIP5K2
novel_circ_0008144	NC_030811.1	0	21.7093	79.9549	89.8218	138.481	165.682	136.275	CD36
novel_circ_0035027	NC_030832.1	0	26.6994	0	14.9579	35.093	43.1378	136.225	ZNF12
novel_circ_0011122	NC_030813.1	272.945	276.521	313.152	432.562	347.32	398.813	135.525	ADGRA3
novel_circ_0007925	NC_030811.1	11.4583	31.1472	34.9269	117.408	123.176	186.88	135.458	MET
novel_circ_0024859	NC_030822.1	484.005	438.664	387.448	251.604	184.688	213.534	135.135	RAB6A
novel_circ_0035071	NC_030832.1	781.774	1694.96	1586.31	1020.32	374.143	385.277	134.88	SUN1
novel_circ_0009625	NC_030812.1	312.229	318.672	348.765	205.201	147.251	69.2419	134.13	APAF1
novel_circ_0032834	NC_030829.1	0	5.81363	0	21.3394	49.1557	54.7209	134.081	MRPS25
novel_circ_0002687	NC_030809.1	127.741	182.568	177.056	125.763	153.923	313.49	133.009	PRKRA
novel_circ_0005370	NC_030810.1	0	34.4637	11.9456	33.6787	17.7549	42.5437	133.009	HSPB11
novel_circ_0024930	NC_030822.1	13.6606	10.0821	11.0357	55.3727	64.4123	105.214	132.753	RIC3
novel_circ_0017553	NC_030817.1	328.233	452.503	416.209	495.265	374.992	616.194	132.668	MNAT1
novel_circ_0032429	NC_030829.1	0	5.81363	0	26.6485	77.4698	64.3354	132.668	LOC102179243
novel_circ_0032729	NC_030829.1	0	0	0	4.10965	0	18.6645	132.668	GADL1
novel_circ_0035132	NC_030833.1	0	0	0	8.79342	0	7.65219	132.278	TACC2
novel_circ_0039014	NW_017189530.1	301.662	366.338	284.553	317.117	187.332	253.035	132.175	MAPK1
novel_circ_0036939	NC_030835.1	0	0	0	12.9711	0	36.6301	131.784	CSGALNACT2
novel_circ_0034130	NC_030831.1	1388.37	1558.13	1660.12	688.68	388.407	295.335	131.614	PIEZO2
novel_circ_0030185	NC_030827.1	234.149	473.643	361.373	274.436	168.717	176.165	131.444	PLPP1
novel_circ_0039030	NW_017189538.1	0	32.513	42.1628	52.8221	53.2048	60.8267	131.188	LOC108633221
novel_circ_0025118	NC_030822.1	0	0	14.932	115.546	185.704	229.686	131.017	SORL1
novel_circ_0007107	NC_030811.1	0	0	0	12.9711	19.9307	26.0837	130.798	CLCN1
novel_circ_0035294	NC_030833.1	447.212	597.164	455.592	399.711	400.187	319.607	130.609	FAM160B1
novel_circ_0021240	NC_030819.1	108.676	242.031	192.369	231.64	311.848	546.228	130.542	LMO7
novel_circ_0031162	NC_030828.1	662.975	656.262	666.108	770.449	698.369	719.385	130.219	UBE2Q2
novel_circ_0004024	NC_030809.1	169.573	170.215	250.098	454.595	375.899	392.579	130.219	CDC42
novel_circ_0039292	NW_017189885.1	431.534	314.789	443.905	495.223	384.551	557.913	129.811	LOC108634720
novel_circ_0007848	NC_030811.1	261.768	322.031	343.413	384.267	295.026	167.091	129.725	43715
novel_circ_0030268	NC_030827.1	1846.7	1424.54	1219.36	373.847	213.864	232.412	129.555	PARP8
novel_circ_0010181	NC_030812.1	9.09095	38.3266	163.657	191.712	210.363	260.434	129.403	ABCC9
novel_circ_0015344	NC_030815.1	31.8425	147.48	154.549	133.344	139.938	171.541	129.299	TMEM38B
novel_circ_0032574	NC_030829.1	384.742	331.999	347.894	421.39	387.367	495.762	128.568	FAM208A
novel_circ_0003921	NC_030809.1	0	5.81363	0	40.9746	20.8759	57.1491	128.483	BOLL
novel_circ_0011184	NC_030813.1	706.03	646.598	453.083	417.876	399.503	363.933	127.599	RBPJ
novel_circ_0001220	NC_030808.1	9.09095	59.6178	46.357	109.885	101.153	131.213	127.191	ST3GAL6
novel_circ_0035982	NC_030833.1	317.911	301.748	387.412	349.968	146.882	265.946	127.088	PLEKHA1
novel_circ_0037119	NC_030835.1	288.659	296.946	506.786	521.356	399.571	294.627	126.765	LOC102191110
novel_circ_0003845	NC_030809.1	18.1819	9.25849	46.208	44.9546	77.4643	86.5289	126.698	CFLAR
novel_circ_0023313	NC_030820.1	515.443	583.088	427.388	439.168	346.826	446.36	126.46	ZMYND8
novel_circ_0038307	NW_017189516.1	38.0455	24.6893	51.2185	100.249	104.179	152.242	125.949	RPS6KA3
novel_circ_0027676	NC_030824.1	0	11.986	55.046	72.4495	70.4057	89.2105	125.863	FAM160A1
novel_circ_0023525	NC_030821.1	0	0	5.97281	38.9198	69.8118	124.388	125.388	NDUFAF6
novel_circ_0007749	NC_030811.1	0	15.8957	5.97281	11.4865	27.2262	10.3338	125.303	NOD1
novel_circ_0028354	NC_030825.1	0	14.5341	19.5482	63.6626	67.1593	97.0957	123.822	RYR1
novel_circ_0036090	NC_030834.1	172.328	122.685	43.2216	50.1932	0	30.6088	123.822	WRN
novel_circ_0031031	NC_030828.1	114.625	309.738	471.843	328.6	274.615	276.799	123.737	ALPK3
novel_circ_0014998	NC_030815.1	311.322	205.272	124.928	79.9754	84.0633	82.6388	123.329	KIF27
novel_circ_0035464	NC_030833.1	79.6969	48.2251	127.561	157.462	21.3583	59.5226	123.311	FBXW4
novel_circ_0023713	NC_030821.1	65.3264	109.107	129.91	204.006	159.88	98.1558	123.262	SNTB1
novel_circ_0029804	NC_030826.1	161.934	142.517	239.012	177.533	401.359	152.465	123.176	CEP112
novel_circ_0025911	NC_030823.1	251.621	212.912	181.741	110.944	70.4057	36.6301	122.921	AKT3
novel_circ_0002432	NC_030809.1	75.1515	113.196	114.311	222.686	264.676	341.221	122.75	UBR3
novel_circ_0002962	NC_030809.1	79.1359	119.552	124.9	172.06	365.726	353.088	122.665	TTN
novel_circ_0031176	NC_030828.1	0	0	0	0	6.93866	0	121.952	NRG4
novel_circ_0032052	NC_030828.1	9.10709	5.81363	30.9782	30.9072	37.6856	105.045	121.763	BRF1
novel_circ_0008656	NC_030812.1	0	0	7.35713	15.7323	49.2672	72.2846	121.696	PARVB
novel_circ_0024452	NC_030821.1	9.09095	0	8.95921	24.4576	35.9494	51.7219	121.458	PTK2
novel_circ_0012686	NC_030814.1	21.2753	0	0	8.79342	72.9329	39.7776	121.441	RASGRF2
novel_circ_0019218	NC_030818.1	293.454	242.471	268.763	290.324	302.327	324.219	120.947	PRRC2B
novel_circ_0001454	NC_030808.1	1086.13	603.009	379.349	298.777	187.9	113.46	120.709	NECTIN3
novel_circ_0010269	NC_030812.1	349.144	259.443	369.055	261.766	466.616	279.291	120.624	AEBP2
novel_circ_0038020	NW_017189516.1	0	0	0	0	13.3489	11.4783	120.063	PFKFB1
novel_circ_0011123	NC_030813.1	445.414	435.522	670.777	899.471	485.973	607.346	120.045	ADGRA3
novel_circ_0001632	NC_030808.1	56.2032	25.9778	22.9813	13.3243	26.9293	6.88919	119.96	LOC102173333
novel_circ_0034763	NC_030832.1	25.8531	67.2844	67.1405	96.5708	82.4642	204.811	119.875	SRRM2
novel_circ_0002104	NC_030808.1	196.911	139.683	126.135	209.852	84.8253	42.3748	119.247	APP
novel_circ_0023725	NC_030821.1	0	0	8.95921	0	5.33957	6.88919	119.247	OXR1
novel_circ_0002534	NC_030809.1	127.724	189.509	158.228	111.603	102.686	18.4315	118.583	ITGA6
novel_circ_0006092	NC_030810.1	125.498	93.6208	172.222	139.022	216.819	302.119	118.498	ZNF644
novel_circ_0027891	NC_030825.1	0	0	0	0	0	0	118.242	ANKRD11
novel_circ_0032697	NC_030829.1	48.6046	154.609	118.464	169.027	174.894	186.583	118.175	MAP4
novel_circ_0035857	NC_030833.1	170.893	120.551	151.466	144.297	290.418	168.807	118.175	DOCK1
novel_circ_0025465	NC_030822.1	183.811	117.856	219.939	70.1827	25.4418	44.9812	118.09	TMEM123
novel_circ_0010647	NC_030813.1	7.63887	26.7504	8.95921	25.9422	51.6401	61.7382	117.852	TRMT44
novel_circ_0002394	NC_030809.1	865.273	525.596	375.411	186.725	91.8584	76.1952	117.767	STK39
novel_circ_0010266	NC_030812.1	253.255	142.674	109.943	120.037	82.0729	62.2887	117.681	AEBP2
novel_circ_0009675	NC_030812.1	0	11.6273	76.7919	124.079	129.741	108.999	117.206	MYBPC1
novel_circ_0027352	NC_030824.1	278.483	581.342	142.548	119.894	266.789	825.001	116.865	SETD7
novel_circ_0025801	NC_030823.1	0	0	0	9.6423	0	0	116.865	CDC42BPA
novel_circ_0010915	NC_030813.1	268.548	149.384	109.4	429.976	574.69	686.455	116.78	PPP3CA
novel_circ_0025136	NC_030822.1	413.455	396.328	512.268	571.841	514.509	383.593	116.372	TBCEL
novel_circ_0034358	NC_030831.1	30.3905	23.6132	31.0306	30.0583	30.8413	0	116.372	WDR7
novel_circ_0008187	NC_030811.1	104.082	83.0007	130.82	234.089	327.746	297.063	115.555	CACNA2D1
novel_circ_0018858	NC_030817.1	614.839	863.05	990.833	678.497	339.856	280.253	115.555	IGDCC4
novel_circ_0016720	NC_030816.1	264.548	272.893	493.456	294.401	376.799	163.254	115.555	UTRN
novel_circ_0017230	NC_030817.1	176.321	182.486	269.202	321.947	262.232	185.438	115.385	LOC102188506
novel_circ_0029641	NC_030826.1	0	0	0	7.79808	0	19.1305	115.214	EIF4A3
novel_circ_0009656	NC_030812.1	223.457	175.081	181.085	50.8314	108.014	85.83	114.806	UTP20
novel_circ_0014916	NC_030815.1	56.2193	180.301	92.9069	209.929	148.584	158.685	114.586	UBAP2
novel_circ_0017940	NC_030817.1	304.227	251.597	286.778	477.433	390.351	271.798	114.55	TEX9
novel_circ_0008294	NC_030811.1	0	8.72045	11.9456	49.6896	82.1844	75.8981	114.16	CROT
novel_circ_0031588	NC_030828.1	13.6364	53.5781	81.1102	93.1532	208.981	110.769	114.075	--
novel_circ_0000534	NC_030808.1	817.493	879.307	604.386	573.192	352.037	353.005	113.99	RYK
novel_circ_0001790	NC_030808.1	519.427	543.48	346.755	350.1	170.685	234.127	113.99	DLG1
novel_circ_0010877	NC_030813.1	20.5654	16.2544	50.7277	106.434	149.655	178.43	113.6	MANBA
novel_circ_0020183	NC_030818.1	42.5829	37.8575	32.6604	53.5206	247.124	233.291	113.582	MRPL35
novel_circ_0037595	NC_030836.1	40.9658	5.81363	33.5703	28.9308	50.7548	61.8023	113.582	ATL3
novel_circ_0002734	NC_030809.1	55.4852	113.431	315.325	238.245	338.588	224.686	113.429	TTN
novel_circ_0036419	NC_030834.1	1229.21	929.79	726.986	534.126	381.705	269.082	113.241	PSD3
novel_circ_0030870	NC_030828.1	0	44.6783	81.557	143.631	146.491	240.922	113.173	CHD2
novel_circ_0025738	NC_030823.1	438.461	314.275	237.653	194.889	167.021	163.126	113.021	DISP1
novel_circ_0031908	NC_030828.1	2923.72	6509.71	12864.4	6779.28	2199.49	2171.97	113.003	LOC106503383
novel_circ_0008722	NC_030812.1	98.8102	148.253	133.343	217.5	129.027	81.0172	112.936	TMTC2
novel_circ_0017618	NC_030817.1	249.64	170.449	71.2134	141.451	100.916	68.4585	112.765	ARID4A
novel_circ_0019958	NC_030818.1	0	21.6031	86.5234	75.8386	57.9249	109.666	112.339	LOC102182511
novel_circ_0033540	NC_030830.1	267.657	228.581	263.877	285.578	186.347	190.281	112.272	RAB23
novel_circ_0024228	NC_030821.1	0	0	0	3.68844	6.20767	0	112.034	WWP1
novel_circ_0024334	NC_030821.1	0	0	0	0	5.33957	0	111.693	FBXO32
novel_circ_0033239	NC_030830.1	0	0	0	38.7131	145.337	94.7752	111.626	ANKRD66
novel_circ_0033823	NC_030831.1	134.496	196.529	92.0494	77.85	69.1635	36.4175	111.541	OSBPL1A
novel_circ_0019444	NC_030818.1	370.428	336.916	252.72	288.757	141.651	414.424	111.455	BIRC6
novel_circ_0002580	NC_030809.1	0	0	0	0	23.4686	0	111.132	SCRN3
novel_circ_0022204	NC_030820.1	13.6364	18.1583	0	8.50831	18.6885	22.2576	110.554	SFMBT2
novel_circ_0011312	NC_030813.1	164.269	169.548	73.5077	76.9291	45.5523	28.1508	110.401	KLHL5
novel_circ_0004086	NC_030809.1	285.682	201.036	101.919	136.106	59.852	25.6382	110.06	LUZP1
novel_circ_0025289	NC_030822.1	45.4709	34.054	37.941	3.68844	0	15.3044	110.06	DDX10
novel_circ_0016919	NC_030816.1	156.812	144.936	178.316	234.466	252.31	324.58	109.719	SCAF8
novel_circ_0011455	NC_030813.1	183.928	155.253	245.959	301.757	356.574	479.623	109.67	GUF1
novel_circ_0007392	NC_030811.1	0	0	0	8.21929	19.5738	38.1876	109.67	--
novel_circ_0020626	NC_030818.1	200.952	182.984	364.033	275.824	55.5093	227.534	109.414	UBXN2A
novel_circ_0019815	NC_030818.1	16.7298	0	18.3928	11.6971	16.904	43.5193	109.311	PRKCE
novel_circ_0026008	NC_030823.1	180.06	83.9527	200.729	174.4	201.723	267.621	108.988	KIFAP3
novel_circ_0036985	NC_030835.1	126.091	247.559	197.183	206.283	231.916	275.782	108.921	MTR
novel_circ_0008014	NC_030811.1	0	0	0	6.16447	0	6.88919	108.75	--
novel_circ_0001731	NC_030808.1	0	0	0	0	5.33957	0	108.513	LRCH3
novel_circ_0022613	NC_030820.1	867.015	835.706	563.282	548.109	329.131	389.984	108.105	ZEB1
novel_circ_0027527	NC_030824.1	0	8.72045	49.3434	67.8299	51.6229	46.2213	108.019	ARHGAP10
novel_circ_0018560	NC_030817.1	106.425	127.316	212.269	294.228	504.531	371.427	107.934	RPS6KA5
novel_circ_0003681	NC_030809.1	49.5038	11.6273	42.0139	290.822	223.907	339.672	107.849	UNC80
novel_circ_0003007	NC_030809.1	0	32.8717	45.9626	86.1399	81.6133	93.057	107.764	SESTD1
novel_circ_0023917	NC_030821.1	265.984	376.08	377.173	410.828	335.744	481.379	107.678	LRRCC1
novel_circ_0035284	NC_030833.1	296.596	448.287	328.519	334.767	163.889	143.34	107.678	ATRNL1
novel_circ_0018008	NC_030817.1	306.356	283.342	375.202	213.845	256.473	164.166	107.526	ADAM10
novel_circ_0035443	NC_030833.1	0	14.5341	28.9818	64.8711	75.6681	71.3731	107.441	GBF1
novel_circ_0027391	NC_030824.1	222.864	310.396	267.04	319.175	207.425	205.882	107.355	ZNF330
novel_circ_0032422	NC_030829.1	0	0	0	0	0	25.3207	107.27	LOC102179243
novel_circ_0026086	NC_030823.1	214.855	266.541	272.704	269.333	328.24	213.578	106.795	VPS13D
novel_circ_0032634	NC_030829.1	13.6364	68.8806	101.946	174.767	229.092	307.855	106.454	PBRM1
novel_circ_0036062	NC_030834.1	27.289	49.0709	0	38.4345	92.5722	92.9726	106.198	FUT10
novel_circ_0036639	NC_030835.1	9.09095	47.5809	58.9947	64.3047	77.9211	78.8127	106.131	CHST3
novel_circ_0033543	NC_030830.1	0	0	0	0	5.33957	21.7276	106.064	RAB23
novel_circ_0012581	NC_030814.1	0	26.6994	79.9025	109.521	344.728	205.882	105.978	MEF2C
novel_circ_0025389	NC_030822.1	0	0	11.0357	0	0	11.4783	105.893	AMOTL1
novel_circ_0025044	NC_030822.1	25.0947	40.2773	80.4181	94.9268	105.03	119.546	105.808	RRAS2
novel_circ_0037013	NC_030835.1	0	6.17233	13.0321	47.7774	203.268	127.218	105.79	ACTN2
novel_circ_0009975	NC_030812.1	0	0	0	22.8279	26.2155	22.4906	105.79	TMTC1
novel_circ_0007303	NC_030811.1	13.6364	83.0517	36.7056	76.2125	26.1983	0	105.723	EXOC4
novel_circ_0032200	NC_030829.1	0	0	0	110.065	147.733	41.3351	105.503	SNRK
novel_circ_0018253	NC_030817.1	322.724	543.522	362.713	434.317	280.483	434.988	105.229	SOS2
novel_circ_0017770	NC_030817.1	480.431	324.08	244.048	227.068	116.332	135.06	105.059	GALK2
novel_circ_0012888	NC_030814.1	256.933	157.511	140.174	127.75	78.9862	42.5233	104.924	DPYSL3
novel_circ_0024874	NC_030822.1	513.398	557.95	456.654	347.067	333.391	245.704	104.669	RNF121
novel_circ_0015096	NC_030815.1	0	0	0	9.6423	18.623	58.3781	104.669	FBP2
novel_circ_0017878	NC_030817.1	0	0	0	13.6774	17.7549	19.1305	104.583	FAM214A
novel_circ_0038607	NW_017189516.1	246.282	322.769	188.511	35.0953	57.3965	77.8056	103.987	--
novel_circ_0035809	NC_030833.1	339.856	338.461	392.34	220.286	315.237	234.881	103.919	ATAD1
novel_circ_0034312	NC_030831.1	47.8463	17.7996	0	34.0358	26.9293	7.65219	103.919	CCDC68
novel_circ_0017935	NC_030817.1	262.172	281.972	287.812	640.992	410.182	437.533	103.834	TEX9
novel_circ_0009955	NC_030812.1	707.09	395.852	272.676	230.441	132.85	139.247	103.359	IPO8
novel_circ_0012048	NC_030813.1	77.5027	115.744	117.124	113.284	118.83	194.448	103.103	BMP2K
novel_circ_0002437	NC_030809.1	28.2043	72.9697	32.2136	16.5915	65.7628	61.5053	103.018	UBR3
novel_circ_0001366	NC_030808.1	655.919	685.731	411.19	253.528	203.465	146.4	102.95	KIAA1524
novel_circ_0002660	NC_030809.1	28.9384	6.17233	40.453	32.4702	11.5644	0	102.628	AGPS
novel_circ_0032423	NC_030829.1	21.2995	0	22.5346	32.8298	55.4405	57.0851	102.524	LOC102179243
novel_circ_0019830	NC_030818.1	176.47	236.213	88.0454	70.8865	28.5884	42.9893	102.439	MERTK
novel_circ_0030255	NC_030827.1	191.615	89.4034	76.7919	55.4433	68.3243	43.6882	102.305	ITGA1
novel_circ_0037381	NC_030836.1	0	0	0	6.16447	0	6.88919	101.964	ANO5
novel_circ_0024729	NC_030822.1	71.3159	92.6222	17.0085	58.6256	86.7813	137.031	101.878	PDHX
novel_circ_0030290	NC_030827.1	277.435	456.067	386.409	391.211	412.404	362.863	101.793	RANBP17
novel_circ_0037855	NC_030836.1	222.707	314.899	316.701	371.077	454.338	370.429	101.708	PICALM
novel_circ_0013164	NC_030814.1	379.289	214.227	237.176	152.076	131.977	98.3887	101.708	NSD1
novel_circ_0031163	NC_030828.1	438.113	457.006	409.5	407.197	363.219	332.337	101.555	UBE2Q2
novel_circ_0022942	NC_030820.1	74.4254	228.604	345.914	401.708	427.817	483.022	101.3	ATRN
novel_circ_0024915	NC_030822.1	0	27.523	0	29.1414	32.5603	26.3167	100.806	ZNF215
novel_circ_0000457	NC_030808.1	375.691	405.433	442.303	324.349	353.571	286.36	100.654	PCCB
novel_circ_0007538	NC_030811.1	40.3725	14.8928	8.95921	10.6376	28.4341	17.9656	100.654	SUGCT
novel_circ_0031599	NC_030828.1	0	39.8676	24.0678	56.4282	51.206	54.2346	100.313	FBLN5
novel_circ_0033003	NC_030830.1	0	24.1513	55.7105	81.0349	146.908	174.307	100.228	NUP153
novel_circ_0026135	NC_030823.1	9.10709	44.1361	54.6517	88.9114	75.9596	76.8096	99.9227	KIF1B
novel_circ_0023541	NC_030821.1	188.373	210.364	415.597	316.583	171.607	112.316	99.8375	ZFAND1
novel_circ_0038623	NW_017189516.1	27.3213	31.0188	16.3163	9.56779	21.1557	10.3338	99.4114	LOC102168615
novel_circ_0033148	NC_030830.1	263.689	65.3031	50.2809	102.219	104.928	54.4035	99.4113	CARMIL1
novel_circ_0036885	NC_030835.1	0	0	21.4757	18.8569	17.9747	13.7784	99.2588	ANK3
novel_circ_0003184	NC_030809.1	206.53	230.711	140.499	86.4969	51.4858	158.695	99.1736	NAB1
novel_circ_0004924	NC_030810.1	391.365	311.523	366.637	369.297	323.22	235.411	99.0884	MPZL1
novel_circ_0039155	NW_017189652.1	9.09095	11.6273	11.9456	7.79808	19.9307	21.7276	99.0884	GAB3
novel_circ_0032011	NC_030828.1	15.2777	67.0319	52.873	110.883	200.967	218.962	99.0031	MARK3
novel_circ_0036528	NC_030835.1	349.375	278.761	287.027	132.864	145.617	107.791	98.9359	43532
novel_circ_0020093	NC_030818.1	0	10.0821	27.352	75.8697	88.3321	36.3534	98.7475	GCFC2
novel_circ_0031269	NC_030828.1	0	0	0	32.7553	41.5204	24.4092	98.6129	SEMA7A
novel_circ_0008768	NC_030812.1	18.1819	0	7.35713	10.2741	6.93866	17.6685	98.5277	POC1B
novel_circ_0032427	NC_030829.1	0	0	0	0	0	7.65219	98.5277	LOC102179243
novel_circ_0025188	NC_030822.1	75.3245	94.0857	132.731	166.741	232.898	131.076	98.4425	SIK3
novel_circ_0000324	NC_030808.1	0	0	0	5.53266	16.173	13.7784	98.4425	TFDP2
novel_circ_0007831	NC_030811.1	224.175	249.408	187.819	270.416	271.469	142.057	98.3572	RHEB
novel_circ_0000722	NC_030808.1	53.1421	43.9567	27.0542	19.7058	48.085	202.639	98.1868	PCNT
novel_circ_0009166	NC_030812.1	430.054	339.63	366.278	264.571	163.167	102.299	98.1868	GXYLT1
novel_circ_0013274	NC_030814.1	421.937	414.59	284.975	236.52	212.55	191.425	98.1194	CSNK1G3
novel_circ_0027599	NC_030824.1	261.543	271.765	218.011	129.812	95.7359	49.561	97.7785	DCLK2
novel_circ_0034305	NC_030831.1	118.633	138.631	21.1779	53.5181	9.25155	18.6645	97.6933	C24H18orf54
novel_circ_0001648	NC_030808.1	621.743	528.86	234.964	277.202	165.862	198.219	97.4377	ZNF148
novel_circ_0015246	NC_030815.1	352.379	214.991	259.699	160.155	109.69	79.4068	97.1326	SPIN1
novel_circ_0012363	NC_030814.1	0	18.8025	13.0321	25.7381	29.2422	36.6505	97.1326	LNPEP
novel_circ_0007572	NC_030811.1	0	0	0	65.6493	147.607	107.727	97.0474	OGDH
novel_circ_0000181	NC_030808.1	45.479	10.0821	44.796	93.0171	98.1121	34.4349	97.0474	RNF13
novel_circ_0032224	NC_030829.1	13.6364	0	0	0	0	0	97.0474	LOC102177570
novel_circ_0017242	NC_030817.1	0	0	0	19.7162	0	15.3044	96.877	LIN52
novel_circ_0020868	NC_030818.1	0	20.1641	23.6735	18.9995	24.1996	17.986	96.1458	LOC102168270
novel_circ_0019439	NC_030818.1	397.972	245.963	171.679	194.099	177.047	114.075	96.1278	YIPF4
novel_circ_0025212	NC_030822.1	0	11.986	0	0	43.1795	54.319	96.1278	ZBTB16
novel_circ_0005902	NC_030810.1	0	15.1231	0	12.6244	21.5897	7.18623	96.0606	IFI44
novel_circ_0001160	NC_030808.1	0	0	0	0	8.00935	15.3044	95.9754	--
novel_circ_0012914	NC_030814.1	28.9384	70.2932	64.452	132.011	103.934	132.739	95.6524	LARS
novel_circ_0027770	NC_030824.1	471.203	310.648	362.39	229.414	104.137	105.714	95.5671	MAP9
novel_circ_0008488	NC_030811.1	141.22	36.9608	45.0003	7.51297	4.62577	43.8367	95.4819	AGMO
novel_circ_0010176	NC_030812.1	0	0	14.932	19.0675	26.3526	31.8925	95.4819	ABCC9
novel_circ_0035984	NC_030833.1	0	5.81363	8.95921	5.53266	25.3302	7.18623	95.0737	TACC2
novel_circ_0003210	NC_030809.1	9.09095	119.193	198.435	142.147	82.4814	136.238	94.818	LIMS2
novel_circ_0007377	NC_030811.1	0	0	0	0	15.5192	32.4429	94.4278	LOC106502060
novel_circ_0012283	NC_030814.1	9.09095	0	0	11.9077	14.217	62.1197	94.3425	ZNF354C
novel_circ_0002484	NC_030809.1	235.65	219.498	163.955	86.4224	49.9638	65.8818	94.0869	TLK1
novel_circ_0020026	NC_030818.1	16.7298	17.7996	68.0781	65.8599	83.9572	164.96	93.6114	VRK2
novel_circ_0003073	NC_030809.1	0	0	34.9269	36.7289	19.5566	92.8036	93.5082	NCKAP1
novel_circ_0034222	NC_030831.1	34.1857	106.614	64.3031	124.717	266.943	353.108	93.441	PIAS2
novel_circ_0005373	NC_030810.1	104.824	163.735	213.637	246.927	290.263	269.455	93.2884	HSPB11
novel_circ_0010385	NC_030812.1	187.614	338.157	340.68	412.575	469.411	318.36	93.1179	LRP6
novel_circ_0022763	NC_030820.1	0	42.3605	48.8278	72.0283	76.1022	39.7776	92.9475	NAPB
novel_circ_0033312	NC_030830.1	0	11.986	10.589	28.9269	52.3539	28.3198	92.8623	UBR2
novel_circ_0004700	NC_030810.1	93.4903	71.0658	79.5082	119.754	194.45	237.096	92.777	SNX27
novel_circ_0005476	NC_030810.1	0	0	0	17.8616	34.9387	44.7483	92.6425	LRRFIP1
novel_circ_0019340	NC_030818.1	145.774	92.3612	78.816	125.185	101.775	17.223	92.6066	EXOC6B
novel_circ_0020342	NC_030818.1	11.4583	8.72045	0	41.749	17.6178	25.8508	92.2164	RAB1A
novel_circ_0016166	NC_030816.1	0	0	0	22.973	49.1557	90.4506	92.1983	USP45
novel_circ_0012825	NC_030814.1	436.202	257.052	232.276	237.982	275.321	427.028	91.9607	FAM114A2
novel_circ_0026531	NC_030823.1	0	0	0	3.68844	0	7.18623	91.9607	C16H1orf21
novel_circ_0035436	NC_030833.1	656.317	456.041	318.518	259.949	135.158	189.189	91.8755	EBF3
novel_circ_0022306	NC_030820.1	0	17.4409	7.35713	52.8863	26.5724	7.65219	91.5524	PLCB4
novel_circ_0018645	NC_030817.1	380.649	415.865	397.941	492.726	409.631	414.469	91.4672	MYO9A
novel_circ_0023305	NC_030820.1	0	6.17233	31.1271	40.2683	29.6762	107.281	91.4672	ELMO2
novel_circ_0014049	NC_030815.1	182.427	223.72	235.712	152.869	123.616	46.6668	91.4672	CNTLN
novel_circ_0020508	NC_030818.1	78.2206	47.8155	119.647	140.36	195.181	158.219	91.2968	SLC4A1AP
novel_circ_0029655	NC_030826.1	0	0	22.9813	60.9759	47.294	6.88919	90.9918	PGS1
novel_circ_0008880	NC_030812.1	0	0	0	0	21.5126	0	90.9918	TARBP2
novel_circ_0015862	NC_030816.1	287.969	292.31	209.225	240.48	336.875	307.875	90.9065	SENP6
novel_circ_0033254	NC_030830.1	0	0	11.0357	12.4819	23.5285	6.88919	90.9065	CLIC5
novel_circ_0001494	NC_030808.1	499.769	224.052	172.44	128.388	41.8174	42.0871	90.7361	BOC
novel_circ_0001807	NC_030808.1	45.6601	23.8436	0	17.7229	17.6178	28.0023	90.6015	DLG1
novel_circ_0000262	NC_030808.1	172.445	196.119	181.523	92.2979	103.306	46.9843	90.5656	TRPC1
novel_circ_0001482	NC_030808.1	9.10709	10.0821	19.0049	11.2014	44.3445	13.7784	90.5656	PHLDB2
novel_circ_0012708	NC_030814.1	9.09095	23.6132	33.3248	67.64	58.5016	100.074	90.4983	ZFYVE16
novel_circ_0021848	NC_030819.1	36.4042	15.8957	0	51.4658	47.1686	46.8154	90.3952	NUFIP1
novel_circ_0010689	NC_030813.1	389.683	357.575	170.62	115.203	107.592	88.818	90.3278	HTT
novel_circ_0023323	NC_030820.1	0	5.81363	0	10.2741	12.4153	7.65219	90.2426	ZMYND8
novel_circ_0006681	NC_030810.1	156.001	40.3283	83.6193	177.039	243.018	311.044	89.9869	HIPK1
novel_circ_0036023	NC_030834.1	190.857	323.266	86.8653	111.518	89.183	31.744	89.9197	ZNF385D
novel_circ_0033656	NC_030831.1	0	0	0	4.10965	0	10.3338	89.9197	PIK3C3
novel_circ_0025270	NC_030822.1	0	0	17.6483	82.6867	71.9105	89.4965	89.8524	ZC3H12C
novel_circ_0028939	NC_030826.1	0	0	7.05931	49.2068	110.267	149.985	89.5967	NUP88
novel_circ_0032650	NC_030829.1	0	20.1641	14.7143	33.1765	39.1304	45.2142	89.5115	SEMA3F
novel_circ_0026233	NC_030823.1	0	92.2592	51.6129	86.4905	45.7721	40.2436	89.5115	GNB1
novel_circ_0035342	NC_030833.1	0	0	7.05931	28.9924	48.1622	14.5414	89.4263	NRAP
novel_circ_0019424	NC_030818.1	187.59	204.481	250.958	360.65	358.048	260.891	89.341	SPAST
novel_circ_0010913	NC_030813.1	41.1308	52.7281	31.0306	116.64	222.807	264.176	89.1032	PPP3CA
novel_circ_0003923	NC_030809.1	7.63887	0	18.3928	6.16447	30.7641	50.1959	88.7803	BOLL
novel_circ_0027550	NC_030824.1	0	36.8324	56.1849	31.7535	30.9012	14.8384	88.6099	ARHGAP10
novel_circ_0013763	NC_030815.1	0	0	36.3389	10.4951	9.25155	0	88.6099	CDC26
novel_circ_0027364	NC_030824.1	30.3662	29.9649	7.35713	88.6327	82.2327	130.692	88.4573	MYO18B
novel_circ_0037383	NC_030836.1	0	0	13.0321	73.9509	46.5031	56.5987	88.2869	ANO5
novel_circ_0028097	NC_030825.1	22.7274	24.3816	36.7857	7.51297	9.25155	0	88.2869	WDR59
novel_circ_0014776	NC_030815.1	376.772	339.967	181.209	252.453	92.4295	113.768	88.2017	GFRA2
novel_circ_0030546	NC_030827.1	0	55.7633	42.5295	36.355	43.7734	57.9121	88.2017	PDZD2
novel_circ_0035581	NC_030833.1	0	0	5.97281	23.7513	31.4779	28.2994	88.1838	SORBS1
novel_circ_0038215	NW_017189516.1	22.7274	5.81363	8.95921	47.0095	87.2753	93.7996	88.0312	DMD
novel_circ_0036325	NC_030834.1	0	11.986	40.6296	54.7434	94.7424	127.006	87.946	AGA
novel_circ_0013154	NC_030814.1	0	5.81363	8.95921	8.50831	27.0836	24.1122	87.946	ZNF354A
novel_circ_0023550	NC_030821.1	123.929	64.7141	83.6746	149.661	6.93866	51.023	87.4705	CPQ
novel_circ_0031415	NC_030828.1	0	9.25849	34.1135	47.7197	188.706	134.043	87.3853	RALGAPA1
novel_circ_0019924	NC_030818.1	0	0	0	0	0	18.4315	87.0444	PSME4
novel_circ_0021029	NC_030819.1	0	15.1231	19.9949	26.944	6.20767	25.3207	86.8918	DOCK9
novel_circ_0036161	NC_030834.1	22.7677	50.6713	32.8093	103.363	144.546	144.293	86.8066	SLC7A2
novel_circ_0031440	NC_030828.1	34.9279	0	32.5803	15.8852	38.8506	75.4962	86.7214	RALGAPA1
novel_circ_0034462	NC_030831.1	533.989	598.864	531.791	394.749	209.101	248.767	86.4657	PHLPP1
novel_circ_0000182	NC_030808.1	36.3961	0	29.864	51.7678	37.0662	15.3044	86.4164	RNF13
novel_circ_0017841	NC_030817.1	78.2206	153.239	193.155	297.282	141.662	245.214	86.2459	AP4E1
novel_circ_0001508	NC_030808.1	0	23.8436	28.9818	23.9619	32.4232	0	86.2459	NAA50
novel_circ_0027877	NC_030825.1	47.8705	126.134	143.023	168.965	118.074	116.98	86.0755	BANP
novel_circ_0034262	NC_030831.1	0	6.17233	0	15.5962	13.1463	14.5414	86.0755	LOC100861018
novel_circ_0015542	NC_030816.1	13.6606	62.2986	54.0283	45.7971	75.8225	131.892	85.905	TRMT11
novel_circ_0017570	NC_030817.1	46.4023	73.8154	96.6656	95.65	123.825	168.3	85.8198	MNAT1
novel_circ_0024525	NC_030821.1	24.3687	5.81363	0	22.1922	6.20767	0	84.5952	--
novel_circ_0039191	NW_017189668.1	50.2137	15.0721	0	45.6584	35.0158	36.3534	84.51	LOC108634606
novel_circ_0018321	NC_030817.1	0	0	56.9459	69.0605	102.407	25.1518	84.51	UBR1
novel_circ_0005575	NC_030810.1	312.346	347.287	321.101	342.37	202.271	231.797	84.4248	DOCK7
novel_circ_0037923	NW_017189516.1	34.9359	30.4298	0	22.756	0	0	84.2722	OPHN1
novel_circ_0005586	NC_030810.1	18.198	5.81363	0	0	18.4859	10.7793	83.8641	ATG4C
novel_circ_0035955	NC_030833.1	157.175	266.567	503.562	434.525	187.951	120.329	83.8461	FAM53B
novel_circ_0000600	NC_030808.1	284.701	238.274	166.401	129.609	66.6053	82.4903	83.8461	NEK11
novel_circ_0025071	NC_030822.1	16.746	107.92	168.72	178.601	393.027	288.268	83.7788	SOX6
novel_circ_0016040	NC_030816.1	0	0	0	9.56779	14.6511	6.88919	83.7788	FOXO3
novel_circ_0015146	NC_030815.1	315.709	357.875	225.718	291.533	206.991	284.864	83.3706	ERCC6L2
novel_circ_0006747	NC_030810.1	0	0	0	45.729	49.31	102.279	83.2854	NOTCH2
novel_circ_0002064	NC_030808.1	69.8799	45.5019	0	62.0354	82.3099	157.658	82.9445	USP13
novel_circ_0031591	NC_030828.1	0	0	7.35713	21.4178	23.1888	22.1936	82.7247	--
novel_circ_0030686	NC_030827.1	28.2043	0	18.3928	15.7426	17.6178	13.7784	82.5542	ADCY2
novel_circ_0034404	NC_030831.1	47.0961	123.048	35.0234	144.561	106.35	150.175	82.2986	ZNF532
novel_circ_0028904	NC_030826.1	0	10.0821	7.35713	16.0277	0	35.04	82.2133	ASPA
novel_circ_0023207	NC_030820.1	0	5.81363	0	9.21463	29.165	75.7496	81.9755	DLGAP4
novel_circ_0020071	NC_030818.1	18.2142	27.7755	0	19.4311	6.93866	14.0754	81.9755	GCFC2
novel_circ_0017921	NC_030817.1	13.6606	0	7.05931	22.2667	44.4045	57.4025	81.8903	NEDD4
novel_circ_0037942	NW_017189516.1	0	5.81363	5.97281	25.9487	35.2356	14.3725	81.8903	CLCN5
novel_circ_0011469	NC_030813.1	30.5555	15.4308	21.6247	76.2125	118.645	158.284	81.6347	USP53
novel_circ_0036435	NC_030834.1	337.67	374.341	318.328	234.395	135.58	235.717	81.4149	INTS10
novel_circ_0013199	NC_030814.1	291.813	279.99	106.044	71.8073	61.5111	69.0089	81.3296	UIMC1
novel_circ_0012940	NC_030814.1	68.4117	115.436	117.22	192.122	130.132	112.528	81.1592	NR3C1
novel_circ_0027858	NC_030825.1	0	0	0	10.6376	25.5017	25.6382	81.1592	MBTPS1
novel_circ_0025579	NC_030822.1	0	24.6161	8.95921	11.0653	10.6791	29.6768	81.074	EXT2
novel_circ_0019206	NC_030818.1	357.881	358.459	296.51	222.479	112.871	148.713	80.8362	ABL1
novel_circ_0009165	NC_030812.1	413.918	328.169	386.736	205.881	182.001	116.841	80.8362	GXYLT1
novel_circ_0018375	NC_030817.1	13.6364	17.4409	99.8009	184.117	208.822	192.57	80.7331	GANC
novel_circ_0027030	NC_030824.1	9.09095	0	32.6327	43.1785	36.9718	87.8424	80.5805	GTF2H3
novel_circ_0034561	NC_030832.1	314.778	152.521	116.363	80.2541	111.392	82.3213	80.5805	TXNDC11
novel_circ_0008150	NC_030811.1	0	8.72045	19.5482	61.8158	17.6178	31.744	80.5805	SEMA3C
novel_circ_0033511	NC_030830.1	0	0	0	7.37688	6.20767	0	80.5805	DST
novel_circ_0014182	NC_030815.1	242.546	137.527	204.83	101.662	36.4606	61.2723	80.4953	NFIB
novel_circ_0019096	NC_030817.1	0	23.2545	41.5395	28.0716	56.3602	56.9162	80.2576	LVRN
novel_circ_0026798	NC_030823.1	466.848	518.095	485.117	361.807	214.566	222.416	80.1724	KDM5B
novel_circ_0009068	NC_030812.1	225.01	339.05	311.856	355.592	401.219	389.795	79.9346	ADAMTS20
novel_circ_0023115	NC_030820.1	126.99	197.715	162.913	303.652	225.791	219.035	79.9346	ITCH
novel_circ_0006887	NC_030811.1	194.692	357.319	474.777	206.387	167.861	105.956	79.9346	PPP1R9A
novel_circ_0038164	NW_017189516.1	151.936	338.842	401.906	292.424	438.59	430.928	79.8494	DMD
novel_circ_0009650	NC_030812.1	13.6606	21.0651	25.75	15.8068	0	7.18623	79.8494	ACTR6
novel_circ_0005112	NC_030810.1	294.337	406.693	411.19	304.442	179.128	207.79	79.7641	ERI3
novel_circ_0023890	NC_030821.1	281.996	352.889	277.726	148.315	240.24	185.459	79.7641	STAU2
novel_circ_0016374	NC_030816.1	15.2777	26.7504	0	36.0802	40.0756	39.6291	79.4411	LAMA2
novel_circ_0017902	NC_030817.1	0	0	17.6483	55.4329	59.1982	91.2025	78.5395	CCPG1
novel_circ_0027400	NC_030824.1	0	40.4057	96.6492	91.3849	69.8118	22.2576	78.5395	INPP4B
novel_circ_0014102	NC_030815.1	113.955	99.5917	44.9726	31.3323	10.6791	14.8384	78.5395	MFSD14B
novel_circ_0009771	NC_030812.1	489.417	421.347	313.116	265.37	272.014	233.408	78.2839	HCFC2
novel_circ_0037997	NW_017189516.1	378.62	421.247	221.742	105.354	88.1778	94.7956	78.2839	HUWE1
novel_circ_0003404	NC_030809.1	0	0	0	14.9579	4.62577	18.4315	78.2839	SP110
novel_circ_0020330	NC_030818.1	108.8	153.064	55.6581	29.2775	26.1384	11.4783	78.0461	PELI1
novel_circ_0001045	NC_030808.1	18.2142	0	16.3163	69.2801	48.1622	50.4085	77.9788	USP25
novel_circ_0033524	NC_030830.1	84.3913	17.7996	37.7921	28.7163	0	0	77.8084	ZNF451
novel_circ_0015603	NC_030816.1	0	0	0	0	6.20767	0	77.638	TRDN
novel_circ_0018034	NC_030817.1	100.625	45.3693	17.6483	0	11.5644	19.1305	77.5527	RNF111
novel_circ_0006317	NC_030810.1	0	5.81363	14.1186	12.618	33.4939	65.5003	77.4002	USP40
novel_circ_0023585	NC_030821.1	417.415	259.578	179.676	97.6303	109.085	100.138	77.2297	STK3
novel_circ_0019671	NC_030818.1	82.0078	71.4287	84.149	188.817	247.458	254.447	77.1445	ZC3H6
novel_circ_0030386	NC_030827.1	0	0	25.2756	41.4807	40.0928	32.2099	77.1445	OSMR
novel_circ_0036204	NC_030834.1	458.252	271.429	310.929	191.721	197.192	127.09	77.0593	PCM1
novel_circ_0037546	NC_030836.1	98.9752	159.595	183.258	253.293	185.787	128.225	76.974	APLP2
novel_circ_0029066	NC_030826.1	0	0	0	3.68844	11.5644	11.4783	76.974	--
novel_circ_0016766	NC_030816.1	104.412	35.2363	33.3248	32.7553	23.9798	6.88919	76.974	SASH1
novel_circ_0023349	NC_030820.1	292.571	401.63	313.728	200.631	137.351	137.066	76.8036	STAU1
novel_circ_0024226	NC_030821.1	0	0	0	29.6346	0	17.223	76.5838	WWP1
novel_circ_0001034	NC_030808.1	18.1819	20.1641	43.2493	83.0191	120.567	153.768	76.4134	USP25
novel_circ_0031998	NC_030828.1	268.936	245.484	231.015	337.673	152.853	243.816	76.0051	TTC23
novel_circ_0028353	NC_030825.1	0	0	0	19.4311	25.4845	94.4875	76.0051	RYR1
novel_circ_0038071	NW_017189516.1	301.851	250.645	272.985	110.672	131.774	82.9358	76.0051	ATRX
novel_circ_0025347	NC_030822.1	332.984	328.762	192.462	149.241	89.3429	58.0607	76.0051	AMBRA1
novel_circ_0035232	NC_030833.1	0	0	5.97281	9.85291	37.977	21.4306	75.7494	EIF3A
novel_circ_0011932	NC_030813.1	87.525	170.494	384.611	424.45	155.179	156.787	75.3592	--
novel_circ_0034326	NC_030831.1	38.0293	11.6273	25.3032	32.0555	0	14.5414	74.9331	TCF4
novel_circ_0000972	NC_030808.1	18.198	8.72045	0	11.6971	11.5644	7.18623	74.9331	KAT2B
novel_circ_0024496	NC_030821.1	0	0	0	16.4386	49.5897	99.3847	74.8479	EEF1D
novel_circ_0024502	NC_030821.1	0	17.9789	47.959	63.8796	48.7933	22.4906	74.8479	DEPTOR
novel_circ_0007543	NC_030811.1	0	0	0	0	0	0	74.7626	SUGCT
novel_circ_0022543	NC_030820.1	16.7298	58.0769	180.558	285.545	513.796	535.083	74.6101	HACD1
novel_circ_0027472	NC_030824.1	0	58.3846	91.6828	42.3873	47.3712	24.8752	74.6101	OTUD4
novel_circ_0023510	NC_030821.1	7.63887	36.1372	48.949	55.8645	90.1938	135.516	74.4396	INTS8
novel_circ_0028222	NC_030825.1	358.046	295.793	250.048	131.856	88.689	104.748	74.4396	ANKRD27
novel_circ_0025132	NC_030822.1	552.432	424.079	491.142	441.86	523.896	443.127	74.3724	SC5D
novel_circ_0024457	NC_030821.1	0	0	0	0	0	29.3798	74.2872	PTK2
novel_circ_0031368	NC_030828.1	13.6606	39.1502	35.8922	0	52.1396	105.511	73.7937	ARHGAP5
novel_circ_0037254	NC_030836.1	197.423	137.095	185.009	229.554	418.245	374.764	73.7085	CCDC90B
novel_circ_0013731	NC_030815.1	238.916	163.628	152.541	123.579	143.696	60.8908	73.6233	PTBP3
novel_circ_0026477	NC_030823.1	19.0972	25.9778	0	27.861	49.6669	21.1131	73.6233	RNASEL
novel_circ_0015975	NC_030816.1	0	0	0	11.6971	46.7174	20.9646	73.6233	SLC22A16
novel_circ_0039017	NW_017189530.1	316.791	136.07	349.154	302.312	373.259	272.061	73.538	MAPK1
novel_circ_0007880	NC_030811.1	25.8531	0	7.35713	30.4115	24.2595	18.3675	73.538	DOCK4
novel_circ_0007712	NC_030811.1	306.248	163.119	183.925	106.43	52.8651	54.7005	72.5691	CREB5
novel_circ_0039324	NW_017189962.1	0	17.9789	37.7921	89.6126	56.5284	219.981	72.4659	TMCO3
novel_circ_0023352	NC_030820.1	562.128	608.037	510.561	426.681	193.136	284.326	72.3134	STAU1
novel_circ_0021338	NC_030819.1	188.373	112.441	137.935	101.455	48.3647	32.5274	72.2282	PSPC1
novel_circ_0005737	NC_030810.1	0	0	11.9456	12.3289	0	18.6645	72.2282	SRSF11
novel_circ_0003562	NC_030809.1	0	58.2562	83.0101	77.6971	100.159	50.5774	72.143	IGFBP5
novel_circ_0024590	NC_030821.1	0	0	0	12.4819	29.2422	21.1131	72.143	LRRC69
novel_circ_0026021	NC_030823.1	0	39.2234	177.878	351.14	658.537	909.882	71.5823	LOC108637754
novel_circ_0030463	NC_030827.1	19.0972	0	5.97281	50.9098	66.0714	43.4552	71.4971	FBXW11
novel_circ_0006331	NC_030810.1	61.507	36.3675	68.3235	129.177	170.054	130.599	71.2414	USP40
novel_circ_0032241	NC_030829.1	304.92	269.111	193.497	199.582	190.044	244.609	70.9184	SLC4A7
novel_circ_0016992	NC_030816.1	296.612	343.677	304.534	166.645	224.686	231.744	70.8332	IGF2R
novel_circ_0032410	NC_030829.1	0	0	0	19.7058	5.33957	7.18623	70.8332	SLC25A26
novel_circ_0020884	NC_030818.1	329.898	336.151	238.207	373.843	265.024	382.481	70.6627	RABGAP1
novel_circ_0028470	NC_030825.1	0	0	0	62.1099	112.574	159.14	70.6627	MYBPC2
novel_circ_0025861	NC_030823.1	203.807	217.778	290.082	223.821	244.634	159.81	70.3577	SCCPDH
novel_circ_0030499	NC_030827.1	217.989	322.514	453.667	259.348	109.162	121.261	70.2725	STK10
novel_circ_0030709	NC_030827.1	590.033	476.415	288.21	196.805	136.109	143.137	70.1872	PAPD7
novel_circ_0009041	NC_030812.1	0	6.17233	0	17.1553	6.93866	26.3167	70.1872	ANO6
novel_circ_0007674	NC_030811.1	510.64	526.035	420.042	343.423	304.777	209.921	70.102	KMT2C
novel_circ_0035327	NC_030833.1	0	6.17233	11.9456	4.10965	13.1463	0	70.102	NRAP
novel_circ_0010490	NC_030813.1	0	5.81363	17.0085	48.0048	40.2782	43.2222	69.6086	AFF1
novel_circ_0039060	NW_017189554.1	0	36.0089	22.5346	45.8755	4.62577	92.2829	69.5233	LOC102169433
novel_circ_0033379	NC_030830.1	0	0	11.0357	11.9077	5.33957	46.6872	69.5233	PPIL1
novel_circ_0013371	NC_030814.1	109.51	223.489	103.033	88.2025	105.219	40.0951	69.3529	SLC12A2
novel_circ_0000366	NC_030808.1	0	25.2052	44.0103	51.4762	59.7094	32.9089	69.3529	PIK3CB
novel_circ_0031716	NC_030828.1	369.901	229.35	221.24	113.499	109.251	82.7669	69.1331	VRK1
novel_circ_0005662	NC_030810.1	374.627	194.109	152.351	259.274	320.348	242.797	68.9626	RAVER2
novel_circ_0009009	NC_030812.1	366.238	371.149	206.879	136.748	117.463	82.4699	68.9626	SLC38A1
novel_circ_0032546	NC_030829.1	0	0	0	0	0	7.18623	68.9626	SLMAP
novel_circ_0031352	NC_030828.1	0	15.1231	0	19.2885	34.1477	6.88919	68.9626	HEATR5A
novel_circ_0035097	NC_030832.1	0	0	0	3.40332	11.5644	0	68.9626	PMM2
novel_circ_0008210	NC_030811.1	157.918	198.284	238.32	382.551	489.714	325.597	68.8774	CACNA2D1
novel_circ_0035555	NC_030833.1	401.371	437.836	227.365	264.445	199.747	199.439	68.7922	TM9SF3
novel_circ_0029857	NC_030826.1	0	0	0	0	0	11.4783	68.7922	MSI2
novel_circ_0038849	NW_017189517.1	0	6.17233	0	5.53266	0	0	68.7922	LOC108634436
novel_circ_0009727	NC_030812.1	96.4429	267.289	326.349	606.208	951.558	834.524	68.707	MYBPC1
novel_circ_0006763	NC_030810.1	9.09095	49.4848	71.9056	152.231	188.594	205.934	68.707	PDE4DIP
novel_circ_0027226	NC_030824.1	21.2995	120.807	122.457	348.914	158.769	318.41	68.4513	FGF2
novel_circ_0017340	NC_030817.1	0	171.452	186.837	341.728	140.929	162.524	68.384	SLC8A3
novel_circ_0001619	NC_030808.1	272.898	339.233	298.675	230.06	190.259	244.262	68.2135	SEC22A
novel_circ_0032315	NC_030829.1	202.182	81.272	155.511	108.889	56.5456	44.0056	68.0611	PDZRN3
novel_circ_0011172	NC_030813.1	382.447	183.617	94.1948	182.685	70.4829	151.817	67.9758	ANAPC4
novel_circ_0037117	NC_030835.1	84.9846	90.125	255.188	216.149	147.311	97.2442	67.9758	LOC102191110
novel_circ_0009326	NC_030812.1	0	0	0	11.2695	18.4859	67.4718	67.9758	--
novel_circ_0008930	NC_030812.1	72.9491	153.606	122.335	179.005	257.221	249.708	67.8054	LARP4
novel_circ_0027516	NC_030824.1	166.771	231.01	334.641	136.452	55.6892	84.2289	67.6348	PRMT9
novel_circ_0009214	NC_030812.1	9.10709	16.2544	0	21.2753	4.62577	17.986	67.4824	CPNE8
novel_circ_0014180	NC_030815.1	205.119	276.931	349.824	184.259	218.669	211.245	66.343	NFIB
novel_circ_0037846	NC_030836.1	154.848	164.636	311.119	310.733	155.819	246.105	66.1725	EED
novel_circ_0025456	NC_030822.1	0	0	0	0	9.31151	0	66.1725	PGR
novel_circ_0039384	NW_017213182.1	41.0985	23.8436	84.0001	184.253	287.731	399.567	66.0873	LOC108635288
novel_circ_0017009	NC_030816.1	547.847	258.96	269.665	243.36	133.173	90.9899	66.0873	AGPAT4
novel_circ_0034484	NC_030831.1	329.834	331.999	244.684	148.736	53.9358	54.1501	66.0873	PHLPP1
novel_circ_0028471	NC_030825.1	0	0	0	10.7802	0	0	66.0873	MYBPC2
novel_circ_0035516	NC_030833.1	11.4583	0	8.95921	33.5362	45.695	54.9335	66.0021	CUTC
novel_circ_0038848	NW_017189517.1	11.4583	0	14.1186	39.273	40.7123	44.9812	66.0021	AMOT
novel_circ_0029256	NC_030826.1	198.512	326.167	120.979	169.173	222.547	178.698	65.8317	UTP18
novel_circ_0000923	NC_030808.1	7.63887	96.8132	113.103	116.124	54.1556	35.803	65.8317	PLCL2
novel_circ_0023834	NC_030821.1	163.543	200.396	264.272	243.291	202.722	225.385	65.3562	ZC2HC1A
novel_circ_0032101	NC_030829.1	0	0	0	0	8.00935	10.7793	65.3562	GOLGA4
novel_circ_0006778	NC_030810.1	0	0	0	11.9077	45.9264	24.8752	65.271	PDE4DIP
novel_circ_0008611	NC_030812.1	0	0	31.9405	23.1195	37.049	17.986	65.271	TNRC6B
novel_circ_0034010	NC_030831.1	21.2995	57.4326	41.8373	86.1269	167.861	123.753	65.1857	MYOM1
novel_circ_0000136	NC_030808.1	0	0	0	10.2741	61.077	35.9516	65.1857	MBNL1
novel_circ_0027655	NC_030824.1	237.283	653.257	491.485	180.881	133.125	179.913	65.1005	LRBA
novel_circ_0033776	NC_030831.1	251.406	243.782	248.893	152.484	319.594	201.654	64.9479	TRAPPC8
novel_circ_0027333	NC_030824.1	0	71.7874	57.9636	53.5206	23.8427	33.27	64.1316	ELF2
novel_circ_0008727	NC_030812.1	483.206	413.574	337.305	285.517	337.772	157.212	64.0464	TMTC2
novel_circ_0017877	NC_030817.1	9.10709	0	14.7143	7.79808	0	35.2089	64.0464	FAM214A
novel_circ_0014073	NC_030815.1	75.1757	121.425	133.073	57.4171	29.2422	21.8121	64.0464	CNTLN
novel_circ_0001255	NC_030808.1	339.732	314.126	166.701	220.377	165.265	237.17	63.9611	TOMM70
novel_circ_0032442	NC_030829.1	243.612	282.85	208.484	164.276	108.994	105.129	63.9611	ADAMTS9
novel_circ_0015907	NC_030816.1	208.873	279.164	286.263	170.578	79.206	71.9876	63.9611	FYN
novel_circ_0016861	NC_030816.1	0	15.4308	63.6109	68.4144	57.2594	24.8752	63.9611	SYNE1
novel_circ_0012388	NC_030814.1	20.5492	126.005	152.674	266.456	112.991	165.81	63.8759	RHOBTB3
novel_circ_0023294	NC_030820.1	0	10.0821	11.0357	0	6.20767	6.88919	63.8759	SERINC3
novel_circ_0005830	NC_030810.1	0	0	0	3.40332	0	0	63.3824	MSH4
novel_circ_0024755	NC_030822.1	245.394	422.255	233.619	170.314	155.337	216.671	63.212	HIPK3
novel_circ_0023261	NC_030820.1	392.469	350.131	224.202	150.37	67.005	77.7416	63.212	TASP1
novel_circ_0024917	NC_030822.1	636.206	425.159	323.636	220.882	71.9393	116.989	62.8038	SYT9
novel_circ_0022540	NC_030820.1	0	8.72045	8.95921	52.465	101.164	75.6855	62.7365	HACD1
novel_circ_0004032	NC_030809.1	18.2142	0	70.3283	52.9031	40.2899	0	62.7365	MYO1B
novel_circ_0037746	NC_030836.1	0	0	10.589	13.9626	36.4606	21.8121	62.6513	TNNT3
novel_circ_0038474	NW_017189516.1	385.654	91.3667	70.5049	55.0836	36.8775	94.7112	62.5661	LOC108634329
novel_circ_0026199	NC_030823.1	210.531	190.199	82.7647	70.197	58.3301	48.3414	62.5661	RERE
novel_circ_0000016	NC_030808.1	18.1819	30.7885	52.6276	107.133	158.352	118.06	62.3104	NMD3
novel_circ_0000768	NC_030808.1	53.3232	51.2093	172.114	221.98	114.376	85.533	62.3104	HLCS
novel_circ_0010940	NC_030813.1	0	30.1442	43.3706	29.4946	72.4988	51.1715	61.835	EIF4E
novel_circ_0012351	NC_030814.1	7.63887	24.1513	56.5516	141.866	175.036	242.745	61.6645	LNPEP
novel_circ_0018977	NC_030817.1	86.6178	21.2444	0	29.5587	19.9906	22.1936	61.5793	SCAMP1
novel_circ_0015128	NC_030815.1	251.472	349.794	375.502	367.434	329.97	223.996	61.2563	ERCC6L2
novel_circ_0027786	NC_030824.1	0	0	8.95921	30.2009	81.0194	144.654	61.2563	ACACB
novel_circ_0035514	NC_030833.1	20.5654	42.0018	50.8242	59.91	105.821	142.31	61.171	CUTC
novel_circ_0008664	NC_030812.1	230.419	225.256	143.784	148.288	88.9688	65.5643	61.0006	ATXN10
novel_circ_0000656	NC_030808.1	85.9079	90.2312	155.591	173.626	256.413	213.947	60.5923	BRWD1
novel_circ_0009257	NC_030812.1	80.5799	167.418	316.681	384.123	275.844	284.887	60.1169	RAB3IP
novel_circ_0000533	NC_030808.1	421.764	348.145	362.721	318.391	302.168	177.012	60.1169	RYK
novel_circ_0031720	NC_030828.1	367.839	309.78	265.101	242.091	143.184	89.3591	60.1169	VRK1
novel_circ_0037484	NC_030836.1	398.326	203.556	200.134	129.592	112.914	83.6348	59.9464	STT3A
novel_circ_0022943	NC_030820.1	0	17.9789	14.7143	39.63	45.0755	54.7646	59.9464	ATRN
novel_circ_0009885	NC_030812.1	9.10709	17.9789	16.3163	5.53266	0	0	59.9464	RBFOX2
novel_circ_0016580	NC_030816.1	36.3799	71.608	47.5924	54.2309	20.2876	0	59.8612	MAP3K5
novel_circ_0010356	NC_030812.1	88.9771	43.1841	56.4027	96.703	163.021	155.261	59.2153	ATF7IP
novel_circ_0032029	NC_030828.1	0	0	0	0	0	0	59.2153	MARK3
novel_circ_0019366	NC_030818.1	13.6364	14.8928	0	8.21929	0	18.6645	59.1301	DYSF
novel_circ_0001642	NC_030808.1	123.724	110.524	45.6925	21.2753	46.6574	14.3725	59.1301	ITGB5
novel_circ_0002845	NC_030809.1	0	0	0	0	12.6351	0	59.1301	TTN
novel_circ_0010182	NC_030812.1	0	29.9649	68.227	57.5726	82.8982	105.129	59.0449	ABCC9
novel_circ_0013491	NC_030814.1	47.8705	15.4308	47.347	37.2181	0	40.9222	59.0449	FNIP1
novel_circ_0010341	NC_030812.1	60.7486	27.523	33.3248	14.041	19.9307	0	59.0449	--
novel_circ_0011433	NC_030813.1	21.2995	19.3406	23.6735	74.9463	110.684	114.552	58.7218	ATP8A1
novel_circ_0000021	NC_030808.1	25.8208	57.1292	72.2723	95.9118	146.425	68.3304	58.7218	NMD3
novel_circ_0006501	NC_030810.1	224.2	369.934	222.721	441.219	311.23	374.518	58.5514	SLC25A24
novel_circ_0021945	NC_030819.1	0	0	25.3032	29.2134	53.0677	77.1178	58.5514	VWA8
novel_circ_0031691	NC_030828.1	27.2729	122.919	114.504	121.246	126.594	137.403	58.3809	PAPOLA
novel_circ_0033726	NC_030831.1	0	15.0721	27.5975	39.2049	55.8918	54.1705	58.3809	DTNA
novel_circ_0034229	NC_030831.1	0	6.17233	21.7736	35.9377	69.0981	17.223	57.9055	PIAS2
novel_circ_0012033	NC_030813.1	0	0	0	0	11.5644	14.5414	57.8203	ANXA3
novel_circ_0005875	NC_030810.1	38.7554	52.8607	114.27	104.216	285.032	158.962	57.735	NEXN
novel_circ_0031706	NC_030828.1	238.876	272.091	117.893	140.714	56.2487	31.744	57.735	VRK1
novel_circ_0025757	NC_030823.1	13.6364	58.7943	11.9456	47.0095	151.693	139.311	57.6498	NVL
novel_circ_0011468	NC_030813.1	0	0	0	0	28.8253	82.9999	57.4794	USP53
novel_circ_0024559	NC_030821.1	9.10709	30.2462	8.95921	27.0082	26.8694	76.0466	57.3268	DECR1
novel_circ_0016774	NC_030816.1	206.893	201.211	148.138	116.26	110.559	57.7636	57.3268	TAB2
novel_circ_0032811	NC_030829.1	51.6819	174.747	115.764	188.07	73.4924	43.6037	57.3268	PLXND1
novel_circ_0031014	NC_030828.1	0	16.2544	13.3299	54.9411	71.8933	54.9335	56.6809	IQGAP1
novel_circ_0013095	NC_030814.1	152.117	216.369	240.598	155.611	329.43	264.206	56.5104	SEC24A
novel_circ_0033437	NC_030830.1	0	20.3477	27.0542	23.9748	54.0956	56.2265	56.5104	MLIP
novel_circ_0021866	NC_030819.1	174.869	147.173	111.529	45.2268	21.1557	29.9098	56.5104	KDELC1
novel_circ_0003747	NC_030809.1	71.3078	15.8957	46.0591	22.824	9.25155	0	56.5104	EIF4G3
novel_circ_0027780	NC_030824.1	0	5.81363	0	16.1703	100.813	146.211	56.4252	ACACB
novel_circ_0003180	NC_030809.1	13.6364	14.5341	20.9048	0	22.6604	43.0737	56.4252	HIBCH
novel_circ_0024387	NC_030821.1	175.579	124.23	44.3081	80.2541	42.0144	28.1508	56.4252	ASAP1
novel_circ_0011808	NC_030813.1	238.15	350.263	435.7	401.994	331.057	251.161	56.34	JCHAIN
novel_circ_0019727	NC_030818.1	101.879	107.046	54.0119	33.8829	40.3554	7.18623	56.34	THADA
novel_circ_0011810	NC_030813.1	126.966	216.226	395.991	560.48	472.173	273.473	56.1695	JCHAIN
novel_circ_0027141	NC_030824.1	20.5654	0	27.0542	56.296	0	0	56.1695	FAM198B
novel_circ_0039021	NW_017189530.1	0	0	0	27.2933	80.9594	86.4445	55.9317	MAPK1
novel_circ_0033356	NC_030830.1	225.792	266.439	111.449	84.0209	60.7973	61.7382	55.6941	BTBD9
novel_circ_0030504	NC_030827.1	90.4453	174.93	65.6874	8.50831	16.2502	0	55.6941	ADAMTS12
novel_circ_0027379	NC_030824.1	9.10709	17.4409	11.9456	81.379	56.0516	82.3213	55.5236	RNF150
novel_circ_0013275	NC_030814.1	221.42	316.521	199.847	155.469	124.187	126.688	55.2858	CSNK1G3
novel_circ_0026145	NC_030823.1	142.656	262.221	265.435	230.213	147.816	116.969	55.2858	KIF1B
novel_circ_0028219	NC_030825.1	282.185	145.709	99.7485	90.6811	53.4246	40.1795	55.2858	ANKRD27
novel_circ_0005262	NC_030810.1	91.1552	129.886	133.818	230.362	288.961	322.406	55.1154	ZCCHC11
novel_circ_0035623	NC_030833.1	236.054	398.796	382.164	97.6264	62.1477	90.5036	55.1154	PLCE1
novel_circ_0016369	NC_030816.1	25.8208	11.6273	64.6697	105.207	96.6812	72.072	55.1154	LAMA2
novel_circ_0024388	NC_030821.1	154.271	120.393	48.53	26.8695	47.6509	24.4092	55.1154	ASAP1
novel_circ_0031755	NC_030828.1	0	8.72045	7.35713	30.6325	62.5163	57.6151	54.8597	EML1
novel_circ_0024678	NC_030821.1	144.446	126.646	96.6656	38.4306	58.7159	0	54.8597	RUNX1T1
novel_circ_0025436	NC_030822.1	113.346	60.9837	60.3267	38.3457	34.8787	0	54.8597	PHF21A
novel_circ_0012248	NC_030814.1	0	0	8.95921	80.9539	15.5192	0	54.8597	OBSCN
novel_circ_0016055	NC_030816.1	192.168	194.417	256.021	203.242	248.095	265.436	53.8908	SEC63
novel_circ_0023432	NC_030821.1	244.708	260.446	241.753	227.146	184.89	194.85	53.8908	TMEM67
novel_circ_0001202	NC_030808.1	0	27.1091	19.5482	39.6365	41.2834	71.4779	53.5499	CRYBG3
novel_circ_0002543	NC_030809.1	0	0	5.97281	39.7726	57.6335	53.789	53.5499	RAPGEF4
novel_circ_0022546	NC_030820.1	0	0	0	0	0	14.0754	53.0744	TMEM236
novel_circ_0025087	NC_030822.1	9.10709	0	7.05931	0	8.00935	0	53.0744	SOX6
novel_circ_0005817	NC_030810.1	342.05	172.147	165.259	60.4698	101.664	83.064	52.9892	MSH4
novel_circ_0021485	NC_030819.1	0	0	0	26.3764	13.8773	58.1451	52.9892	FRY
novel_circ_0017322	NC_030817.1	0	25.1542	0	0	23.2488	0	52.9892	PCNX1
novel_circ_0011050	NC_030813.1	0	0	0	0	0	0	52.9892	HERC6
novel_circ_0037010	NC_030835.1	25.8369	51.4397	94.6415	171.812	78.8663	124.76	52.904	ACTN2
novel_circ_0001055	NC_030808.1	47.1283	107.617	66.8704	160.308	160.505	193.705	52.8188	USP25
novel_circ_0031996	NC_030828.1	0	0	0	0	22.6005	36.799	52.8188	EIF5
novel_circ_0013526	NC_030814.1	82.7661	12.3447	20.9048	19.0675	6.93866	0	52.8188	KIF3A
novel_circ_0023564	NC_030821.1	0	24.1513	99.8009	128.168	212.67	71.3731	52.4957	LAPTM4B
novel_circ_0036831	NC_030835.1	44.9179	118.698	54.8006	45.869	6.93866	17.223	52.4957	ARID5B
novel_circ_0004010	NC_030809.1	219.67	90.4573	91.3325	68.6995	35.093	46.2853	51.8498	HECW2
novel_circ_0033492	NC_030830.1	154.138	238.535	219.194	128.606	87.4468	20.9646	51.8498	COL21A1
novel_circ_0028272	NC_030825.1	244.692	311.551	200.242	192.009	120.198	109.698	51.5941	WDR62
novel_circ_0021834	NC_030819.1	153.586	183.562	155.266	191.918	156.456	133.216	51.5089	COG3
novel_circ_0024671	NC_030821.1	218.524	161.191	103.303	56.3706	55.3206	24.7062	51.5089	RUNX1T1
novel_circ_0024805	NC_030822.1	0	18.517	5.97281	29.1375	53.8758	24.5577	51.5089	UVRAG
novel_circ_0027131	NC_030824.1	92.6396	26.6994	34.2348	59.3216	36.8947	7.18623	51.5089	CTSO
novel_circ_0038599	NW_017189516.1	402.162	427.112	242.865	140.371	90.408	77.3397	50.9302	LOC102191314
novel_circ_0021532	NC_030819.1	243.47	312.226	490.417	316.561	166.533	122.183	50.4548	NBEA
novel_circ_0015934	NC_030816.1	0	11.986	36.5567	46.0796	62.0051	71.2246	50.4548	REV3L
novel_circ_0023507	NC_030821.1	72.2231	117.101	90.4474	56.7134	116.255	183.753	50.2843	INTS8
novel_circ_0022852	NC_030820.1	359.603	276.264	261.015	146.176	92.4295	119.502	50.2843	ZMYND11
novel_circ_0001264	NC_030808.1	357.525	313.84	211.495	110.961	47.0143	43.3067	50.2843	LOC102180889
novel_circ_0032695	NC_030829.1	199.197	85.1859	141.191	86.1438	47.6509	40.2436	50.2843	MAP4
novel_circ_0014717	NC_030815.1	0	10.0821	0	0	4.62577	15.3044	50.1991	TRIM14
novel_circ_0001855	NC_030808.1	0	0	0	0	0	11.4783	50.1991	HRASLS
novel_circ_0002273	NC_030808.1	151.391	33.0511	7.05931	23.113	0	0	50.1991	LOC102190915
novel_circ_0037057	NC_030835.1	0	5.81363	7.35713	45.3798	6.93866	32.8244	50.0287	B3GALNT2
novel_circ_0029489	NC_030826.1	119.5	139.818	114.314	107.328	59.2154	14.3725	50.0287	TANC2
novel_circ_0022201	NC_030820.1	135.166	69.8283	25.1543	27.2933	50.475	14.3725	50.0287	SFMBT2
novel_circ_0017861	NC_030817.1	93.6957	79.9146	57.6104	16.0213	28.8853	7.18623	50.0287	LEO1
novel_circ_0036444	NC_030834.1	0	0	0	12.3393	23.8255	69.5593	49.8089	HOOK3
novel_circ_0015256	NC_030815.1	301.109	135.853	101.158	110.815	24.1996	35.3371	49.8089	TMEFF1
novel_circ_0000177	NC_030808.1	0	0	17.9184	50.5553	25.5017	26.7827	49.8089	RNF13
novel_circ_0002789	NC_030809.1	20.5654	35.9579	51.9354	54.3054	110.404	124.834	49.6384	TTN
novel_circ_0026471	NC_030823.1	0	0	45.9626	80.4672	75.4484	69.539	49.6384	LOC106503003
novel_circ_0006465	NC_030810.1	0	0	5.97281	0	23.8255	29.0828	49.5532	LOC102169641
novel_circ_0021955	NC_030819.1	0	35.5949	65.1718	52.0399	89.0115	134.797	49.468	VWA8
novel_circ_0004151	NC_030809.1	63.8662	56.1772	124.916	185.951	260.685	133.97	49.1271	PTPN4
novel_circ_0021092	NC_030819.1	0	0	0	43.1849	57.2711	98.6765	49.1271	LOC108637289
novel_circ_0002547	NC_030809.1	16.746	11.6273	38.7821	95.0759	125.292	72.4535	48.8893	RAPGEF4
novel_circ_0006197	NC_030810.1	224.885	123.457	99.8009	68.8356	55.0237	50.1114	48.8893	EVI5
novel_circ_0021305	NC_030819.1	147.968	36.7262	41.8373	48.3515	29.3193	14.8384	48.8893	BORA
novel_circ_0002343	NC_030809.1	308.45	426.58	529.288	352.012	326.196	303.453	48.7188	EYA3
novel_circ_0032184	NC_030829.1	0	12.3447	7.05931	54.295	45.5695	69.0089	48.7188	TRAK1
novel_circ_0003040	NC_030809.1	322.3	343.595	127.817	28.2141	21.3583	24.7062	48.7188	ITGA4
novel_circ_0035308	NC_030833.1	0	5.81363	0	28.3502	54.3099	10.7793	48.7188	ABLIM1
novel_circ_0005780	NC_030810.1	30.3824	0	0	13.9626	76.2393	83.4659	48.3106	LOC102179380
novel_circ_0027044	NC_030824.1	152.859	271.176	121.329	111.24	98.68	68.2459	48.3106	ATP6V0A2
novel_circ_0015212	NC_030815.1	102.638	290.535	662.184	474.981	243.58	347.875	47.6647	ZNF169
novel_circ_0037138	NC_030835.1	157.421	119.419	240.816	62.8882	47.5738	76.9582	47.6647	DISC1
novel_circ_0039059	NW_017189552.1	259.301	89.1467	102.341	25.6597	45.7721	32.5274	47.6647	LOC108634524
novel_circ_0005312	NC_030810.1	320.964	232.077	141.272	273.518	263.537	368.129	47.409	ZCCHC11
novel_circ_0037768	NC_030836.1	9.09095	0	83.6776	125.39	70.56	97.9525	47.409	TOLLIP
novel_circ_0039283	NW_017189851.1	22.7274	95.7041	135.271	94.8523	85.4309	84.0803	47.409	MED15
novel_circ_0024416	NC_030821.1	236.384	277.891	218.744	354.773	200.201	267.577	47.0188	ZFAT
novel_circ_0032202	NC_030829.1	0	10.0821	28.9818	50.6208	38.4166	43.2222	47.0188	SNRK
novel_circ_0006367	NC_030810.1	13.6364	23.7926	18.3928	44.0313	89.1231	130.852	46.8483	AGL
novel_circ_0026227	NC_030823.1	0	0	0	0	0	0	46.8483	PANK4
novel_circ_0002333	NC_030809.1	0	0	0	0	0	0	46.7631	COBLL1
novel_circ_0010134	NC_030812.1	9.10709	66.9257	112.982	112.803	175.699	193.12	46.6779	C2CD5
novel_circ_0010273	NC_030812.1	263.765	152.244	143.687	182.49	115.25	119.269	46.6779	AEBP2
novel_circ_0017106	NC_030817.1	254.369	248.285	128.228	129.099	85.7706	62.7342	46.6779	APC
novel_circ_0002350	NC_030809.1	0	8.72045	14.1186	0	0	6.88919	46.6779	EYA3
novel_circ_0003755	NC_030809.1	0	0	0	0	15.3049	0	46.6779	EIF4G3
novel_circ_0011030	NC_030813.1	0	17.4409	25.9677	39.2833	129.913	42.2263	46.5074	FAM13A
novel_circ_0021963	NC_030819.1	9.10709	35.2872	54.6517	65.5619	103.38	122.46	46.2696	VWA8
novel_circ_0030271	NC_030827.1	414.818	529.759	410.912	240.432	162.852	213.069	46.0992	PARP8
novel_circ_0005024	NC_030810.1	306.933	324.985	390.854	218.153	314.28	209.921	45.6237	RLF
novel_circ_0009114	NC_030812.1	20.5654	83.2353	144.845	109.604	109.008	196.906	45.6237	ADAMTS20
novel_circ_0003188	NC_030809.1	99.5444	160.009	279.159	173.913	127.243	78.1137	45.6237	NAB1
novel_circ_0027587	NC_030824.1	0	24.9748	71.8091	20.8372	6.93866	20.6676	45.4533	ARHGAP10
novel_circ_0033594	NC_030830.1	109.345	123.043	70.7226	55.4329	22.2436	7.18623	45.4533	DTNBP1
novel_circ_0012413	NC_030814.1	192.978	284.601	281.352	197.109	160.708	240.381	45.368	SPATA9
novel_circ_0010811	NC_030813.1	178.837	136.314	49.5888	116.117	212.674	110.557	45.368	DKK2
novel_circ_0027715	NC_030824.1	224.119	227.16	236.649	178.169	134.724	97.6898	45.368	KIAA0922
novel_circ_0008233	NC_030811.1	0	40.047	70.5213	148.148	149.92	167.884	45.1976	CACNA2D1
novel_circ_0017328	NC_030817.1	465.37	314.996	113.131	120.729	79.997	99.5973	45.1976	PCNX1
novel_circ_0006469	NC_030810.1	30.3662	53.6291	159.761	81.8132	98.1088	80.6153	45.1976	GIGYF2
novel_circ_0005480	NC_030810.1	0	0	0	58.9956	83.5465	38.4846	45.1976	LRRFIP1
novel_circ_0013347	NC_030814.1	341.457	272.089	172.399	109.528	80.9422	89.5076	44.2287	PRRC1
novel_circ_0004652	NC_030809.1	284.158	230.297	150.154	97.1449	42.0316	80.4028	44.2287	43531
novel_circ_0036886	NC_030835.1	0	0	37.3978	37.9309	46.4259	60.8267	44.2287	ANK3
novel_circ_0026849	NC_030824.1	281.887	286.838	249.924	185.166	173.897	203.413	44.0582	FBXW8
novel_circ_0006247	NC_030810.1	0	0	0	0	0	7.65219	44.0582	CCDC18
novel_circ_0007721	NC_030811.1	63.6689	0	8.95921	0	15.4592	0	44.0582	LOC102190196
novel_circ_0002689	NC_030809.1	78.1883	90.9996	121.478	135.966	258.209	333.304	43.8878	PLEKHA3
novel_circ_0030033	NC_030827.1	298.412	126.544	149.213	90.4666	49.4815	51.1919	43.8878	NLN
novel_circ_0011673	NC_030813.1	367.012	252.274	115.152	67.8441	27.2262	42.0777	43.8878	ADGRL3
novel_circ_0015275	NC_030815.1	0	21.6031	36.19	149.16	55.5349	50.4085	43.5828	PALLD
novel_circ_0025346	NC_030822.1	228.713	214.021	130.603	57.8512	43.1195	43.5397	43.4795	AMBRA1
novel_circ_0032984	NC_030830.1	184.141	214.324	106.562	64.5218	57.0396	39.6291	43.4795	GMDS
novel_circ_0033909	NC_030831.1	38.7796	70.0119	93.2572	80.95	144.569	214.987	43.3271	ESCO1
novel_circ_0004421	NC_030809.1	0	0	0	19.074	122.665	141.334	43.3271	NEB
novel_circ_0036094	NC_030834.1	187.194	180.633	37.0999	38.8582	32.5003	25.8508	43.3271	--
novel_circ_0031365	NC_030828.1	304.872	218.628	135.787	195.529	213.853	385.903	43.2419	ARHGAP5
novel_circ_0026063	NC_030823.1	256.941	192.573	69.3659	93.161	53.8586	55.1024	43.2419	SUCO
novel_circ_0006467	NC_030810.1	27.2971	0	0	36.6608	73.9436	22.2576	43.2419	NGEF
novel_circ_0005482	NC_030810.1	0	0	0	51.7484	19.9307	26.0197	43.1566	LRRFIP1
novel_circ_0011601	NC_030813.1	0	0	0	45.7265	6.20767	17.52	43.1566	KDR
novel_circ_0021090	NC_030819.1	7.63887	0	0	62.8331	47.2885	101.527	42.9862	LOC108637289
novel_circ_0002824	NC_030809.1	0	8.72045	11.9456	22.6134	123.753	78.8767	42.9862	TTN
novel_circ_0024974	NC_030822.1	263.689	209.263	234.843	155.754	156.962	115.548	42.8336	SBF2
novel_circ_0028525	NC_030825.1	0	27.0581	0	0	0	52.3364	42.8336	LOC102169045
novel_circ_0017857	NC_030817.1	171.957	79.4275	82.1526	32.0451	32.6258	32.7399	42.8336	DMXL2
novel_circ_0004694	NC_030810.1	68.4198	51.2603	62.9187	121.225	263.84	250.229	42.5779	SNX27
novel_circ_0009131	NC_030812.1	316.165	273.404	133.983	85.5696	78.6349	54.7005	42.5779	PPHLN1
novel_circ_0029984	NC_030827.1	0	15.8957	7.35713	14.6728	37.1861	53.9375	42.5779	LOC102190263
novel_circ_0030197	NC_030827.1	234.149	124.589	111.272	81.9726	36.8947	32.4429	42.5779	SKIV2L2
novel_circ_0001879	NC_030808.1	0	33.9256	66.054	25.5955	36.4778	6.88919	42.5779	IFNAR2
novel_circ_0037596	NC_030836.1	0	18.1583	52.0596	36.0802	66.2912	53.9375	41.4386	RTN3
novel_circ_0018303	NC_030817.1	0	22.4267	19.5482	47.4923	17.7721	10.3338	41.4386	TMEM62
novel_circ_0035488	NC_030833.1	247.645	207	150.964	189.426	227.932	170.97	41.2681	SLF2
novel_circ_0023768	NC_030821.1	0	60.8043	27.5975	52.4611	52.925	93.7996	40.7927	EMC2
novel_circ_0028967	NC_030826.1	98.8183	73.2	39.6396	4.10965	12.4153	25.2567	40.7927	CNTROB
novel_circ_0020597	NC_030818.1	105.699	214.171	117.763	128.599	110.184	110.557	40.6222	NCOA1
novel_circ_0017620	NC_030817.1	114.04	163.79	82.8889	164.964	120.744	103.667	40.6222	ARID4A
novel_circ_0010514	NC_030813.1	22.9166	15.1231	43.7649	101.821	116.529	43.3067	40.6222	SPARCL1
novel_circ_0011608	NC_030813.1	209.559	228.218	229.317	216.515	187.052	124.865	40.537	CLOCK
novel_circ_0028033	NC_030825.1	0	0	8.95921	61.4652	26.2927	80.1902	40.537	FTO
novel_circ_0028553	NC_030825.1	211.438	173.996	71.6602	55.79	48.519	17.223	40.537	CMC2
novel_circ_0008672	NC_030812.1	456.163	399.615	320.581	361.651	214.815	225.563	40.3665	ATXN10
novel_circ_0020605	NC_030818.1	97.1447	204.094	185.797	176.612	221.445	222.322	40.3665	NCOA1
novel_circ_0016935	NC_030816.1	0	11.6273	26.6599	28.7034	48.3991	107.875	40.3665	ARID1B
novel_circ_0037221	NC_030835.1	73.8886	100.902	36.0134	34.3144	4.62577	10.7793	40.3665	CCSAP
novel_circ_0001254	NC_030808.1	304.194	200.828	204.935	193.75	256.193	248.298	39.3976	TOMM70
novel_circ_0005296	NC_030810.1	73.6671	86.3724	33.027	87.9199	53.1448	145.883	39.3976	ZCCHC11
novel_circ_0028349	NC_030825.1	0	0	0	27.3717	10.6791	58.9081	39.3976	RYR1
novel_circ_0007780	NC_030811.1	261.627	254.606	147.856	100.459	52.1224	50.557	39.3976	FKBP9
novel_circ_0024558	NC_030821.1	0	0	0	45.9435	50.1009	36.6505	39.3976	DECR1
novel_circ_0002112	NC_030808.1	18.2142	0	0	41.1917	56.8853	17.6685	39.2272	APP
novel_circ_0009019	NC_030812.1	100.262	389.245	295.031	113.509	221.793	451.281	39.0567	SCAF11
novel_circ_0031685	NC_030828.1	75.3245	14.8928	57.2437	62.8778	90.6417	122.268	39.0567	ATG2B
novel_circ_0002431	NC_030809.1	18.1819	54.2955	32.6327	87.2778	87.4352	118.06	39.0567	UBR3
novel_circ_0025989	NC_030823.1	149.734	119.654	105.843	110.248	14.217	26.0197	39.0567	KIFAP3
novel_circ_0027295	NC_030824.1	13.6364	0	7.05931	17.0166	50.3807	10.3338	39.0567	ABHD18
novel_circ_0037795	NC_030836.1	636.214	500.269	246.072	196.409	151.973	129.539	38.6485	FOLH1B
novel_circ_0008563	NC_030812.1	16.7298	62.3495	106.019	79.7622	121.315	125.861	38.6485	WNK1
novel_circ_0010747	NC_030813.1	115.54	264.176	268.019	188.229	101.093	98.3887	38.0026	ANK2
novel_circ_0012658	NC_030814.1	0	22.4267	25.3032	39.1369	39.9985	68.9245	38.0026	SSBP2
novel_circ_0031122	NC_030828.1	0	10.0821	10.589	12.3393	21.9466	61.6101	38.0026	MTMR10
novel_circ_0021027	NC_030819.1	0	75.8255	91.575	151.738	98.8997	152.198	37.7469	DOCK9
novel_circ_0007660	NC_030811.1	193.035	326.159	237.595	199.591	117.545	255.304	37.3566	KMT2C
novel_circ_0027303	NC_030824.1	88.796	93.3395	96.6379	121.454	148.915	249.728	37.3566	LARP1B
novel_circ_0012661	NC_030814.1	86.2299	88.2721	72.9368	28.7163	80.0142	0	37.3566	SSBP2
novel_circ_0007235	NC_030811.1	100.246	33.8746	50.0355	6.80665	30.2529	0	37.3566	TRIM24
novel_circ_0019073	NC_030817.1	321.501	149.922	151.061	175.521	117.283	82.4699	37.101	COL4A3BP
novel_circ_0022195	NC_030820.1	221.082	116.209	28.5074	26.8015	76.4591	32.507	37.101	SFMBT2
novel_circ_0013863	NC_030815.1	92.7804	27.523	63.7074	35.5165	0	7.65219	37.101	NEK1
novel_circ_0007854	NC_030811.1	0	11.6273	34.017	60.8975	73.2898	61.4208	37.0158	EEPD1
novel_circ_0016726	NC_030816.1	0	30.1442	51.5164	62.8882	30.4072	28.1508	37.0158	UTRN
novel_circ_0018382	NC_030817.1	50.0487	144.403	157.886	252.539	184.628	217.297	36.8453	GANC
novel_circ_0035465	NC_030833.1	112.439	55.8185	184.289	214.039	53.3957	151.043	36.8453	FBXW4
novel_circ_0001301	NC_030808.1	347.684	242.108	216.18	180.141	124.836	94.1607	36.6075	SENP7
novel_circ_0015876	NC_030816.1	129.927	131.047	63.8563	64.1518	18.623	21.8121	36.6075	LAMA4
novel_circ_0010308	NC_030812.1	0	18.517	67.2618	83.0152	125.906	154.542	36.4371	PPP1R12A
novel_circ_0016448	NC_030816.1	0	10.0821	14.7143	28.9308	80.2456	82.6184	36.4371	AKAP7
novel_circ_0029611	NC_030826.1	75.3084	182.435	149.064	110.812	81.9358	28.9983	36.4371	TBCD
novel_circ_0022400	NC_030820.1	63.8662	17.7996	17.6483	28.9989	33.137	0	36.4371	PLXDC2
novel_circ_0010803	NC_030813.1	111.184	30.1952	16.0185	30.558	11.5644	0	36.4371	PAPSS1
novel_circ_0000042	NC_030808.1	252.512	200.337	180.856	149.868	103.791	97.6898	34.5665	IFT80
novel_circ_0006596	NC_030810.1	18.2142	28.061	0	26.6589	31.7094	93.7245	34.5665	ATP5F1
novel_circ_0003926	NC_030809.1	0	15.0721	34.1135	55.0836	44.1902	67.78	34.5665	BOLL
novel_circ_0026329	NC_030823.1	290.22	137.863	123.124	74.7318	117.557	42.9893	34.5665	RFWD2
novel_circ_0031298	NC_030828.1	0	22.068	39.6396	43.8142	39.6416	32.3584	34.5665	SCFD1
novel_circ_0008130	NC_030811.1	0	30.3236	17.6483	49.6935	0	0	34.5665	GNAI1
novel_circ_0034007	NC_030831.1	0	14.5341	68.5249	72.6705	87.8809	92.1251	34.3961	MYOM1
novel_circ_0029747	NC_030826.1	15.2777	51.7984	54.8694	122.856	36.9718	26.0197	34.3961	CEP112
novel_circ_0037963	NW_017189516.1	109.534	79.0868	61.0188	87.6886	40.7295	6.88919	34.3961	LOC102188297
novel_circ_0005348	NC_030810.1	88.408	118.31	103.154	159.952	141.757	120.529	34.2257	SCP2
novel_circ_0034631	NC_030832.1	158.849	129.036	111.763	95.2145	46.8	29.0828	34.2257	NDE1
novel_circ_0023032	NC_030820.1	93.5468	115.689	58.1813	37.1605	39.4873	7.65219	34.2257	STX16
novel_circ_0003765	NC_030809.1	566.604	517.971	403.411	295.509	145.02	143.233	33.8174	RAPH1
novel_circ_0032743	NC_030829.1	0	0	32.5803	32.0425	77.8556	83.0296	33.8174	GADL1
novel_circ_0026656	NC_030823.1	296.274	299.076	175.898	203.759	123.413	68.6274	33.8174	RPS6KC1
novel_circ_0030989	NC_030828.1	11.4583	68.9315	109.698	32.6089	67.3618	27.5567	33.8174	FURIN
novel_circ_0014507	NC_030815.1	41.8407	96.6008	74.4977	139.097	163.674	232.155	33.1715	CARNMT1
novel_circ_0023765	NC_030821.1	88.8121	108.642	128.675	145.058	172.307	167.631	33.1715	EMC2
novel_circ_0009036	NC_030812.1	0	0	14.1186	20.348	23.1117	69.3264	33.1715	ANO6
novel_circ_0029709	NC_030826.1	0	0	0	0	39.2847	59.8948	33.1715	ABCA10
novel_circ_0030111	NC_030827.1	13.6606	0	14.1186	13.3307	29.3022	55.2306	33.1715	IPO11
novel_circ_0037491	NC_030836.1	232.564	194.109	142.628	42.1767	17.2609	44.7483	33.1715	CDON
novel_circ_0034219	NC_030831.1	66.0363	103.937	74.1998	125.419	146.336	183.709	32.9158	PIAS2
novel_circ_0000929	NC_030808.1	302.42	189.095	189.992	154.697	53.9358	91.5199	32.9158	TBC1D5
novel_circ_0022520	NC_030820.1	9.10709	35.7785	53.2674	97.4787	106.35	62.2683	32.9158	FAM188A
novel_circ_0010987	NC_030813.1	0	0	23.6735	22.5389	60.7201	38.6331	32.9158	PDLIM5
novel_circ_0012149	NC_030814.1	168.682	106.665	116.931	68.9205	67.2847	28.1508	32.9158	BRD4
novel_circ_0020918	NC_030818.1	106.978	43.6022	17.9184	35.3059	5.33957	11.4783	32.9158	STRBP
novel_circ_0004119	NC_030809.1	67.6937	0	7.05931	10.4951	4.62577	0	32.9158	EPB41L5
novel_circ_0016789	NC_030816.1	102.614	164.613	153.656	143.784	177.88	118.823	31.7764	GINM1
novel_circ_0030127	NC_030827.1	121.546	88.9163	53.2674	76.6401	78.6948	13.7784	31.7764	ERCC8
novel_circ_0025006	NC_030822.1	421.739	452.066	464.849	498.559	196.346	242.734	31.606	USP47
novel_circ_0011379	NC_030813.1	115.532	188.919	180.718	176.893	167.164	213.514	31.606	LOC102173648
novel_circ_0018871	NC_030817.1	13.6606	28.8846	40.2352	63.7449	93.5174	135.167	31.606	CLPX
novel_circ_0026768	NC_030823.1	36.4042	17.7996	102.691	139.804	136.186	113.227	31.606	DENND1B
novel_circ_0023745	NC_030821.1	278.894	163.633	163.412	85.7906	74.7945	104.282	31.606	EIF3E
novel_circ_0029509	NC_030826.1	13.6606	21.0651	28.684	56.5773	33.7736	98.8547	31.606	MAP3K3
novel_circ_0015930	NC_030816.1	9.09095	0	0	0	23.9026	75.2196	31.606	REV3L
novel_circ_0031909	NC_030828.1	1002.67	1948.11	6668.29	5140.18	3466.56	2063.38	31.1305	--
novel_circ_0031831	NC_030828.1	321.724	458.841	947.296	683.932	707.919	212.177	31.1305	LOC102168946
novel_circ_0038846	NW_017189517.1	0	17.9789	24.3656	108.472	125.966	180.646	31.1305	AMOT
novel_circ_0016877	NC_030816.1	56.2274	97.7142	136.358	102.236	122.76	169.444	31.1305	SYNE1
novel_circ_0009119	NC_030812.1	13.6606	71.7364	37.0999	52.1184	54.6379	131.277	31.1305	ADAMTS20
novel_circ_0018606	NC_030817.1	141.385	57.074	165.758	200.651	59.1382	98.3043	31.1305	NEO1
novel_circ_0008135	NC_030811.1	0	0	11.9456	19.5736	40.7467	58.3577	31.1305	CD36
novel_circ_0020281	NC_030818.1	0	33.2304	5.97281	31.1962	44.7014	54.7005	31.1305	USP34
novel_circ_0036026	NC_030834.1	110.425	81.8694	62.9988	8.50831	23.1888	32.9089	31.1305	WHSC1L1
novel_circ_0031770	NC_030828.1	0	0	0	90.0299	74.9715	14.3725	31.1305	LOC102191280
novel_circ_0000520	NC_030808.1	103.34	83.9527	114.435	75.3085	13.9373	7.18623	31.1305	RYK
novel_circ_0022806	NC_030820.1	0	5.81363	7.35713	19.7058	0	59.6071	30.9601	PITRM1
novel_circ_0008400	NC_030811.1	136.642	82.9455	114.463	115.043	36.2752	22.1936	30.9601	ITGB8
novel_circ_0030419	NC_030827.1	195.987	193.111	121.221	168.161	113.091	128.502	30.8749	PANK3
novel_circ_0029809	NC_030826.1	208.155	119.189	169.329	151.359	119.995	102.066	30.8749	CEP112
novel_circ_0025746	NC_030823.1	79.87	46.0399	90.0694	98.3327	169.554	100.689	30.8749	NVL
novel_circ_0027777	NC_030824.1	0	0	0	12.4819	47.1686	94.4782	30.8749	ACACB
novel_circ_0023504	NC_030821.1	0	0	0	24.2367	50.535	76.0466	30.8749	INTS8
novel_circ_0027147	NC_030824.1	0	0	42.0139	69.4778	24.1996	14.8384	30.8749	CCDC117
novel_circ_0028357	NC_030825.1	0	114.331	54.8006	74.9553	37.7456	74.297	30.7044	RYR1
novel_circ_0023730	NC_030821.1	250.004	166.77	68.6738	44.374	24.5565	33.27	30.7044	OXR1
novel_circ_0013588	NC_030814.1	0	38.8647	68.4448	47.9238	17.7721	32.4429	30.7044	HNRNPM
novel_circ_0024803	NC_030822.1	70.7548	30.7885	21.9913	3.40332	31.6494	7.65219	30.7044	THAP12
novel_circ_0038429	NW_017189516.1	0	0	0	3.68844	55.5177	6.88919	30.7044	ASB11
novel_circ_0005106	NC_030810.1	459.216	459.882	496.374	431.312	319.106	286.89	28.9863	ERI3
novel_circ_0011637	NC_030813.1	279.693	232.381	263.499	190.909	116.201	212.221	28.9863	PPAT
novel_circ_0026465	NC_030823.1	0	5.81363	56.797	191.17	96.2471	158.621	28.9863	LOC106503003
novel_circ_0014093	NC_030815.1	0	0	59.3891	68.4208	95.1593	99.5239	28.9863	CNTLN
novel_circ_0023118	NC_030820.1	0	36.0089	42.0139	35.659	67.6588	85.7659	28.9863	ITCH
novel_circ_0030583	NC_030827.1	223.63	162.07	88.6851	96.2008	25.6272	39.0787	28.9863	CREBRF
novel_circ_0036852	NC_030835.1	7.63887	10.0821	66.054	110.748	72.8557	36.3534	28.9863	ANK3
novel_circ_0017798	NC_030817.1	0	0	41.5395	49.2684	42.8709	28.9138	28.9863	ATP8B4
novel_circ_0022164	NC_030820.1	61.6962	108.872	148.48	257.422	223.073	15.3044	28.9863	KIF16B
novel_circ_0025539	NC_030822.1	44.9179	78.6549	28.684	5.10498	0	7.65219	28.9863	LOC102190340
novel_circ_0002089	NC_030808.1	69.8799	63.5276	7.35713	27.2933	6.93866	0	28.9863	PIK3CA
novel_circ_0028127	NC_030825.1	324.562	244.734	207.938	190.579	209.584	246.254	28.3404	NFATC3
novel_circ_0007616	NC_030811.1	223.582	92.0799	150.013	108.047	144.723	117.679	28.3404	MPP6
novel_circ_0011278	NC_030813.1	510.914	391.594	322.155	157.037	91.5614	101.728	28.3404	PCDH7
novel_circ_0002880	NC_030809.1	9.09095	8.72045	28.9818	64.0157	63.8412	97.7102	28.3404	TTN
novel_circ_0008159	NC_030811.1	166.307	118.109	147.708	168.168	38.4166	81.6113	28.3404	SEMA3C
novel_circ_0009262	NC_030812.1	0	17.4409	11.9456	60.0525	59.8037	80.6153	28.3404	RAB3IP
novel_circ_0033833	NC_030831.1	0	0	0	19.9948	42.3885	64.1024	28.3404	OSBPL1A
novel_circ_0015810	NC_030816.1	270.33	191.643	96.2188	65.2962	68.4325	57.4666	28.3404	KPNA5
novel_circ_0008276	NC_030811.1	420.09	275.573	168.604	178.961	103.34	51.023	28.3404	EZH2
novel_circ_0026467	NC_030823.1	0	6.17233	49.0455	65.3707	77.9755	47.5784	28.3404	LOC106503003
novel_circ_0037243	NC_030835.1	161.894	212.63	204.83	39.0047	29.3965	41.3241	28.3404	CCSER2
novel_circ_0008285	NC_030811.1	276.748	121.378	77.404	92.8694	96.3071	39.7136	28.3404	DMTF1
novel_circ_0027750	NC_030824.1	171.735	138.069	44.1592	40.2003	42.7454	28.9983	28.3404	CPE
novel_circ_0028123	NC_030825.1	0	47.5851	31.7669	58.8427	16.904	28.0023	28.3404	DUS2
novel_circ_0035244	NC_030833.1	0	17.7996	21.4757	72.1709	29.1822	17.6685	28.3404	CACUL1
novel_circ_0036625	NC_030835.1	76.8008	81.3536	51.3674	3.68844	11.5644	15.3044	28.3404	MICU1
novel_circ_0006257	NC_030810.1	72.9572	22.068	0	24.3151	34.0223	7.18623	28.3404	FNBP1L
novel_circ_0036182	NC_030834.1	63.8985	33.8746	93.0394	203.069	339.893	338.97	28.0848	MTUS1
novel_circ_0008041	NC_030811.1	129.35	97.7142	142.25	155.774	121.577	123.753	28.0848	KMT2E
novel_circ_0000192	NC_030808.1	157.365	143.728	43.0727	8.93598	12.2782	57.6792	28.0848	HPS3
novel_circ_0028842	NC_030826.1	153.521	198.096	113.594	98.962	81.0022	56.7472	28.0848	NSRP1
novel_circ_0001991	NC_030808.1	0	54.5258	17.6483	48.507	19.9906	55.082	28.0848	KLHL24
novel_circ_0002395	NC_030809.1	310.793	143.212	149.092	69.3417	45.3553	7.18623	28.0848	STK39
novel_circ_0027656	NC_030824.1	0	66.2593	0	16.4386	17.9747	0	28.0848	LRBA
novel_circ_0019982	NC_030818.1	92.0463	36.9608	50.7688	128.469	257.988	236.799	26.9454	CCDC88A
novel_circ_0004357	NC_030809.1	9.09095	8.72045	37.1964	32.0555	75.3712	89.3794	26.9454	ORC4
novel_circ_0020807	NC_030818.1	9.09095	23.6132	26.0642	26.655	28.6655	87.3764	26.9454	ADAM17
novel_circ_0010619	NC_030813.1	363.467	323.849	212.353	129.52	89.4028	61.5053	26.9454	TBC1D14
novel_circ_0012507	NC_030814.1	55.461	55.3494	7.05931	58.636	0	45.8398	26.9454	MAN2A1
novel_circ_0018713	NC_030817.1	60.0629	23.2545	42.626	12.1967	18.4859	0	26.9454	LRRC49
novel_circ_0027179	NC_030824.1	56.2274	58.6701	7.05931	26.8695	10.8334	0	26.9454	TTC28
novel_circ_0005107	NC_030810.1	225.809	194.656	186.297	195.322	116.272	134.786	26.7749	ERI3
novel_circ_0023508	NC_030821.1	123.147	103.417	70.5213	145.269	64.6493	80.1902	26.7749	INTS8
novel_circ_0003539	NC_030809.1	0	14.8928	17.9461	29.3585	31.1982	60.9112	26.7749	USP37
novel_circ_0011470	NC_030813.1	0	0	13.3299	23.7513	26.1384	58.8237	26.7749	USP53
novel_circ_0018376	NC_030817.1	7.63887	0	52.873	84.017	117.694	56.1532	26.7749	GANC
novel_circ_0032562	NC_030829.1	237.953	223.932	113.646	76.5721	6.93866	51.9549	26.7749	IL17RD
novel_circ_0034044	NC_030831.1	646.229	403.986	281.784	225.87	84.2831	38.6331	26.7749	ARHGAP28
novel_circ_0013050	NC_030814.1	0	10.0821	5.97281	38.0774	65.9942	35.1885	26.7749	MYOT
novel_circ_0000094	NC_030808.1	22.7435	58.4356	0	0	13.8773	27.8538	26.7749	MME
novel_circ_0021307	NC_030819.1	0	5.81363	34.017	52.465	30.9012	18.3675	26.7749	DACH1
novel_circ_0010218	NC_030812.1	68.2144	33.6953	14.7143	27.2972	19.5566	0	26.7749	RECQL
novel_circ_0016091	NC_030816.1	76.0586	158.895	223.904	262.163	313.655	246.953	24.9044	BVES
novel_circ_0017480	NC_030817.1	0	0	0	0	14.5911	61.7178	24.9044	EML5
novel_circ_0004503	NC_030809.1	0	0	0	16.0174	28.2969	51.4889	24.9044	NEB
novel_circ_0023540	NC_030821.1	77.3538	107.562	158.63	188.157	72.3873	50.1318	24.9044	ZFAND1
novel_circ_0024520	NC_030821.1	0	12.3447	14.7143	57.213	13.3489	27.8538	24.9044	PHF3
novel_circ_0013691	NC_030814.1	0	21.2954	47.6889	49.8361	29.3193	21.2616	24.9044	FARSA
novel_circ_0014086	NC_030815.1	63.1321	64.0699	29.4285	42.1022	13.8773	0	24.9044	CNTLN
novel_circ_0021375	NC_030819.1	76.7928	112.244	120.54	144.846	107.734	70.832	24.734	ZDHHC20
novel_circ_0015451	NC_030815.1	9.09095	48.9468	86.471	99.6579	36.1809	61.6538	24.734	SVEP1
novel_circ_0004423	NC_030809.1	13.6364	0	0	28.6353	5.33957	55.018	24.734	NEB
novel_circ_0006338	NC_030810.1	139.199	173.099	39.3942	51.8125	21.5298	29.6768	24.734	SNX7
novel_circ_0025737	NC_030823.1	68.4036	10.0821	17.9184	5.53266	9.31151	0	24.734	DISP1
novel_circ_0002419	NC_030809.1	188.308	222.639	217.493	242.301	180.99	209.729	24.5635	PPIG
novel_circ_0003227	NC_030809.1	190.692	248.584	182.538	184.402	118.259	110.991	24.5635	UGGT1
novel_circ_0012602	NC_030814.1	179.406	103.293	115.985	47.7132	25.2703	80.3387	24.5635	RASA1
novel_circ_0026887	NC_030824.1	0	0	13.3299	34.4531	62.0994	53.6405	24.5635	LOC102182159
novel_circ_0016917	NC_030816.1	29.6563	0	7.35713	43.7461	53.2392	43.4552	24.5635	SCAF8
novel_circ_0005954	NC_030810.1	171.916	116.82	145.386	145.476	73.1527	33.2059	24.5635	PRKACB
novel_circ_0024242	NC_030821.1	0	0	10.589	36.9868	56.9796	0	24.5635	TCEA1
novel_circ_0017528	NC_030817.1	64.5842	36.0089	18.095	22.1177	18.8428	0	24.5635	SLC38A6
novel_circ_0012353	NC_030814.1	60.7809	107.254	101.089	154.914	297.387	369.442	24.1553	LNPEP
novel_circ_0013409	NC_030814.1	1362.74	635.209	231.189	222.766	219.135	187.907	24.1553	FBN2
novel_circ_0022915	NC_030820.1	135.339	257.07	177.152	185.747	124.698	138.717	24.1553	PANK2
novel_circ_0038312	NW_017189516.1	29.6725	41.0499	75.2587	92.9426	112.218	125.713	24.1553	RPS6KA3
novel_circ_0013319	NC_030814.1	546.741	521.468	375.897	163.498	53.656	69.2215	24.1553	LMNB1
novel_circ_0017133	NC_030817.1	341.365	157.097	217.154	260.251	117.574	65.7129	24.1553	--
novel_circ_0001865	NC_030808.1	412.095	695.107	361.916	205.806	66.214	63.8053	24.1553	P3H2
novel_circ_0033721	NC_030831.1	7.63887	56.122	61.0188	63.588	103.603	63.5928	24.1553	DTNA
novel_circ_0029166	NC_030826.1	225.809	107.971	84.7888	42.187	78.475	57.6151	24.1553	MAP2K4
novel_circ_0012079	NC_030813.1	0	5.81363	27.5975	52.0399	70.56	47.1328	24.1553	LOC102172613
novel_circ_0036757	NC_030835.1	118.658	135.674	62.2542	38.7092	5.33957	29.9098	24.1553	HERC4
novel_circ_0007795	NC_030811.1	132.863	105.299	38.3077	47.7197	9.25155	28.0023	24.1553	BBS9
novel_circ_0004571	NC_030809.1	0	0	19.5482	56.5092	60.9999	25.1722	24.1553	GPD2
novel_circ_0025985	NC_030823.1	61.6477	166.36	124.428	69.7525	31.852	18.4315	24.1553	KIFAP3
novel_circ_0008832	NC_030812.1	132.129	58.7433	16.5618	17.0166	8.00935	13.7784	24.1553	PLXNC1
novel_circ_0021591	NC_030819.1	113.197	59.9298	0	30.8327	37.5485	10.3338	24.1553	DCLK1
novel_circ_0023418	NC_030821.1	73.8644	26.8787	13.3299	11.6971	11.5644	0	24.1553	ENPP2
novel_circ_0028041	NC_030825.1	22.9166	11.6273	57.0948	48.2128	8.00935	0	24.1553	FTO
novel_circ_0034106	NC_030831.1	55.4771	20.3477	19.0049	41.0427	0	0	24.1553	RALBP1
novel_circ_0034000	NC_030831.1	40.9254	159.287	186.611	192.998	121.138	116.747	22.1143	MYOM1
novel_circ_0002044	NC_030808.1	0	0	13.3299	55.3688	66.1369	62.2683	22.1143	USP13
novel_circ_0017536	NC_030817.1	141.236	78.0617	53.8106	27.7929	29.165	14.3725	22.1143	SLC38A6
novel_circ_0013149	NC_030814.1	38.0293	92.3654	14.1186	0	20.7988	7.65219	22.1143	MIER2
novel_circ_0015396	NC_030815.1	34.226	87.6831	116.214	188.013	266.515	144.674	21.9439	TMEM245
novel_circ_0020592	NC_030818.1	47.1526	135.857	127.713	143.072	98.8997	123.392	21.9439	NCOA1
novel_circ_0018267	NC_030817.1	163.411	129.864	114.366	130.307	76.9703	65.4362	21.9439	SOS2
novel_circ_0017512	NC_030817.1	240.732	197.656	105.528	97.2732	74.8717	39.3321	21.9439	HIF1A
novel_circ_0008195	NC_030811.1	0	15.0721	11.9456	59.5568	66.1369	38.9302	21.9439	CACNA2D1
novel_circ_0031030	NC_030828.1	0	20.7064	30.435	56.5027	14.217	28.7449	21.9439	ALPK3
novel_circ_0007851	NC_030811.1	103.356	67.7493	72.3523	48.2025	42.0144	11.4783	21.9439	43715
novel_circ_0015251	NC_030815.1	0	66.618	51.0419	63.4623	19.2169	7.18623	21.9439	CDK20
novel_circ_0025052	NC_030822.1	313.326	227.058	163.561	187.438	182.76	228.396	19.3242	COPB1
novel_circ_0009284	NC_030812.1	18.2142	101.744	106.78	44.2522	177.541	219.482	19.3242	LOC102171304
novel_circ_0018212	NC_030817.1	18.2142	66.618	32.5803	71.3245	98.4774	212.345	19.3242	NIN
novel_circ_0021229	NC_030819.1	39.5137	173.945	124.602	171.512	182.061	207.632	19.3242	LMO7
novel_circ_0026721	NC_030823.1	174.324	287.944	164.024	346.422	146.396	148.352	19.3242	PLXNA2
novel_circ_0014177	NC_030815.1	217.444	258.699	163.401	221.542	175.43	139.173	19.3242	NFIB
novel_circ_0018863	NC_030817.1	290.014	182.867	499.727	275.784	190.413	127.239	19.3242	IGDCC4
novel_circ_0004462	NC_030809.1	7.63887	42.9538	88.6163	78.9159	99.5053	104.96	19.3242	NEB
novel_circ_0038180	NW_017189516.1	0	45.5019	40.0863	107.062	104.553	100.901	19.3242	DMD
novel_circ_0011617	NC_030813.1	9.09095	11.6273	20.0914	20.6331	44.6243	88.7335	19.3242	EXOC1
novel_circ_0011317	NC_030813.1	219.028	230.02	233.878	244.978	92.1498	72.7506	19.3242	KLHL5
novel_circ_0007061	NC_030811.1	0	56.3014	69.5837	76.7801	42.8881	72.6661	19.3242	COBL
novel_circ_0035185	NC_030833.1	184.008	141.905	63.6109	166.811	85.3965	71.0009	19.3242	SEC23IP
novel_circ_0019668	NC_030818.1	97.342	166.752	162.559	221.59	127.16	67.4718	19.3242	STARD7
novel_circ_0015365	NC_030815.1	193.761	107.075	33.4214	79.273	79.8543	65.0984	19.3242	ZNF462
novel_circ_0011915	NC_030813.1	0	15.8957	11.9456	44.7376	35.5442	64.8013	19.3242	USO1
novel_circ_0016502	NC_030816.1	190.724	194.468	147.611	76.725	69.335	58.8441	19.3242	PHIP
novel_circ_0019028	NC_030817.1	31.8587	14.5341	0	31.8345	20.816	57.9121	19.3242	PDE8B
novel_circ_0021060	NC_030819.1	296.471	158.514	181.507	103.652	70.066	55.3995	19.3242	UGGT2
novel_circ_0001533	NC_030808.1	220.751	200.846	231.159	63.0165	56.2969	44.9812	19.3242	B4GALT4
novel_circ_0026959	NC_030824.1	0	32.8717	45.6925	35.659	58.3301	42.8407	19.3242	VPS33A
novel_circ_0005862	NC_030810.1	343.063	154.191	74.7431	75.5806	39.8442	37.1165	19.3242	ZZZ3
novel_circ_0021563	NC_030819.1	165.012	149.794	239.274	77.3439	60.346	36.6505	19.3242	NBEA
novel_circ_0032988	NC_030830.1	0	8.72045	8.95921	46.6563	38.0597	29.9098	19.3242	CAP2
novel_circ_0023855	NC_030821.1	15.2777	0	10.589	8.93598	57.1767	24.8752	19.3242	GDAP1
novel_circ_0018474	NC_030817.1	196.894	96.2464	61.0188	43.3891	30.39	24.7062	19.3242	SPRED1
novel_circ_0025280	NC_030822.1	110.244	51.3665	33.3248	47.3665	5.33957	24.5577	19.3242	CKAP5
novel_circ_0003955	NC_030809.1	314.794	239.768	133.046	28.2141	33.5111	21.2616	19.3242	ANKRD44
novel_circ_0011972	NC_030813.1	54.7591	108.979	66.8427	10.6376	8.00935	18.4315	19.3242	CNOT6L
novel_circ_0017794	NC_030817.1	0	0	38.0098	33.6723	61.7137	10.3338	19.3242	ATP8B4
novel_circ_0007584	NC_030811.1	131.395	70.0076	27.4485	18.7183	4.62577	10.3338	19.3242	TNS3
novel_circ_0015898	NC_030816.1	101.145	58.2562	16.5618	27.4397	21.5897	7.65219	19.3242	LAMA4
novel_circ_0023708	NC_030821.1	15.2777	30.8616	142.645	91.0382	58.3418	0	19.3242	RIMS2
novel_circ_0037061	NC_030835.1	60.7648	38.1431	42.5295	10.4951	12.2782	0	19.3242	TBCE
novel_circ_0031271	NC_030828.1	61.5231	56.8946	41.6196	22.1177	9.25155	0	19.3242	STXBP6
novel_circ_0014009	NC_030815.1	54.9403	60.2621	30.9782	18.5038	0	0	19.3242	ADAMTSL1
novel_circ_0008378	NC_030811.1	13.6606	8.72045	16.5618	82.0238	142.75	275.168	18.6783	DNAH11
novel_circ_0038303	NW_017189516.1	41.8407	8.72045	72.719	105.286	135.734	171.998	18.6783	RPS6KA3
novel_circ_0016240	NC_030816.1	38.7473	61.9356	90.4638	74.7214	122.463	153.555	18.6783	MDN1
novel_circ_0008155	NC_030811.1	293.438	191.672	295.903	250.421	109.174	131.892	18.6783	SEMA3C
novel_circ_0013490	NC_030814.1	388.922	162.424	864.026	150.228	415.448	129.815	18.6783	FNIP1
novel_circ_0018528	NC_030817.1	53.3071	192.061	184.766	145.282	98.0488	118.506	18.6783	RYR3
novel_circ_0038184	NW_017189516.1	13.6606	33.2304	24.9777	56.5196	49.6069	95.4101	18.6783	DMD
novel_circ_0021075	NC_030819.1	210.688	170.368	122.388	57.2194	110.993	93.8841	18.6783	UGGT2
novel_circ_0007474	NC_030811.1	9.09095	8.72045	7.35713	69.8374	76.6734	88.6601	18.6783	ASB15
novel_circ_0027767	NC_030824.1	473.973	355.433	209.049	181.141	69.4005	65.9458	18.6783	MAP9
novel_circ_0003918	NC_030809.1	33.4596	0	47.0768	49.768	29.5391	65.5643	18.6783	PLCL1
novel_circ_0032796	NC_030829.1	0	0	0	14.041	91.0447	58.5907	18.6783	LOC108633367
novel_circ_0009321	NC_030812.1	0	5.81363	71.4865	31.9026	28.4512	56.7036	18.6783	RAP1B
novel_circ_0033735	NC_030831.1	0	0	7.35713	0	13.8773	54.5316	18.6783	DTNA
novel_circ_0031094	NC_030828.1	0	20.3477	45.2981	62.756	48.5962	40.1795	18.6783	TM6SF1
novel_circ_0007784	NC_030811.1	154.428	187.992	93.5303	24.3151	47.7453	38.4846	18.6783	FKBP9
novel_circ_0029823	NC_030826.1	453.9	318.921	95.7968	140.295	34.6417	33.27	18.6783	CEP112
novel_circ_0011826	NC_030813.1	221.279	121.737	57.9359	16.3064	23.9626	29.9098	18.6783	GRSF1
novel_circ_0036422	NC_030834.1	64.6084	30.1952	31.276	44.7992	0	22.1936	18.6783	PSD3
novel_circ_0018556	NC_030817.1	136.831	75.2832	97.8981	53.0288	25.7815	10.3338	18.6783	KATNBL1
novel_circ_0021329	NC_030819.1	63.1402	53.5781	19.0049	15.8852	41.9545	0	18.6783	CENPJ
novel_circ_0020837	NC_030818.1	112.604	91.7764	68.6461	35.5165	19.9906	0	18.6783	ASAP2
novel_circ_0005162	NC_030810.1	92.0705	68.108	11.9456	31.0537	0	0	18.6783	STIL
novel_circ_0008376	NC_030811.1	0	8.72045	53.3198	96.2099	166.921	286.975	18.4227	DNAH11
novel_circ_0013161	NC_030814.1	53.134	181.18	143.039	195.89	106.801	214.807	18.4227	LMAN2
novel_circ_0020591	NC_030818.1	116.274	150.768	191.508	231.067	153.615	194.903	18.4227	NCOA1
novel_circ_0021244	NC_030819.1	0	10.0821	65.8363	109.98	183.457	157.263	18.4227	LMO7
novel_circ_0027876	NC_030825.1	60.7567	171.709	155.878	181.284	126.049	136.099	18.4227	BANP
novel_circ_0030805	NC_030827.1	95.7168	111.292	121.249	122.071	167.444	114.913	18.4227	FCHO2
novel_circ_0005025	NC_030810.1	38.7796	104.369	76.9408	142.3	77.25	102.978	18.4227	RLF
novel_circ_0032438	NC_030829.1	239.578	212.272	223.154	204.456	101.587	97.5413	18.4227	ADAMTS9
novel_circ_0011477	NC_030813.1	7.63887	17.4409	41.4707	41.8235	73.2298	90.8851	18.4227	MYOZ2
novel_circ_0018124	NC_030817.1	0	0	14.1186	47.8558	25.4246	58.4422	18.4227	TLN2
novel_circ_0029205	NC_030826.1	119.953	56.8436	5.97281	44.0313	20.8587	56.5551	18.4227	AKAP10
novel_circ_0037174	NC_030835.1	0	0	0	30.9753	69.9373	32.9089	18.4227	BMPR1A
novel_circ_0006523	NC_030810.1	0	12.3447	28.9818	27.4397	59.7094	32.2099	18.4227	LOC102187823
novel_circ_0035239	NC_030833.1	0	38.3266	42.3117	56.7879	52.3539	29.1468	18.4227	CACUL1
novel_circ_0002398	NC_030809.1	149.569	76.4145	86.7688	30.4899	29.3022	28.6168	18.4227	CERS6
novel_circ_0018374	NC_030817.1	0	8.72045	16.0185	45.5158	80.1341	21.5587	18.4227	GANC
novel_circ_0017708	NC_030817.1	0	0	8.95921	44.8801	12.6351	21.1131	18.4227	GCH1
novel_circ_0022350	NC_030820.1	75.3326	40.2773	29.6463	0	22.6604	13.7784	18.4227	PARD3
novel_circ_0019902	NC_030818.1	62.4141	15.0721	0	0	6.93866	11.4783	18.4227	NRXN1
novel_circ_0036130	NC_030834.1	152.843	27.0581	16.0185	30.1264	0	10.3338	18.4227	TUSC3
novel_circ_0014617	NC_030815.1	72.9491	50.3126	10.589	3.40332	5.33957	7.65219	18.4227	GALNT7
novel_circ_0008673	NC_030812.1	112.801	132.968	62.279	89.2542	40.0928	0	18.4227	ATXN10
novel_circ_0039109	NW_017189629.1	60.9621	36.1882	17.6483	13.6774	31.6322	0	18.4227	CASK
novel_circ_0023621	NC_030821.1	41.0985	52.4978	104.933	29.8477	25.3302	0	18.4227	VPS13B
novel_circ_0021043	NC_030819.1	76.7685	30.5539	28.2372	30.0583	0	0	18.4227	FARP1
novel_circ_0012815	NC_030814.1	56.2274	24.1513	38.8509	22.9769	0	0	18.4227	MRPL22
novel_circ_0027932	NC_030825.1	18.1819	26.8787	32.3625	85.5016	145.569	246.021	14.4932	LONP2
novel_circ_0026024	NC_030823.1	0	0	11.9456	95.0655	120.567	237.256	14.4932	LOC108637754
novel_circ_0012346	NC_030814.1	56.2274	93.189	97.4102	125.651	173.206	201.303	14.4932	LNPEP
novel_circ_0015686	NC_030816.1	163.931	224.023	163.332	180.432	161.567	201.029	14.4932	HSF2
novel_circ_0005311	NC_030810.1	36.388	56.9456	48.5988	79.9456	143.421	156.47	14.4932	ZCCHC11
novel_circ_0015342	NC_030815.1	56.9534	157.259	163.13	166.177	186.393	139.905	14.4932	TMEM38B
novel_circ_0012098	NC_030813.1	117.915	113.375	82.4916	102.314	149.083	122.629	14.4932	COPS4
novel_circ_0010358	NC_030812.1	27.2971	43.9567	14.7143	81.3174	97.1324	113.545	14.4932	ATF7IP
novel_circ_0030613	NC_030827.1	77.3538	102.107	188.566	64.5769	15.5192	112.613	14.4932	MYO10
novel_circ_0034598	NC_030832.1	0	0	46.6989	123.009	77.9039	107.249	14.4932	LOC102171119
novel_circ_0008235	NC_030811.1	0	21.2444	46.4535	49.4239	93.4059	98.2513	14.4932	CACNA2D1
novel_circ_0002957	NC_030809.1	13.6364	18.517	11.9456	45.3052	89.6054	95.5586	14.4932	TTN
novel_circ_0015479	NC_030816.1	13.6606	8.72045	41.9862	101.591	93.8743	93.6511	14.4932	DOPEY1
novel_circ_0026674	NC_030823.1	0	0	27.352	27.5823	20.8759	91.9655	14.4932	PPP2R5A
novel_circ_0005949	NC_030810.1	69.8476	124.823	148.182	134.58	153.161	81.8758	14.4932	TTLL7
novel_circ_0014719	NC_030815.1	0	0	0	48.1986	46.9372	80.9124	14.4932	GALNT12
novel_circ_0038206	NW_017189516.1	0	20.3477	40.7785	41.2636	61.2313	73.6936	14.4932	DMD
novel_circ_0016530	NC_030816.1	183.976	197.715	142.794	78.8414	17.9747	69.3264	14.4932	AHI1
novel_circ_0011304	NC_030813.1	623.724	244.699	204.488	113.444	121.035	64.7169	14.4932	LOC106502192
novel_circ_0026565	NC_030823.1	0	15.4308	17.6483	11.6971	45.4152	63.8898	14.4932	SWT1
novel_circ_0007970	NC_030811.1	55.5255	123.517	250.274	207.531	131.9	59.8948	14.4932	NRCAM
novel_circ_0009261	NC_030812.1	0	41.8225	72.0545	116.485	85.4909	59.5867	14.4932	RAB3IP
novel_circ_0022586	NC_030820.1	112.604	164.379	115.304	85.3655	65.8743	55.315	14.4932	ARHGAP12
novel_circ_0036540	NC_030835.1	223.739	134.777	56.9459	66.8553	41.5804	51.3404	14.4932	KAT6B
novel_circ_0035297	NC_030833.1	0	30.2462	0	17.872	0	50.557	14.4932	FAM160B1
novel_circ_0019292	NC_030818.1	219.63	199.462	32.037	31.3427	32.4232	36.799	14.4932	EHMT1
novel_circ_0026082	NC_030823.1	167.948	88.0418	106.739	40.2003	49.25	36.3331	14.4932	SUCO
novel_circ_0037728	NC_030836.1	67.1327	46.8635	65.1441	37.2991	0	33.27	14.4932	NAP1L4
novel_circ_0027266	NC_030824.1	1488.03	318.417	148.48	39.201	0	28.7653	14.4932	ANKRD50
novel_circ_0033431	NC_030830.1	0	0	0	45.0227	49.9466	28.7449	14.4932	--
novel_circ_0007515	NC_030811.1	137.493	208.853	195.352	63.588	17.2609	28.7449	14.4932	TSPAN12
novel_circ_0016975	NC_030816.1	37.3114	75.1813	76.1798	65.092	0	28.1508	14.4932	TULP4
novel_circ_0034175	NC_030831.1	11.4583	0	22.9813	12.9095	70.4057	26.7827	14.4932	RNMT
novel_circ_0030932	NC_030828.1	78.9709	84.7211	26.9053	17.0808	0	24.5577	14.4932	AKAP13
novel_circ_0003245	NC_030809.1	196.144	95.8877	54.4751	36.5183	46.4859	19.1305	14.4932	PUM1
novel_circ_0039034	NW_017189540.1	0	10.0821	7.35713	79.4991	12.2782	19.1305	14.4932	PPP2R3B
novel_circ_0032068	NC_030828.1	149.907	64.1718	23.0778	32.1916	0	19.1305	14.4932	--
novel_circ_0019502	NC_030818.1	125.381	36.0598	40.0863	57.7767	56.8081	18.4315	14.4932	LTBP1
novel_circ_0004897	NC_030810.1	131.693	49.7703	68.227	38.2712	35.5925	17.52	14.4932	PBX1
novel_circ_0015906	NC_030816.1	109.345	105.427	66.8951	65.5107	28.6655	10.7793	14.4932	FYN
novel_circ_0004388	NC_030809.1	53.1582	35.9579	100.413	70.3882	13.1463	10.7793	14.4932	RIF1
novel_circ_0032699	NC_030829.1	54.7591	26.8787	0	0	5.33957	7.65219	14.4932	MAP4
novel_circ_0005834	NC_030810.1	45.487	72.7351	0	6.16447	0	7.65219	14.4932	ST6GALNAC3
novel_circ_0000037	NC_030808.1	85.8918	120.192	73.9544	26.5228	36.2408	7.18623	14.4932	IFT80
novel_circ_0036233	NC_030834.1	0	27.7755	81.2315	21.3394	33.077	7.18623	14.4932	--
novel_circ_0017998	NC_030817.1	95.7249	59.2082	74.8643	40.5534	28.0944	7.18623	14.4932	TCF12
novel_circ_0021449	NC_030819.1	0	0	0	3.40332	49.3272	6.88919	14.4932	PAN3
novel_circ_0011660	NC_030813.1	68.3713	33.4097	31.2484	46.4289	20.8759	0	14.4932	LOC102181107
novel_circ_0011296	NC_030813.1	69.1539	38.6811	35.0234	32.8298	12.6351	0	14.4932	TBC1D1
novel_circ_0025007	NC_030822.1	58.5947	43.9567	47.2257	33.8932	12.4153	0	14.4932	USP47
novel_circ_0009844	NC_030812.1	39.4733	75.1039	40.6296	19.2101	11.5644	0	14.4932	PRDM4
novel_circ_0010947	NC_030813.1	63.8662	21.0651	25.1543	25.453	9.96534	0	14.4932	RAP1GDS1
novel_circ_0001324	NC_030808.1	123.203	10.0821	5.97281	5.53266	8.00935	0	14.4932	ALCAM
novel_circ_0024489	NC_030821.1	61.4989	61.9866	34.1135	20.7692	6.93866	0	14.4932	PTK2
novel_circ_0020677	NC_030818.1	56.9453	39.8676	25.1543	31.2643	5.33957	0	14.4932	PUM2
novel_circ_0038866	NW_017189517.1	88.8202	27.0581	17.6483	22.2603	5.33957	0	14.4932	PAK3
novel_circ_0012974	NC_030814.1	134.432	66.7421	34.9546	0	4.62577	0	14.4932	LOC106502360
novel_circ_0026817	NC_030823.1	42.5748	15.0721	0	0	0	0	14.4932	NAV1
novel_circ_0032964	NC_030829.1	38.7634	59.4427	178.835	134.423	112.997	156.429	12.4522	ARPP21
novel_circ_0012389	NC_030814.1	49.4634	48.3025	101.375	171.778	156.099	141.517	12.4522	RHOBTB3
novel_circ_0003013	NC_030809.1	60.7648	99.4897	186.393	175.258	122.962	128.904	12.4522	SESTD1
novel_circ_0038640	NW_017189516.1	9.10709	8.72045	26.6075	43.3955	118.859	128.467	12.4522	PHKA1
novel_circ_0018654	NC_030817.1	109.526	108.62	141.34	146.196	108.662	127.314	12.4522	MYO9A
novel_circ_0036323	NC_030834.1	0	0	23.9189	75.7128	51.8427	113.757	12.4522	NR1D2
novel_circ_0014707	NC_030815.1	0	0	5.97281	52.3866	70.6028	108.192	12.4522	XPA
novel_circ_0010917	NC_030813.1	140.691	49.9497	33.3248	123.99	87.1382	106.795	12.4522	PPP3CA
novel_circ_0020065	NC_030818.1	252.363	177.082	133.343	78.8991	75.8225	79.8727	12.4522	KIAA1841
novel_circ_0010910	NC_030813.1	29.6402	30.5539	0	45.5223	38.7907	72.3895	12.4522	PPP3CA
novel_circ_0028225	NC_030825.1	222.098	162.552	160.425	60.4698	69.395	57.7636	12.4522	ANKRD27
novel_circ_0013546	NC_030814.1	15.2777	0	0	21.3394	0	54.319	12.4522	NFIC
novel_circ_0027356	NC_030824.1	27.2971	17.7996	0	0	14.948	50.4929	12.4522	SETD7
novel_circ_0020793	NC_030818.1	9.09095	0	22.9813	26.2273	56.343	43.9852	12.4522	NOL10
novel_circ_0026079	NC_030823.1	193.777	142.183	48.5988	44.2483	12.6351	32.4429	12.4522	SUCO
novel_circ_0035959	NC_030833.1	0	46.3255	52.2085	53.9457	23.9026	29.6768	12.4522	INPP5A
novel_circ_0018709	NC_030817.1	227.426	88.5798	43.9138	52.3186	27.7375	28.2994	12.4522	LRRC49
novel_circ_0003042	NC_030809.1	370.816	353.755	61.4656	24.1725	10.6791	22.9566	12.4522	ITGA4
novel_circ_0021290	NC_030819.1	0	107.843	0	55.0285	48.7988	18.3675	12.4522	KLF12
novel_circ_0028138	NC_030825.1	0	10.0821	31.4249	41.1917	54.8039	14.8384	12.4522	CDH1
novel_circ_0009550	NC_030812.1	129.201	115.279	129.585	89.6832	27.5831	14.5414	12.4522	CDK17
novel_circ_0011680	NC_030813.1	118.633	61.7563	21.6247	5.53266	17.2609	14.0754	12.4522	ADGRL3
novel_circ_0026171	NC_030823.1	199.807	82.2791	59.3891	19.074	24.6936	11.4783	12.4522	UBE4B
novel_circ_0037510	NC_030836.1	226.518	157.742	96.4613	58.2789	27.5831	10.3338	12.4522	CDON
novel_circ_0010129	NC_030812.1	113.386	41.4596	5.97281	18.4293	17.7721	7.65219	12.4522	SOX5
novel_circ_0032862	NC_030829.1	0	0	0	44.5205	9.25155	7.65219	12.4522	MGLL
novel_circ_0019485	NC_030818.1	80.596	6.17233	57.7346	21.7645	0	7.65219	12.4522	LTBP1
novel_circ_0013791	NC_030815.1	84.4478	41.8225	11.9456	0	0	7.18623	12.4522	ASTN2
novel_circ_0020048	NC_030818.1	60.7648	39.8676	23.3756	16.3064	8.00935	0	12.4522	TSGA10
novel_circ_0033157	NC_030830.1	173.135	14.5341	21.4757	44.1738	0	0	12.4522	--
novel_circ_0012084	NC_030813.1	9.10709	56.1772	56.2538	19.7778	0	0	12.4522	ENOPH1
novel_circ_0008402	NC_030811.1	64.7654	67.0277	36.7056	12.6244	0	0	12.4522	HDAC9
novel_circ_0026027	NC_030823.1	0	15.4308	39.2977	182.333	207.145	333.493	12.2818	LOC108637754
novel_circ_0021387	NC_030819.1	31.8425	49.9539	82.1002	148.807	106.647	132.348	12.2818	SGCG
novel_circ_0001989	NC_030808.1	138.473	128.272	109.276	127.104	106.053	97.7743	12.2818	YEATS2
novel_circ_0027627	NC_030824.1	314.14	538.951	600.871	158.46	155.308	94.6267	12.2818	LRBA
novel_circ_0030940	NC_030828.1	93.3414	158.753	98.24	144.984	35.527	93.7588	12.2818	--
novel_circ_0022120	NC_030819.1	192.49	150.976	67.1405	67.6296	35.3899	80.0213	12.2818	TMTC4
novel_circ_0021091	NC_030819.1	0	0	0	53.1843	51.7944	77.5633	12.2818	LOC108637289
novel_circ_0005166	NC_030810.1	142.861	187.963	115.345	60.5547	90.6106	76.0466	12.2818	HDAC4
novel_circ_0039282	NW_017189851.1	0	0	0	46.7244	73.9747	71.1698	12.2818	TXNRD2
novel_circ_0011075	NC_030813.1	383.298	284.495	252.08	207.151	171.773	67.9489	12.2818	NCAPG
novel_circ_0032513	NC_030829.1	25.0947	61.1121	78.5182	101.74	36.4606	67.4718	12.2818	PXK
novel_circ_0025367	NC_030822.1	38.1943	104.963	85.9113	35.0888	6.20767	67.3437	12.2818	AMBRA1
novel_circ_0036918	NC_030835.1	25.1189	0	7.35713	35.6629	52.2767	62.3527	12.2818	BICC1
novel_circ_0027700	NC_030824.1	93.5306	171.913	138.914	102.497	95.2708	60.2967	12.2818	ARFIP1
novel_circ_0009974	NC_030812.1	9.09095	0	0	18.7183	5.33957	58.1451	12.2818	TMTC1
novel_circ_0024067	NC_030821.1	231.221	147.894	138.177	61.4652	44.5471	52.8571	12.2818	MYBL1
novel_circ_0012198	NC_030814.1	27.2971	78.5487	0	29.4201	0	51.2559	12.2818	UPF1
novel_circ_0001559	NC_030808.1	94.9504	144.398	146.798	148.033	112.717	51.1919	12.2818	GSK3B
novel_circ_0024322	NC_030821.1	161.862	200.567	92.9346	61.7438	46.5631	46.8998	12.2818	ATAD2
novel_circ_0009037	NC_030812.1	0	5.81363	10.589	54.3093	22.6005	43.0737	12.2818	ANO6
novel_circ_0031294	NC_030828.1	182.319	166.927	60.4756	66.6486	46.623	40.2436	12.2818	SCFD1
novel_circ_0008056	NC_030811.1	0	45.2673	61.1153	66.7911	36.4778	39.3321	12.2818	KMT2E
novel_circ_0036170	NC_030834.1	0	5.81363	0	50.3279	61.3684	34.8915	12.2818	MTUS1
novel_circ_0009537	NC_030812.1	90.4211	61.7563	23.9189	5.53266	17.6178	24.8752	12.2818	OSBPL8
novel_circ_0037330	NC_030836.1	0	67.0277	19.5482	46.2967	24.2595	24.7062	12.2818	INTS4
novel_circ_0033679	NC_030831.1	56.2435	99.72	41.7685	82.3218	4.62577	19.1305	12.2818	FHOD3
novel_circ_0004325	NC_030809.1	110.104	65.3805	100.465	32.4832	31.1038	14.8384	12.2818	GTDC1
novel_circ_0000112	NC_030808.1	63.842	26.7504	16.5618	0	12.2782	7.65219	12.2818	DHX36
novel_circ_0034040	NC_030831.1	64.6003	8.72045	0	12.6244	8.00935	7.65219	12.2818	ARHGAP28
novel_circ_0034306	NC_030831.1	88.2268	90.8202	56.9459	7.09176	18.5631	6.88919	12.2818	C24H18orf54
novel_circ_0014621	NC_030815.1	74.4254	79.142	19.0049	58.2044	48.816	0	12.2818	GALNT7
novel_circ_0013673	NC_030814.1	88.9771	37.605	45.1492	18.5038	44.8385	0	12.2818	IL27RA
novel_circ_0015257	NC_030815.1	166.669	61.9909	77.7295	36.5863	31.7094	0	12.2818	TMEFF1
novel_circ_0020551	NC_030818.1	0	47.5809	7.05931	0	22.4578	0	12.2818	HADHA
novel_circ_0001340	NC_030808.1	55.4933	35.9579	31.0306	31.9026	18.5031	0	12.2818	CBLB
novel_circ_0031288	NC_030828.1	107.34	53.9878	11.0357	49.8361	9.25155	0	12.2818	G2E3
novel_circ_0005973	NC_030810.1	100.254	76.6448	60.721	16.4489	6.20767	0	12.2818	SSX2IP
novel_circ_0032866	NC_030829.1	22.7274	127.137	118.464	35.5165	0	0	12.2818	CHCHD6
novel_circ_0001481	NC_030808.1	88.2349	46.4496	51.7177	14.1835	0	0	12.2818	PHLDB2
novel_circ_0015264	NC_030815.1	78.2287	11.6273	32.6327	5.53266	0	0	12.2818	TMEFF1
novel_circ_0038544	NW_017189516.1	728.758	781.033	1075.21	271.255	357.813	337.49	9.66212	--
novel_circ_0026402	NC_030823.1	510.602	616.012	431.968	509.276	127.494	282.683	9.66212	RALGPS2
novel_circ_0004695	NC_030810.1	53.1421	53.5781	51.4199	70.961	157.758	191.999	9.66212	SNX27
novel_circ_0015066	NC_030815.1	64.5681	141.39	329.923	101.047	170.922	162.13	9.66212	NAA35
novel_circ_0018265	NC_030817.1	181.717	180.374	179.036	193.542	237.433	137.15	9.66212	SOS2
novel_circ_0004727	NC_030810.1	0	0	0	20.5586	74.6746	137.086	9.66212	TPM3
novel_circ_0012356	NC_030814.1	46.4184	35.0569	11.0357	70.3435	147.264	132.983	9.66212	LNPEP
novel_circ_0017782	NC_030817.1	145.213	157.051	127.641	124.489	152.156	130.45	9.66212	DTWD1
novel_circ_0008205	NC_030811.1	27.3213	39.044	59.0224	105.697	132.553	122.416	9.66212	CACNA2D1
novel_circ_0014749	NC_030815.1	0	26.8787	0	30.9111	53.5017	114.447	9.66212	INVS
novel_circ_0036908	NC_030835.1	159.732	126.47	147.586	108.687	118.396	111.701	9.66212	BICC1
novel_circ_0038642	NW_017189516.1	50.9559	10.0821	21.6247	22.9769	99.8622	104.262	9.66212	PHKA1
novel_circ_0022349	NC_030820.1	66.9354	143.699	123.325	69.5484	48.6734	90.5036	9.66212	PARD3
novel_circ_0020286	NC_030818.1	94.2405	147.066	208.332	153.155	133.236	90.0376	9.66212	XPO1
novel_circ_0025544	NC_030822.1	155.888	128.682	75.8296	62.5966	32.2089	82.4699	9.66212	PDGFD
novel_circ_0029429	NC_030826.1	38.7634	88.4557	126.679	151.508	55.1663	80.5513	9.66212	KANSL1
novel_circ_0007835	NC_030811.1	0	0	23.8912	37.7884	35.7296	75.5166	9.66212	HERPUD2
novel_circ_0023481	NC_030821.1	346.075	153.887	222.966	90.7491	135.021	74.361	9.66212	DPY19L4
novel_circ_0010155	NC_030812.1	9.09095	0	43.8861	33.4617	14.6511	74.1485	9.66212	ABCC9
novel_circ_0016839	NC_030816.1	186.896	251.367	228.939	199.732	102.549	72.8991	9.66212	SYNE1
novel_circ_0035712	NC_030833.1	9.10709	57.4879	97.5755	76.6978	115.821	71.9235	9.66212	CPEB3
novel_circ_0025427	NC_030822.1	225.998	204.213	235.249	158.525	79.4375	68.0129	9.66212	PHF21A
novel_circ_0018802	NC_030817.1	150.649	165.741	137.731	74.2321	66.945	64.7809	9.66212	ZWILCH
novel_circ_0000897	NC_030808.1	0	17.4409	19.3027	59.6955	55.1608	64.1228	9.66212	ANKRD28
novel_circ_0033680	NC_030831.1	53.3071	79.3213	22.0714	3.40332	34.5046	63.5817	9.66212	FHOD3
novel_circ_0008867	NC_030812.1	18.198	0	0	42.9549	28.5284	62.4168	9.66212	--
novel_circ_0000122	NC_030808.1	127.014	144.317	211.266	192.185	164.297	60.9112	9.66212	ARHGEF26
novel_circ_0038809	NW_017189517.1	317.674	328.713	208.018	127.736	89.1059	58.4626	9.66212	WDR44
novel_circ_0025795	NC_030823.1	9.09095	0	0	3.68844	13.3489	58.2092	9.66212	COQ8A
novel_circ_0020788	NC_030818.1	0	17.9789	11.9456	37.3646	58.1703	57.9121	9.66212	ROCK2
novel_circ_0033242	NC_030830.1	0	0	0	8.50831	43.9105	54.9335	9.66212	PLA2G7
novel_circ_0023976	NC_030821.1	0	30.2462	11.0357	20.1309	21.5897	54.319	9.66212	PREX2
novel_circ_0005000	NC_030810.1	0	0	0	6.80665	0	51.5734	9.66212	INPP5B
novel_circ_0028660	NC_030826.1	216.653	179.276	107.106	70.3292	106.541	49.5814	9.66212	TADA2A
novel_circ_0021590	NC_030819.1	376.252	284.391	190.039	116.06	41.0809	47.8113	9.66212	DCLK1
novel_circ_0029351	NC_030826.1	471.746	632.977	372.138	149.175	67.6588	47.7473	9.66212	CDC6
novel_circ_0002033	NC_030808.1	0	30.3236	41.6196	62.1242	100.473	46.5183	9.66212	FXR1
novel_circ_0000517	NC_030808.1	152.646	111.531	114.978	73.2303	85.7706	42.7767	9.66212	RYK
novel_circ_0038547	NW_017189516.1	364.48	465.184	482.715	142.815	14.217	40.4766	9.66212	GYG2
novel_circ_0023738	NC_030821.1	60.0468	53.2152	100.168	35.5165	124.698	38.7817	9.66212	EIF3E
novel_circ_0038200	NW_017189516.1	0	32.9227	23.0778	25.8061	93.2804	38.7817	9.66212	DMD
novel_circ_0003734	NC_030809.1	367.153	252.728	107.825	136.744	25.4418	37.329	9.66212	PARD3B
novel_circ_0024503	NC_030821.1	0	5.81363	23.8912	48.9898	42.2342	36.735	9.66212	DEPTOR
novel_circ_0038255	NW_017189516.1	60.7728	24.3306	52.4098	12.4819	0	33.7359	9.66212	ZFX
novel_circ_0017136	NC_030817.1	90.5942	85.6508	153.84	106.058	62.2904	29.1468	9.66212	--
novel_circ_0000276	NC_030808.1	139.909	41.9509	34.2624	41.9764	93.0662	28.7653	9.66212	ATR
novel_circ_0008025	NC_030811.1	54.5941	87.9866	57.0424	39.9793	0	28.7653	9.66212	SRPK2
novel_circ_0031082	NC_030828.1	88.9932	119.134	44.7025	17.4339	0	28.7653	9.66212	SH3GL3
novel_circ_0033948	NC_030831.1	221.412	184.445	70.8191	79.4732	38.7735	25.5537	9.66212	YES1
novel_circ_0001903	NC_030808.1	165.068	24.3306	34.4802	11.9116	33.6365	22.2576	9.66212	IGF2BP2
novel_circ_0022339	NC_030820.1	74.4416	57.2023	80.3216	30.9753	0	21.5587	9.66212	PARD3
novel_circ_0025780	NC_030823.1	93.3737	195.479	121.643	59.4849	50.1181	21.1131	9.66212	ENAH
novel_circ_0026269	NC_030823.1	106.614	5.81363	16.3163	19.4887	0	21.1131	9.66212	KAZN
novel_circ_0037531	NC_030836.1	101.904	118.288	155.39	66.0705	38.0425	19.1305	9.66212	ARHGAP32
novel_circ_0002613	NC_030809.1	46.3862	6.17233	0	0	11.5644	14.8384	9.66212	EPB41
novel_circ_0031293	NC_030828.1	57.8606	20.9367	18.095	33.0405	0	14.8384	9.66212	SCFD1
novel_circ_0000034	NC_030808.1	188.521	155.685	88.2219	23.3982	36.8347	14.5414	9.66212	SMC4
novel_circ_0008506	NC_030812.1	79.6889	64.1982	21.7736	44.1712	0	14.0754	9.66212	RIMKLB
novel_circ_0036309	NC_030834.1	0	59.6221	31.2484	8.50831	0	13.7784	9.66212	TENM3
novel_circ_0012384	NC_030814.1	149.75	239.813	138.475	81.1749	37.7028	11.4783	9.66212	RHOBTB3
[truncated: 881 more rows]

## Sheet: Sheet2
F45 vs F65
ID	F45_readcount	F65_readcount	log2FoldChange	pval	padj
novel_circ_0031908	241.601	557.545	-1.1886	1.0041e-13	4.5384e-11
novel_circ_0009734	87.5755	355.529	-1.9099	3.6449e-11	8.2374e-09
novel_circ_0012667	155.611	58.8251	1.3407	4.778e-08	7.1989e-06
novel_circ_0024647	757.596	479.091	0.65044	9.5702e-06	0.00086514
novel_circ_0037368	76.226	18.7939	1.808	7.9354e-06	0.00086514
novel_circ_0014425	62.7709	133.346	-1.0431	1.571e-05	0.0011835
novel_circ_0018879	78.5177	176.757	-1.1105	3.0776e-05	0.0019873
novel_circ_0035776	134.394	268.317	-0.96815	3.6734e-05	0.0020755
novel_circ_0031909	82.8941	167.279	-0.97981	4.4477e-05	0.0022337
novel_circ_0031772	10.5675	59.7037	-1.9725	7.9434e-05	0.0035904
novel_circ_0012579	50.0648	110.908	-1.0882	0.0002512	0.010322
novel_circ_0026196	395.917	261.396	0.58286	0.00034982	0.011474
novel_circ_0027655	19.6181	56.1122	-1.359	0.00033364	0.011474
novel_circ_0035071	64.5798	146.099	-1.1078	0.00035538	0.011474
novel_circ_0030884	35.3268	82.6787	-1.1467	0.00044039	0.01327
novel_circ_0019698	172.075	93.7544	0.85326	0.00099986	0.028246
novel_circ_0001983	144.191	222.64	-0.61152	0.0011841	0.029734
novel_circ_0036415	132.869	68.7168	0.90064	0.0011301	0.029734
novel_circ_0013660	198.816	330.748	-0.70199	0.001675	0.039847
novel_circ_0035466	37.1854	81.4945	-1.0414	0.0019817	0.044787
novel_circ_0013409	112.654	53.5762	1.0096	0.0023053	0.04962
F45 vs F90
ID	F45_readcount	F90_readcount	log2FoldChange	pval	padj
novel_circ_0031908	240.1	1151.51	-2.2509	7.1297e-76	4.2892e-72
novel_circ_0031909	82.3533	596.976	-2.8316	1.3234e-69	3.9807e-66
novel_circ_0026466	12.4751	270.746	-4.3316	3.3123e-52	6.6423e-49
novel_circ_0009734	87.0886	608.768	-2.7755	6.1461e-47	7.4326e-44
novel_circ_0031772	10.4912	232.706	-4.3237	6.1774e-47	7.4326e-44
novel_circ_0035206	6.0508	112.838	-3.9852	1.2486e-23	1.2519e-20
novel_circ_0005422	78.6794	274.878	-1.7916	1.6691e-23	1.4344e-20
novel_circ_0004430	18.0347	144.311	-2.9134	3.868e-23	2.9088e-20
novel_circ_0005428	85.9111	256.724	-1.566	7.5852e-17	5.0703e-14
novel_circ_0019698	170.991	46.9918	1.8353	1.3433e-16	8.0815e-14
novel_circ_0026464	6.48321	69.1007	-3.2421	6.4294e-16	3.5163e-13
novel_circ_0030884	35.1261	134.286	-1.9054	2.5479e-15	1.2774e-12
novel_circ_0013409	111.915	20.7264	2.3476	3.7131e-15	1.7183e-12
novel_circ_0034798	22.6113	104.011	-2.1375	9.1328e-15	3.9245e-12
novel_circ_0012579	49.8206	174.947	-1.7882	6.3964e-14	2.5654e-11
novel_circ_0009260	8.48665	63.9623	-2.7642	7.3971e-13	2.7813e-10
novel_circ_0015579	11.8469	74.4135	-2.5502	2.1149e-12	7.4844e-10
novel_circ_0019172	43.1408	138.416	-1.6466	2.4593e-12	8.2194e-10
novel_circ_0015212	8.42745	59.2815	-2.6623	6.615e-12	2.0945e-09
novel_circ_0036022	8.74174	57.5702	-2.574	1.3131e-11	3.9498e-09
novel_circ_0016863	11.7875	63.0882	-2.3317	3.1751e-11	9.0959e-09
novel_circ_0013418	369.233	142.299	1.3585	4.9266e-11	1.3472e-08
novel_circ_0036743	6.56113	51.5563	-2.769	5.7684e-11	1.5088e-08
novel_circ_0009259	14.2824	64.9581	-2.1134	2.7155e-10	6.8068e-08
novel_circ_0037374	38.5235	2.60104	3.3963	2.9341e-10	7.0605e-08
novel_circ_0027134	29.664	1.25408	3.8371	3.919e-10	9.068e-08
novel_circ_0030919	823.069	1314.03	-0.67244	7.4246e-10	1.6543e-07
novel_circ_0014720	13.4184	58.1421	-2.0268	8.7104e-09	1.8715e-06
novel_circ_0037371	25.7725	1.43522	3.393	8.7938e-08	1.8243e-05
novel_circ_0038929	9.92085	44.526	-2.0603	1.2104e-07	2.4273e-05
novel_circ_0023851	15.245	0	4.152	1.7074e-07	3.3135e-05
novel_circ_0031099	13.8109	52.9071	-1.8388	2.0664e-07	3.8849e-05
novel_circ_0026814	0	16.4496	-4.1022	2.3239e-07	4.2365e-05
novel_circ_0011473	9.11523	41.715	-2.0646	3.1675e-07	5.6045e-05
novel_circ_0018879	78.0152	190.865	-1.2632	3.7968e-07	6.3448e-05
novel_circ_0031031	9.41052	42.2182	-2.0608	3.7373e-07	6.3448e-05
novel_circ_0002885	10.2354	42.7967	-1.9566	4.3474e-07	7.0687e-05
novel_circ_0005982	59.4686	154.4	-1.3493	4.6636e-07	7.194e-05
novel_circ_0031895	8.91891	39.5865	-2.0376	4.612e-07	7.194e-05
novel_circ_0033446	4.30274	31.5301	-2.6025	5.1083e-07	7.6829e-05
novel_circ_0038580	21.0401	63.6534	-1.5456	5.2668e-07	7.7281e-05
novel_circ_0035071	64.2025	141.854	-1.1286	5.6505e-07	8.0937e-05
novel_circ_0023857	1.86675	22.9495	-3.0721	7.9568e-07	0.00011132
novel_circ_0016466	13.3779	0	3.9659	8.2986e-07	0.00011347
novel_circ_0003042	30.4503	5.5022	2.2823	8.5266e-07	0.00011399
novel_circ_0006950	30.2929	79.4046	-1.3469	1.0044e-06	0.00013055
novel_circ_0018914	16.5407	54.9029	-1.6613	1.0199e-06	0.00013055
novel_circ_0003210	0.7467	17.7609	-3.4527	1.0805e-06	0.00013543
novel_circ_0023273	13.1027	0	3.9146	1.2671e-06	0.00015556
novel_circ_0001454	89.2107	33.8807	1.369	1.4208e-06	0.0001676
novel_circ_0015067	1.74864	21.7841	-3.0264	1.4116e-06	0.0001676
novel_circ_0010586	21.4724	2.25644	2.8424	1.5611e-06	0.0001806
novel_circ_0031885	5.99203	31.3972	-2.2061	1.7195e-06	0.00019156
novel_circ_0032376	0	13.9585	-3.8605	1.7006e-06	0.00019156
novel_circ_0037375	18.9775	1.47935	3.0276	1.7789e-06	0.00019458
novel_circ_0009375	57.3047	120.071	-1.051	2.0224e-06	0.00021345
novel_circ_0028880	0	13.6185	-3.8385	1.9875e-06	0.00021345
novel_circ_0001878	11.7275	97.5381	-2.6807	2.3641e-06	0.00024521
novel_circ_0002734	4.55783	28.2108	-2.3714	2.5595e-06	0.00026098
novel_circ_0011305	25.7352	4.09566	2.4237	2.6094e-06	0.00026164
novel_circ_0005639	33.6323	7.44512	2.0444	2.9238e-06	0.00028835
novel_circ_0011932	7.18971	34.4153	-2.0738	3.0145e-06	0.0002925
novel_circ_0015066	5.30468	29.5072	-2.2631	3.5125e-06	0.00033325
novel_circ_0033796	36.9325	9.22254	1.9022	3.5452e-06	0.00033325
novel_circ_0007069	72.2165	145.437	-0.99898	3.8785e-06	0.00033816
novel_circ_0022942	6.10971	30.9603	-2.1747	3.6731e-06	0.00033816
novel_circ_0032768	8.36882	35.9769	-1.9661	3.8783e-06	0.00033816
novel_circ_0036064	11.4926	0	3.7655	3.8275e-06	0.00033816
novel_circ_0037006	1.49282	19.4807	-3.0391	3.7985e-06	0.00033816
novel_circ_0017328	38.2299	10.1212	1.8264	4.4033e-06	0.00037843
novel_circ_0010160	7.85792	34.0448	-1.9889	4.5378e-06	0.0003845
novel_circ_0021103	4.61675	26.6101	-2.2907	5.4804e-06	0.00045791
novel_circ_0007965	0	11.9606	-3.6941	5.7101e-06	0.00047057
novel_circ_0015069	0.628586	15.4424	-3.2766	6.0199e-06	0.00048287
novel_circ_0036802	36.9923	90.0439	-1.2616	6.0034e-06	0.00048287
novel_circ_0029823	37.2648	8.58245	1.9603	7.0794e-06	0.00056039
novel_circ_0039280	28.0349	74.4174	-1.3635	7.9554e-06	0.00062155
novel_circ_0034144	37.4241	87.1962	-1.196	8.2864e-06	0.00063911
novel_circ_0006431	2.23981	21.1719	-2.7609	8.9623e-06	0.00066565
novel_circ_0014966	59.742	120.157	-0.9889	8.8145e-06	0.00066565
novel_circ_0030772	38.1109	10.66	1.7497	8.8842e-06	0.00066565
novel_circ_0031910	0	11.1524	-3.5979	1.1267e-05	0.00082661
novel_circ_0010181	0.7467	14.6343	-3.1702	1.3474e-05	0.00096961
novel_circ_0035955	12.9078	45.1132	-1.7203	1.3538e-05	0.00096961
novel_circ_0023749	52.5719	19.1209	1.4103	1.5788e-05	0.0011174
novel_circ_0032651	6.99339	30.2029	-1.9528	1.6182e-05	0.001132
novel_circ_0026670	151.893	266.196	-0.80027	1.723e-05	0.0011915
novel_circ_0008545	0.628586	15.0094	-3.1707	1.909e-05	0.0013051
novel_circ_0035876	24.3608	64.8969	-1.3624	1.9506e-05	0.0013185
novel_circ_0019260	237.923	146.214	0.69584	1.9951e-05	0.0013336
novel_circ_0011304	51.2159	18.2995	1.4295	2.0533e-05	0.0013575
novel_circ_0011172	31.4125	8.43221	1.7802	2.1225e-05	0.001388
novel_circ_0002383	77.4412	32.1239	1.2276	2.1718e-05	0.0013899
novel_circ_0032086	11.7288	40.0123	-1.6777	2.1638e-05	0.0013899
novel_circ_0037053	134.257	222.689	-0.72198	2.5628e-05	0.0016229
novel_circ_0032963	38.0324	87.6007	-1.1825	2.6495e-05	0.0016603
novel_circ_0037390	36.7546	86.833	-1.1968	2.7382e-05	0.0016983
novel_circ_0022543	1.37529	16.178	-2.8175	2.9876e-05	0.0018231
novel_circ_0026196	393.332	248.128	0.66368	3.0135e-05	0.0018231
novel_circ_0036213	10.6678	41.0247	-1.8246	3.0304e-05	0.0018231
novel_circ_0027583	14.4793	45.7068	-1.5755	3.1844e-05	0.0018968
novel_circ_0008228	2.69151	20.1828	-2.4571	3.3946e-05	0.0020021
novel_circ_0026158	27.4445	65.5474	-1.226	3.4642e-05	0.0020039
novel_circ_0027332	57.7377	110.453	-0.92147	3.4606e-05	0.0020039
novel_circ_0021591	9.29197	0	3.4375	3.6547e-05	0.002094
novel_circ_0002273	12.4349	0.627041	3.0819	3.9364e-05	0.0022341
novel_circ_0019972	176.232	90.647	0.94673	4.3725e-05	0.0024584
novel_circ_0009257	6.62076	28.3479	-1.9156	5.4361e-05	0.0030281
novel_circ_0031745	9.33085	0	3.3769	5.5826e-05	0.0030812
novel_circ_0019780	33.1423	74.0612	-1.1279	5.6473e-05	0.0030886
novel_circ_0021104	13.6147	41.2361	-1.5179	5.7374e-05	0.0031096
novel_circ_0020131	13.7902	0.986913	2.909	5.7908e-05	0.0031105
novel_circ_0003041	39.7419	13.1372	1.5212	5.8477e-05	0.0031133
novel_circ_0007927	5.6776	25.4115	-1.9781	6.1711e-05	0.0032566
novel_circ_0001460	92.2729	44.7065	1.0301	6.2701e-05	0.0032801
novel_circ_0019194	3.69287	22.5562	-2.2484	6.4632e-05	0.0033485
novel_circ_0025071	1.375	15.0824	-2.7146	6.5524e-05	0.0033485
novel_circ_0038474	31.6657	6.3102	2.1105	6.5678e-05	0.0033485
novel_circ_0031948	0	9.63116	-3.3315	6.6252e-05	0.0033493
novel_circ_0009727	7.91712	29.2136	-1.7693	6.758e-05	0.003388
novel_circ_0000730	190.087	288.223	-0.59872	7.1808e-05	0.0035552
novel_circ_0005641	12.6713	0.808176	2.8753	7.446e-05	0.0035552
novel_circ_0012203	110.718	185.55	-0.73225	7.2584e-05	0.0035552
novel_circ_0027021	27.032	61.5802	-1.1547	7.3919e-05	0.0035552
novel_circ_0029307	8.82081	0	3.3277	7.3538e-05	0.0035552
novel_circ_0029852	45.3798	17.3103	1.3393	7.4e-05	0.0035552
novel_circ_0022195	18.1523	2.55691	2.3705	7.7597e-05	0.0036758
novel_circ_0013389	18.4079	3.0933	2.2599	7.8935e-05	0.0037099
novel_circ_0007487	30.901	71.4687	-1.1681	7.9952e-05	0.0037286
novel_circ_0035590	33.2797	10.3465	1.5948	8.4218e-05	0.0038973
novel_circ_0033626	20.4305	3.45335	2.2174	8.6484e-05	0.0039717
novel_circ_0000758	221.99	334.045	-0.58328	8.933e-05	0.0040713
novel_circ_0033148	21.6485	4.49984	2.0294	9.166e-05	0.0041461
novel_circ_0002370	216.897	124.942	0.78963	9.3776e-05	0.0042101
novel_circ_0023564	0	8.92447	-3.2664	9.4997e-05	0.0042333
novel_circ_0025324	91.3717	46.8396	0.94396	0.00010439	0.0046178
novel_circ_0001527	8.64364	0	3.2671	0.00010637	0.004647
novel_circ_0012667	154.552	89.0428	0.78473	0.0001066	0.004647
novel_circ_0005862	28.1692	6.68125	1.8993	0.0001088	0.0047089
novel_circ_0034094	60.9993	114.121	-0.8965	0.00012171	0.00523
novel_circ_0035610	14.4201	41.1297	-1.4356	0.00012368	0.005277
novel_circ_0037373	10.8639	0.538784	2.9271	0.00012474	0.0052848
novel_circ_0015439	0	9.05463	-3.2202	0.00012815	0.0053912
novel_circ_0020624	20.9623	57.1639	-1.387	0.00012985	0.0054249
novel_circ_0035734	115.14	188.79	-0.7059	0.00013686	0.0056781
novel_circ_0019292	18.0341	2.87043	2.2474	0.00013858	0.0057101
novel_circ_0037007	0	8.46311	-3.1937	0.00014477	0.0058847
novel_circ_0037364	7.79929	0	3.2051	0.00014448	0.0058847
novel_circ_0006887	15.9908	42.47	-1.3386	0.00014938	0.0060312
novel_circ_0032843	12.2972	37.3252	-1.508	0.00015051	0.0060365
novel_circ_0018470	12.3172	0.940561	2.7787	0.00015201	0.0060562
novel_circ_0001648	51.0576	21.0531	1.2204	0.00015667	0.0061602
novel_circ_0038164	12.4748	35.9877	-1.4613	0.00015608	0.0061602
novel_circ_0009955	58.0701	24.4315	1.1931	0.00017221	0.006703
novel_circ_0037795	52.2571	22.0023	1.2036	0.0001727	0.006703
novel_circ_0000022	130.21	213.163	-0.70665	0.00017986	0.006892
novel_circ_0035744	0.628586	11.7462	-2.8528	0.00017917	0.006892
novel_circ_0037370	7.85763	0	3.1673	0.00018143	0.0069083
novel_circ_0003452	2.4357	16.52	-2.32	0.00018434	0.0069749
novel_circ_0021027	0	8.20935	-3.1482	0.0001878	0.0070613
novel_circ_0016063	53.099	20.7877	1.306	0.00019201	0.0071747
novel_circ_0019700	7.93713	0	3.1577	0.00019366	0.0071917
novel_circ_0036225	0	8.05911	-3.1374	0.0001975	0.0072895
novel_circ_0002394	71.0767	33.6076	1.0464	0.00020197	0.0074088
novel_circ_0002428	31.5295	71.0155	-1.1375	0.00021725	0.0079212
novel_circ_0003941	29.6447	62.5912	-1.0506	0.00022923	0.0082889
novel_circ_0033410	17.8773	48.8797	-1.3667	0.00023009	0.0082889
novel_circ_0030740	0	7.96863	-3.1091	0.00023203	0.0083087
novel_circ_0033452	2.23967	15.6833	-2.3696	0.00023444	0.0083455
novel_circ_0001494	41.0581	15.4448	1.3419	0.00023915	0.0084135
novel_circ_0035904	40.2554	13.8905	1.4384	0.00023778	0.0084135
novel_circ_0012736	123.589	194.094	-0.64683	0.00024153	0.0084478
novel_circ_0000038	7.42551	0	3.1091	0.00024661	0.0085759
novel_circ_0018709	18.6823	3.93238	2.0003	0.00025179	0.0087057
novel_circ_0039036	2.61302	16.4295	-2.2789	0.00025671	0.008825
novel_circ_0030712	124.335	66.7902	0.88211	0.0002605	0.0089045
novel_circ_0027472	0	8.19132	-3.0875	0.00026491	0.0090038
novel_circ_0007970	4.55711	22.4308	-2.0265	0.00027147	0.0091532
novel_circ_0028404	0	7.82062	-3.0791	0.00027234	0.0091532
novel_circ_0015113	26.6583	8.01036	1.6252	0.00027623	0.0092321
novel_circ_0027787	17.0136	45.0959	-1.3606	0.00028514	0.0094774
novel_circ_0013705	7.18986	0	3.0738	0.00029724	0.0098253
novel_circ_0002053	30.1748	65.0531	-1.0665	0.00030212	0.009932
novel_circ_0018977	7.11151	0	3.0672	0.00030534	0.0099832
novel_circ_0028361	2.0625	15.1995	-2.3477	0.00030968	0.01007
novel_circ_0001324	10.1167	0.538784	2.7994	0.00031294	0.010122
novel_circ_0030719	68.935	32.49	1.0531	0.0003178	0.010224
novel_circ_0021737	20.1756	47.2857	-1.1774	0.00032012	0.010244
novel_circ_0027400	0	8.64167	-3.0568	0.00032247	0.010265
novel_circ_0031521	38.5051	75.3088	-0.946	0.00034797	0.011018
novel_circ_0011555	0	8.29725	-3.0325	0.00036166	0.011332
novel_circ_0014425	62.3344	109.429	-0.79286	0.00036051	0.011332
novel_circ_0009048	9.66576	29.5975	-1.5197	0.00036853	0.011486
novel_circ_0036130	12.553	1.43522	2.4455	0.00037039	0.011486
novel_circ_0003562	0	7.42985	-3.0168	0.00037709	0.011574
novel_circ_0018370	0	7.41662	-3.0171	0.00037612	0.011574
novel_circ_0019958	0	7.74542	-3.0177	0.00038091	0.011632
novel_circ_0012388	1.68958	13.665	-2.3897	0.00038559	0.011716
novel_circ_0026468	0	7.5071	-3.0096	0.00039359	0.011899
novel_circ_0030870	0	7.29507	-2.9992	0.00041069	0.012353
novel_circ_0007942	4.43957	19.8362	-1.8971	0.00041913	0.012545
novel_circ_0021841	1.11962	11.9141	-2.578	0.00042133	0.012548
novel_circ_0015365	15.913	2.98959	2.0737	0.00043023	0.01275
novel_circ_0031889	4.06637	22.8279	-2.1074	0.00047655	0.014053
novel_circ_0036233	0	7.28201	-2.9679	0.0004877	0.014312
novel_circ_0031505	49.0144	88.9281	-0.84195	0.00050877	0.014858
novel_circ_0023708	1.25717	12.7665	-2.4806	0.00052284	0.015195
novel_circ_0003924	2.63246	16.116	-2.1568	0.00052812	0.015275
novel_circ_0008144	0	7.14483	-2.9415	0.00055319	0.015913
novel_circ_0010165	4.24325	19.7809	-1.9464	0.00055547	0.015913
novel_circ_0004905	0	7.05657	-2.9375	0.00056241	0.01596
novel_circ_0025153	0	7.28424	-2.9408	0.00056242	0.01596
novel_circ_0020219	1.12005	12.738	-2.5842	0.00057604	0.016194
novel_circ_0032411	0	7.40357	-2.9386	0.00057344	0.016194
novel_circ_0035525	6.9542	0	2.9451	0.00058137	0.016268
novel_circ_0021320	69.4477	35.3536	0.95078	0.00060002	0.016712
novel_circ_0000923	0.628586	10.139	-2.6586	0.00061195	0.016885
novel_circ_0014619	72.8643	38.8116	0.88758	0.00061465	0.016885
novel_circ_0037675	13.2415	36.3788	-1.3762	0.00061289	0.016885
novel_circ_0009675	0	6.87784	-2.9165	0.00062266	0.017027
novel_circ_0013043	10.7857	30.3485	-1.4195	0.00063225	0.017211
novel_circ_0010134	0.746412	10.1057	-2.6304	0.00063842	0.017223
novel_circ_0029205	9.84192	0.538784	2.6995	0.00063585	0.017223
novel_circ_0010120	6.9741	24.8901	-1.693	0.00065453	0.017579
novel_circ_0012581	0	7.12716	-2.9065	0.00066266	0.017718
novel_circ_0026389	0	7.06758	-2.9042	0.00066875	0.017802
novel_circ_0030742	3.35957	17.0586	-2.0465	0.00067635	0.017857
novel_circ_0032993	28.4469	60.3443	-1.062	0.00067675	0.017857
novel_circ_0032964	3.1824	15.9944	-2.0113	0.00068487	0.017963
novel_circ_0038935	3.61424	18.3414	-2.0285	0.00068674	0.017963
novel_circ_0012632	6.54212	0	2.906	0.0006899	0.017967
novel_circ_0022063	88.6005	150.058	-0.74742	0.00069742	0.018085
novel_circ_0024934	25.7945	8.38586	1.504	0.00071333	0.018418
novel_circ_0015255	84.5931	47.4226	0.81932	0.00073316	0.018849
novel_circ_0018861	21.1383	47.721	-1.1446	0.0007395	0.018931
novel_circ_0037288	6.48263	0	2.8897	0.00074627	0.019024
novel_circ_0009524	6.93462	23.8767	-1.6172	0.00080621	0.020465
novel_circ_0014336	85.0439	137.879	-0.69331	0.00084182	0.021279
novel_circ_0035776	133.669	210.883	-0.65229	0.0009112	0.022936
novel_circ_0026510	45.3999	18.7327	1.2037	0.00091967	0.022958
novel_circ_0026682	14.2234	35.4513	-1.2637	0.0009165	0.022958
novel_circ_0035379	10.7649	0.986913	2.5209	0.00093763	0.023309
novel_circ_0036415	132.05	77.2146	0.76098	0.00094622	0.023426
novel_circ_0006257	5.99189	0	2.8233	0.0010091	0.024734
novel_circ_0009261	0	6.44276	-2.8164	0.0010042	0.024734
novel_circ_0010129	9.31098	0.538784	2.6224	0.0010114	0.024734
novel_circ_0012652	19.5654	4.09566	1.9592	0.0010179	0.024792
novel_circ_0021842	16.1495	40.9726	-1.2784	0.0010222	0.024797
novel_circ_0024312	46.8748	21.5739	1.0806	0.0010477	0.025314
novel_circ_0018858	50.4879	88.7186	-0.80315	0.0010661	0.025654
novel_circ_0009114	1.68929	12.9252	-2.2752	0.0010823	0.025839
novel_circ_0034000	3.35986	16.7166	-2.0083	0.0010812	0.025839
novel_circ_0008233	0	6.30815	-2.7919	0.0011249	0.026749
novel_circ_0027587	0	6.42953	-2.7916	0.0011315	0.0268
novel_circ_0030499	17.897	40.6045	-1.1451	0.0011382	0.026852
novel_circ_0026063	21.0984	6.20427	1.6223	0.0011684	0.027458
novel_circ_0018468	22.2762	5.99463	1.7058	0.0012056	0.028003
novel_circ_0033157	14.2024	1.91202	2.2828	0.0012015	0.028003
novel_circ_0039338	34.9491	66.6854	-0.91448	0.0012024	0.028003
novel_circ_0007061	0	6.23535	-2.7729	0.0012282	0.028202
novel_circ_0007648	0	6.23535	-2.7729	0.0012282	0.028202
novel_circ_0036094	15.3821	3.31856	1.9169	0.001228	0.028202
novel_circ_0016157	21.3145	46.9768	-1.0847	0.0012724	0.029103
novel_circ_0031820	13.4765	34.9215	-1.3064	0.0012771	0.029103
novel_circ_0006499	9.01685	28.6812	-1.5025	0.001286	0.029134
novel_circ_0011673	30.1357	10.3356	1.4208	0.0012978	0.029134
novel_circ_0023730	20.5293	6.14469	1.5934	0.0012966	0.029134
novel_circ_0037954	13.0442	32.7351	-1.2572	0.0012902	0.029134
novel_circ_0001125	5.81486	0	2.7662	0.0013113	0.029326
novel_circ_0000775	16.7778	39.6819	-1.1981	0.0013279	0.029588
novel_circ_0011810	10.432	35.437	-1.5921	0.0013581	0.030039
novel_circ_0028188	10.6673	29.2007	-1.3739	0.0013548	0.030039
novel_circ_0022516	40.233	73.8826	-0.84711	0.0013794	0.030396
novel_circ_0031114	8.42745	0.538784	2.5421	0.0013952	0.030522
novel_circ_0034007	0	6.12924	-2.7448	0.0013924	0.030522
novel_circ_0036862	42.218	77.9307	-0.86332	0.0014105	0.030745
novel_circ_0010182	0	6.09834	-2.7403	0.0014202	0.030844
novel_circ_0003028	37.2861	16.4007	1.14	0.0014508	0.031395
novel_circ_0001059	58.0127	29.7742	0.93947	0.0014636	0.031558
novel_circ_0002064	5.73636	0	2.7395	0.0014733	0.031654
novel_circ_0034288	5.67745	0	2.7379	0.0014818	0.031723
novel_circ_0003492	5.79557	0	2.7375	0.0014889	0.031763
novel_circ_0020032	16.855	38.5089	-1.1368	0.0015048	0.031989
novel_circ_0000786	144.745	93.7083	0.61623	0.0015264	0.032334
novel_circ_0028788	5.79528	0	2.7311	0.0015326	0.032352
novel_circ_0012475	38.5639	69.8112	-0.83956	0.0015727	0.033082
novel_circ_0034044	53.0818	25.2551	1.0206	0.0015859	0.033243
novel_circ_0006469	2.49534	14.2742	-2.0675	0.0016107	0.033646
novel_circ_0021052	23.5746	7.65511	1.4717	0.0016309	0.033949
novel_circ_0014280	256.348	182.029	0.48933	0.0016539	0.03431
novel_circ_0007057	0	6.17355	-2.7072	0.0016608	0.034334
novel_circ_0026981	5.67716	0	2.7111	0.0016703	0.034413
novel_circ_0037368	75.7096	7.3526	2.4236	0.0016817	0.03453
novel_circ_0023805	8.25143	25.7164	-1.4964	0.0017095	0.03498
novel_circ_0001094	39.1352	15.2062	1.2787	0.0017304	0.035181
novel_circ_0008285	22.7292	6.93759	1.5354	0.0017368	0.035181
novel_circ_0013588	0	6.12942	-2.6977	0.0017315	0.035181
novel_circ_0001879	0	5.92183	-2.6907	0.0017721	0.035658
novel_circ_0019193	10.6675	28.6259	-1.3332	0.0017722	0.035658
novel_circ_0015344	2.61302	13.8106	-2.0204	0.0018431	0.036959
novel_circ_0031832	8.40815	28.3441	-1.6069	0.0019192	0.038231
novel_circ_0034197	0.628586	8.65748	-2.4513	0.0019146	0.038231
novel_circ_0027082	28.9761	55.8836	-0.91698	0.0019321	0.038319
novel_circ_0032965	0.7467	8.88274	-2.4401	0.0019363	0.038319
novel_circ_0010806	14.4198	2.95869	1.9198	0.0019561	0.038342
novel_circ_0031066	12.1608	1.61635	2.1932	0.0019497	0.038342
novel_circ_0037117	6.97424	22.8635	-1.5776	0.0019566	0.038342
novel_circ_0035712	0.746412	8.73028	-2.4301	0.0019738	0.038553
novel_circ_0030989	0.942879	9.80545	-2.3429	0.0020325	0.039568
novel_circ_0032068	12.3174	2.06226	2.0764	0.0020389	0.039568
novel_circ_0021244	0	5.89075	-2.6556	0.0020641	0.039929
novel_circ_0010308	0	6.04338	-2.6554	0.0020814	0.040045
novel_circ_0030393	8.05467	24.4934	-1.4785	0.0020835	0.040045
novel_circ_0003188	8.17221	25.0185	-1.4844	0.002105	0.040202
novel_circ_0021417	0	5.77159	-2.6507	0.0021018	0.040202
novel_circ_0033411	129.522	188.079	-0.53497	0.0021121	0.04021
novel_circ_0016861	0	5.69656	-2.6464	0.0021372	0.040559
novel_circ_0016547	0	6.08067	-2.6463	0.0021634	0.040928
novel_circ_0027334	25.3218	52.5034	-1.0236	0.0022102	0.041681
novel_circ_0016902	5.3633	0	2.6423	0.0022304	0.041844
novel_circ_0021532	19.9978	43.8745	-1.075	0.0022327	0.041844
novel_circ_0015256	24.7333	9.06148	1.3514	0.0022821	0.042638
novel_circ_0000716	5.30425	0	2.6357	0.0022918	0.042685
novel_circ_0024929	6.5617	21.2782	-1.5298	0.0022997	0.0427
novel_circ_0008832	10.844	1.47935	2.1879	0.0023157	0.042866
novel_circ_0034040	5.3041	0	2.6308	0.0023395	0.043173
novel_circ_0011826	18.1711	5.18868	1.6248	0.0023572	0.043332
novel_circ_0038013	38.3078	17.2219	1.1078	0.0023625	0.043332
novel_circ_0021928	68.5415	37.8822	0.82727	0.0024174	0.044115
novel_circ_0036540	18.388	5.0982	1.651	0.0024199	0.044115
novel_circ_0016720	21.7276	44.1615	-0.98616	0.0024555	0.044629
novel_circ_0017618	20.5086	6.36773	1.5394	0.0024661	0.044688
novel_circ_0039283	1.86675	12.1106	-2.1368	0.002507	0.045292
novel_circ_0010394	11.4734	28.9157	-1.2683	0.0025405	0.045759
novel_circ_0028451	40.3902	72.1688	-0.81184	0.0026303	0.047235
novel_circ_0009381	14.2829	34.2415	-1.207	0.0026895	0.048155
novel_circ_0016091	6.24698	20.0307	-1.5166	0.0027324	0.048674
novel_circ_0016592	54.1036	89.0534	-0.70777	0.0027347	0.048674
novel_circ_0012622	0	5.48675	-2.5857	0.0027528	0.048852
novel_circ_0038213	0	5.49998	-2.5823	0.0027935	0.049429
novel_circ_0024565	47.0326	83.8987	-0.82316	0.0028083	0.049544
F45 vs F120
ID	F45_readcount	F120_readcount	log2FoldChange	pval	padj
novel_circ_0026466	15.7334	673.26	-5.3578	4.6047e-72	3.4996e-68
novel_circ_0031909	103.908	662.689	-2.6616	6.2794e-70	2.3862e-66
novel_circ_0005422	99.1918	601.107	-2.5952	6.031e-59	1.5279e-55
novel_circ_0004430	22.752	466.784	-4.3135	9.3771e-56	1.7817e-52
novel_circ_0005428	108.374	622.005	-2.5172	4.2375e-52	6.4409e-49
novel_circ_0009734	109.806	805.611	-2.8632	1.6453e-46	2.084e-43
novel_circ_0031772	13.2616	338.583	-4.5678	1.4205e-34	1.5423e-31
novel_circ_0030884	44.2925	276.328	-2.6271	1.0258e-29	9.7455e-27
novel_circ_0031908	302.728	874.439	-1.5253	2.3726e-29	2.0035e-26
novel_circ_0022920	32.2664	206.008	-2.6447	3.3778e-25	2.5671e-22
novel_circ_0012736	155.881	460.31	-1.5585	9.132e-25	6.3094e-22
novel_circ_0009260	10.6965	142.445	-3.6623	9.1503e-24	5.7952e-21
novel_circ_0034798	28.5254	213.664	-2.8585	1.5257e-23	8.9192e-21
novel_circ_0037390	46.373	316.37	-2.7252	1.7747e-23	9.6342e-21
novel_circ_0017372	0	417.097	-8.8396	3.5127e-23	1.7798e-20
novel_circ_0035876	30.7712	216.899	-2.7777	3.7566e-23	1.7844e-20
novel_circ_0000758	280.052	702.224	-1.32	5.4907e-22	2.4547e-19
novel_circ_0035206	7.62788	138.636	-4.0759	7.717e-22	3.2583e-19
novel_circ_0030919	1037.71	2282.23	-1.1347	2.676e-21	1.0704e-18
novel_circ_0007487	38.9444	365.539	-3.1716	3.7214e-21	1.4141e-18
novel_circ_0009259	18.005	159.114	-3.1043	4.6138e-21	1.6697e-18
novel_circ_0023857	2.36145	139.562	-5.5836	6.819e-21	2.3557e-18
novel_circ_0019172	54.4144	233.45	-2.0848	8.2314e-21	2.6066e-18
novel_circ_0026814	0	305.04	-8.4619	8.0408e-21	2.6066e-18
novel_circ_0002053	38.0825	189.496	-2.2827	9.2741e-21	2.8193e-18
novel_circ_0037368	95.4571	1.83156	5.3375	9.9156e-21	2.8984e-18
novel_circ_0037053	169.343	530.035	-1.6397	2.485e-20	6.9947e-18
novel_circ_0019698	215.66	57.5254	1.8991	9.9233e-20	2.6935e-17
novel_circ_0032086	14.8048	128.475	-3.072	1.2302e-19	3.224e-17
novel_circ_0036022	11.0158	119.64	-3.3518	4.2707e-18	1.0819e-15
novel_circ_0015579	14.9524	134.321	-3.1216	4.5929e-18	1.126e-15
novel_circ_0007927	7.16091	97.3592	-3.6647	7.8633e-18	1.8675e-15
novel_circ_0036743	8.27185	106.289	-3.5596	5.0157e-17	1.1551e-14
novel_circ_0014720	16.9448	122.647	-2.807	2.0643e-16	4.6144e-14
novel_circ_0032768	10.5595	97.0846	-3.1142	3.6126e-15	7.8444e-13
novel_circ_0026196	496.1	209	1.243	7.7866e-15	1.6438e-12
novel_circ_0012579	62.7664	228.879	-1.8595	1.214e-14	2.4935e-12
novel_circ_0021227	237.416	773.39	-1.6944	1.7575e-14	3.515e-12
novel_circ_0037954	16.4405	134.486	-2.9592	2.3627e-14	4.6042e-12
novel_circ_0013418	466.427	115.085	1.9968	3.4985e-14	6.5874e-12
novel_circ_0022539	15.0343	96.18	-2.6248	3.5537e-14	6.5874e-12
novel_circ_0013409	141.101	28.7045	2.2584	9.9586e-14	1.802e-11
novel_circ_0036802	46.6327	185.592	-1.9763	1.178e-13	2.0821e-11
novel_circ_0034144	47.1575	165.754	-1.8048	1.5995e-12	2.7628e-10
novel_circ_0033796	46.6211	2.45077	4.0392	2.1478e-12	3.6274e-10
novel_circ_0009727	9.97334	78.0575	-2.9045	3.6877e-12	6.0928e-10
novel_circ_0007959	39.0127	167.836	-2.0876	1.0348e-11	1.6734e-09
novel_circ_0018914	20.8415	98.8659	-2.2092	1.0951e-11	1.7339e-09
novel_circ_0030772	48.0852	2.73493	3.8637	2.8695e-11	4.4506e-09
novel_circ_0032651	8.81263	81.1024	-3.0827	3.0032e-11	4.5649e-09
novel_circ_0001460	116.461	32.7672	1.8117	4.2302e-11	6.3038e-09
novel_circ_0033446	5.43537	60.0201	-3.3371	6.5522e-11	9.5763e-09
novel_circ_0038929	12.5065	76.0233	-2.5456	6.763e-11	9.6978e-09
novel_circ_0024929	8.29316	66.0445	-2.883	8.294e-11	1.1673e-08
novel_circ_0002428	39.736	138.558	-1.7775	9.6015e-11	1.3268e-08
novel_circ_0006431	2.82309	54.2584	-4.03	1.4487e-10	1.9661e-08
novel_circ_0014966	75.383	193.011	-1.3474	1.9719e-10	2.6292e-08
novel_circ_0030719	86.8801	20.6928	2.0301	2.1277e-10	2.788e-08
novel_circ_0003041	50.0784	6.28094	2.8979	2.8058e-10	3.6143e-08
novel_circ_0026682	17.9365	83.787	-2.1888	4.1295e-10	5.2307e-08
novel_circ_0037374	48.481	2.3114	4.0451	4.2597e-10	5.3071e-08
novel_circ_0014336	107.197	250.342	-1.2204	4.3953e-10	5.3877e-08
novel_circ_0008081	5.63552	60.5021	-3.3154	5.3317e-10	6.4319e-08
novel_circ_0013660	249.114	509.08	-1.0244	6.1919e-10	7.3529e-08
novel_circ_0003042	38.3955	3.10086	3.4393	6.4283e-10	7.5162e-08
novel_circ_0030268	191.319	48.0478	1.969	6.7297e-10	7.7494e-08
novel_circ_0031099	17.4518	84.2443	-2.2115	8.5285e-10	9.6741e-08
novel_circ_0002383	97.7161	30.3527	1.6691	1.0885e-09	1.2165e-07
novel_circ_0021087	3.55687	86.2524	-4.2118	1.2339e-09	1.359e-07
novel_circ_0008228	3.40923	50.7255	-3.618	1.2625e-09	1.3707e-07
novel_circ_0027332	72.8286	181.311	-1.3073	1.4362e-09	1.5373e-07
novel_circ_0019194	4.65715	55.7731	-3.3541	1.9226e-09	2.0294e-07
novel_circ_0027787	21.448	96.9589	-2.1509	2.2972e-09	2.3916e-07
novel_circ_0019972	222.183	87.8364	1.3288	2.3876e-09	2.4521e-07
novel_circ_0019780	41.8208	122.903	-1.5418	2.5103e-09	2.5438e-07
novel_circ_0026021	0	45.2108	-6.0768	2.5978e-09	2.5978e-07
novel_circ_0017340	0	44.076	-6.0447	3.3705e-09	3.3267e-07
novel_circ_0002394	89.7111	24.0273	1.8801	3.6671e-09	3.573e-07
novel_circ_0018198	0.933925	47.8626	-4.9055	4.1366e-09	3.9795e-07
novel_circ_0006950	38.2301	133.137	-1.77	4.2668e-09	4.0535e-07
novel_circ_0024312	59.1587	11.6385	2.2947	6.3749e-09	5.9814e-07
novel_circ_0001878	14.7568	84.8135	-2.4565	6.9637e-09	6.4542e-07
novel_circ_0015212	10.6173	61.1163	-2.4482	1.2104e-08	1.0956e-06
novel_circ_0026158	34.5878	114.047	-1.7065	1.2109e-08	1.0956e-06
novel_circ_0033411	163.394	313.898	-0.93977	1.3733e-08	1.2279e-06
novel_circ_0027226	2.19783	44.9963	-3.9615	1.7775e-08	1.5708e-06
novel_circ_0031505	61.8209	150.839	-1.2754	1.8172e-08	1.5875e-06
novel_circ_0035076	15.7343	89.2295	-2.406	1.8711e-08	1.6033e-06
novel_circ_0037371	32.4239	0.6539	4.751	1.8776e-08	1.6033e-06
novel_circ_0022942	7.69637	51.8242	-2.6688	2.014e-08	1.7007e-06
novel_circ_0001454	112.587	38.5706	1.5253	2.0879e-08	1.7438e-06
novel_circ_0037675	16.734	80.5039	-2.2053	2.1407e-08	1.7684e-06
novel_circ_0009381	18.0263	76.8382	-2.0583	2.4882e-08	2.0334e-06
novel_circ_0031895	11.2373	61.8666	-2.3999	2.9734e-08	2.404e-06
novel_circ_0037052	6.76777	54.5566	-2.8922	3.4433e-08	2.7546e-06
novel_circ_0038580	26.5437	87.4397	-1.694	3.5054e-08	2.7751e-06
novel_circ_0027134	37.4225	5.09947	2.7693	4.2546e-08	3.3335e-06
novel_circ_0000022	164.275	299.938	-0.86541	4.803e-08	3.7248e-06
novel_circ_0022543	1.74152	36.7202	-3.9521	4.9723e-08	3.8172e-06
novel_circ_0011304	64.5745	14.6668	2.0877	5.1602e-08	3.9217e-06
novel_circ_0009375	72.2612	170.496	-1.2289	5.3001e-08	3.962e-06
novel_circ_0023581	212.204	106.664	0.98731	5.3174e-08	3.962e-06
novel_circ_0019260	300.18	168.608	0.83106	5.4376e-08	4.0122e-06
novel_circ_0003955	32.5964	3.62843	3.0162	6.0841e-08	4.4461e-06
novel_circ_0006630	10.33	60.5776	-2.4766	6.392e-08	4.6266e-06
novel_circ_0002370	273.694	121.913	1.1618	9.1656e-08	6.5716e-06
novel_circ_0031521	48.5672	122.89	-1.3304	9.8108e-08	6.9684e-06
novel_circ_0038013	48.2738	4.45161	3.2156	1.0486e-07	7.3788e-06
novel_circ_0028880	0	31.1285	-5.5925	1.0627e-07	7.4095e-06
novel_circ_0011473	11.4934	57.6056	-2.2538	1.1e-07	7.5997e-06
novel_circ_0000078	10.121	61.08	-2.5268	1.1648e-07	7.9755e-06
novel_circ_0003040	33.3267	3.62843	3.0323	1.2848e-07	8.7181e-06
novel_circ_0008516	4.55396	41.2412	-3.0251	1.4333e-07	9.6398e-06
novel_circ_0009257	8.36698	49.5068	-2.4682	1.5963e-07	1.0642e-05
novel_circ_0027575	119.458	345.913	-1.5169	2.0555e-07	1.3584e-05
novel_circ_0015746	18.5645	0	5.5642	2.1788e-07	1.4272e-05
novel_circ_0037375	23.9421	0.871867	4.1265	2.1972e-07	1.4272e-05
novel_circ_0011123	46.1319	115.997	-1.3163	2.5413e-07	1.6367e-05
novel_circ_0034405	8.70411	52.3632	-2.5141	2.6205e-07	1.6736e-05
novel_circ_0032963	47.8771	146.735	-1.5992	2.7939e-07	1.7694e-05
novel_circ_0035590	42.0084	8.20032	2.2883	2.8535e-07	1.7923e-05
novel_circ_0032411	0	29.1073	-5.4589	3.0216e-07	1.8823e-05
novel_circ_0005639	42.3874	8.5723	2.2301	3.3764e-07	2.0863e-05
novel_circ_0003055	7.74705	50.1336	-2.5615	3.7103e-07	2.2559e-05
novel_circ_0012388	2.14	34.4553	-3.6117	3.6992e-07	2.2559e-05
novel_circ_0034725	81.4322	167.77	-1.0386	4.5731e-07	2.7584e-05
novel_circ_0016466	16.8843	0	5.4264	5.6515e-07	3.382e-05
novel_circ_0015255	106.732	37.7378	1.4784	6.7984e-07	4.0365e-05
novel_circ_0004643	27.9552	81.7321	-1.5242	7.8922e-07	4.6497e-05
novel_circ_0022768	103.703	42.5519	1.2706	8.2047e-07	4.7966e-05
novel_circ_0021417	0	24.6427	-5.275	9.4041e-07	5.4558e-05
novel_circ_0021239	0.944581	27.229	-4.1821	9.9889e-07	5.7512e-05
novel_circ_0017935	27.1636	82.6037	-1.5835	1.0194e-06	5.7819e-05
novel_circ_0039338	44.0764	107.553	-1.2754	1.0174e-06	5.7819e-05
novel_circ_0027170	70.5187	185.729	-1.3743	1.1723e-06	6.5997e-05
novel_circ_0024565	59.3348	158.578	-1.4052	1.1814e-06	6.6018e-05
novel_circ_0026465	0	24.7715	-5.2371	1.3155e-06	7.2976e-05
novel_circ_0026027	0	23.4927	-5.2025	1.5017e-06	8.2704e-05
novel_circ_0013389	23.2189	1.08983	3.8216	1.599e-06	8.7425e-05
novel_circ_0036064	14.5095	0	5.2413	1.7393e-06	9.4417e-05
novel_circ_0034094	76.8934	175.106	-1.1842	1.7744e-06	9.5642e-05
novel_circ_0017028	127.98	240.049	-0.90141	2.0256e-06	0.00010691
novel_circ_0033434	1.99236	32.211	-3.5192	2.0245e-06	0.00010691
novel_circ_0036029	19.3668	64.5118	-1.696	2.0126e-06	0.00010691
novel_circ_0037007	0	22.2905	-5.148	2.0451e-06	0.00010719
novel_circ_0007105	0	23.1732	-5.1544	2.1456e-06	0.00011169
novel_circ_0027021	34.1031	92.8739	-1.422	2.2565e-06	0.00011666
novel_circ_0005982	75.061	169.88	-1.1703	2.3022e-06	0.00011822
novel_circ_0027380	26.2875	78.0569	-1.5462	2.4094e-06	0.0001229
novel_circ_0018567	86.5475	180.901	-1.0586	2.4335e-06	0.0001233
novel_circ_0030712	156.794	79.7726	0.96593	2.5035e-06	0.00012601
novel_circ_0037373	13.7072	0	5.1711	2.6229e-06	0.00013115
novel_circ_0020522	0	20.9585	-5.0946	2.6921e-06	0.00013373
novel_circ_0013608	105.597	232.527	-1.1279	2.789e-06	0.00013764
novel_circ_0028361	2.5963	31.3175	-3.2638	2.8442e-06	0.00013946
novel_circ_0013043	13.5987	60.6151	-2.0988	2.8909e-06	0.00014084
novel_circ_0026468	0	20.8739	-5.0719	3.1762e-06	0.00015375
novel_circ_0010181	0.944581	24.7041	-4.0417	3.2074e-06	0.00015428
novel_circ_0011826	22.9023	2.09725	3.1575	3.2797e-06	0.00015623
novel_circ_0012974	13.9393	0	5.1454	3.2891e-06	0.00015623
novel_circ_0016863	14.8626	59.602	-1.9549	3.6357e-06	0.00017163
novel_circ_0035610	18.2033	62.2723	-1.7363	4.006e-06	0.00018793
novel_circ_0020131	17.3585	0.435934	4.2685	4.157e-06	0.00019382
novel_circ_0021052	29.7146	4.17446	2.6512	4.2017e-06	0.00019471
novel_circ_0004024	17.5728	58.6159	-1.6938	4.3074e-06	0.0001984
novel_circ_0035734	145.228	251.38	-0.78558	4.4172e-06	0.00020223
novel_circ_0002885	12.9156	58.572	-2.1075	5.1768e-06	0.00023559
novel_circ_0016355	17.1449	58.4781	-1.7419	5.2353e-06	0.00023683
novel_circ_0015275	0	19.2288	-4.9648	5.943e-06	0.00026726
novel_circ_0000704	0	18.6557	-4.9536	6.0457e-06	0.0002687
novel_circ_0021027	0	19.6421	-4.9698	6.0446e-06	0.0002687
novel_circ_0023851	19.2564	1.16143	3.5686	6.1323e-06	0.00027096
novel_circ_0003681	5.12411	37.5186	-2.6734	6.2038e-06	0.00027254
novel_circ_0037011	13.8833	74.2627	-2.334	6.249e-06	0.00027294
novel_circ_0005817	35.4408	7.78443	2.1203	6.2852e-06	0.00027296
novel_circ_0026035	0	21.2456	-4.9872	6.3274e-06	0.00027323
novel_circ_0016561	0	18.5695	-4.9415	6.5354e-06	0.00027923
novel_circ_0030870	0	18.4979	-4.9404	6.5398e-06	0.00027923
novel_circ_0000761	22.6043	68.565	-1.5711	7.0313e-06	0.00029853
novel_circ_0024934	32.5652	6.36336	2.2516	7.8345e-06	0.00033079
novel_circ_0010586	27.0845	4.24605	2.5225	7.9469e-06	0.00033368
novel_circ_0010806	18.1927	1.17766	3.4956	8.0735e-06	0.00033714
novel_circ_0034211	0	18.146	-4.904	8.1918e-06	0.00034021
novel_circ_0022953	48.7602	107.647	-1.1317	8.4254e-06	0.000348
novel_circ_0017933	21.256	63.8312	-1.5552	8.5311e-06	0.00035047
novel_circ_0026424	65.3261	21.9306	1.5488	8.7986e-06	0.00035951
novel_circ_0002098	41.4552	108.945	-1.3659	9.3607e-06	0.00037841
novel_circ_0008375	1.73087	24.131	-3.3731	9.3386e-06	0.00037841
novel_circ_0018375	1.41687	23.7275	-3.6074	9.5008e-06	0.00038204
novel_circ_0008233	0	19.0411	-4.8926	9.8622e-06	0.00039242
novel_circ_0010165	5.34557	32.5232	-2.4729	9.821e-06	0.00039242
novel_circ_0018468	28.1225	3.08463	2.9493	1.0654e-05	0.00042173
novel_circ_0025153	0	17.4243	-4.8513	1.0988e-05	0.0004327
novel_circ_0033452	2.81776	27.6347	-3.0646	1.1479e-05	0.00044971
novel_circ_0011803	28.3831	89.0173	-1.6083	1.2114e-05	0.00047215
novel_circ_0008254	83.7732	25.8276	1.6486	1.2769e-05	0.00049514
novel_circ_0023805	10.4385	48.0558	-2.1073	1.3074e-05	0.00050439
novel_circ_0007023	11.1003	44.2593	-1.9355	1.4279e-05	0.00054809
novel_circ_0037995	107.241	43.9796	1.2673	1.4388e-05	0.00054947
novel_circ_0010659	47.3281	11.6547	1.963	1.5165e-05	0.00057626
novel_circ_0032993	35.8731	88.6364	-1.2948	1.6361e-05	0.00061861
novel_circ_0023564	0	16.4808	-4.7715	1.7181e-05	0.00064386
novel_circ_0031011	0.796943	20.9038	-3.8339	1.7198e-05	0.00064386
novel_circ_0025071	1.73087	23.0596	-3.3055	1.7831e-05	0.00066118
novel_circ_0025690	48.8546	109.933	-1.1594	1.7834e-05	0.00066118
novel_circ_0017566	40.0579	97.9218	-1.2764	1.7922e-05	0.00066119
novel_circ_0012203	139.629	262.345	-0.90248	1.8442e-05	0.00067711
novel_circ_0035955	16.2901	56.0073	-1.7483	1.9209e-05	0.00070186
novel_circ_0011673	37.9864	8.71485	2.0356	1.9657e-05	0.00071479
novel_circ_0034598	0	15.8514	-4.7374	2.0212e-05	0.00073147
novel_circ_0009675	0	16.0093	-4.7363	2.0807e-05	0.00074944
novel_circ_0031745	11.7896	0	4.8187	2.315e-05	0.00082989
novel_circ_0017841	8.11082	38.378	-2.1593	2.4358e-05	0.00086174
novel_circ_0023585	43.2244	12.6004	1.7293	2.419e-05	0.00086174
novel_circ_0024086	0.933925	19.687	-3.7375	2.4378e-05	0.00086174
novel_circ_0029307	11.1563	0	4.7885	2.5572e-05	0.00089975
novel_circ_0001494	51.835	16.527	1.6169	2.811e-05	0.0009845
novel_circ_0030976	16.4618	1.13756	3.3594	2.8385e-05	0.00098958
novel_circ_0032634	1.41687	22.5152	-3.5053	2.9856e-05	0.0010361
novel_circ_0022788	11.4863	0	4.7631	3.1237e-05	0.0010791
novel_circ_0025629	17.1556	60.3717	-1.7718	3.1626e-05	0.0010876
novel_circ_0038474	39.881	7.0774	2.3593	3.2004e-05	0.0010956
novel_circ_0026629	0	14.5675	-4.6341	3.4224e-05	0.0011664
novel_circ_0000192	16.3195	1.16143	3.3368	3.4658e-05	0.0011734
novel_circ_0009261	0	14.9904	-4.6406	3.474e-05	0.0011734
novel_circ_0006763	0.944581	19.673	-3.7126	3.5058e-05	0.0011789
novel_circ_0030467	19.6549	59.8467	-1.5617	3.5608e-05	0.0011922
novel_circ_0001527	10.9348	0	4.7132	3.9417e-05	0.0013139
novel_circ_0006351	1.41687	21.2659	-3.4349	4.1124e-05	0.0013648
novel_circ_0002320	0	14.2655	-4.5963	4.2152e-05	0.0013929
novel_circ_0011932	9.0688	54.491	-2.4256	4.3231e-05	0.0014223
novel_circ_0012351	0.796943	18.2783	-3.6658	4.4903e-05	0.001471
novel_circ_0011883	38.9496	101.619	-1.37	4.5568e-05	0.0014863
novel_circ_0015390	6.29015	34.7802	-2.3386	4.6898e-05	0.0015103
novel_circ_0025715	0	14.0616	-4.5759	4.6547e-05	0.0015103
novel_circ_0038846	0	13.9683	-4.5741	4.6812e-05	0.0015103
novel_circ_0011652	10.5861	0	4.6711	4.7737e-05	0.0015308
novel_circ_0012635	19.2476	1.20916	3.4556	4.954e-05	0.001582
novel_circ_0003210	0.944581	18.3315	-3.6292	5.1399e-05	0.001631
novel_circ_0012581	0	14.074	-4.5599	5.1577e-05	0.001631
novel_circ_0038180	0	13.8296	-4.5553	5.1719e-05	0.001631
novel_circ_0037370	9.88354	0	4.6376	5.2624e-05	0.0016527
novel_circ_0028188	13.4404	45.2747	-1.7097	5.3083e-05	0.0016602
novel_circ_0025118	0	14.8726	-4.5673	5.3848e-05	0.0016772
novel_circ_0016376	5.41939	30.3133	-2.3566	5.5986e-05	0.0017367
novel_circ_0013108	9.21643	0	4.6084	5.7088e-05	0.0017637
novel_circ_0009048	12.1872	42.8376	-1.7721	5.7591e-05	0.001772
novel_circ_0026976	45.6899	107.039	-1.2208	5.8426e-05	0.0017761
novel_circ_0029871	0	14.6143	-4.5505	5.8385e-05	0.0017761
novel_circ_0039059	26.847	3.30418	2.8046	5.8394e-05	0.0017761
novel_circ_0017328	48.2648	15.5488	1.6039	5.9511e-05	0.0018019
novel_circ_0019700	10.04	0	4.6139	6.2078e-05	0.0018722
novel_circ_0021313	9.23242	0	4.5912	6.3243e-05	0.0018998
novel_circ_0021104	17.2009	53.4572	-1.5917	6.5761e-05	0.0019677
novel_circ_0016592	68.2346	133.689	-0.96399	6.8068e-05	0.0020287
novel_circ_0021244	0	14.2238	-4.5145	6.9843e-05	0.0020735
novel_circ_0018378	3.08458	24.389	-2.7324	7.3719e-05	0.00218
novel_circ_0022195	22.8783	3.45278	2.516	7.4067e-05	0.0021818
novel_circ_0020670	421.211	283.183	0.57162	7.7117e-05	0.0022629
novel_circ_0021898	75.9158	148.995	-0.96653	8.0588e-05	0.0023557
novel_circ_0010394	14.4748	48.2839	-1.7002	8.3385e-05	0.0024281
novel_circ_0018382	5.16323	32.527	-2.514	8.4659e-05	0.0024557
novel_circ_0016091	7.87871	33.761	-1.9989	8.6274e-05	0.0024931
novel_circ_0002626	23.2821	4.09586	2.3565	9.4941e-05	0.0027228
novel_circ_0034179	39.108	6.04897	2.497	9.4941e-05	0.0027228
novel_circ_0007255	13.396	0.435934	3.8458	9.6746e-05	0.0027642
novel_circ_0019050	8.76545	0	4.4938	0.00010251	0.0029179
novel_circ_0009493	25.4888	66.9333	-1.3614	0.00010537	0.0029782
novel_circ_0026080	22.9503	3.71625	2.471	0.00010541	0.0029782
novel_circ_0008488	14.5905	0.95969	3.3569	0.00011627	0.00325
novel_circ_0011278	52.9291	20.2585	1.3641	0.00011632	0.00325
novel_circ_0027334	31.8751	86.374	-1.4145	0.00011599	0.00325
novel_circ_0034809	16.6148	1.51113	3.0866	0.00012321	0.00343
novel_circ_0003402	0.796943	16.4646	-3.5113	0.00012499	0.0034669
novel_circ_0034757	10.5141	39.5236	-1.8605	0.00012567	0.0034732
novel_circ_0002734	5.7547	30.8214	-2.2794	0.00012683	0.0034925
novel_circ_0008376	0	12.4356	-4.3747	0.00012831	0.0035077
novel_circ_0034197	0.796943	16.6339	-3.5184	0.00012827	0.0035077
novel_circ_0026024	0	12.25	-4.369	0.00012952	0.003528
novel_circ_0013791	8.73349	0	4.4411	0.00013552	0.0036773
novel_circ_0036179	8.10549	33.9404	-1.9843	0.00013596	0.0036773
novel_circ_0015217	8.02635	0	4.4175	0.000139	0.0037462
novel_circ_0010899	217.626	363.076	-0.7345	0.00014215	0.0038175
novel_circ_0019788	0	12.2854	-4.3526	0.00014404	0.0038546
novel_circ_0006826	29.1578	69.6946	-1.2441	0.00014587	0.0038899
novel_circ_0008144	0	11.5669	-4.3328	0.00014704	0.0039074
novel_circ_0027400	0	11.7556	-4.334	0.00015013	0.0039757
novel_circ_0030709	61.1538	25.3742	1.2548	0.00015108	0.0039868
novel_circ_0034044	66.9929	29.072	1.1864	0.00015332	0.0040181
novel_circ_0039036	3.29005	23.5795	-2.6481	0.00015325	0.0040181
novel_circ_0006499	11.4018	48.563	-1.9725	0.00015487	0.0040448
novel_circ_0012632	8.24248	0	4.3852	0.00016859	0.0043878
novel_circ_0000034	19.5091	3.01685	2.4759	0.00017028	0.0044169
novel_circ_0002956	0	15.125	-4.3655	0.00017244	0.0044576
novel_circ_0035525	8.80016	0	4.3907	0.00017842	0.0045965
novel_circ_0013388	7.89469	0	4.3586	0.00018659	0.0047686
novel_circ_0018470	15.5519	1.35553	3.0587	0.00018602	0.0047686
novel_circ_0035842	11.4115	43.2697	-1.8649	0.00018698	0.0047686
novel_circ_0027543	3.30603	30.2837	-2.8928	0.00018795	0.0047774
novel_circ_0031031	11.8625	42.374	-1.786	0.00019046	0.0048249
novel_circ_0003007	0	11.1147	-4.2736	0.00019333	0.0048502
novel_circ_0014729	6.90475	31.68	-2.1078	0.00019248	0.0048502
novel_circ_0014916	5.82319	27.0816	-2.1087	0.00019337	0.0048502
novel_circ_0022350	7.80489	0	4.3438	0.00019951	0.0049855
novel_circ_0026233	0	11.1217	-4.2682	0.00020008	0.0049855
novel_circ_0007646	13.1371	0.6539	3.492	0.000201	0.0049922
novel_circ_0016063	66.9584	26.4688	1.3187	0.00020266	0.0050171
novel_circ_0002395	32.1632	8.94427	1.7672	0.00020898	0.0051443
novel_circ_0027082	36.5411	80.9185	-1.1248	0.00020916	0.0051443
novel_circ_0009955	73.2245	29.7825	1.2706	0.00021351	0.0052345
novel_circ_0037997	39.2378	13.5801	1.4913	0.00021541	0.005264
novel_circ_0031770	0	11.55	-4.261	0.00021837	0.0053192
novel_circ_0000730	239.677	348.597	-0.54064	0.00021997	0.005341
novel_circ_0000786	182.487	111.133	0.71264	0.00022072	0.0053421
novel_circ_0033903	53.7598	104.862	-0.95343	0.00022397	0.0054036
novel_circ_0026171	20.6645	2.47846	2.7739	0.00022604	0.0054363
novel_circ_0015396	3.53023	24.1943	-2.5459	0.00022785	0.0054627
novel_circ_0013319	56.663	21.0756	1.3887	0.0002287	0.0054657
novel_circ_0028737	15.728	46.4304	-1.5283	0.00023472	0.0055921
novel_circ_0024099	1.99236	23.2171	-3.0214	0.00023714	0.0056321
novel_circ_0008210	16.3533	49.2497	-1.5614	0.00024137	0.0056969
novel_circ_0015113	33.6201	10.4277	1.6313	0.00024116	0.0056969
novel_circ_0028404	0	11.0285	-4.2264	0.00024622	0.0057934
novel_circ_0010308	0	10.695	-4.2183	0.00024764	0.0058087
novel_circ_0010160	9.8942	36.2938	-1.8129	0.00025093	0.0058678
novel_circ_0023683	85.794	161.992	-0.9107	0.00025311	0.0059006
novel_circ_0000923	0.796943	14.9573	-3.383	0.00025568	0.0059425
novel_circ_0018034	10.4412	0	4.3354	0.00026804	0.0061943
novel_circ_0033517	81.2489	150.516	-0.88331	0.00026815	0.0061943
novel_circ_0015741	15.9317	1.08983	3.2349	0.00027023	0.0062236
novel_circ_0039324	0	11.5045	-4.2125	0.00028078	0.0064469
novel_circ_0011680	12.2904	0.725495	3.3833	0.00029133	0.006649
novel_circ_0034288	7.15559	0	4.2497	0.00029056	0.006649
novel_circ_0033003	0	10.4608	-4.1769	0.00029962	0.0067996
novel_circ_0037795	65.9505	25.3809	1.3414	0.00029972	0.0067996
novel_circ_0012248	0	10.4016	-4.1739	0.00030235	0.0068389
novel_circ_0008996	7.22408	0	4.2422	0.00030362	0.0068472
novel_circ_0001324	12.7467	0.725495	3.4069	0.00030516	0.0068616
novel_circ_0009232	0	10.2413	-4.1663	0.00030971	0.0068836
novel_circ_0015516	7.08177	0	4.2355	0.00030926	0.0068836
novel_circ_0023730	25.8837	5.70723	2.0802	0.00030976	0.0068836
novel_circ_0035882	0	10.1935	-4.1657	0.00030916	0.0068836
novel_circ_0003492	7.30322	0	4.2301	0.00032436	0.0071794
novel_circ_0008374	0	10.2352	-4.156	0.00032496	0.0071794
novel_circ_0029166	23.3853	5.44758	1.9917	0.0003308	0.0072873
novel_circ_0034561	32.6071	10.3453	1.6087	0.0003326	0.0073058
novel_circ_0023728	7.09775	0	4.2118	0.00034703	0.0075789
novel_circ_0032723	7.3326	0	4.2194	0.00034657	0.0075789
novel_circ_0028330	0	11.1322	-4.1599	0.00035189	0.0076629
novel_circ_0023481	35.858	11.7008	1.57	0.00035386	0.0076838
novel_circ_0005641	15.9842	2.38681	2.5087	0.0003598	0.0077685
novel_circ_0015841	6.15317	27.4909	-2.0369	0.00035918	0.0077685
novel_circ_0034051	13.2296	1.24925	2.9933	0.00037044	0.0079756
novel_circ_0003562	0	9.98415	-4.124	0.00037329	0.0080142
novel_circ_0038607	25.4213	4.52798	2.3099	0.0003804	0.0081437
novel_circ_0018560	11.0371	37.9914	-1.7116	0.00038345	0.0081859
novel_circ_0033626	25.7761	6.3449	1.9397	0.00039287	0.0083637
novel_circ_0007061	0	9.87628	-4.11	0.00039635	0.0084142
novel_circ_0000964	128.115	221.632	-0.78063	0.00040167	0.0084787
novel_circ_0024140	10.9473	36.0361	-1.6488	0.00040274	0.0084787
novel_circ_0025324	115.28	62.6809	0.87057	0.00040227	0.0084787
novel_circ_0037768	0.944581	16.0735	-3.3638	0.00040796	0.0085648
novel_circ_0035379	13.5943	0.785635	3.4053	0.00041132	0.0086116
novel_circ_0026005	37.4278	77.9423	-1.0392	0.00041623	0.0086892
novel_circ_0039280	35.4096	96.0139	-1.4001	0.00041731	0.0086892
novel_circ_0007965	0	9.98638	-4.0996	0.00042325	0.008773
novel_circ_0038644	27.9392	62.3245	-1.1383	0.00042365	0.008773
novel_circ_0036323	0	9.75536	-4.0917	0.00042596	0.0087971
novel_circ_0016902	6.76244	0	4.1575	0.00042839	0.0088233
novel_circ_0000576	6.69395	0	4.1509	0.00043869	0.008924
novel_circ_0016120	52.1926	102.864	-0.97296	0.00043915	0.008924
novel_circ_0023582	6.69395	0	4.1509	0.00043869	0.008924
novel_circ_0033410	22.5865	68.0378	-1.5306	0.00043535	0.008924
novel_circ_0034650	61.9257	116.754	-0.91041	0.00043797	0.008924
novel_circ_0001220	0.944581	14.144	-3.2646	0.00044237	0.0089654
novel_circ_0010134	0.933925	14.5382	-3.2885	0.00044575	0.0090098
novel_circ_0037010	2.67545	22.0111	-2.7157	0.00045136	0.0090989
novel_circ_0028451	50.9314	100.896	-0.97314	0.0004535	0.0091179
novel_circ_0036852	0.796943	14.2763	-3.3008	0.00047581	0.0095161
novel_circ_0037491	24.0577	5.42148	2.044	0.00047523	0.0095161
novel_circ_0020093	0	9.79991	-4.0697	0.00048017	0.0095781
novel_circ_0036867	0	9.47344	-4.0595	0.00048398	0.0096289
novel_circ_0036135	35.4773	79.9524	-1.155	0.0004897	0.0097174
novel_circ_0010658	6.67797	0	4.1246	0.00049458	0.0097886
novel_circ_0035244	0	9.29016	-4.0505	0.00049666	0.0098042
novel_circ_0004824	16.1612	1.96329	2.7299	0.00050502	0.0099195
novel_circ_0014903	49.7911	97.7137	-0.96569	0.00050641	0.0099195
novel_circ_0028967	10.2189	0.523757	3.4553	0.0005061	0.0099195
novel_circ_0022763	0	9.26629	-4.0416	0.00051766	0.010062
novel_circ_0038012	6.55164	0	4.1121	0.00051747	0.010062
novel_circ_0039172	0	9.33025	-4.0429	0.00051764	0.010062
novel_circ_0000768	5.52258	28.6367	-2.1859	0.00053153	0.010286
novel_circ_0003082	42.56	105.954	-1.298	0.00053597	0.010286
novel_circ_0021616	129.898	76.1671	0.76231	0.00053564	0.010286
novel_circ_0036415	166.408	85.2536	0.95159	0.00053274	0.010286
novel_circ_0037383	0	9.5304	-4.0419	0.00053379	0.010286
novel_circ_0001216	17.8787	47.3373	-1.3741	0.00054916	0.010438
novel_circ_0008200	0	9.68281	-4.0377	0.00055056	0.010438
novel_circ_0026471	0	10.4023	-4.0532	0.00054772	0.010438
novel_circ_0027676	0	9.30638	-4.0296	0.00055076	0.010438
novel_circ_0034007	0	9.35252	-4.0326	0.00054714	0.010438
novel_circ_0013324	24.634	4.91777	2.1855	0.00055407	0.010449
novel_circ_0013893	60.5285	27.1294	1.1433	0.00055268	0.010449
novel_circ_0023115	13.1664	39.1099	-1.5172	0.00055799	0.010497
novel_circ_0010529	23.0454	67.7323	-1.5096	0.0005658	0.010617
novel_circ_0003924	3.33541	22.218	-2.4483	0.00056935	0.010658
novel_circ_0018370	0	9.23542	-4.0186	0.00057457	0.010729
novel_circ_0035056	52.5163	19.6577	1.3836	0.00058258	0.010852
novel_circ_0001075	27.5461	63.3742	-1.1788	0.00058648	0.010898
novel_circ_0000112	6.63079	0	4.0824	0.00059534	0.011035
novel_circ_0017180	0	9.60899	-4.018	0.00059866	0.01107
novel_circ_0021928	86.4247	46.0425	0.89771	0.00060606	0.01118
novel_circ_0011305	32.4807	10.4592	1.5794	0.00060944	0.011215
novel_circ_0013161	5.49321	25.224	-2.0891	0.0006253	0.011479
novel_circ_0032765	0	9.03973	-3.9953	0.00063025	0.011542
novel_circ_0028357	0	9.72895	-4.0075	0.00063918	0.011677
novel_circ_0015085	0	10.2164	-4.0161	0.00064238	0.011708
novel_circ_0016861	0	8.81031	-3.9836	0.00064888	0.01177
novel_circ_0037815	14.2774	1.87929	2.6181	0.00064842	0.01177
novel_circ_0019902	6.46717	0	4.0558	0.00065979	0.011939
novel_circ_0027147	0	8.93664	-3.9813	0.00066644	0.012031
novel_circ_0022305	27.7969	61.1876	-1.1172	0.00067024	0.012071
novel_circ_0014093	0	8.84181	-3.9751	0.00067753	0.012144
novel_circ_0029885	388.135	259.167	0.58129	0.00067741	0.012144
novel_circ_0011555	0	8.91436	-3.9739	0.00068596	0.012267
novel_circ_0007925	1.19541	15.1298	-3.0123	0.00068847	0.012283
novel_circ_0039384	4.27999	23.7199	-2.2582	0.00069293	0.012333
novel_circ_0019958	0	9.72163	-3.9868	0.00069886	0.01241
novel_circ_0002472	6.15317	0	4.0281	0.00071553	0.012676
novel_circ_0000469	75.7993	131.805	-0.79639	0.00071978	0.012722
novel_circ_0021590	38.987	14.9557	1.3439	0.00073227	0.012912
novel_circ_0006501	23.187	56.9759	-1.2722	0.00074335	0.013077
novel_circ_0037501	16.2066	1.81533	2.7572	0.00075415	0.013237
novel_circ_0039034	0	10.3558	-3.9808	0.00076133	0.013332
novel_circ_0018379	1.74152	15.7305	-2.7618	0.0007666	0.013394
novel_circ_0010579	6.07935	0	4.0067	0.00078002	0.013597
novel_circ_0007572	0	8.46602	-3.9235	0.00082429	0.014336
novel_circ_0032399	52.8	21.7295	1.2557	0.00083113	0.014421
novel_circ_0019294	15.8704	2.66874	2.355	0.00084636	0.014652
novel_circ_0012653	9.68158	46.4641	-2.0918	0.00086223	0.014893
novel_circ_0015744	13.9474	1.08983	3.0417	0.00087206	0.015029
novel_circ_0008056	0	8.61462	-3.9138	0.00087967	0.015126
novel_circ_0026467	0	8.44979	-3.9059	0.00089197	0.015302
novel_circ_0006419	92.4001	160.177	-0.7865	0.00089639	0.015344
novel_circ_0005862	35.4801	9.75759	1.7766	0.00090515	0.015459
novel_circ_0037571	1.19541	15.1065	-2.9905	0.00091169	0.015536
novel_circ_0002387	18.4782	3.60838	2.1956	0.00092172	0.015636
novel_circ_0035910	302.36	431.588	-0.50888	0.00091968	0.015636
novel_circ_0018879	98.5155	194.135	-0.96862	0.00092749	0.015699
novel_circ_0027081	5.15257	27.2627	-2.25	0.00093165	0.015735
novel_circ_0016906	14.908	40.4546	-1.3933	0.00093418	0.015742
novel_circ_0015439	0	8.86727	-3.9031	0.00094034	0.015811
novel_circ_0028354	0	8.20032	-3.8876	0.00094242	0.015811
novel_circ_0019133	7.8574	0	3.9945	0.00095502	0.015987
novel_circ_0032965	0.944581	13.1859	-3.1399	0.0009574	0.015992
novel_circ_0014224	0.796943	12.4426	-3.132	0.00096432	0.016072
novel_circ_0012583	4.89992	25.5689	-2.2074	0.00097334	0.016154
novel_circ_0038318	0	8.1125	-3.8786	0.00097351	0.016154
novel_circ_0018607	0	8.228	-3.8799	0.0009782	0.016197
novel_circ_0013199	30.2482	9.22015	1.6509	0.00098325	0.016245
novel_circ_0016726	0	8.11632	-3.8751	0.00098928	0.016309
novel_circ_0003525	13.8602	39.4357	-1.4643	0.00099276	0.016331
novel_circ_0002432	7.77019	28.7245	-1.8126	0.00099656	0.016358
novel_circ_0032811	5.34557	24.2067	-2.0383	0.0010124	0.016582
novel_circ_0024502	0	8.25187	-3.8718	0.0010166	0.016615
novel_circ_0020136	5.74404	0	3.9335	0.0010192	0.016623
novel_circ_0014057	5.81253	0	3.9339	0.0010233	0.016653
novel_circ_0015755	10.7125	0.725495	3.1643	0.0010281	0.016659
novel_circ_0036357	14.0319	40.2077	-1.4631	0.0010264	0.016659
novel_circ_0003028	47.0374	20.0253	1.2128	0.0010346	0.016718
novel_circ_0006642	5.49854	24.1043	-2.0218	0.0010361	0.016718
novel_circ_0009131	32.7973	11.0193	1.5202	0.0010456	0.016836
novel_circ_0029351	48.9435	19.2495	1.3164	0.0010576	0.016994
novel_circ_0032699	5.68088	0	3.9182	0.0010798	0.017313
novel_circ_0012370	6.76244	25.4035	-1.8261	0.0010907	0.017451
novel_circ_0020032	21.24	51.7081	-1.2505	0.0010953	0.017488
novel_circ_0018321	0	8.89113	-3.8696	0.0010988	0.017507
novel_circ_0028033	0	7.91458	-3.8448	0.0011064	0.017591
novel_circ_0027527	0	8.69417	-3.8559	0.0011357	0.018019
novel_circ_0034517	5.95484	0	3.9084	0.001149	0.018192
novel_circ_0015251	0	8.20637	-3.8429	0.0011535	0.018225
novel_circ_0032198	141.771	219.252	-0.62681	0.0011614	0.018312
novel_circ_0029655	0	7.8783	-3.8282	0.0011857	0.018657
novel_circ_0005633	0	8.27955	-3.8356	0.0011938	0.018706
novel_circ_0029429	4.00785	19.5276	-2.123	0.0011962	0.018706
novel_circ_0034000	4.23996	24.9558	-2.3597	0.0011923	0.018706
novel_circ_0002300	5.80721	0	3.8907	0.0012196	0.018994
novel_circ_0014843	106.505	164.307	-0.62109	0.0012184	0.018994
novel_circ_0003245	20.3167	4.72972	1.9681	0.0012361	0.019212
novel_circ_0021294	7.36457	0	3.9166	0.001252	0.019379
novel_circ_0034267	7.36457	0	3.9166	0.001252	0.019379
novel_circ_0018709	23.5783	6.7331	1.7322	0.0012558	0.019399
novel_circ_0036749	123.77	69.8499	0.81882	0.001265	0.019501
novel_circ_0026329	30.0392	9.6459	1.5642	0.0012708	0.019551
novel_circ_0000897	0	7.70043	-3.8063	0.0012782	0.019587
novel_circ_0032019	28.7255	63.8207	-1.1302	0.0012783	0.019587
novel_circ_0030267	5.90766	0	3.8753	0.0013064	0.019978
novel_circ_0009262	0	7.73893	-3.7988	0.0013291	0.020284
novel_circ_0028470	0	8.03772	-3.8039	0.0013351	0.020322
novel_circ_0035443	0	8.38742	-3.8111	0.001337	0.020322
novel_circ_0005782	0	7.70425	-3.7951	0.0013413	0.020346
novel_circ_0029747	1.59389	15.8015	-2.7631	0.0013498	0.020435
novel_circ_0000318	8.01569	34.1727	-1.9602	0.0013526	0.020438
novel_circ_0034565	10.644	0.785635	3.1066	0.0013639	0.020567
novel_circ_0007854	0	7.85603	-3.7859	0.0014135	0.021273
novel_circ_0026025	0	9.08396	-3.8104	0.0014181	0.021299
novel_circ_0035083	5.3509	0	3.84	0.0014232	0.021334
novel_circ_0004418	0	7.83598	-3.7832	0.0014271	0.02135
novel_circ_0001983	180.655	261.751	-0.53011	0.0014393	0.0214
novel_circ_0017088	5.41939	0	3.8376	0.0014446	0.0214
novel_circ_0019907	0	8.26332	-3.7897	0.0014473	0.0214
novel_circ_0020132	5.42472	0	3.8382	0.0014414	0.0214
novel_circ_0023168	5.41939	0	3.8376	0.0014446	0.0214
novel_circ_0031479	5.41939	0	3.8376	0.0014446	0.0214
novel_circ_0021103	5.82319	23.837	-1.9205	0.0014705	0.021701
novel_circ_0014998	32.213	10.3291	1.5708	0.0014836	0.021851
novel_circ_0016632	7.49804	0	3.8711	0.0014876	0.021867
novel_circ_0026991	8.81263	0.523757	3.2348	0.0014962	0.021953
novel_circ_0032428	0	7.41469	-3.7615	0.001502	0.021995
novel_circ_0008195	0	7.67116	-3.7662	0.0015165	0.022122
novel_circ_0009756	0	7.47483	-3.76	0.0015194	0.022122
novel_circ_0024168	45.3688	84.4215	-0.8927	0.0015183	0.022122
novel_circ_0027784	0	7.50633	-3.7594	0.0015274	0.022195
novel_circ_0032390	80.356	44.2772	0.84746	0.0015305	0.022198
novel_circ_0007648	0	7.43092	-3.7566	0.0015353	0.022225
novel_circ_0031094	0	8.11854	-3.7718	0.0015447	0.022319
novel_circ_0001903	17.0738	1.52577	2.8945	0.0015594	0.022489
novel_circ_0024520	0	7.36696	-3.7509	0.0015633	0.022501
novel_circ_0033354	10.3771	0.785635	3.0711	0.0015742	0.022616
novel_circ_0019424	19.4166	46.4622	-1.241	0.0015792	0.022645
novel_circ_0010689	40.3852	14.8548	1.4012	0.0015843	0.022676
novel_circ_0010182	0	7.44237	-3.7483	0.0015915	0.022736
novel_circ_0004289	5.48788	0	3.8096	0.0016193	0.022945
novel_circ_0005480	0	7.64411	-3.7503	0.0016113	0.022945
novel_circ_0021387	3.29005	19.1849	-2.3386	0.0016197	0.022945
novel_circ_0028123	0	7.59415	-3.7469	0.0016216	0.022945
novel_circ_0031066	15.3349	2.79888	2.2242	0.0016248	0.022945
novel_circ_0031716	38.2923	14.6	1.3454	0.0016273	0.022945
novel_circ_0036708	13.9234	1.87547	2.5426	0.0016246	0.022945
novel_circ_0005339	2.6861	17.5252	-2.4289	0.0016343	0.023001
novel_circ_0031095	2.12934	15.5587	-2.5072	0.0016543	0.02324
novel_circ_0001233	0	7.21677	-3.725	0.001712	0.023961
novel_circ_0022013	5.36155	0	3.7928	0.0017105	0.023961
novel_circ_0038756	5.28773	0	3.7904	0.0017173	0.023991
novel_circ_0031030	0	7.28454	-3.7241	0.0017285	0.024016
novel_circ_0032843	15.4853	42.9706	-1.4241	0.0017263	0.024016
novel_circ_0037367	5.34024	0	3.7901	0.0017262	0.024016
novel_circ_0025844	0	7.17285	-3.7195	0.0017446	0.024195
novel_circ_0031599	0	7.25686	-3.7202	0.0017522	0.024256
novel_circ_0012458	5.50386	0	3.7882	0.0017587	0.024259
novel_circ_0021609	7.04173	0	3.8186	0.0017556	0.024259
novel_circ_0034138	22.4273	50.4219	-1.1506	0.0017668	0.024326
novel_circ_0001055	4.87861	20.6967	-1.9506	0.0017823	0.024457
novel_circ_0020058	0	7.33927	-3.7185	0.0017828	0.024457
novel_circ_0007391	0	8.09882	-3.7296	0.00182	0.024922
novel_circ_0017887	5.20326	0	3.7714	0.0018344	0.025075
novel_circ_0002044	0	7.12513	-3.7044	0.0018478	0.025167
novel_circ_0017880	0	7.12513	-3.7044	0.0018478	0.025167
novel_circ_0035239	0	7.33227	-3.7057	0.0018715	0.025445
novel_circ_0008150	0	7.92158	-3.7182	0.0018846	0.025486
novel_circ_0010385	19.4006	53.3605	-1.4179	0.0018815	0.025486
novel_circ_0025270	0	10.6979	-3.7639	0.0018818	0.025486
novel_circ_0036691	88.5878	49.7133	0.82602	0.0019201	0.02592
novel_circ_0005262	9.43789	29.7602	-1.5964	0.001941	0.026155
novel_circ_0015451	0.944581	12.7786	-3.0417	0.0019473	0.026193
novel_circ_0001057	27.0151	65.2312	-1.2548	0.0019681	0.026426
novel_circ_0004151	6.6148	23.9432	-1.7513	0.0020025	0.026841
novel_circ_0019292	22.7307	4.04273	2.2398	0.0020133	0.026938
novel_circ_0000676	11.1741	0.967326	2.918	0.002043	0.027216
novel_circ_0025346	23.6806	7.4586	1.5948	0.002038	0.027216
novel_circ_0027299	54.6492	115.533	-1.0658	0.0020448	0.027216
novel_circ_0027749	5.1401	0	3.7386	0.0020642	0.027426
novel_circ_0037364	9.83636	0.785635	3.0039	0.0020821	0.027616
novel_circ_0003926	0	7.0774	-3.6729	0.0020896	0.027667
novel_circ_0008242	6.56762	0	3.762	0.0020994	0.027748
novel_circ_0008391	2.19783	15.0034	-2.448	0.0021032	0.02775
novel_circ_0030051	8.28251	0.523757	3.1536	0.0021082	0.027768
novel_circ_0023749	66.3649	32.8815	1.0011	0.0021197	0.02786
novel_circ_0027877	4.94177	21.8419	-2.0016	0.0021225	0.02786
novel_circ_0004571	0	7.31604	-3.6729	0.0021306	0.027918
novel_circ_0017902	0	7.12672	-3.6672	0.002139	0.027979
novel_circ_0005373	10.8335	31.8215	-1.505	0.0021455	0.028017
novel_circ_0016157	26.903	59.4145	-1.1062	0.0021527	0.028063
novel_circ_0000231	0	7.73352	-3.6795	0.002164	0.028154
novel_circ_0013576	10.1504	29.9607	-1.4978	0.0021684	0.028154
novel_circ_0026135	0.933925	11.4905	-2.9612	0.0021708	0.028154
novel_circ_0001264	37.0587	14.3333	1.3341	0.0021934	0.028398
novel_circ_0009037	0	6.99339	-3.6554	0.0022245	0.028606
novel_circ_0016995	0	7.07899	-3.6567	0.0022207	0.028606
novel_circ_0018365	0	7.07899	-3.6567	0.0022207	0.028606
novel_circ_0034892	0	6.94725	-3.654	0.0022207	0.028606
novel_circ_0039188	4.88394	0	3.7082	0.0022435	0.028802
novel_circ_0021384	4.87861	0	3.7075	0.002249	0.028823
novel_circ_0031747	4.95775	0	3.7079	0.0022584	0.028895
novel_circ_0016092	0.796943	11.2958	-2.9789	0.0022767	0.02908
novel_circ_0031014	0	7.05353	-3.6497	0.0022856	0.029145
novel_circ_0022199	20.0633	3.73471	2.2022	0.0022938	0.029201
novel_circ_0023713	6.75711	26.2025	-1.8431	0.0022994	0.029223
novel_circ_0012940	7.08709	24.7604	-1.7079	0.0023208	0.029445
novel_circ_0023768	0	6.75697	-3.6371	0.0023283	0.029469
novel_circ_0032697	5.01026	21.8065	-1.9897	0.0023304	0.029469
novel_circ_0011393	13.7651	35.7905	-1.3362	0.0023467	0.029479
novel_circ_0012923	5.02092	0	3.6987	0.0023456	0.029479
novel_circ_0021320	87.6093	48.7141	0.8329	0.0023351	0.029479
novel_circ_0024747	0	7.19067	-3.6454	0.0023424	0.029479
novel_circ_0001532	4.81012	0	3.6861	0.0024198	0.029952
novel_circ_0009443	0	6.68919	-3.6267	0.002411	0.029952
novel_circ_0010631	4.81012	0	3.6861	0.0024198	0.029952
novel_circ_0011651	4.81012	0	3.6861	0.0024198	0.029952
novel_circ_0012079	0	6.71687	-3.6293	0.002393	0.029952
novel_circ_0015881	4.81012	0	3.6861	0.0024198	0.029952
novel_circ_0021955	0	6.71687	-3.6293	0.002393	0.029952
novel_circ_0035959	0	6.92339	-3.6337	0.0024005	0.029952
novel_circ_0037119	29.8089	67.1099	-1.1532	0.0024034	0.029952
novel_circ_0027876	6.30081	23.387	-1.7923	0.0024272	0.029994
novel_circ_0036325	0	7.09649	-3.6344	0.0024343	0.030033
novel_circ_0005937	0	7.19895	-3.635	0.0024536	0.030125
novel_circ_0007784	16.0455	3.12472	2.1642	0.0024505	0.030125
novel_circ_0008211	0	6.70924	-3.6233	0.002448	0.030125
novel_circ_0013415	4.88926	0	3.6793	0.0024936	0.030518
novel_circ_0027333	0	6.8887	-3.6226	0.002491	0.030518
novel_circ_0007069	91.0951	142.845	-0.64493	0.0025054	0.030563
novel_circ_0036257	0.944581	11.9379	-2.9689	0.0025036	0.030563
novel_circ_0038009	4.87328	0	3.677	0.0025121	0.030596
novel_circ_0006917	0	6.7732	-3.6168	0.0025238	0.03069
novel_circ_0001671	0	6.62523	-3.6121	0.0025388	0.030774
novel_circ_0014707	0	6.72929	-3.6143	0.0025386	0.030774
novel_circ_0009537	9.3694	0.725495	2.9717	0.0025576	0.030952
novel_circ_0002613	4.81544	0	3.6682	0.002582	0.031149
novel_circ_0021290	0	7.14422	-3.6201	0.0025806	0.031149
novel_circ_0000366	0	6.65292	-3.6058	0.0026075	0.031405
novel_circ_0009044	0	6.99021	-3.6112	0.0026322	0.031583
novel_circ_0014619	91.9267	54.2212	0.75305	0.002643	0.031583
novel_circ_0021307	0	6.75156	-3.6054	0.0026416	0.031583
novel_circ_0022520	0.933925	12.5081	-2.9981	0.0026303	0.031583
novel_circ_0022540	0	6.75156	-3.6054	0.0026416	0.031583
novel_circ_0007721	6.59076	0	3.6933	0.0026536	0.03166
novel_circ_0015479	1.40089	13.0688	-2.7392	0.0026662	0.03176
novel_circ_0017857	17.8129	4.13596	1.9702	0.0026885	0.031976
novel_circ_0022306	0	6.79165	-3.601	0.0026946	0.031998
novel_circ_0025995	14.9658	39.2506	-1.3446	0.0027079	0.032106
novel_circ_0031590	2.99477	16.8604	-2.2239	0.0027582	0.032651
novel_circ_0026194	35.3723	12.14	1.4951	0.0027776	0.03283
novel_circ_0003676	0	6.90175	-3.5941	0.0027963	0.033
novel_circ_0027583	18.2825	45.1917	-1.2715	0.0028128	0.033143
novel_circ_0018376	0.796943	10.8567	-2.9249	0.0028239	0.033186
novel_circ_0032184	0	6.97271	-3.5913	0.0028252	0.033186
novel_circ_0021229	4.06568	22.1769	-2.222	0.0028326	0.033211
novel_circ_0035189	8.037	0.523757	3.0912	0.002836	0.033211
novel_circ_0004496	0	6.455	-3.5758	0.0028682	0.033471
novel_circ_0015594	3.28472	17.5983	-2.2249	0.0028715	0.033471
novel_circ_0023933	17.6359	3.19472	2.2097	0.0028709	0.033471
novel_circ_0018474	20.3745	5.60318	1.7649	0.002883	0.033503
novel_circ_0033624	53.9965	25.5467	1.0552	0.0028788	0.033503
novel_circ_0021091	0	6.90238	-3.5846	0.0028912	0.033547
novel_circ_0001744	0	6.47886	-3.5723	0.0029124	0.033689
novel_circ_0036819	0	6.47886	-3.5723	0.0029124	0.033689
novel_circ_0037546	10.2695	32.5588	-1.5673	0.0029687	0.034289
novel_circ_0011430	0	6.3834	-3.5631	0.0029925	0.034407
novel_circ_0018362	0	6.3834	-3.5631	0.0029925	0.034407
novel_circ_0029981	38.3849	14.1653	1.3808	0.0029866	0.034407
novel_circ_0009656	23.1238	6.52977	1.7117	0.0030054	0.034503
novel_circ_0005477	22.39	53.1902	-1.2222	0.0030155	0.034515
novel_circ_0007970	5.72806	26.8443	-2.044	0.0030122	0.034515
novel_circ_0003645	0	6.38722	-3.5605	0.0030233	0.034552
novel_circ_0022035	9.49391	30.6808	-1.5965	0.0030459	0.034706
novel_circ_0038599	41.6145	18.0858	1.1764	0.0030442	0.034706
novel_circ_0015342	5.89168	21.4085	-1.7671	0.0030562	0.034772
novel_circ_0036625	7.94187	0.483663	3.093	0.0030671	0.034843
novel_circ_0005482	0	6.63764	-3.5609	0.0030875	0.035022
novel_circ_0007235	10.3825	0.871867	2.8577	0.0031361	0.03552
novel_circ_0014617	7.56471	0.435934	3.0837	0.0031534	0.035664
novel_circ_0017230	18.2505	41.5098	-1.1601	0.0031725	0.03572
novel_circ_0024782	0	6.44354	-3.5491	0.0031693	0.03572
novel_circ_0032202	0	6.50973	-3.5511	0.0031715	0.03572
novel_circ_0007625	42.8632	18.3509	1.192	0.0032046	0.03579
novel_circ_0008187	10.7703	30.1195	-1.4357	0.0032033	0.03579
novel_circ_0015739	24.4312	4.42775	2.2192	0.0031939	0.03579
novel_circ_0024221	0	6.33949	-3.5452	0.0031895	0.03579
novel_circ_0032011	1.59389	14.311	-2.6142	0.0032034	0.03579
novel_circ_0032103	0	6.52977	-3.5485	0.003207	0.03579
novel_circ_0017798	0	6.34108	-3.5388	0.0032556	0.036226
novel_circ_0026029	0	6.34108	-3.5388	0.0032556	0.036226
novel_circ_0013691	0	6.39963	-3.54	0.0032662	0.036292
novel_circ_0029151	0	6.78783	-3.5478	0.0032843	0.036439
novel_circ_0010180	0	6.20935	-3.5328	0.0032946	0.036499
novel_circ_0031235	47.4012	86.191	-0.8497	0.0033014	0.036522
novel_circ_0026510	57.2776	28.456	0.99673	0.0033089	0.036552
novel_circ_0011100	10.0259	0.95969	2.7881	0.0033226	0.03665
novel_circ_0034306	9.1586	0.919597	2.7388	0.0033303	0.036682
novel_circ_0000177	0	6.55046	-3.536	0.003354	0.036783
novel_circ_0024503	0	6.32485	-3.5309	0.0033482	0.036783
novel_circ_0027668	0	6.55046	-3.536	0.003354	0.036783
novel_circ_0023915	59.8792	31.8639	0.90032	0.0033709	0.036915
novel_circ_0008310	0	7.02744	-3.5393	0.0034422	0.037054
novel_circ_0010479	4.48546	0	3.5796	0.003411	0.037054
novel_circ_0012616	4.66781	0	3.5852	0.0034167	0.037054
novel_circ_0013637	0	6.26089	-3.5225	0.0034373	0.037054
novel_circ_0018124	0	6.16544	-3.5213	0.0034258	0.037054
novel_circ_0018850	20.2322	47.1394	-1.1859	0.003407	0.037054
novel_circ_0024079	4.49079	21.1587	-2.0543	0.0033902	0.037054
novel_circ_0025462	0	7.28359	-3.5471	0.0034105	0.037054
novel_circ_0027282	4.66781	0	3.5852	0.0034167	0.037054
novel_circ_0029161	4.48014	0	3.5788	0.0034199	0.037054
novel_circ_0031114	10.6173	0.967326	2.8274	0.0034379	0.037054
novel_circ_0037510	23.4698	7.53019	1.5713	0.003435	0.037054
novel_circ_0019193	13.4511	36.2261	-1.3833	0.0034476	0.03706
novel_circ_0010213	1.19541	12.0305	-2.6926	0.0034724	0.037275
novel_circ_0008294	0	6.38117	-3.5215	0.0034817	0.037322
novel_circ_0008238	4.55396	0	3.5726	0.00351	0.037572
novel_circ_0005779	1.99236	15.9545	-2.515	0.003527	0.037672
novel_circ_0015810	28.0807	8.42211	1.6589	0.0035342	0.037672
novel_circ_0024067	23.9927	7.91458	1.5357	0.0035305	0.037672
novel_circ_0026817	4.41164	0	3.5674	0.0035396	0.037676
novel_circ_0013588	0	6.16162	-3.5087	0.0035872	0.03813
novel_circ_0008130	0	6.37577	-3.5126	0.0036053	0.038269
novel_circ_0037644	22.8098	47.9132	-1.0555	0.0036138	0.038305
novel_circ_0038011	4.55928	0	3.5627	0.0036308	0.038432
novel_circ_0031065	7.48024	0.483663	3.0335	0.00364	0.038476
novel_circ_0017904	4.54863	0	3.561	0.0036496	0.038524
novel_circ_0002273	15.6836	2.96912	2.155	0.0036548	0.038525
novel_circ_0024081	0	6.65833	-3.5141	0.0036599	0.038525
novel_circ_0030740	0	6.18166	-3.4998	0.0037121	0.039021
novel_circ_0031415	0	6.17307	-3.499	0.0037205	0.039055
novel_circ_0028538	15.8098	1.20916	2.939	0.0037302	0.039103
novel_circ_0011714	4.41697	0	3.5498	0.0037588	0.039252
novel_circ_0016991	8.94962	0.6539	2.927	0.0037651	0.039252
novel_circ_0018964	4.49079	0	3.5513	0.0037565	0.039252
novel_circ_0035436	67.9224	33.4176	1.0038	0.0037618	0.039252
novel_circ_0036087	4.47481	0	3.5487	0.0037861	0.039417
novel_circ_0032742	0	6.0792	-3.4908	0.0037924	0.039428
novel_circ_0036170	0	6.47282	-3.499	0.0038031	0.039486
novel_circ_0018513	5.65957	0	3.5698	0.0038201	0.039608
novel_circ_0001325	12.8836	1.83919	2.429	0.0038406	0.039712
novel_circ_0038173	0	6.01143	-3.486	0.0038386	0.039712
novel_circ_0010838	0	6.12311	-3.485	0.0038853	0.040066
novel_circ_0037330	0	5.97133	-3.4818	0.0038848	0.040066
novel_circ_0010490	0	6.2208	-3.4868	0.0039025	0.040188
novel_circ_0012389	5.15075	22.1301	-1.9232	0.0039377	0.04043
novel_circ_0026028	0	6.07539	-3.48	0.0039419	0.04043
novel_circ_0039030	0	6.79006	-3.4975	0.0039414	0.04043
novel_circ_0008721	118.719	219.807	-0.88131	0.0039743	0.040683
novel_circ_0037013	0	6.14316	-3.479	0.0039773	0.040683
novel_circ_0004462	0.796943	10.1973	-2.8422	0.0040283	0.041142
novel_circ_0008409	0	5.95129	-3.471	0.004033	0.041142
novel_circ_0012839	4.34315	0	3.5263	0.0040478	0.041169
novel_circ_0017275	4.33783	0	3.5254	0.0040586	0.041169
novel_circ_0024558	0	5.92742	-3.4685	0.0040627	0.041169
novel_circ_0032964	4.00785	17.3517	-1.9504	0.0040507	0.041169
novel_circ_0038010	10.1032	0.871867	2.8136	0.0040624	0.041169
novel_circ_0037855	23.066	47.8216	-1.0325	0.0040878	0.041368
novel_circ_0039282	0	6.04293	-3.4685	0.0040993	0.041429
novel_circ_0012914	2.99477	17.0514	-2.2169	0.0041323	0.041708
novel_circ_0018303	0	6.09543	-3.4659	0.004152	0.041795
novel_circ_0034891	32.4176	64.0093	-0.95889	0.0041479	0.041795
novel_circ_0036130	15.8312	3.86644	1.8939	0.0041687	0.041907
novel_circ_0009370	46.0109	81.8355	-0.82051	0.0041838	0.042003
novel_circ_0014920	7.5434	0.483663	3.0156	0.0042027	0.042137
novel_circ_0013347	35.4336	14.1055	1.2968	0.0042133	0.042188
novel_circ_0024917	65.9558	28.6294	1.1711	0.0042809	0.04277
novel_circ_0039060	0	5.93124	-3.4538	0.0042826	0.04277
novel_circ_0014913	0	8.54939	-3.4955	0.0043621	0.043507
novel_circ_0014719	0	6.18325	-3.4528	0.0043772	0.0436
novel_circ_0015934	0	5.91979	-3.4469	0.0043841	0.043612
novel_circ_0028939	0	6.3764	-3.4561	0.0043972	0.043684
novel_circ_0005264	26.0082	52.6121	-0.99361	0.0044295	0.043884
novel_circ_0009114	2.12934	14.0908	-2.3579	0.0044278	0.043884
novel_circ_0034709	78.0407	42.2489	0.87123	0.0044346	0.043884
novel_circ_0003012	32.7413	64.8064	-0.97423	0.0044751	0.044091
novel_circ_0017940	31.5202	61.5633	-0.94329	0.0044797	0.044091
novel_circ_0023875	0	5.77341	-3.4375	0.0044681	0.044091
novel_circ_0029363	0	5.79346	-3.4369	0.0044845	0.044091
novel_circ_0031915	0.933925	10.0634	-2.7856	0.0044674	0.044091
novel_circ_0003013	6.29548	22.6307	-1.7375	0.0045443	0.044578
novel_circ_0005822	16.0349	3.78626	1.9225	0.0045729	0.044578
novel_circ_0008791	0	5.77723	-3.4302	0.0045869	0.044578
novel_circ_0011915	0	5.77723	-3.4302	0.0045869	0.044578
novel_circ_0014962	13.3488	36.7365	-1.3855	0.0045618	0.044578
novel_circ_0018374	0	5.85583	-3.435	0.004551	0.044578
novel_circ_0030938	0	5.82114	-3.4315	0.0045804	0.044578
novel_circ_0032988	0	6.04675	-3.4381	0.0045647	0.044578
novel_circ_0037054	0	5.82114	-3.4315	0.0045804	0.044578
novel_circ_0011601	0	5.87587	-3.4326	0.0045957	0.044607
novel_circ_0026239	5.62486	0	3.5063	0.004642	0.044942
novel_circ_0033730	0	5.85742	-3.4288	0.0046369	0.044942
novel_circ_0002547	1.73087	12.2761	-2.4208	0.0046664	0.045106
novel_circ_0010352	38.0683	15.9924	1.22	0.0046796	0.045106
novel_circ_0022516	50.7766	89.3772	-0.79967	0.0047003	0.045106
novel_circ_0030153	0	5.70564	-3.4221	0.0046924	0.045106
novel_circ_0036419	127.205	69.0076	0.866	0.0046804	0.045106
novel_circ_0037057	0	5.86346	-3.4269	0.0046845	0.045106
novel_circ_0037846	16.0127	40.0034	-1.2955	0.0047005	0.045106
novel_circ_0033860	0	5.70945	-3.4213	0.0047079	0.04512
novel_circ_0017708	0	5.8011	-3.4226	0.0047187	0.045134
novel_circ_0032862	0	5.72568	-3.4208	0.0047212	0.045134
novel_circ_0022916	2.12934	13.3345	-2.2977	0.0047987	0.045817
novel_circ_0018030	556.726	418.544	0.41028	0.0048335	0.046034
novel_circ_0023037	17.1849	39.8994	-1.1752	0.0048327	0.046034
novel_circ_0024388	15.9949	3.44897	2.0024	0.0048462	0.046052
novel_circ_0038496	26.9227	61.4778	-1.1626	0.0048476	0.046052
novel_circ_0034130	143.909	88.6192	0.69182	0.004882	0.046321
novel_circ_0038880	16.7953	1.48345	2.8187	0.0049161	0.046586
novel_circ_0019103	38.7878	14.697	1.363	0.0049394	0.046749
novel_circ_0033431	0	5.82496	-3.4093	0.0049505	0.046796
novel_circ_0014507	4.34315	17.9395	-1.8741	0.0049582	0.046811
novel_circ_0005820	13.7917	3.12854	1.9647	0.0049815	0.046972
novel_circ_0017553	33.9892	63.7395	-0.8983	0.0050328	0.047397
novel_circ_0028457	10.6386	28.7706	-1.379	0.0050453	0.047456
novel_circ_0024803	7.35391	0.435934	2.9997	0.005069	0.04762
novel_circ_0012517	5.29839	0	3.4721	0.0050942	0.047798
novel_circ_0002033	0	8.0584	-3.4411	0.0051014	0.047806
novel_circ_0023475	139.783	197.182	-0.4954	0.0051293	0.048009
novel_circ_0015344	3.29005	17.1255	-2.1672	0.0051388	0.048038
novel_circ_0008722	10.2242	28.0114	-1.3952	0.0051603	0.048179
novel_circ_0011196	59.6835	98.5868	-0.71807	0.0051685	0.048197
novel_circ_0031298	0	5.63786	-3.3922	0.0051792	0.048216
novel_circ_0031344	10.0365	0.871867	2.7763	0.0051832	0.048216
novel_circ_0017717	77.716	130.704	-0.73804	0.0052042	0.048352
novel_circ_0034383	0	6.22335	-3.4005	0.0052509	0.048726
novel_circ_0001891	4.01317	17.7097	-1.966	0.0052984	0.049048
novel_circ_0026768	3.75168	17.985	-2.0804	0.0052923	0.049048
novel_circ_0001326	7.68038	0.523757	2.9652	0.0053686	0.049491
novel_circ_0011000	4.01317	0	3.4302	0.0053724	0.049491
novel_circ_0021065	4.01317	0	3.4302	0.0053724	0.049491
novel_circ_0027489	4.01317	0	3.4302	0.0053724	0.049491
novel_circ_0019221	0	5.55163	-3.3778	0.0053899	0.049592
novel_circ_0010821	0	5.62322	-3.3755	0.0054602	0.049771
novel_circ_0011122	28.2586	55.8307	-0.96223	0.0054557	0.049771
novel_circ_0013084	4.08699	0	3.426	0.0054683	0.049771
novel_circ_0017718	0	5.55926	-3.3739	0.0054658	0.049771
novel_circ_0023745	28.9105	11.0654	1.3261	0.0054184	0.049771
novel_circ_0027767	49.133	23.3632	1.0572	0.0054227	0.049771
novel_circ_0037117	8.77793	27.8005	-1.5973	0.0054416	0.049771
novel_circ_0037431	4.08699	0	3.426	0.0054683	0.049771
novel_circ_0039190	4.08699	0	3.426	0.0054683	0.049771
novel_circ_0036026	11.4703	1.08983	2.72	0.005489	0.0499
novel_circ_0006747	0	5.91278	-3.3803	0.0054974	0.049917
F45 vs F135
ID	F45_readcount	F135_readcount	log2FoldChange	pval	padj
novel_circ_0004430	19.3276	871.735	-5.469	4.7845e-98	3.3759e-94
novel_circ_0005422	84.3324	730.378	-3.1142	6.0936e-86	2.1498e-82
novel_circ_0026466	13.364	466.508	-5.0981	7.3736e-62	1.7343e-58
novel_circ_0005428	92.0485	658.858	-2.838	1.5752e-59	2.7786e-56
novel_circ_0037390	39.4677	516.297	-3.675	7.5345e-53	1.0633e-49
novel_circ_0015579	12.6806	380.172	-4.8755	3.1844e-47	3.7449e-44
novel_circ_0031772	11.2422	287.166	-4.6233	2.5036e-42	2.5236e-39
novel_circ_0027787	18.2103	310.402	-4.0804	1.3874e-39	1.2237e-36
novel_circ_0030919	882.539	2533.1	-1.5198	2.6844e-37	2.1046e-34
novel_circ_0030884	37.6437	300.753	-2.9925	1.4227e-36	1.0039e-33
novel_circ_0007487	33.1472	307.842	-3.1967	1.5345e-34	9.8429e-32
novel_circ_0034798	24.26	236.522	-3.2559	4.7435e-34	2.7892e-31
novel_circ_0000758	238.094	710.53	-1.5721	2.8401e-33	1.5415e-30
novel_circ_0037954	13.9881	226.248	-3.9797	1.8554e-32	9.3513e-30
novel_circ_0024647	807.089	217.518	1.887	4.3714e-32	2.0563e-29
novel_circ_0021227	201.717	1040.72	-2.3637	1.7504e-31	7.7192e-29
novel_circ_0035876	26.1217	236.897	-3.1504	3.8725e-29	1.6073e-26
novel_circ_0022539	12.79	144.666	-3.463	5.1641e-24	2.0243e-21
novel_circ_0035206	6.4838	133.555	-4.3083	1.2285e-23	4.5623e-21
novel_circ_0030268	162.57	22.6886	2.8325	4.1809e-23	1.475e-20
novel_circ_0009260	9.09884	125.927	-3.7474	7.5974e-22	2.5527e-19
novel_circ_0036743	7.04518	120.607	-4.0156	4.2812e-21	1.3731e-18
novel_circ_0018198	0.799935	227.469	-7.6502	7.8997e-21	2.3225e-18
novel_circ_0031909	88.307	368.663	-2.0539	7.7269e-21	2.3225e-18
novel_circ_0037053	143.928	406.635	-1.4952	9.716e-21	2.7423e-18
novel_circ_0002428	33.8269	196.451	-2.5183	9.7285e-20	2.6402e-17
novel_circ_0002053	32.3759	172.333	-2.3883	4.4033e-18	1.1507e-15
novel_circ_0013660	211.892	537.433	-1.3394	1.296e-17	3.266e-15
novel_circ_0009727	8.48006	101.194	-3.5441	8.2494e-17	2.0072e-14
novel_circ_0021898	64.456	239.269	-1.8879	1.8266e-16	4.2963e-14
novel_circ_0002885	10.9696	100.897	-3.1633	2.4696e-16	5.621e-14
novel_circ_0032768	8.97688	95.7027	-3.3591	2.8021e-16	6.1785e-14
novel_circ_0000469	64.4111	246.935	-1.9299	3.6324e-16	7.7667e-14
novel_circ_0017372	0	312.827	-9.46	7.8863e-16	1.6366e-13
novel_circ_0023857	1.99089	94.2354	-5.3963	1.0642e-15	2.1453e-13
novel_circ_0011473	9.77681	101.123	-3.3168	1.1467e-15	2.2475e-13
novel_circ_0009259	15.3011	114.684	-2.8835	1.2583e-15	2.3996e-13
novel_circ_0026814	0	294.163	-9.3903	1.4517e-15	2.6955e-13
novel_circ_0032651	7.50434	106.268	-3.7466	1.6381e-15	2.9636e-13
novel_circ_0037368	81.2599	1.23953	5.6068	2.7046e-15	4.7709e-13
novel_circ_0019172	46.2636	177.034	-1.927	6.3617e-15	1.0948e-12
novel_circ_0007927	6.08383	81.4042	-3.6796	9.0723e-15	1.5241e-12
novel_circ_0014966	64.047	207.847	-1.6913	1.2104e-14	1.9861e-12
novel_circ_0019698	183.361	35.5488	2.3304	1.6939e-14	2.7164e-12
novel_circ_0009734	93.3219	1033.8	-3.4103	3.2788e-14	5.1412e-12
novel_circ_0032086	12.5623	101.305	-2.9796	5.4074e-14	8.2945e-12
novel_circ_0001460	99.0003	14.4137	2.738	5.5909e-14	8.3935e-12
novel_circ_0013418	396.251	83.1788	2.229	7.3812e-14	1.085e-11
novel_circ_0002370	232.805	61.3773	1.9135	8.929e-14	1.2858e-11
novel_circ_0030712	133.308	34.4268	1.9352	1.1733e-12	1.6557e-10
novel_circ_0019260	255.184	85.7131	1.5644	1.5546e-12	2.1509e-10
novel_circ_0007959	33.1024	159.308	-2.2591	2.3739e-12	3.2212e-10
novel_circ_0021239	0.796355	72.0254	-6.0413	6.6826e-12	8.8966e-10
novel_circ_0018137	588.846	1033.48	-0.81176	8.4821e-12	1.0981e-09
novel_circ_0018914	17.7421	97.4386	-2.4333	8.5592e-12	1.0981e-09
novel_circ_0002394	76.2344	9.79173	2.8885	1.865e-11	2.3499e-09
novel_circ_0024312	50.2383	1.88231	4.4933	1.9067e-11	2.3603e-09
novel_circ_0024565	50.3782	185.225	-1.8724	2.2136e-11	2.6929e-09
novel_circ_0006431	2.39264	61.5811	-4.5428	2.6958e-11	3.224e-09
novel_circ_0022543	1.47433	54.5399	-4.906	6.0835e-11	7.1542e-09
novel_circ_0019972	189.094	56.8514	1.7193	6.7046e-11	7.6303e-09
novel_circ_0024929	7.03802	65.6671	-3.1412	6.5984e-11	7.6303e-09
novel_circ_0002383	83.0644	17.6585	2.2172	2.465e-10	2.7608e-08
novel_circ_0034725	69.2538	203.5	-1.5497	2.9526e-10	3.2553e-08
novel_circ_0016863	12.6268	74.3526	-2.534	3.3689e-10	3.6477e-08
novel_circ_0027575	101.384	326.559	-1.6831	3.412e-10	3.6477e-08
novel_circ_0020670	358.024	164.09	1.1224	4.8654e-10	5.1239e-08
novel_circ_0038580	22.5615	102.253	-2.1526	6.0747e-10	6.3034e-08
novel_circ_0010529	19.5339	123.659	-2.6182	9.7777e-10	9.9987e-08
novel_circ_0013409	120.089	23.3422	2.3182	1.0062e-09	1.0142e-07
novel_circ_0033796	39.6364	1.71671	4.3353	1.15e-09	1.1429e-07
novel_circ_0003055	6.58065	80.6447	-3.4894	1.2925e-09	1.2667e-07
novel_circ_0005982	63.7135	188.75	-1.5614	1.4863e-09	1.4367e-07
novel_circ_0009381	15.2939	87.1975	-2.4833	1.5608e-09	1.4882e-07
novel_circ_0033411	138.856	286.166	-1.0424	1.7769e-09	1.6717e-07
novel_circ_0008254	71.1676	11.8068	2.5464	1.9014e-09	1.7653e-07
novel_circ_0026021	0	69.9638	-7.5686	3.2458e-09	2.9744e-07
novel_circ_0006950	32.4943	109.969	-1.7408	4.3867e-09	3.9683e-07
novel_circ_0000078	8.59844	63.3209	-2.8468	6.7979e-09	5.9217e-07
novel_circ_0025071	1.47791	41.7287	-4.5211	6.7659e-09	5.9217e-07
novel_circ_0026424	55.5329	5.58667	3.1876	6.7427e-09	5.9217e-07
novel_circ_0012579	53.3752	158.248	-1.5672	7.3788e-09	6.3494e-07
novel_circ_0034130	122.319	41.2848	1.5562	7.8587e-09	6.6809e-07
novel_circ_0001454	95.6356	19.9494	2.2419	8.5617e-09	7.1918e-07
novel_circ_0031521	41.2721	126.7	-1.6093	8.8204e-09	7.322e-07
novel_circ_0008375	1.47791	43.2093	-4.5584	9.5204e-09	7.8112e-07
novel_circ_0013319	48.1774	5.6915	3.0147	1.2674e-08	1.0279e-06
novel_circ_0019780	35.5219	111.276	-1.637	1.411e-08	1.1313e-06
novel_circ_0000318	6.82637	62.5454	-3.1208	1.5579e-08	1.2214e-06
novel_circ_0033452	2.39443	41.9374	-4.0007	1.5534e-08	1.2214e-06
novel_circ_0000022	139.589	306.246	-1.1303	1.7778e-08	1.3785e-06
novel_circ_0012736	132.501	272.958	-1.0381	2.1647e-08	1.6602e-06
novel_circ_0036179	6.88019	52.5478	-2.8747	2.2197e-08	1.6841e-06
novel_circ_0034044	56.9265	8.97894	2.5916	2.3113e-08	1.7349e-06
novel_circ_0030772	40.899	0	7.2121	3.6931e-08	2.743e-06
novel_circ_0000786	155.209	57.0326	1.4337	4.1023e-08	2.9841e-06
novel_circ_0022920	27.4579	132.709	-2.2405	4.1008e-08	2.9841e-06
novel_circ_0037374	41.2793	0	7.1866	4.8266e-08	3.4751e-06
novel_circ_0036135	30.1931	103.037	-1.7578	4.9768e-08	3.5471e-06
novel_circ_0037052	5.74306	48.9899	-3.0218	5.1829e-08	3.657e-06
novel_circ_0003041	42.6029	4.64991	3.122	5.3212e-08	3.7174e-06
novel_circ_0001891	3.41139	39.3158	-3.4099	5.6715e-08	3.9234e-06
novel_circ_0037011	11.7892	74.8288	-2.6369	5.9471e-08	4.074e-06
novel_circ_0021417	0	48.2663	-7.0972	6.1297e-08	4.1588e-06
novel_circ_0001878	12.5784	67.1923	-2.385	6.3713e-08	4.2015e-06
novel_circ_0003042	32.6378	1.13859	4.5227	6.3253e-08	4.2015e-06
novel_circ_0026158	29.4094	104.179	-1.8159	6.3103e-08	4.2015e-06
novel_circ_0026464	6.94117	49.7758	-2.7917	7.9664e-08	5.1569e-06
novel_circ_0039338	37.4643	108.927	-1.5332	7.9056e-08	5.1569e-06
novel_circ_0008081	4.78887	54.2478	-3.4135	9.6529e-08	6.1919e-06
novel_circ_0035590	35.6797	3.10321	3.3943	1.034e-07	6.5731e-06
novel_circ_0016063	56.991	9.99309	2.4572	1.1237e-07	7.0793e-06
novel_circ_0023581	180.404	85.1173	1.0788	1.3437e-07	8.3905e-06
novel_circ_0035610	15.4553	66.2747	-2.0737	1.7545e-07	1.0859e-05
novel_circ_0038547	32.0441	1.50555	4.1983	1.7823e-07	1.0936e-05
novel_circ_0026035	0	41.8262	-6.9003	1.9839e-07	1.2068e-05
novel_circ_0033446	4.60414	48.0277	-3.2745	2.1944e-07	1.322e-05
novel_circ_0038013	41.0658	5.52689	2.8011	2.2109e-07	1.322e-05
novel_circ_0022942	6.54478	45.4855	-2.7471	2.2872e-07	1.3562e-05
novel_circ_0027134	31.8199	0	6.8913	2.3458e-07	1.3793e-05
novel_circ_0018560	9.37326	53.5664	-2.4605	2.7868e-07	1.6251e-05
novel_circ_0015255	90.6997	29.8362	1.5896	3.049e-07	1.7634e-05
novel_circ_0036861	58.4044	155.308	-1.4003	3.0779e-07	1.7657e-05
novel_circ_0023053	202.824	346.918	-0.77162	3.5961e-07	2.0463e-05
novel_circ_0017032	57.8915	196.186	-1.7495	3.8886e-07	2.195e-05
novel_circ_0000761	19.2093	73.2605	-1.906	4.213e-07	2.3407e-05
novel_circ_0010659	40.1548	4.90223	2.9585	4.1869e-07	2.3407e-05
novel_circ_0012581	0	36.6251	-6.7408	4.6467e-07	2.5615e-05
novel_circ_0001494	44.0629	4.47159	3.1408	5.9572e-07	3.2334e-05
novel_circ_0007105	0	35.9422	-6.702	5.9547e-07	3.2334e-05
novel_circ_0011305	27.6068	0.99162	4.3315	6.146e-07	3.3104e-05
novel_circ_0037007	0	34.6189	-6.6659	6.9456e-07	3.7127e-05
novel_circ_0027380	22.3427	74.6201	-1.7264	9.1104e-07	4.8333e-05
novel_circ_0008374	0	33.2941	-6.6151	9.1858e-07	4.8369e-05
novel_circ_0000775	17.9681	70.174	-1.9451	1.0252e-06	5.3585e-05
novel_circ_0006630	8.74911	54.9431	-2.5947	1.1324e-06	5.8754e-05
novel_circ_0017688	87.2847	180.046	-1.0441	1.1724e-06	6.0115e-05
novel_circ_0017973	85.2992	175.434	-1.0339	1.1757e-06	6.0115e-05
novel_circ_0009955	62.2929	14.1482	2.0944	1.2697e-06	6.4451e-05
novel_circ_0026196	421.904	246.219	0.77337	1.3547e-06	6.8275e-05
novel_circ_0014336	91.1624	188.444	-1.0469	1.5848e-06	7.9308e-05
novel_circ_0020548	15.1181	58.9434	-1.9381	1.6606e-06	8.2518e-05
novel_circ_0011673	32.3024	2.91067	3.2741	1.7303e-06	8.5378e-05
novel_circ_0038929	10.6341	50.6641	-2.2192	1.7914e-06	8.7781e-05
novel_circ_0024099	1.69493	32.67	-3.9078	1.8234e-06	8.8729e-05
novel_circ_0037371	27.657	0.743715	4.6124	1.9264e-06	9.3098e-05
novel_circ_0035734	123.493	228.38	-0.88195	2.203e-06	0.00010574
novel_circ_0035436	57.7372	14.3441	1.9837	2.2537e-06	0.00010744
novel_circ_0010165	4.55031	34.7575	-2.8448	2.4432e-06	0.0001157
novel_circ_0027299	46.3839	126.934	-1.4433	2.51e-06	0.00011729
novel_circ_0038644	23.7632	77.6086	-1.6865	2.5011e-06	0.00011729
novel_circ_0029823	39.9861	3.6627	3.3386	2.7281e-06	0.00012664
novel_circ_0011304	54.88	12.8616	2.0508	2.9208e-06	0.00013447
novel_circ_0018468	23.9443	0	6.448	2.9349e-06	0.00013447
novel_circ_0033626	21.9265	0.651603	4.6897	3.0526e-06	0.00013896
novel_circ_0001075	23.4224	74.4364	-1.6517	3.1046e-06	0.00013953
novel_circ_0011278	45.0081	9.74077	2.1588	3.1045e-06	0.00013953
novel_circ_0005639	36.0564	6.00849	2.5259	3.3013e-06	0.00014743
novel_circ_0011803	24.1398	76.1604	-1.6311	3.5136e-06	0.00015592
novel_circ_0014619	78.1374	26.6884	1.5278	3.9939e-06	0.00017613
novel_circ_0032019	24.4447	74.9817	-1.5998	4.1135e-06	0.00018028
novel_circ_0003306	7.56711	43.443	-2.4628	4.4782e-06	0.0001942
novel_circ_0024934	27.6624	2.29483	3.426	4.4862e-06	0.0001942
novel_circ_0029351	41.6093	7.20245	2.4595	4.5533e-06	0.0001959
novel_circ_0036419	108.261	40.6063	1.3968	4.647e-06	0.00019872
novel_circ_0032993	30.4801	87.0564	-1.5052	5.0411e-06	0.00021409
novel_circ_0037375	20.3464	0	6.3012	5.0669e-06	0.00021409
novel_circ_0024917	56.0243	7.62819	2.7849	5.1568e-06	0.00021658
novel_circ_0030719	73.8848	22.4495	1.7047	5.5844e-06	0.00023316
novel_circ_0014843	90.5239	175.391	-0.94803	5.6922e-06	0.00023626
novel_circ_0005875	3.41139	30.2727	-3.0267	6.3736e-06	0.00026299
novel_circ_0017328	41.0067	8.50125	2.2259	7.4325e-06	0.00030491
novel_circ_0001865	36.3057	7.03685	2.3113	8.3678e-06	0.00034129
novel_circ_0005041	23.5713	72.8377	-1.6064	8.4991e-06	0.00034465
novel_circ_0032562	20.9598	0.743715	4.2599	8.868e-06	0.00035756
novel_circ_0019370	6.20758	40.9135	-2.6592	8.9598e-06	0.00035921
novel_circ_0034197	0.677972	22.841	-4.4393	9.5231e-06	0.00037963
novel_circ_0025153	0	23.2358	-6.1388	9.6794e-06	0.0003837
novel_circ_0032634	1.19453	24.3186	-4.0402	1.1323e-05	0.00044633
novel_circ_0002320	0	22.7155	-6.1021	1.1561e-05	0.00045321
novel_circ_0026027	0	21.9914	-6.0804	1.2301e-05	0.00047955
novel_circ_0023564	0	22.57	-6.0888	1.2442e-05	0.00048237
novel_circ_0001025	5.00947	34.3847	-2.6987	1.2842e-05	0.00049516
novel_circ_0037013	0	21.6064	-6.0607	1.3429e-05	0.00051498
novel_circ_0002734	4.88572	36.0264	-2.7779	1.3692e-05	0.00052223
novel_circ_0003924	2.83027	30.0836	-3.1901	1.4235e-05	0.00054001
novel_circ_0024580	92.018	207.42	-1.1651	1.4323e-05	0.00054046
novel_circ_0003955	27.7359	3.56669	2.8279	1.4529e-05	0.00054241
novel_circ_0028880	0	22.3843	-6.0615	1.4459e-05	0.00054241
novel_circ_0015390	5.34667	33.0031	-2.5551	1.4727e-05	0.00054651
novel_circ_0026682	15.2401	53.7976	-1.8007	1.4794e-05	0.00054651
novel_circ_0030709	51.9852	14.4828	1.8096	1.6083e-05	0.00059103
novel_circ_0037995	91.2843	33.1104	1.4415	1.6655e-05	0.00060889
novel_circ_0015594	2.7944	30.9929	-3.3288	1.6963e-05	0.00061697
novel_circ_0008228	2.88946	30.0126	-3.1794	1.7824e-05	0.00064494
novel_circ_0034179	33.2602	3.9885	2.9776	1.8207e-05	0.00065545
novel_circ_0001264	31.5222	4.99875	2.5658	1.8887e-05	0.0006765
novel_circ_0029572	13.9792	54.5173	-1.9269	2.0795e-05	0.00074106
novel_circ_0023851	16.3521	0	5.9954	2.1345e-05	0.00075684
novel_circ_0012635	16.3862	0	5.9939	2.1458e-05	0.00075705
novel_circ_0014720	14.3756	53.6448	-1.8686	2.2183e-05	0.00077872
novel_circ_0032411	0	20.2894	-5.9506	2.2992e-05	0.00080312
novel_circ_0000242	12.5891	58.7807	-2.1475	2.327e-05	0.00080522
novel_circ_0010181	0.796355	22.3741	-4.3433	2.328e-05	0.00080522
novel_circ_0015256	26.5307	2.58928	3.1296	2.3489e-05	0.00080848
novel_circ_0001057	22.9381	76.6391	-1.7308	2.4839e-05	0.0008508
novel_circ_0036862	45.2754	105.517	-1.2107	2.5239e-05	0.00086032
novel_circ_0015396	3.0168	28.3076	-3.0751	2.5903e-05	0.00087452
novel_circ_0021052	25.2572	3.14436	2.8847	2.578e-05	0.00087452
novel_circ_0031415	0	20.0307	-5.9192	2.7086e-05	0.00091008
novel_circ_0021244	0	19.4477	-5.9055	2.7255e-05	0.00091143
novel_circ_0027332	61.9001	128.841	-1.0535	2.8147e-05	0.00093683
novel_circ_0002962	6.98062	38.8288	-2.3856	2.8774e-05	0.00095318
novel_circ_0039384	3.62663	30.5426	-2.9103	2.8955e-05	0.0009547
novel_circ_0008210	13.8805	52.0442	-1.8877	3.0802e-05	0.0010068
novel_circ_0018375	1.19453	22.1703	-3.9041	3.0823e-05	0.0010068
novel_circ_0031588	1.19453	22.231	-3.9096	3.0963e-05	0.0010068
novel_circ_0025118	0	19.6579	-5.8869	3.1234e-05	0.0010109
novel_circ_0010114	15.0643	0	5.8961	3.203e-05	0.001032
novel_circ_0023261	34.5964	7.11475	2.2326	3.2226e-05	0.0010336
novel_circ_0027082	31.0863	79.8981	-1.3474	3.242e-05	0.0010351
novel_circ_0033542	1.1999	21.9135	-3.8878	3.2852e-05	0.0010441
novel_circ_0009375	61.4499	143.519	-1.2124	3.4533e-05	0.0010927
novel_circ_0012353	5.34846	31.5901	-2.4903	3.498e-05	0.0011019
novel_circ_0001648	54.7473	17.636	1.6074	3.5602e-05	0.0011059
novel_circ_0009048	10.3526	43.7007	-2.0481	3.5735e-05	0.0011059
novel_circ_0017180	0	18.3155	-5.8404	3.5416e-05	0.0011059
novel_circ_0033104	14.9047	0	5.8731	3.5662e-05	0.0011059
novel_circ_0031505	52.5699	114.891	-1.1223	3.5966e-05	0.0011082
novel_circ_0034576	14.598	0	5.8486	3.9599e-05	0.0012133
novel_circ_0036090	15.145	0	5.8598	3.9721e-05	0.0012133
novel_circ_0010586	23.0206	2.05673	3.2157	4.5135e-05	0.0013727
novel_circ_0006763	0.796355	19.9891	-4.1931	4.6336e-05	0.0014032
novel_circ_0010394	12.2843	46.6643	-1.9008	4.8018e-05	0.0014479
novel_circ_0030976	13.981	0	5.7925	4.9701e-05	0.0014923
novel_circ_0006171	39.1037	90.7873	-1.207	5.0495e-05	0.0015033
novel_circ_0025629	14.5567	60.0928	-2.0148	5.0307e-05	0.0015033
novel_circ_0034809	14.0976	0	5.7874	5.194e-05	0.0015334
novel_circ_0036749	105.097	44.1622	1.2469	5.1874e-05	0.0015334
novel_circ_0008376	0	17.7795	-5.7613	5.2861e-05	0.0015477
novel_circ_0022607	92.9363	39.5451	1.2244	5.2722e-05	0.0015477
novel_circ_0004824	13.746	0	5.7682	5.5382e-05	0.0016148
novel_circ_0016091	6.7044	33.3299	-2.2426	5.86e-05	0.0017016
novel_circ_0009590	16.8148	56.4207	-1.7125	6.0731e-05	0.0017446
novel_circ_0012351	0.677972	18.6232	-4.1512	6.0968e-05	0.0017446
novel_circ_0033157	15.2221	0	5.7856	6.0831e-05	0.0017446
novel_circ_0036130	13.468	0	5.7429	6.107e-05	0.0017446
novel_circ_0034222	3.00785	28.434	-3.0686	6.7431e-05	0.0019185
novel_circ_0002273	13.3496	0	5.7182	6.8959e-05	0.0019541
novel_circ_0011172	33.6942	7.49592	2.1067	7.0685e-05	0.001995
novel_circ_0004643	23.7578	65.0562	-1.4371	7.3044e-05	0.0020534
novel_circ_0032068	13.2241	0	5.7039	7.3383e-05	0.0020547
novel_circ_0019599	16.7198	52.3651	-1.627	7.372e-05	0.002056
novel_circ_0003734	32.3347	2.72696	3.2737	7.6288e-05	0.0021109
novel_circ_0006826	24.8034	68.3456	-1.4551	7.6073e-05	0.0021109
novel_circ_0038164	13.3676	46.6471	-1.7827	7.6761e-05	0.0021157
novel_circ_0008233	0	15.9325	-5.6501	7.835e-05	0.0021511
novel_circ_0022516	43.1679	96.9231	-1.1521	7.914e-05	0.0021608
novel_circ_0032200	0	15.7081	-5.6426	7.9313e-05	0.0021608
novel_circ_0005779	1.69493	23.9159	-3.4574	8.0782e-05	0.0021923
novel_circ_0015746	15.8068	0.651603	4.1918	8.1862e-05	0.0022131
novel_circ_0007572	0	15.6846	-5.6308	8.4409e-05	0.002256
novel_circ_0020522	0	15.6023	-5.6295	8.4233e-05	0.002256
novel_circ_0034484	29.0381	5.72384	2.2826	8.3782e-05	0.002256
novel_circ_0030870	0	15.5704	-5.6247	8.584e-05	0.0022856
novel_circ_0037491	20.4755	1.84557	3.2041	8.775e-05	0.0023277
novel_circ_0028110	0	15.419	-5.6159	8.8533e-05	0.0023396
novel_circ_0001165	12.6716	0	5.6511	8.952e-05	0.0023569
novel_circ_0033003	0	15.593	-5.6103	9.2681e-05	0.0024311
novel_circ_0006372	0	15.3215	-5.5984	9.5408e-05	0.0024841
novel_circ_0037795	56.0261	16.1819	1.7544	9.5373e-05	0.0024841
novel_circ_0033239	0	15.4038	-5.5979	9.6523e-05	0.0025039
novel_circ_0026029	0	15.1246	-5.5907	9.7258e-05	0.0025062
novel_circ_0034211	0	16.3063	-5.6191	9.7322e-05	0.0025062
novel_circ_0036064	12.3255	0	5.6215	9.9438e-05	0.0025514
novel_circ_0034041	13.7406	0	5.6536	0.00010121	0.0025874
novel_circ_0036415	141.678	63.8745	1.1364	0.00010455	0.0026631
novel_circ_0003040	28.3834	2.27719	3.3828	0.00010889	0.0027638
novel_circ_0008144	0	14.7165	-5.5548	0.0001121	0.0028348
novel_circ_0038474	33.9991	3.9062	2.984	0.00011249	0.0028348
novel_circ_0032963	40.7573	101.297	-1.3098	0.0001153	0.0028952
novel_circ_0000187	88.4236	38.0577	1.2116	0.00011839	0.0029622
novel_circ_0005477	19.0604	56.7083	-1.5589	0.00012034	0.0029899
novel_circ_0010134	0.799935	18.6408	-4.0692	0.00012012	0.0029899
novel_circ_0013608	89.7992	162.392	-0.85213	0.00012294	0.0030437
novel_circ_0013389	19.7276	1.88231	3.1411	0.00012358	0.0030488
novel_circ_0029363	0	14.547	-5.53	0.00012591	0.0030956
novel_circ_0003513	20.7248	60.3416	-1.5088	0.000129	0.0031496
novel_circ_0006383	11.6152	45.7902	-1.9459	0.00012872	0.0031496
novel_circ_0028361	2.21686	22.2707	-3.107	0.00013101	0.0031767
novel_circ_0037373	11.6493	0	5.5487	0.00013096	0.0031767
novel_circ_0031099	14.815	49.6842	-1.7049	0.00013158	0.0031795
novel_circ_0036182	5.63362	36.1867	-2.5762	0.00013726	0.0033055
novel_circ_0021590	33.1328	4.32753	2.8376	0.00013865	0.0033219
novel_circ_0032327	11.8628	0	5.5441	0.00013889	0.0033219
novel_circ_0014705	30.733	75.1693	-1.2759	0.00014167	0.0033657
novel_circ_0032011	1.35594	21.3251	-3.5543	0.00014123	0.0033657
novel_circ_0030582	3.86697	28.4982	-2.7589	0.00014533	0.0034411
novel_circ_0018567	73.6606	144.653	-0.97243	0.00015045	0.0035505
novel_circ_0026079	17.057	1.34976	3.3509	0.00015414	0.0036254
novel_circ_0009911	11.2493	0	5.4995	0.00015836	0.0037
novel_circ_0028538	13.3694	0	5.5556	0.00015786	0.0037
novel_circ_0009675	0	13.7704	-5.4635	0.0001592	0.0037074
novel_circ_0011030	0	13.7979	-5.46	0.00016322	0.0037883
novel_circ_0014913	0	13.8449	-5.4486	0.00017408	0.004023
novel_circ_0027779	0	13.8023	-5.447	0.00017447	0.004023
novel_circ_0002395	27.3557	4.83855	2.3776	0.00017758	0.0040815
novel_circ_0001477	98.8013	47.1973	1.0525	0.00017943	0.0041105
novel_circ_0032965	0.796355	17.1363	-3.9703	0.00018265	0.0041707
novel_circ_0022918	98.8479	42.4058	1.1992	0.00018349	0.0041764
novel_circ_0027571	2.61683	22.598	-2.9321	0.00018706	0.0042441
novel_circ_0023730	22.0055	2.62603	2.8526	0.0001943	0.0043942
novel_circ_0010308	0	13.3525	-5.4114	0.00019584	0.004415
novel_circ_0009602	40.6389	116.347	-1.4913	0.00019974	0.0044885
novel_circ_0002004	11.1005	0	5.4444	0.00020225	0.0045219
novel_circ_0002824	0	13.1654	-5.4007	0.00020315	0.0045219
novel_circ_0035169	14.2571	0	5.5242	0.00020314	0.0045219
novel_circ_0004421	0	13.0365	-5.391	0.00020909	0.0046395
novel_circ_0019194	3.97277	28.362	-2.6743	0.00021369	0.0047266
novel_circ_0005862	30.2451	4.2418	2.6994	0.00021496	0.0047399
novel_circ_0021608	11.1704	0	5.4354	0.00021635	0.0047556
novel_circ_0018142	159.152	90.2871	0.81323	0.00022112	0.0048454
novel_circ_0029405	58.4797	20.6334	1.4809	0.00022306	0.0048727
novel_circ_0026080	19.4819	2.57507	2.781	0.00022515	0.0049033
novel_circ_0038846	0	13.3383	-5.3759	0.00023214	0.00504
novel_circ_0011076	11.0216	0	5.4115	0.0002347	0.005068
novel_circ_0035421	14.3559	0	5.492	0.00023487	0.005068
novel_circ_0024086	0.799935	16.0153	-3.8826	0.00023609	0.0050787
novel_circ_0026024	0	12.7832	-5.3544	0.00024097	0.005168
novel_circ_0004970	15.1863	1.06511	3.4561	0.00024605	0.0052609
novel_circ_0035842	9.66743	41.2324	-2.0468	0.0002513	0.0053569
novel_circ_0035776	143.212	248.029	-0.79216	0.00025442	0.0054072
novel_circ_0008187	9.15803	34.8119	-1.8899	0.00025787	0.0054641
novel_circ_0017770	42.3124	12.3614	1.7375	0.00025971	0.0054867
novel_circ_0004652	25.0061	4.46619	2.3837	0.00026447	0.0055588
novel_circ_0023869	210.219	124.623	0.74938	0.0002647	0.0055588
novel_circ_0000929	26.6168	5.72384	2.1555	0.00027062	0.0056494
novel_circ_0022077	13.2851	0.49581	4.0283	0.00027048	0.0056494
novel_circ_0019788	0	12.2605	-5.3121	0.00027725	0.0057707
novel_circ_0027770	41.4856	11.1047	1.8381	0.00028189	0.0058501
novel_circ_0001983	153.672	249.209	-0.6929	0.00028674	0.0059062
novel_circ_0033397	5.22829	27.1651	-2.2859	0.00028711	0.0059062
novel_circ_0039036	2.79261	22.7116	-2.8902	0.00028587	0.0059062
novel_circ_0014159	168.722	91.9322	0.87318	0.00030433	0.0062424
novel_circ_0027021	28.9843	69.104	-1.2377	0.0003061	0.0062604
novel_circ_0015841	5.22471	26.7143	-2.2643	0.00031236	0.00637
novel_circ_0002427	16.8794	48.2252	-1.4901	0.00031642	0.0064158
novel_circ_0023749	56.3598	21.3129	1.3823	0.00031641	0.0064158
novel_circ_0028470	0	11.9479	-5.2704	0.00032455	0.0065503
novel_circ_0029404	33.7086	8.52818	1.9523	0.00032492	0.0065503
novel_circ_0027767	41.7976	7.41901	2.3738	0.00032793	0.0065922
novel_circ_0014161	102.333	50.3333	1.0128	0.00032987	0.0066123
novel_circ_0018850	17.222	50.2804	-1.516	0.00033698	0.0067357
novel_circ_0020183	3.75217	26.2083	-2.6608	0.00034614	0.0068992
novel_circ_0015165	15.8642	1.39532	3.23	0.00035653	0.0070865
novel_circ_0026510	48.6957	17.1161	1.5002	0.00035899	0.0071152
novel_circ_0032003	9.55442	37.0132	-1.9167	0.00036314	0.0071774
novel_circ_0009726	0	11.8519	-5.2353	0.00037974	0.0074845
novel_circ_0028939	0	11.7519	-5.2316	0.00038232	0.0075143
novel_circ_0024622	17.17	49.7851	-1.5185	0.00038543	0.0075544
novel_circ_0003765	49.9405	15.4563	1.6451	0.00039326	0.0076866
novel_circ_0038524	9.59029	0	5.2523	0.00040113	0.0078188
novel_circ_0026393	12.252	0	5.3235	0.00040271	0.0078279
novel_circ_0016466	14.3648	0.743715	3.7047	0.00040387	0.0078288
novel_circ_0005339	2.27068	20.6182	-2.976	0.00040612	0.0078365
novel_circ_0007712	26.9575	5.61361	2.1836	0.00040649	0.0078365
novel_circ_0031745	10.0351	0	5.2631	0.00040864	0.0078565
novel_circ_0025872	60.919	20.5418	1.5354	0.0004106	0.0078728
novel_circ_0036022	9.38042	36.4091	-1.9059	0.00042461	0.0081194
novel_circ_0001094	41.8874	8.92846	2.1591	0.00042841	0.0081699
novel_circ_0007533	104.094	50.9585	1.028	0.00043565	0.0082856
novel_circ_0009899	12.6627	0.569297	3.9072	0.00043778	0.0083038
novel_circ_0002986	10.0279	0	5.24	0.00044578	0.0084327
novel_circ_0038180	0	11.1273	-5.1785	0.00044784	0.0084491
novel_circ_0038837	6.97883	50.6435	-2.7008	0.00045139	0.0084934
novel_circ_0007982	9.09526	0	5.2043	0.00045874	0.0086087
novel_circ_0000389	56.7919	21.9777	1.3517	0.00047013	0.008741
novel_circ_0015755	9.09347	0	5.1978	0.00047198	0.008741
novel_circ_0026269	9.41629	0	5.2108	0.00047149	0.008741
novel_circ_0030729	9.09347	0	5.1978	0.00047198	0.008741
novel_circ_0034078	8.85849	34.4552	-1.8971	0.0004702	0.008741
novel_circ_0004982	8.42087	32.178	-1.8954	0.00047692	0.0087635
novel_circ_0018379	1.47433	17.1852	-3.232	0.00047552	0.0087635
novel_circ_0029307	9.47011	0	5.21	0.00047603	0.0087635
novel_circ_0027784	0	10.9107	-5.1545	0.00048187	0.0088314
novel_circ_0020131	14.7934	0.853946	3.6645	0.00048841	0.008928
novel_circ_0006499	9.69251	40.2457	-1.9693	0.00049109	0.0089521
novel_circ_0022788	9.74812	0	5.2111	0.00049232	0.0089521
novel_circ_0031114	9.04144	0	5.1849	0.00049607	0.0089521
novel_circ_0031717	99.942	50.3784	0.9787	0.00049562	0.0089521
novel_circ_0036304	9.10242	0	5.1876	0.00049414	0.0089521
novel_circ_0035879	9.32302	0	5.1927	0.00050052	0.0090094
novel_circ_0032714	0	10.8559	-5.1433	0.00050577	0.0090806
novel_circ_0018709	20.0486	2.95624	2.5943	0.0005149	0.0091977
novel_circ_0027583	15.5127	48.0096	-1.6054	0.00051467	0.0091977
novel_circ_0009493	21.6342	57.8052	-1.3927	0.00052118	0.0092865
novel_circ_0027780	0	10.7324	-5.1303	0.00052864	0.0093958
novel_circ_0003562	0	10.6447	-5.1237	0.00053622	0.0094691
novel_circ_0026629	0	10.9852	-5.1338	0.00053577	0.0094691
novel_circ_0037997	33.3534	9.38264	1.7768	0.0005368	0.0094691
novel_circ_0005262	8.01911	30.7136	-1.8965	0.00054702	0.0096014
novel_circ_0011507	5.96366	26.6923	-2.0848	0.00054649	0.0096014
novel_circ_0033354	8.81725	0	5.1517	0.00055223	0.0096688
novel_circ_0034010	1.87787	17.8143	-3.0106	0.00055874	0.0097587
novel_circ_0017507	8.63968	0	5.1346	0.00058127	0.010127
novel_circ_0001527	9.29254	0	5.1577	0.00058282	0.010129
novel_circ_0008488	12.4134	0.49581	3.9039	0.00059081	0.010243
novel_circ_0027158	8.92305	0	5.137	0.00060045	0.010384
novel_circ_0023683	72.884	137.571	-0.91401	0.00060487	0.01041
novel_circ_0031449	0	10.4433	-5.0911	0.00060481	0.01041
novel_circ_0015837	1.99626	17.8427	-2.9849	0.00061363	0.010535
novel_circ_0004694	6.02643	27.971	-2.1346	0.0006183	0.010557
novel_circ_0022540	0	10.7172	-5.0918	0.00061851	0.010557
novel_circ_0032428	0	10.4066	-5.0846	0.00061943	0.010557
novel_circ_0002033	0	10.7143	-5.0927	0.0006238	0.010606
novel_circ_0010913	3.63379	23.6626	-2.5428	0.0006314	0.010631
novel_circ_0015067	1.8725	17.5257	-2.9936	0.00063183	0.010631
novel_circ_0021027	0	10.4884	-5.0815	0.00062789	0.010631
novel_circ_0024782	0	11.0474	-5.0957	0.00063281	0.010631
novel_circ_0026465	0	10.2224	-5.0729	0.00063198	0.010631
novel_circ_0010636	1.19453	17.1343	-3.4855	0.00064257	0.010769
novel_circ_0018998	14.876	1.31301	3.1647	0.00064538	0.010791
novel_circ_0038010	8.57333	0	5.1055	0.00065211	0.010878
novel_circ_0015744	11.8735	0.49581	3.8598	0.00065878	0.010963
novel_circ_0014182	21.3687	3.88367	2.345	0.0006658	0.011054
novel_circ_0029804	14.2644	42.5821	-1.5436	0.00066769	0.011059
novel_circ_0010487	0.799935	14.0874	-3.6871	0.00068181	0.011198
novel_circ_0011652	8.96793	0	5.1075	0.00068244	0.011198
novel_circ_0036325	0	10.071	-5.0513	0.00068144	0.011198
novel_circ_0037364	8.35809	0	5.0871	0.00067993	0.011198
novel_circ_0008930	6.42103	27.3488	-2.0295	0.00069096	0.011273
novel_circ_0010915	23.6806	61.0412	-1.3372	0.00069336	0.011273
novel_circ_0011681	8.36167	0	5.0827	0.00069262	0.011273
novel_circ_0014093	0	10.0935	-5.0474	0.00069131	0.011273
novel_circ_0024094	3.19974	29.6563	-3.0072	0.00069765	0.011316
novel_circ_0008276	36.9586	10.9749	1.7091	0.00071484	0.011569
novel_circ_0030197	20.6244	3.92482	2.292	0.0007186	0.011603
novel_circ_0012974	11.8233	0.49581	3.8452	0.00072299	0.011621
novel_circ_0019699	8.35451	0	5.0724	0.00072232	0.011621
novel_circ_0018321	0	10.8549	-5.0584	0.00072605	0.011641
novel_circ_0031344	8.54283	0	5.0762	0.00072756	0.011641
novel_circ_0017009	48.2169	14.1477	1.7345	0.00072962	0.011647
novel_circ_0015739	20.7607	1.73534	3.2063	0.00073346	0.011682
novel_circ_0008415	180.615	281.794	-0.63636	0.0007422	0.011795
novel_circ_0025895	54.6307	22.5196	1.2671	0.00074681	0.011842
novel_circ_0026171	17.5807	2.61622	2.6162	0.00075337	0.011919
novel_circ_0013863	8.17694	0	5.054	0.00076268	0.012012
novel_circ_0036954	8.18052	0	5.0544	0.00076185	0.012012
novel_circ_0009257	7.09721	29.3036	-1.9787	0.00077676	0.012182
novel_circ_0028219	24.8752	5.67828	2.0666	0.00078126	0.012182
novel_circ_0034383	0	9.78633	-5.0105	0.00078063	0.012182
novel_circ_0037370	8.42624	0	5.0559	0.00077995	0.012182
novel_circ_0038200	0	9.88676	-5.0116	0.00078209	0.012182
novel_circ_0011100	8.54641	0	5.0559	0.00079102	0.01224
novel_circ_0025757	1.19453	16.1495	-3.4197	0.00078881	0.01224
novel_circ_0039059	22.8484	4.86107	2.16	0.00079049	0.01224
novel_circ_0009042	5.86681	27.1915	-2.1537	0.00079362	0.012253
novel_circ_0022041	286.424	431.738	-0.58774	0.00080568	0.012412
novel_circ_0034309	140.114	73.2111	0.92829	0.00080783	0.012418
novel_circ_0000784	8.58586	0	5.0527	0.00081097	0.01244
novel_circ_0006351	1.19453	15.52	-3.3775	0.00082215	0.012584
novel_circ_0016092	0.677972	13.6328	-3.688	0.00082413	0.012587
novel_circ_0005162	8.12133	0	5.0324	0.00082756	0.012612
novel_circ_0001787	11.4969	0.49581	3.8065	0.00084411	0.012836
novel_circ_0007584	11.556	0.49581	3.8103	0.00084935	0.012861
novel_circ_0025725	54.0066	106.124	-0.96065	0.000848	0.012861
novel_circ_0001366	57.8591	21.5823	1.413	0.00085164	0.012868
novel_circ_0008235	0	9.91027	-4.9867	0.00087053	0.013125
novel_circ_0033306	8.05677	0	5.0169	0.00087417	0.013152
novel_circ_0008378	1.1999	15.1756	-3.3455	0.0009111	0.013573
novel_circ_0013108	7.84153	0	4.9976	0.00091216	0.013573
novel_circ_0024069	20.9831	4.21388	2.2177	0.00091061	0.013573
novel_circ_0027226	1.87787	16.8834	-2.9355	0.0009137	0.013573
novel_circ_0032796	0	9.64326	-4.9677	0.00090901	0.013573
novel_circ_0034757	8.93922	34.8256	-1.9236	0.00090987	0.013573
novel_circ_0019292	19.3348	3.43783	2.3855	0.0009174	0.013599
novel_circ_0031943	20.2334	2.94742	2.5927	0.00093644	0.013852
novel_circ_0037510	19.9482	2.94742	2.5742	0.00094146	0.013897
novel_circ_0001481	7.77876	0	4.9845	0.00095421	0.014027
novel_circ_0021313	7.83616	0	4.9864	0.00095356	0.014027
novel_circ_0018470	13.2259	0.853946	3.5141	0.00096561	0.014161
novel_circ_0034007	0	9.33168	-4.9439	0.00096734	0.014161
novel_circ_0037675	14.1944	43.0888	-1.5656	0.00099134	0.014482
novel_circ_0030503	23.2412	4.93456	2.1664	0.00099391	0.01449
novel_circ_0019402	61.6364	119.097	-0.93816	0.0010029	0.01459
novel_circ_0000192	13.8608	1.31301	3.0668	0.0010082	0.014637
novel_circ_0002017	5.80404	26.3969	-2.1174	0.0010153	0.01471
novel_circ_0020058	0	9.27631	-4.9285	0.0010186	0.014728
novel_circ_0021955	0	9.42769	-4.932	0.0010218	0.014743
novel_circ_0031082	7.84511	0	4.9678	0.0010271	0.014791
novel_circ_0009318	94.4967	171.074	-0.85026	0.0010297	0.014797
novel_circ_0013705	7.72136	0	4.9623	0.0010344	0.014835
novel_circ_0017028	108.831	191.445	-0.81301	0.0010461	0.014972
novel_circ_0006642	4.66691	22.9007	-2.2232	0.0010517	0.014992
novel_circ_0011826	19.498	2.52411	2.8148	0.0010501	0.014992
novel_circ_0009261	0	9.07936	-4.914	0.0010563	0.015027
novel_circ_0035999	6.88198	27.1739	-1.9285	0.0010628	0.015089
novel_circ_0004375	7.74289	0	4.9521	0.0010699	0.015159
novel_circ_0020093	0	9.39145	-4.9207	0.001074	0.015186
novel_circ_0037481	8.02448	30.7009	-1.8922	0.0010869	0.015339
novel_circ_0025715	0	9.74569	-4.9216	0.0011227	0.015812
novel_circ_0023585	36.7738	11.6	1.6294	0.0011281	0.015856
novel_circ_0016991	7.6263	0	4.9327	0.0011378	0.015961
novel_circ_0028790	106.487	56.8146	0.89959	0.0011421	0.01599
novel_circ_0013199	25.6877	6.53663	1.9168	0.0011455	0.016005
novel_circ_0026991	7.50434	0	4.9267	0.0011479	0.016007
novel_circ_0000983	7.66217	0	4.9321	0.0011549	0.016073
novel_circ_0015085	0	8.92798	-4.8864	0.0011594	0.016104
novel_circ_0003402	0.677972	12.673	-3.5919	0.0011913	0.016515
novel_circ_0021866	15.4051	2.24926	2.6092	0.0012114	0.016758
novel_circ_0025690	41.5644	84.1414	-1.0088	0.0012136	0.016758
novel_circ_0002432	6.60397	28.19	-2.0442	0.0012401	0.01709
novel_circ_0023661	103.032	55.2768	0.88668	0.0012452	0.017127
novel_circ_0035701	9.67459	33.5871	-1.7634	0.0012537	0.017211
novel_circ_0010182	0	8.79912	-4.8608	0.0012578	0.017234
novel_circ_0019050	7.4362	0	4.8991	0.001266	0.017311
novel_circ_0030583	19.715	2.73626	2.6548	0.0012709	0.017345
novel_circ_0032399	44.8306	16.8879	1.3841	0.0012799	0.017435
novel_circ_0037016	50.2633	113.105	-1.1518	0.0012922	0.017568
novel_circ_0013347	30.0927	8.58796	1.7723	0.0013042	0.017697
novel_circ_0038599	35.4232	9.57418	1.8462	0.0013093	0.017732
novel_circ_0016530	16.205	1.91905	2.8343	0.0013234	0.017888
novel_circ_0032246	9.83063	32.7782	-1.6972	0.0013286	0.017924
novel_circ_0011654	7.27836	0	4.8759	0.0013451	0.018112
novel_circ_0000016	1.59271	16.8609	-3.1342	0.0013615	0.018299
novel_circ_0004151	5.62646	27.7481	-2.208	0.0013705	0.018384
novel_circ_0003007	0	8.69429	-4.8359	0.0013766	0.018431
novel_circ_0019485	7.10079	0	4.8622	0.001387	0.018465
novel_circ_0028737	13.3658	38.4614	-1.502	0.0013819	0.018465
novel_circ_0037552	7.10079	0	4.8622	0.001387	0.018465
novel_circ_0026028	0	8.7957	-4.8358	0.0013927	0.018506
novel_circ_0008294	0	8.72564	-4.8304	0.0014042	0.018589
novel_circ_0011662	7.15819	0	4.8612	0.0014021	0.018589
novel_circ_0013791	7.44694	0	4.8697	0.0014155	0.018704
novel_circ_0033524	7.43441	0	4.8682	0.0014214	0.018722
novel_circ_0039021	0	8.60659	-4.8237	0.0014222	0.018722
novel_circ_0010385	16.5027	50.0326	-1.5805	0.0014302	0.018793
novel_circ_0022613	76.4192	34.9917	1.1156	0.0014347	0.018816
novel_circ_0027786	0	8.59237	-4.8187	0.0014409	0.018863
novel_circ_0004986	6.66316	27.8343	-2.0111	0.001452	0.018972
novel_circ_0030938	0	8.64774	-4.8188	0.0014553	0.018981
novel_circ_0001325	10.9803	0.569297	3.6761	0.0014611	0.019022
novel_circ_0016906	12.6645	37.2689	-1.5217	0.0014745	0.01916
novel_circ_0010619	32.0262	9.50168	1.7072	0.0014796	0.019167
novel_circ_0035712	0.799935	12.3158	-3.5042	0.0014804	0.019167
novel_circ_0010180	0	8.48754	-4.8071	0.0014961	0.019334
novel_circ_0026402	45.044	13.5603	1.6934	0.0015066	0.019435
novel_circ_0026194	30.0604	9.2719	1.6706	0.0015138	0.019491
novel_circ_0018374	0	8.49144	-4.801	0.0015178	0.019508
novel_circ_0006299	7.27478	0	4.8398	0.0015384	0.019737
novel_circ_0018376	0.677972	12.4706	-3.5559	0.0015642	0.019994
novel_circ_0022627	190.801	115.937	0.7103	0.0015625	0.019994
novel_circ_0035525	7.47744	0	4.8444	0.0015688	0.020017
novel_circ_0001569	6.98062	0	4.8248	0.0015721	0.020023
novel_circ_0010877	1.81689	15.882	-2.8572	0.0015899	0.020213
novel_circ_0013915	121.947	68.8561	0.82572	0.0016064	0.020386
novel_circ_0022199	17.1107	2.21252	2.7368	0.0016157	0.020468
novel_circ_0030932	6.94296	0	4.8098	0.0016393	0.020729
novel_circ_0016448	0	8.5331	-4.7829	0.0016461	0.020778
novel_circ_0001790	45.7794	18.1078	1.3292	0.0016539	0.0208
novel_circ_0005373	9.2208	30.8371	-1.7089	0.0016521	0.0208
novel_circ_0015264	6.88019	0	4.804	0.0016626	0.0208
novel_circ_0032743	0	8.28078	-4.7724	0.0016598	0.0208
novel_circ_0037502	6.82458	0	4.8026	0.00166	0.0208
novel_circ_0038640	0.799935	12.6039	-3.5106	0.0017002	0.021233
novel_circ_0012632	7.00215	0	4.8002	0.0017098	0.021315
novel_circ_0004985	9.21185	33.2647	-1.8102	0.0017274	0.021497
novel_circ_0008506	7.00036	0	4.7957	0.0017379	0.021524
novel_circ_0022763	0	8.09755	-4.7537	0.0017369	0.021524
novel_circ_0032390	68.3337	33.1927	1.0259	0.0017388	0.021524
novel_circ_0007255	11.4179	0.651603	3.6515	0.0017502	0.021553
novel_circ_0021043	6.76001	0	4.7862	0.0017496	0.021553
novel_circ_0037514	6.76538	0	4.7868	0.0017463	0.021553
novel_circ_0034598	0	8.29989	-4.7582	0.0017544	0.021566
novel_circ_0005861	6.70261	0	4.7807	0.0017725	0.021751
novel_circ_0026471	0	8.00985	-4.7426	0.001784	0.02183
novel_circ_0037288	6.94833	0	4.7866	0.0017851	0.02183
novel_circ_0028222	31.5348	9.4282	1.6901	0.0018011	0.021988
novel_circ_0014776	33.2512	9.82308	1.7171	0.0018146	0.022075
novel_circ_0026467	0	8.25235	-4.7455	0.0018122	0.022075
novel_circ_0003681	4.37274	23.7581	-2.3007	0.001819	0.02209
novel_circ_0004010	19.3438	3.72248	2.2723	0.001822	0.02209
novel_circ_0035443	0	8.0564	-4.7373	0.0018384	0.02225
novel_circ_0022063	95.0078	154.242	-0.6933	0.0018448	0.022289
novel_circ_0005480	0	8.83488	-4.7565	0.0018633	0.022475
novel_circ_0033624	45.9623	17.8187	1.3505	0.001882	0.022661
novel_circ_0004727	0	7.95057	-4.7259	0.0018946	0.022673
novel_circ_0009516	7.06671	0	4.773	0.0018991	0.022673
novel_circ_0024645	6.64342	0	4.7602	0.0018959	0.022673
novel_circ_0036708	11.8287	0.853946	3.3526	0.0018901	0.022673
novel_circ_0037855	19.611	48.2526	-1.2784	0.001895	0.022673
novel_circ_0013388	6.69903	0	4.7604	0.001906	0.02268
novel_circ_0025702	7.05955	0	4.7721	0.0019038	0.02268
novel_circ_0017573	15.4355	45.7236	-1.5446	0.0019114	0.022705
novel_circ_0032429	0	8.25874	-4.7298	0.0019385	0.022964
novel_circ_0036379	15.1253	41.0448	-1.4158	0.0019397	0.022964
novel_circ_0009760	6.64521	0	4.7487	0.0019752	0.023345
novel_circ_0017439	7.80029	28.9881	-1.8553	0.0019935	0.023519
novel_circ_0025989	13.1846	1.50555	2.9122	0.0019966	0.023519
novel_circ_0033554	35.4896	11.9944	1.5309	0.0020006	0.023527
novel_circ_0026063	22.6296	5.71943	1.9234	0.0020107	0.023607
novel_circ_0013401	0	7.83984	-4.702	0.0020233	0.023638
novel_circ_0018177	0	7.95889	-4.7058	0.0020219	0.023638
novel_circ_0039172	0	7.95987	-4.707	0.0020235	0.023638
novel_circ_0011196	50.7028	92.7186	-0.86838	0.0020293	0.023667
novel_circ_0029885	329.98	228.936	0.52766	0.0020485	0.023851
novel_circ_0036757	10.4602	0.569297	3.6025	0.0020588	0.023933
novel_circ_0033268	6.82995	0	4.7415	0.0020676	0.023995
novel_circ_0036121	6.48559	0	4.7268	0.0020778	0.024074
novel_circ_0032911	20.4486	4.78759	2.0173	0.0021011	0.024304
novel_circ_0035882	0	7.75753	-4.6881	0.0021094	0.02436
novel_circ_0007854	0	7.77076	-4.6873	0.0021179	0.024418
novel_circ_0018474	17.3421	3.22226	2.3255	0.0021284	0.024499
novel_circ_0007925	1.01696	13.0821	-3.2031	0.0021369	0.024557
novel_circ_0005840	15.884	1.56092	2.9979	0.002146	0.024611
novel_circ_0025270	0	7.64289	-4.679	0.0021521	0.024611
novel_circ_0034461	64.4739	30.1399	1.0853	0.0021493	0.024611
novel_circ_0038496	22.9381	57.9483	-1.3252	0.0021556	0.024611
novel_circ_0010940	0	7.69286	-4.6786	0.0021669	0.024661
novel_circ_0031770	0	8.00153	-4.6917	0.002164	0.024661
novel_circ_0006175	0	7.66593	-4.6739	0.0022076	0.024873
novel_circ_0009023	8.57512	30.3085	-1.7637	0.0022116	0.024873
novel_circ_0013320	6.54836	0	4.7128	0.0021983	0.024873
novel_circ_0022339	6.54836	0	4.7128	0.0021983	0.024873
novel_circ_0022852	31.6764	9.82308	1.6437	0.0022061	0.024873
novel_circ_0031065	6.36542	0	4.7053	0.0022099	0.024873
novel_circ_0034650	52.5968	97.1426	-0.88278	0.0022137	0.024873
novel_circ_0037484	35.0806	11.966	1.5335	0.0022026	0.024873
novel_circ_0025277	6.41924	0	4.6954	0.0023013	0.025774
novel_circ_0034891	27.544	60.93	-1.1233	0.0022988	0.025774
novel_circ_0019143	18.2551	47.9968	-1.3702	0.0023119	0.025852
novel_circ_0027676	0	7.49151	-4.6537	0.0023184	0.025884
novel_circ_0028605	14.6213	2.24926	2.523	0.0023384	0.026067
novel_circ_0001326	6.55015	0	4.6927	0.0023571	0.026233
novel_circ_0009464	18.2533	3.48879	2.2384	0.0023766	0.026408
novel_circ_0024079	3.80778	19.096	-2.2237	0.0023989	0.026614
novel_circ_0005478	19.3366	54.461	-1.4718	0.0024173	0.02662
novel_circ_0006174	13.3048	36.2719	-1.4241	0.0024042	0.02662
novel_circ_0008341	9.90235	0.49581	3.5827	0.0024082	0.02662
novel_circ_0012667	165.713	94.5348	0.79972	0.0024183	0.02662
novel_circ_0038197	0	7.39939	-4.6382	0.0024124	0.02662
novel_circ_0035276	9.71404	0.569297	3.5217	0.0024231	0.026631
novel_circ_0004086	25.1406	6.37643	1.8976	0.0024333	0.026702
novel_circ_0006415	85.3907	45.6413	0.89357	0.0024379	0.026711
novel_circ_0038318	0	8.0417	-4.6571	0.0024432	0.026728
novel_circ_0005070	60.1406	104.102	-0.78789	0.0024499	0.026759
novel_circ_0012079	0	7.50033	-4.637	0.0024612	0.026841
novel_circ_0001125	6.24346	0	4.6694	0.0024676	0.02687
novel_circ_0010869	0.796355	11.4163	-3.3919	0.0024842	0.027009
novel_circ_0028188	11.4341	38.0063	-1.6937	0.0025129	0.027278
novel_circ_0025280	9.71225	0.569297	3.5178	0.0025174	0.027285
novel_circ_0025884	3.81315	18.7834	-2.2012	0.0025617	0.027687
novel_circ_0031014	0	7.62427	-4.6277	0.0025663	0.027687
novel_circ_0037513	6.49096	0	4.6662	0.0025634	0.027687
novel_circ_0035849	58.1408	105.394	-0.85728	0.0025741	0.02773
novel_circ_0033228	1.69493	16.222	-2.8984	0.0025845	0.027799
novel_circ_0000279	9.9992	0.569297	3.5405	0.0026126	0.028059
novel_circ_0036076	6.14481	0	4.6463	0.002618	0.028074
novel_circ_0018362	0	7.76686	-4.6274	0.0026359	0.028197
novel_circ_0034288	6.08562	0	4.6421	0.0026375	0.028197
novel_circ_0010689	34.2808	11.4153	1.5526	0.0026467	0.028253
novel_circ_0020720	14.9136	1.23953	3.1376	0.0026617	0.028371
novel_circ_0003492	6.204	0	4.6402	0.0026902	0.028486
novel_circ_0024221	0	7.50572	-4.6142	0.002678	0.028486
novel_circ_0024918	6.204	0	4.6402	0.0026902	0.028486
novel_circ_0026667	79.0054	39.3295	0.99872	0.0026885	0.028486
novel_circ_0033892	0	7.71248	-4.6197	0.0026928	0.028486
novel_circ_0015005	30.8048	10.1998	1.5462	0.0026983	0.028502
novel_circ_0000656	7.56711	27.2523	-1.7945	0.0027087	0.028569
novel_circ_0023525	0	7.38959	-4.6026	0.0027178	0.02858
novel_circ_0027400	0	7.38959	-4.6026	0.0027178	0.02858
novel_circ_0007646	11.1471	0.743715	3.3253	0.0027335	0.028702
novel_circ_0015516	6.02643	0	4.6286	0.0027426	0.028712
novel_circ_0023118	0	7.20245	-4.5956	0.0027423	0.028712
novel_circ_0007132	22.4395	51.0305	-1.1667	0.002757	0.028807
novel_circ_0014707	0	7.46748	-4.6006	0.0027599	0.028807
novel_circ_0021481	5.19242	26.3151	-2.2524	0.0027719	0.02889
novel_circ_0005456	47.7702	91.3281	-0.92635	0.0027765	0.028895
novel_circ_0022520	0.799935	11.2777	-3.3637	0.0028134	0.029236
novel_circ_0013043	11.5489	34.2896	-1.5453	0.0028255	0.029259
novel_circ_0015578	0	7.394	-4.5916	0.0028237	0.029259
novel_circ_0023550	10.9175	0.743715	3.3049	0.002829	0.029259
novel_circ_0034229	0	7.3161	-4.5883	0.0028322	0.029259
novel_circ_0001461	5.85965	25.5914	-2.0584	0.0028509	0.029366
novel_circ_0029871	0	7.94665	-4.6086	0.0028506	0.029366
novel_circ_0026981	6.0892	0	4.6174	0.0028675	0.029494
novel_circ_0003676	0	7.11916	-4.5781	0.0028728	0.029506
novel_circ_0033721	0.677972	10.9886	-3.3878	0.0028779	0.029515
novel_circ_0033948	19.5285	4.13157	2.1291	0.0028875	0.029571
novel_circ_0032765	0	7.26223	-4.5832	0.0028928	0.029582
novel_circ_0008832	11.617	0.853946	3.3	0.0029038	0.029652
novel_circ_0011137	6.15018	0	4.6145	0.0029148	0.029677
novel_circ_0014303	9.57774	39.6921	-1.9922	0.0029113	0.029677
novel_circ_0015262	13.4824	1.59766	2.7805	0.0029304	0.029794
novel_circ_0037571	1.01696	14.1487	-3.2697	0.0029387	0.029835
novel_circ_0002044	0	7.03244	-4.5677	0.0029501	0.02986
novel_circ_0008195	0	7.03244	-4.5677	0.0029501	0.02986
novel_circ_0026976	38.8759	82.968	-1.0906	0.0029538	0.02986
novel_circ_0002335	5.96187	0	4.6038	0.0029591	0.029871
novel_circ_0037596	0	7.04126	-4.5658	0.0029716	0.029954
novel_circ_0011810	11.1848	50.2971	-2.0728	0.0030163	0.030361
novel_circ_0039282	0	7.85894	-4.5876	0.0030233	0.030388
novel_circ_0024619	74.4928	37.6589	0.96916	0.0030457	0.03057
novel_circ_0027995	0.677972	11.9611	-3.4628	0.0030786	0.030856
novel_circ_0024067	20.3823	4.74202	2.0138	0.0030839	0.030865
novel_circ_0009613	5.90268	0	4.5889	0.0030886	0.030868
novel_circ_0017474	0	6.99129	-4.5525	0.0030935	0.030873
novel_circ_0028354	0	7.12356	-4.5556	0.0031032	0.030927
novel_circ_0010118	15.7727	1.48743	2.9963	0.0031143	0.030994
novel_circ_0025346	20.1294	4.59505	2.0164	0.0031206	0.031012
novel_circ_0002961	0	6.98589	-4.5452	0.0031532	0.031293
novel_circ_0008563	1.47433	12.894	-2.8371	0.0031894	0.031608
novel_circ_0011430	0	7.21616	-4.5449	0.0032505	0.032167
novel_circ_0013050	0	6.9903	-4.5335	0.0032816	0.03243
novel_circ_0012653	8.21102	37.4345	-2.0703	0.0033187	0.03264
novel_circ_0023475	118.818	177.014	-0.57539	0.0033079	0.03264
novel_circ_0034144	40.1063	77.8919	-0.95695	0.0033122	0.03264
novel_circ_0038173	0	6.78894	-4.5236	0.0033214	0.03264
novel_circ_0007023	9.43603	29.019	-1.5815	0.0033377	0.032755
novel_circ_0000160	5.74485	0	4.5542	0.0033703	0.032847
novel_circ_0016902	5.74485	0	4.5542	0.0033703	0.032847
novel_circ_0019907	0	6.87665	-4.5247	0.0033564	0.032847
novel_circ_0022768	88.1241	48.4584	0.85713	0.0033569	0.032847
novel_circ_0037501	13.7837	1.30321	3.1175	0.0033679	0.032847
novel_circ_0000716	5.68566	0	4.5493	0.0034021	0.033041
novel_circ_0023805	8.84954	40.5838	-2.0902	0.0034109	0.033041
novel_circ_0026468	0	6.74779	-4.5141	0.0034136	0.033041
novel_circ_0033829	5.68566	0	4.5493	0.0034021	0.033041
novel_circ_0037174	0	7.4131	-4.5367	0.0034056	0.033041
novel_circ_0002547	1.47791	13.354	-2.8744	0.0034263	0.033118
novel_circ_0000576	5.68386	0	4.5444	0.003456	0.033314
novel_circ_0023582	5.68386	0	4.5444	0.003456	0.033314
novel_circ_0002484	20.7535	5.31573	1.8864	0.0035048	0.033738
novel_circ_0001220	0.796355	10.7505	-3.3034	0.0035184	0.033823
novel_circ_0000842	5.62646	0	4.5351	0.0035394	0.033978
novel_circ_0004887	18.8326	3.23207	2.361	0.0035897	0.034415
novel_circ_0000021	2.27068	15.5327	-2.5736	0.0036052	0.034516
novel_circ_0009890	5.68924	0	4.5304	0.0036178	0.034543
novel_circ_0036422	5.68924	0	4.5304	0.0036178	0.034543
novel_circ_0005817	30.1214	10.7961	1.4518	0.0036285	0.034552
novel_circ_0010657	5.68207	0	4.5293	0.0036284	0.034552
novel_circ_0020546	6.64521	24.2138	-1.7916	0.0036432	0.034608
novel_circ_0029290	5.75022	0	4.5302	0.0036442	0.034608
novel_circ_0018677	5.74127	0	4.5288	0.0036574	0.034686
novel_circ_0010117	5.8686	0	4.531	0.0036816	0.034822
novel_circ_0037254	17.3565	44.3723	-1.3371	0.0036776	0.034822
novel_circ_0024553	0	6.91681	-4.4938	0.0037144	0.035085
novel_circ_0027932	1.59271	15.4171	-2.974	0.0037255	0.035143
novel_circ_0000315	3.63021	18.0309	-2.171	0.0038265	0.035757
novel_circ_0004462	0.677972	10.557	-3.3276	0.0038162	0.035757
novel_circ_0007780	23.0601	5.55482	1.9628	0.0038211	0.035757
novel_circ_0010583	9.48807	0.569297	3.4522	0.0038156	0.035757
novel_circ_0025188	6.64342	24.7512	-1.8184	0.0038311	0.035757
novel_circ_0031442	45.0207	91.2532	-1.0032	0.0038171	0.035757
novel_circ_0037702	7.16356	24.8002	-1.7315	0.0038212	0.035757
novel_circ_0038012	5.56369	0	4.5098	0.0038122	0.035757
novel_circ_0004496	0	8.33714	-4.5252	0.0038863	0.03619
novel_circ_0021240	9.56695	33.0756	-1.7378	0.0038929	0.03619
novel_circ_0038206	0	6.5043	-4.465	0.003892	0.03619
novel_circ_0026887	0	6.5866	-4.4664	0.0039079	0.036282
novel_circ_0001324	10.8583	0.853946	3.2143	0.0039445	0.036526
novel_circ_0008391	1.87787	13.8949	-2.6555	0.0039422	0.036526
novel_circ_0020530	2.55585	16.1584	-2.4632	0.0039864	0.036817
novel_circ_0025324	97.935	54.0803	0.85713	0.0039848	0.036817
novel_circ_0006303	5.62109	0	4.4962	0.0040041	0.036892
novel_circ_0036554	19.0479	4.61317	1.9696	0.004005	0.036892
novel_circ_0021616	110.361	66.7695	0.72016	0.0040329	0.037101
novel_circ_0000136	0	6.49548	-4.4485	0.0041041	0.03755
novel_circ_0008402	5.72511	0	4.4952	0.0040883	0.03755
novel_circ_0010987	0	6.45873	-4.4479	0.0040962	0.03755
novel_circ_0018943	166.554	264.507	-0.6635	0.0040995	0.03755
novel_circ_0030811	9.09884	0.651603	3.3647	0.0041084	0.03755
novel_circ_0002015	3.35041	17.1617	-2.216	0.004115	0.037562
novel_circ_0024606	6.77255	0	4.5258	0.0041294	0.037645
novel_circ_0010160	8.42266	26.9309	-1.6403	0.0041496	0.03778
novel_circ_0030033	26.2347	5.25547	2.1887	0.0041613	0.037838
novel_circ_0019133	6.71156	0	4.521	0.0041683	0.037853
novel_circ_0026692	9.42887	0.651603	3.3904	0.0042569	0.038608
novel_circ_0029350	13.1882	2.29042	2.3763	0.0042781	0.03875
novel_circ_0005641	13.5846	1.89113	2.5996	0.0043069	0.038886
novel_circ_0026019	0	6.49008	-4.4316	0.0043096	0.038886
novel_circ_0028000	30.3779	64.1145	-1.0563	0.0043064	0.038886
novel_circ_0000366	0	6.33429	-4.4227	0.0043627	0.039115
novel_circ_0002310	5.34667	0	4.4571	0.0043575	0.039115
novel_circ_0006523	0	6.33429	-4.4227	0.0043627	0.039115
novel_circ_0016120	44.3409	80.0808	-0.84883	0.0043486	0.039115
novel_circ_0038255	5.34667	0	4.4571	0.0043575	0.039115
novel_circ_0012778	5.44531	0	4.4607	0.0043904	0.03931
novel_circ_0036170	0	6.49449	-4.4255	0.0043957	0.03931
novel_circ_0004571	0	6.49107	-4.4247	0.0044273	0.039393
novel_circ_0017704	5.34846	0	4.4527	0.0044174	0.039393
novel_circ_0029443	0	6.29313	-4.4169	0.0044245	0.039393
novel_circ_0031755	0	6.60913	-4.4271	0.0044253	0.039393
[truncated: 8,523 more rows]
