# Supplementary material for: Trend analysis of the role of circular RNA in goat skeletal muscle development
Source: BMC Genomics. 2020 Mar 10;21:220. doi: 10.1186/s12864-020-6649-2 (PMC7063781; doi:10.1186/s12864-020-6649-2)
Supplement: Supplementary file 6 — Additional file 6: Table S4. Stringent conditions differential expression of circRNAs and their annotations identified during the seven stages. [file 12864_2020_6649_MOESM6_ESM.xlsx]

## Sheet: Sheet1
ID	Chr	F45	F65	F90	F120	F135	B1	B90	Gene_name
novel_circ_0000034	NC_030808.1	188.521	155.685	88.2219	23.3982	36.8347	14.5414	9.66212	SMC4
novel_circ_0000038	NC_030808.1	90.4534	50.6713	0	75.5022	10.6791	22.2576	0	IFT80
novel_circ_0000078	NC_030808.1	97.895	288.281	241.657	474.782	596.355	1058.64	2201	GFM1
novel_circ_0000122	NC_030808.1	127.014	144.317	211.266	192.185	164.297	60.9112	9.66212	ARHGEF26
novel_circ_0000157	NC_030808.1	47.8463	101.983	16.0185	15.1004	0	0	0	MED12L
novel_circ_0000160	NC_030808.1	65.3183	86.6759	17.6483	3.40332	0	6.88919	0	MED12L
novel_circ_0000192	NC_030808.1	157.365	143.728	43.0727	8.93598	12.2782	57.6792	28.0848	HPS3
novel_circ_0000242	NC_030808.1	142.457	223.195	333.557	334.381	553.932	467.364	294.219	--
novel_circ_0000315	NC_030808.1	41.1146	14.8928	68.2106	116.623	169.602	218.05	569.37	TFDP2
novel_circ_0000318	NC_030808.1	77.5269	141.744	254.998	266.367	586.895	740.504	3486.7	TFDP2
novel_circ_0000333	NC_030808.1	69.1297	67.7493	89.5539	55.79	101.153	99.1628	252.323	TFDP2
novel_circ_0000399	NC_030808.1	31.8345	17.9789	17.9461	9.21463	17.2609	7.65219	154.782	ARMC8
novel_circ_0000469	NC_030808.1	731.774	505.461	693.968	1022.71	2326.86	2930.78	21860.5	PPP2R3A
novel_circ_0000512	NC_030808.1	103.348	181.278	99.2052	96.5643	87.6494	72.6865	642.994	CEP63
novel_circ_0000520	NC_030808.1	103.34	83.9527	114.435	75.3085	13.9373	7.18623	31.1305	RYK
novel_circ_0000533	NC_030808.1	421.764	348.145	362.721	318.391	302.168	177.012	60.1169	RYK
novel_circ_0000534	NC_030808.1	817.493	879.307	604.386	573.192	352.037	353.005	113.99	RYK
novel_circ_0000539	NC_030808.1	66.9354	23.7926	54.8006	39.8328	73.2126	142.787	245.025	SRPRB
novel_circ_0000576	NC_030808.1	64.5842	30.1952	19.0049	0	0	0	9.66212	DNAJC13
novel_circ_0000676	NC_030808.1	107.893	93.0564	25.521	7.37688	15.5192	0	0	BACE2
novel_circ_0000704	NC_030808.1	0	15.1231	0	144.701	0	0	0	ADARB1
novel_circ_0000722	NC_030808.1	53.1421	43.9567	27.0542	19.7058	48.085	202.639	98.1868	PCNT
novel_circ_0000761	NC_030808.1	218.146	164.567	285.639	531.119	689.703	625.512	306.281	MORC3
novel_circ_0000784	NC_030808.1	97.3743	131.401	52.5064	49.411	0	44.7483	0	TTC3
novel_circ_0000875	NC_030808.1	96.4187	102.341	57.3403	49.9067	4.62577	0	0	COL6A6
novel_circ_0000923	NC_030808.1	7.63887	96.8132	113.103	116.124	54.1556	35.803	65.8317	PLCL2
novel_circ_0000929	NC_030808.1	302.42	189.095	189.992	154.697	53.9358	91.5199	32.9158	TBC1D5
novel_circ_0001017	NC_030808.1	28.1881	5.81363	7.05931	7.09176	8.00935	7.18623	183.123	LOC102176916
novel_circ_0001025	NC_030808.1	56.9615	60.9327	111.895	153.705	324.08	346.369	742.221	USP25
novel_circ_0001034	NC_030808.1	18.1819	20.1641	43.2493	83.0191	120.567	153.768	76.4134	USP25
novel_circ_0001055	NC_030808.1	47.1283	107.617	66.8704	160.308	160.505	193.705	52.8188	USP25
novel_circ_0001057	NC_030808.1	261.092	286.069	321.369	506.555	720.999	857.978	178.512	USP25
novel_circ_0001075	NC_030808.1	266.016	395.475	437.026	491.448	700.416	955.785	1448.46	USP25
novel_circ_0001076	NC_030808.1	72.2392	66.9767	70.1269	125.359	114.376	109.55	645.82	USP25
novel_circ_0001094	NC_030808.1	476.697	219.228	169.831	201.757	84.0172	179.767	196.221	--
novel_circ_0001160	NC_030808.1	0	0	0	0	8.00935	15.3044	95.9754	--
novel_circ_0001165	NC_030808.1	143.752	63.1221	28.0442	30.2009	0	7.18623	0	EPHA3
novel_circ_0001186	NC_030808.1	235.763	111.522	66.432	77.1398	123.967	143.53	432.145	SON
novel_circ_0001220	NC_030808.1	9.09095	59.6178	46.357	109.885	101.153	131.213	127.191	ST3GAL6
novel_circ_0001264	NC_030808.1	357.525	313.84	211.495	110.961	47.0143	43.3067	50.2843	LOC102180889
novel_circ_0001301	NC_030808.1	347.684	242.108	216.18	180.141	124.836	94.1607	36.6075	SENP7
novel_circ_0001324	NC_030808.1	123.203	10.0821	5.97281	5.53266	8.00935	0	14.4932	ALCAM
novel_circ_0001325	NC_030808.1	124.671	9.25849	17.6483	14.1835	5.33957	0	0	ALCAM
novel_circ_0001366	NC_030808.1	655.919	685.731	411.19	253.528	203.465	146.4	102.95	KIAA1524
novel_circ_0001454	NC_030808.1	1086.13	603.009	379.349	298.777	187.9	113.46	120.709	NECTIN3
novel_circ_0001460	NC_030808.1	1123.28	571.209	500.124	254.029	135.472	130.535	238.305	NECTIN3
novel_circ_0001494	NC_030808.1	499.769	224.052	172.44	128.388	41.8174	42.0871	90.7361	BOC
novel_circ_0001495	NC_030808.1	150.492	99.5917	50.6065	64.3689	32.7201	11.4783	0	BOC
novel_circ_0001527	NC_030808.1	105.138	25.1542	0	0	0	0	0	LSAMP
novel_circ_0001601	NC_030808.1	25.0947	50.5939	50.9043	46.4392	70.62	50.26	243.307	DIRC2
novel_circ_0001648	NC_030808.1	621.743	528.86	234.964	277.202	165.862	198.219	97.4377	ZNF148
novel_circ_0001731	NC_030808.1	0	0	0	0	5.33957	0	108.513	LRCH3
novel_circ_0001787	NC_030808.1	130.669	84.4176	52.873	41.0491	4.62577	0	9.66212	DLG1
novel_circ_0001790	NC_030808.1	519.427	543.48	346.755	350.1	170.685	234.127	113.99	DLG1
novel_circ_0001794	NC_030808.1	501.585	453.838	569.434	601.766	502.786	578.548	2581.92	DLG1
novel_circ_0001815	NC_030808.1	65.3102	95.8103	76.2487	75.5742	56.2487	87.356	478.962	ACAP2
novel_circ_0001865	NC_030808.1	412.095	695.107	361.916	205.806	66.214	63.8053	24.1553	P3H2
novel_circ_0001878	NC_030808.1	142.877	277.712	1089.21	656.137	632.292	865.777	668.221	TP63
novel_circ_0001891	NC_030808.1	38.7554	41.9509	88.2219	136.852	369.844	230.504	264.112	LPP
novel_circ_0001895	NC_030808.1	0	0	0	14.1835	18.5631	6.88919	224.153	LOC102171192
novel_circ_0002004	NC_030808.1	126.132	54.1162	53.9872	31.0472	0	7.65219	0	MCF2L2
novel_circ_0002017	NC_030808.1	66.0444	71.7874	109.67	150.717	249.017	262.892	318.258	DCUN1D1
novel_circ_0002020	NC_030808.1	55.5013	12.3447	39.3942	35.3059	65.9343	35.6545	176.897	CYYR1
novel_circ_0002042	NC_030808.1	0	27.523	17.6483	36.7289	43.0252	71.9031	366.434	USP13
novel_circ_0002053	NC_030808.1	367.334	469.244	726.636	1470.38	1621.52	1617.45	2486.16	USP13
novel_circ_0002064	NC_030808.1	69.8799	45.5019	0	62.0354	82.3099	157.658	82.9445	USP13
novel_circ_0002273	NC_030808.1	151.391	33.0511	7.05931	23.113	0	0	50.1991	LOC102190915
novel_circ_0002320	NC_030809.1	0	5.81363	14.932	110.465	214.358	222.322	239.122	FAM76A
novel_circ_0002335	NC_030809.1	67.6695	185.909	52.1284	23.5407	0	0	0	SCN3A
novel_circ_0002343	NC_030809.1	308.45	426.58	529.288	352.012	326.196	303.453	48.7188	EYA3
novel_circ_0002370	NC_030809.1	2640.41	1945.2	1395.92	946.656	577.334	376.207	450.159	STK39
novel_circ_0002383	NC_030809.1	942.816	599.881	359.042	235.519	166.279	155.325	143.317	STK39
novel_circ_0002387	NC_030809.1	178.119	103.652	83.7988	28.0035	30.1875	0	0	STK39
novel_circ_0002394	NC_030809.1	865.273	525.596	375.411	186.725	91.8584	76.1952	117.767	STK39
novel_circ_0002395	NC_030809.1	310.793	143.212	149.092	69.3417	45.3553	7.18623	28.0848	STK39
novel_circ_0002419	NC_030809.1	188.308	222.639	217.493	242.301	180.99	209.729	24.5635	PPIG
novel_circ_0002428	NC_030809.1	383.964	607.594	793.026	1074.17	1850.11	2199.08	936.006	UBR3
novel_circ_0002432	NC_030809.1	75.1515	113.196	114.311	222.686	264.676	341.221	122.75	UBR3
novel_circ_0002534	NC_030809.1	127.724	189.509	158.228	111.603	102.686	18.4315	118.583	ITGA6
novel_circ_0002580	NC_030809.1	0	0	0	0	23.4686	0	111.132	SCRN3
novel_circ_0002624	NC_030809.1	135.19	84.5927	46.969	37.3607	14.217	0	0	--
novel_circ_0002626	NC_030809.1	224.893	172.528	68.6738	31.6239	37.7456	21.4306	0	--
novel_circ_0002734	NC_030809.1	55.4852	113.431	315.325	238.245	338.588	224.686	113.429	TTN
novel_circ_0002824	NC_030809.1	0	8.72045	11.9456	22.6134	123.753	78.8767	42.9862	TTN
novel_circ_0002832	NC_030809.1	0	0	0	6.80665	26.2927	77.9652	149.44	TTN
novel_circ_0002837	NC_030809.1	22.7274	30.8616	40.682	174.436	108.706	222.356	3653.01	TTN
novel_circ_0002885	NC_030809.1	124.623	221.736	478.552	456.222	949.931	1243.59	935.791	TTN
novel_circ_0002956	NC_030809.1	0	0	71.9333	116.635	30.39	40.1795	0	TTN
novel_circ_0002961	NC_030809.1	0	0	17.9184	34.5996	65.9171	97.1691	0	TTN
novel_circ_0002962	NC_030809.1	79.1359	119.552	124.9	172.06	365.726	353.088	122.665	TTN
novel_circ_0002986	NC_030809.1	113.963	79.3213	113.646	109.2	0	7.65219	0	CCDC141
novel_circ_0003005	NC_030809.1	82.0804	68.8806	169.779	189.154	133.796	236.343	615.012	SESTD1
novel_circ_0003007	NC_030809.1	0	32.8717	45.9626	86.1399	81.6133	93.057	107.764	SESTD1
novel_circ_0003011	NC_030809.1	104.114	63.7843	100.807	129.669	88.8317	143.867	1555.21	SESTD1
novel_circ_0003013	NC_030809.1	60.7648	99.4897	186.393	175.258	122.962	128.904	12.4522	SESTD1
novel_circ_0003040	NC_030809.1	322.3	343.595	127.817	28.2141	21.3583	24.7062	48.7188	ITGA4
novel_circ_0003041	NC_030809.1	484.037	501.957	147.043	48.6366	43.8161	36.036	0	ITGA4
novel_circ_0003042	NC_030809.1	370.816	353.755	61.4656	24.1725	10.6791	22.9566	12.4522	ITGA4
novel_circ_0003055	NC_030809.1	74.5823	42.3095	199.425	388.957	760.233	534.458	308.255	FRZB
novel_circ_0003073	NC_030809.1	0	0	34.9269	36.7289	19.5566	92.8036	93.5082	NCKAP1
novel_circ_0003086	NC_030809.1	239.049	157.797	133.468	116.049	152.887	178.59	573.56	NUP35
novel_circ_0003186	NC_030809.1	28.9384	0	14.7143	66.4341	74.3777	92.1047	188.6	NAB1
novel_circ_0003210	NC_030809.1	9.09095	119.193	198.435	142.147	82.4814	136.238	94.818	LIMS2
novel_circ_0003245	NC_030809.1	196.144	95.8877	54.4751	36.5183	46.4859	19.1305	14.4932	PUM1
novel_circ_0003306	NC_030809.1	85.9079	82.2503	178.407	189.012	408.54	364.544	212.517	LOC102186637
novel_circ_0003402	NC_030809.1	7.63887	15.0721	38.5531	127.889	119.496	119.863	389.329	SP110
novel_circ_0003452	NC_030809.1	29.6725	101.573	184.562	62.8946	39.2075	33.5029	0	PAX7
novel_circ_0003492	NC_030809.1	70.5979	0	0	0	0	0	0	MOGAT1
novel_circ_0003562	NC_030809.1	0	58.2562	83.0101	77.6971	100.159	50.5774	72.143	IGFBP5
novel_circ_0003666	NC_030809.1	39.5137	36.1882	22.2891	64.1557	30.2529	101.685	299.939	KANSL1L
novel_circ_0003681	NC_030809.1	49.5038	11.6273	42.0139	290.822	223.907	339.672	107.849	UNC80
novel_circ_0003734	NC_030809.1	367.153	252.728	107.825	136.744	25.4418	37.329	9.66212	PARD3B
novel_circ_0003765	NC_030809.1	566.604	517.971	403.411	295.509	145.02	143.233	33.8174	RAPH1
novel_circ_0003924	NC_030809.1	32.0075	50.492	180.042	172.484	283.462	318.952	519.005	BOLL
novel_circ_0003927	NC_030809.1	30.4066	23.9719	22.5346	59.4168	148.398	117.976	310.314	BOLL
novel_circ_0003955	NC_030809.1	314.794	239.768	133.046	28.2141	33.5111	21.2616	19.3242	ANKRD44
novel_circ_0004086	NC_030809.1	285.682	201.036	101.919	136.106	59.852	25.6382	110.06	LUZP1
novel_circ_0004159	NC_030809.1	9.09095	0	7.05931	36.3693	90.5679	28.0023	240.041	PTPN4
novel_circ_0004184	NC_030809.1	154.179	103.86	236.715	327.1	325.142	278.231	609.212	CCDC93
novel_circ_0004343	NC_030809.1	129.144	141.487	159.91	189.928	284.816	233.291	649.834	ACVR2A
novel_circ_0004376	NC_030809.1	0	19.3406	7.05931	19.0034	5.33957	60.4452	140.85	TRIM63
novel_circ_0004421	NC_030809.1	0	0	0	19.074	122.665	141.334	43.3271	NEB
novel_circ_0004426	NC_030809.1	50.0567	0	18.3928	33.4578	52.7652	115.58	315.298	NEB
novel_circ_0004430	NC_030809.1	219.598	458.188	1614.78	3614.26	8212.18	6311.99	2566.37	NEB
novel_circ_0004496	NC_030809.1	0	32.5088	17.0085	49.9851	77.9383	134.975	179.108	NEB
novel_circ_0004517	NC_030809.1	0	0	0	0	19.5566	0	170.177	NEB
novel_circ_0004652	NC_030809.1	284.158	230.297	150.154	97.1449	42.0316	80.4028	44.2287	43531
novel_circ_0004694	NC_030810.1	68.4198	51.2603	62.9187	121.225	263.84	250.229	42.5779	SNX27
novel_circ_0004727	NC_030810.1	0	0	0	20.5586	74.6746	137.086	9.66212	TPM3
novel_circ_0004777	NC_030810.1	144.478	23.7926	102.936	38.067	13.8773	7.65219	9.66212	ASH1L
novel_circ_0004824	NC_030810.1	155.929	59.8014	50.7277	15.3791	0	0	0	CLSPN
novel_circ_0004929	NC_030810.1	0	0	0	0	10.8334	21.1131	883.74	DCAF6
novel_circ_0004970	NC_030810.1	172.51	320.343	183.627	71.3181	9.96534	44.6842	0	DCAF6
novel_circ_0004982	NC_030810.1	95.7168	168.187	123.193	198.726	302.744	403.889	270.898	DCAF6
novel_circ_0004985	NC_030810.1	104.784	123.871	150.722	203.893	313.064	366.56	1823.59	DCAF6
novel_circ_0004986	NC_030810.1	75.8775	133.415	137.312	123.718	262.306	306.76	294.323	DCAF6
novel_circ_0005024	NC_030810.1	306.933	324.985	390.854	218.153	314.28	209.921	45.6237	RLF
novel_circ_0005041	NC_030810.1	267.601	161.169	461.028	180.159	685.406	204.738	462.97	SCMH1
novel_circ_0005106	NC_030810.1	459.216	459.882	496.374	431.312	319.106	286.89	28.9863	ERI3
novel_circ_0005107	NC_030810.1	225.809	194.656	186.297	195.322	116.272	134.786	26.7749	ERI3
novel_circ_0005112	NC_030810.1	294.337	406.693	411.19	304.442	179.128	207.79	79.7641	ERI3
novel_circ_0005262	NC_030810.1	91.1552	129.886	133.818	230.362	288.961	322.406	55.1154	ZCCHC11
novel_circ_0005308	NC_030810.1	22.7677	0	25.9677	33.4617	61.0115	17.223	446.234	ZCCHC11
novel_circ_0005310	NC_030810.1	570.856	427.455	316.618	411.556	698.475	666.073	174.277	ZCCHC11
novel_circ_0005312	NC_030810.1	320.964	232.077	141.272	273.518	263.537	368.129	47.409	ZCCHC11
novel_circ_0005320	NC_030810.1	288.226	564.796	229.422	208.913	87.8897	331.627	0	ZYG11B
novel_circ_0005339	NC_030810.1	25.8208	74.5106	93.1771	136.259	194.385	132.666	247.986	SCP2
novel_circ_0005422	NC_030810.1	958.176	1522.05	3071.75	4661.95	6874.29	7254.99	2418.6	PRKAA2
novel_circ_0005428	NC_030810.1	1046.13	1635.06	2868.63	4827.67	6202.09	6984.28	3408.83	PRKAA2
novel_circ_0005477	NC_030810.1	216.561	180.582	387.437	411.739	533.47	792.514	820.047	LRRFIP1
novel_circ_0005575	NC_030810.1	312.346	347.287	321.101	342.37	202.271	231.797	84.4248	DOCK7
novel_circ_0005586	NC_030810.1	18.198	5.81363	0	0	18.4859	10.7793	83.8641	ATG4C
novel_circ_0005639	NC_030810.1	409.603	201.851	83.2391	66.5021	56.6056	43.5397	154.374	ROR1
novel_circ_0005641	NC_030810.1	154.287	44.7803	8.95921	18.4357	17.7721	6.88919	9.66212	ROR1
novel_circ_0005769	NC_030810.1	0	0	0	11.2695	11.5644	10.7793	153.899	--
novel_circ_0005779	NC_030810.1	19.0972	64.8425	84.149	123.443	224.906	353.385	149.951	LOC102179380
novel_circ_0005780	NC_030810.1	30.3824	0	0	13.9626	76.2393	83.4659	48.3106	LOC102179380
novel_circ_0005817	NC_030810.1	342.05	172.147	165.259	60.4698	101.664	83.064	52.9892	MSH4
novel_circ_0005840	NC_030810.1	180.233	126.88	55.046	24.8173	14.5911	0	0	ST6GALNAC3
novel_circ_0005862	NC_030810.1	343.063	154.191	74.7431	75.5806	39.8442	37.1165	19.3242	ZZZ3
novel_circ_0005875	NC_030810.1	38.7554	52.8607	114.27	104.216	285.032	158.962	57.735	NEXN
novel_circ_0005973	NC_030810.1	100.254	76.6448	60.721	16.4489	6.20767	0	12.2818	SSX2IP
novel_circ_0005982	NC_030810.1	724.047	890.094	1722.24	1317.13	1775.54	2029.92	220.071	SYDE2
novel_circ_0006104	NC_030810.1	295.854	201.78	174.585	102.012	109.316	134.881	0	HFM1
novel_circ_0006171	NC_030810.1	443.962	304.48	410.325	389.211	853.849	840.263	2867.96	RPAP2
novel_circ_0006174	NC_030810.1	151.194	224.18	156.816	131.91	341.452	391.213	1119.9	RPAP2
novel_circ_0006175	NC_030810.1	0	0	14.7143	33.1085	72.0048	61.9072	168.867	RPAP2
novel_circ_0006351	NC_030810.1	13.6364	70.2422	99.5031	164.835	145.871	92.7396	223.575	PALMD
novel_circ_0006367	NC_030810.1	13.6364	23.7926	18.3928	44.0313	89.1231	130.852	46.8483	AGL
novel_circ_0006372	NC_030810.1	0	21.2444	37.7921	42.6828	144.469	118.04	279.269	AGL
novel_circ_0006383	NC_030810.1	132.121	325.835	181.769	177.378	431.809	598.494	194.485	AGL
novel_circ_0006431	NC_030810.1	27.289	112.483	236.509	421.663	580.441	530.655	207.346	CDC14A
novel_circ_0006467	NC_030810.1	27.2971	0	0	36.6608	73.9436	22.2576	43.2419	NGEF
novel_circ_0006499	NC_030810.1	109.691	235.929	320.991	376.141	379.227	242.056	0	SLC25A24
novel_circ_0006501	NC_030810.1	224.2	369.934	222.721	441.219	311.23	374.518	58.5514	SLC25A24
novel_circ_0006596	NC_030810.1	18.2142	28.061	0	26.6589	31.7094	93.7245	34.5665	ATP5F1
novel_circ_0006630	NC_030810.1	99.4878	236.478	217.44	469.91	516.094	606.012	170.33	ST7L
novel_circ_0006642	NC_030810.1	53.1259	108.748	108.68	187.439	215.529	253.207	142.671	ST7L
novel_circ_0006697	NC_030810.1	0	6.17233	0	3.68844	31.1982	101.461	194.332	AMPD1
novel_circ_0006747	NC_030810.1	0	0	0	45.729	49.31	102.279	83.2854	NOTCH2
novel_circ_0006763	NC_030810.1	9.09095	49.4848	71.9056	152.231	188.594	205.934	68.707	PDE4DIP
novel_circ_0006887	NC_030811.1	194.692	357.319	474.777	206.387	167.861	105.956	79.9346	PPP1R9A
novel_circ_0006993	NC_030811.1	556.203	366.385	361.77	374.294	502.088	317.117	1382.97	ANKIB1
novel_circ_0007023	NC_030811.1	107.167	56.4849	134.281	343.295	273.174	175.824	325.489	--
novel_circ_0007061	NC_030811.1	0	56.3014	69.5837	76.7801	42.8881	72.6661	19.3242	COBL
novel_circ_0007105	NC_030811.1	0	0	53.8106	180.261	338.302	408.206	844.05	CLCN1
novel_circ_0007197	NC_030811.1	64.7573	9.25849	46.6548	49.9106	72.7186	39.7136	238.323	HIPK2
novel_circ_0007235	NC_030811.1	100.246	33.8746	50.0355	6.80665	30.2529	0	37.3566	TRIM24
novel_circ_0007255	NC_030811.1	129.39	90.4063	22.2891	3.40332	6.20767	0	0	PTN
novel_circ_0007365	NC_030811.1	0	6.17233	11.9456	23.1811	25.5017	10.3338	176.166	MKLN1
novel_circ_0007377	NC_030811.1	0	0	0	0	15.5192	32.4429	94.4278	LOC106502060
novel_circ_0007378	NC_030811.1	0	0	0	0	45.5867	115.21	268.907	LOC106502060
novel_circ_0007387	NC_030811.1	0	0	0	0	0	7.65219	348.384	LOC106502060
novel_circ_0007388	NC_030811.1	0	0	0	12.4819	16.904	35.803	152.248	LOC106502060
novel_circ_0007391	NC_030811.1	0	0	7.05931	63.2926	29.5391	55.8561	583.545	LOC106502060
novel_circ_0007400	NC_030811.1	0	0	0	32.8298	47.7281	139.925	0	COPG2
novel_circ_0007487	NC_030811.1	376.317	474.417	799.265	2827.88	2895.95	2801.04	1245.39	AASS
novel_circ_0007515	NC_030811.1	137.493	208.853	195.352	63.588	17.2609	28.7449	14.4932	TSPAN12
novel_circ_0007533	NC_030811.1	1182.01	923.416	829.049	850.615	480.314	587.31	177.238	CDK13
novel_circ_0007543	NC_030811.1	0	0	0	0	0	0	74.7626	SUGCT
novel_circ_0007571	NC_030811.1	13.6364	11.986	19.3027	78.3392	84.3258	94.6471	381.282	OGDH
novel_circ_0007572	NC_030811.1	0	0	0	65.6493	147.607	107.727	97.0474	OGDH
novel_circ_0007580	NC_030811.1	24.3687	20.1641	13.0321	0	26.5724	44.0056	230.191	TBRG4
novel_circ_0007625	NC_030811.1	413.539	347.821	207.615	142.844	131.505	208.182	693.587	MPP6
novel_circ_0007646	NC_030811.1	126.801	21.2954	44.8237	5.10498	6.93866	0	0	SNX10
novel_circ_0007674	NC_030811.1	510.64	526.035	420.042	343.423	304.777	209.921	70.102	KMT2C
novel_circ_0007712	NC_030811.1	306.248	163.119	183.925	106.43	52.8651	54.7005	72.5691	CREB5
novel_circ_0007749	NC_030811.1	0	15.8957	5.97281	11.4865	27.2262	10.3338	125.303	NOD1
novel_circ_0007780	NC_030811.1	261.627	254.606	147.856	100.459	52.1224	50.557	39.3976	FKBP9
novel_circ_0007784	NC_030811.1	154.428	187.992	93.5303	24.3151	47.7453	38.4846	18.6783	FKBP9
novel_circ_0007875	NC_030811.1	0	0	0	5.53266	4.62577	0	136.598	DOCK4
novel_circ_0007925	NC_030811.1	11.4583	31.1472	34.9269	117.408	123.176	186.88	135.458	MET
novel_circ_0007927	NC_030811.1	69.1378	134.616	284.082	755.403	765.64	799.026	1263.71	MET
novel_circ_0007942	NC_030811.1	54.0412	96.9926	221.839	56.2857	64.318	103.994	0	ASZ1
novel_circ_0007958	NC_030811.1	18.2142	23.9719	11.0357	80.0331	73.6639	107.706	724.427	--
novel_circ_0007959	NC_030811.1	376.584	471.014	594.15	1303.01	1498.07	1408.37	12770.3	EPDR1
novel_circ_0007965	NC_030811.1	0	23.6132	133.589	77.5649	24.1996	30.1428	0	NRCAM
novel_circ_0007970	NC_030811.1	55.5255	123.517	250.274	207.531	131.9	59.8948	14.4932	NRCAM
novel_circ_0007982	NC_030811.1	103.34	50.9016	63.4896	32.1132	0	17.52	0	LAMB1
novel_circ_0008014	NC_030811.1	0	0	0	6.16447	0	6.88919	108.75	--
novel_circ_0008025	NC_030811.1	54.5941	87.9866	57.0424	39.9793	0	28.7653	9.66212	SRPK2
novel_circ_0008063	NC_030811.1	30.4066	101.624	56.4744	31.4004	15.5192	0	0	LHFPL3
novel_circ_0008081	NC_030811.1	54.5941	69.6532	390.465	469.55	511.923	522.404	840.255	NAPEPLD
novel_circ_0008144	NC_030811.1	0	21.7093	79.9549	89.8218	138.481	165.682	136.275	CD36
novel_circ_0008155	NC_030811.1	293.438	191.672	295.903	250.421	109.174	131.892	18.6783	SEMA3C
novel_circ_0008187	NC_030811.1	104.082	83.0007	130.82	234.089	327.746	297.063	115.555	CACNA2D1
novel_circ_0008210	NC_030811.1	157.918	198.284	238.32	382.551	489.714	325.597	68.8774	CACNA2D1
novel_circ_0008228	NC_030811.1	32.7336	162.552	225.57	394.019	281.843	263.984	0	CACNA2D1
novel_circ_0008233	NC_030811.1	0	40.047	70.5213	148.148	149.92	167.884	45.1976	CACNA2D1
novel_circ_0008235	NC_030811.1	0	21.2444	46.4535	49.4239	93.4059	98.2513	14.4932	CACNA2D1
novel_circ_0008242	NC_030811.1	63.0998	77.5458	8.95921	0	4.62577	0	0	SEMA3E
novel_circ_0008254	NC_030811.1	808.527	330.548	444.739	200.095	110.964	109.878	0	SEMA3A
novel_circ_0008276	NC_030811.1	420.09	275.573	168.604	178.961	103.34	51.023	28.3404	EZH2
novel_circ_0008285	NC_030811.1	276.748	121.378	77.404	92.8694	96.3071	39.7136	28.3404	DMTF1
novel_circ_0008341	NC_030811.1	112.479	172.588	82.2491	38.2135	4.62577	14.8384	0	IGF2BP3
novel_circ_0008374	NC_030811.1	0	20.8858	36.19	79.4693	313.006	160.837	759.32	DNAH11
novel_circ_0008375	NC_030811.1	16.746	35.5992	107.199	186.963	406.521	342.246	658.357	DNAH11
novel_circ_0008376	NC_030811.1	0	8.72045	53.3198	96.2099	166.921	286.975	18.4227	DNAH11
novel_circ_0008378	NC_030811.1	13.6606	8.72045	16.5618	82.0238	142.75	275.168	18.6783	DNAH11
novel_circ_0008488	NC_030811.1	141.22	36.9608	45.0003	7.51297	4.62577	43.8367	95.4819	AGMO
novel_circ_0008516	NC_030812.1	44.035	158.928	136.209	320.289	125.549	181.165	499.201	IFFO1
novel_circ_0008545	NC_030812.1	7.63887	165.067	167.863	61.1904	27.0664	7.65219	0	--
novel_circ_0008588	NC_030812.1	176.264	309.185	190.736	293.005	261.069	677.44	503.489	LOC102178253
novel_circ_0008620	NC_030812.1	84.4155	69.4696	48.6512	116.347	139.972	264.281	585.873	TNRC6B
novel_circ_0008672	NC_030812.1	456.163	399.615	320.581	361.651	214.815	225.563	40.3665	ATXN10
novel_circ_0008673	NC_030812.1	112.801	132.968	62.279	89.2542	40.0928	0	18.4227	ATXN10
novel_circ_0008721	NC_030812.1	1148.62	1090.35	1463.83	1705.87	1105.86	1003.97	401.373	TMTC2
novel_circ_0008727	NC_030812.1	483.206	413.574	337.305	285.517	337.772	157.212	64.0464	TMTC2
novel_circ_0008880	NC_030812.1	0	0	0	0	21.5126	0	90.9918	TARBP2
novel_circ_0008935	NC_030812.1	76.825	124.046	100.099	142.65	99.2084	160.677	615.474	LARP4
novel_circ_0008992	NC_030812.1	124.804	59.4427	106.981	57.2875	97.3522	146.805	261.017	RPAP3
novel_circ_0008996	NC_030812.1	69.8799	21.2444	8.95921	0	4.62577	31.744	0	RPAP3
novel_circ_0009009	NC_030812.1	366.238	371.149	206.879	136.748	117.463	82.4699	68.9626	SLC38A1
novel_circ_0009023	NC_030812.1	97.3259	65.0218	91.7239	196.673	285.327	395.22	240.432	ARID2
novel_circ_0009042	NC_030812.1	66.7865	75.0019	66.4761	187.472	256.253	295.169	172.626	ANO6
novel_circ_0009045	NC_030812.1	0	27.1091	14.1186	26.8656	22.2436	75.7933	1464.78	ANO6
novel_circ_0009048	NC_030812.1	117.718	265.491	330.993	332.368	410.716	402.333	255.266	ANO6
novel_circ_0009068	NC_030812.1	225.01	339.05	311.856	355.592	401.219	389.795	79.9346	ADAMTS20
novel_circ_0009114	NC_030812.1	20.5654	83.2353	144.845	109.604	109.008	196.906	45.6237	ADAMTS20
novel_circ_0009119	NC_030812.1	13.6606	71.7364	37.0999	52.1184	54.6379	131.277	31.1305	ADAMTS20
novel_circ_0009131	NC_030812.1	316.165	273.404	133.983	85.5696	78.6349	54.7005	42.5779	PPHLN1
novel_circ_0009132	NC_030812.1	191.442	200.204	193.601	298.684	350.821	436.937	1014.24	PPHLN1
novel_circ_0009153	NC_030812.1	788.843	708.598	1052.93	798.062	639.428	726.119	3323.04	YAF2
novel_circ_0009154	NC_030812.1	130.068	94.8074	161.815	117.821	107.141	176.587	557.398	YAF2
novel_circ_0009230	NC_030812.1	114.088	26.1613	35.5667	105.141	63.9611	21.8121	361.294	PTPRB
novel_circ_0009232	NC_030812.1	0	33.4097	30.0406	79.2691	31.912	52.4319	141.837	PTPRB
novel_circ_0009257	NC_030812.1	80.5799	167.418	316.681	384.123	275.844	284.887	60.1169	RAB3IP
novel_circ_0009259	NC_030812.1	173.946	413.155	725.839	1236.34	1080.59	817.204	179.346	RAB3IP
novel_circ_0009260	NC_030812.1	103.356	332.22	714.445	1106.32	1185.36	874.712	181.643	RAB3IP
novel_circ_0009261	NC_030812.1	0	41.8225	72.0545	116.485	85.4909	59.5867	14.4932	RAB3IP
novel_circ_0009381	NC_030812.1	173.913	521.939	382.101	596.508	821.455	524.421	841.614	LEMD3
novel_circ_0009464	NC_030812.1	207.421	143.413	90.5686	63.7384	32.7201	10.3338	0	--
novel_circ_0009516	NC_030812.1	80.4472	191.625	90.2184	13.6774	0	0	0	ERBB3
novel_circ_0009517	NC_030812.1	97.177	144.292	82.7924	20.7051	18.5031	0	0	ERBB3
novel_circ_0009524	NC_030812.1	84.4236	162.924	266.795	168.225	115.915	34.8915	0	--
novel_circ_0009590	NC_030812.1	190.848	200.337	364.563	354.87	531.674	500.212	1406.38	ZDHHC17
novel_circ_0009625	NC_030812.1	312.229	318.672	348.765	205.201	147.251	69.2419	134.13	APAF1
novel_circ_0009675	NC_030812.1	0	11.6273	76.7919	124.079	129.741	108.999	117.206	MYBPC1
novel_circ_0009726	NC_030812.1	0	5.81363	45.0691	27.3652	111.444	183.858	284.66	MYBPC1
novel_circ_0009727	NC_030812.1	96.4429	267.289	326.349	606.208	951.558	834.524	68.707	MYBPC1
novel_circ_0009734	NC_030812.1	1060.58	4119.26	6800.82	6242.22	9758.26	7928.86	3187.88	MYBPC1
novel_circ_0009771	NC_030812.1	489.417	421.347	313.116	265.37	272.014	233.408	78.2839	HCFC2
novel_circ_0009835	NC_030812.1	0	0	13.0321	33.9613	17.0411	46.2649	167.149	RIC8B
novel_circ_0009899	NC_030812.1	143.712	146.533	54.6517	32.6873	5.33957	15.3044	0	NAV3
novel_circ_0009911	NC_030812.1	127.716	123.048	70.968	31.1282	0	54.4675	0	DNM1L
novel_circ_0009955	NC_030812.1	707.09	395.852	272.676	230.441	132.85	139.247	103.359	IPO8
novel_circ_0010105	NC_030812.1	16.7298	90.765	27.4485	3.68844	0	0	0	BCAT1
novel_circ_0010107	NC_030812.1	57.8445	111.237	59.0224	42.3976	0	6.88919	0	BCAT1
novel_circ_0010114	NC_030812.1	171.041	173.195	145.466	79.9035	0	6.88919	0	BCAT1
novel_circ_0010117	NC_030812.1	66.7946	84.3114	27.4485	18.7824	0	0	0	BCAT1
novel_circ_0010118	NC_030812.1	179.282	213.334	157.64	84.5102	13.8773	0	0	BCAT1
novel_circ_0010120	NC_030812.1	84.9927	187.996	278.321	147.18	112.592	47.4298	0	BCAT1
novel_circ_0010134	NC_030812.1	9.10709	66.9257	112.982	112.803	175.699	193.12	46.6779	C2CD5
novel_circ_0010165	NC_030812.1	51.6819	87.145	221.033	252.317	327.081	197.065	383.493	ABCC9
novel_circ_0010181	NC_030812.1	9.09095	38.3266	163.657	191.712	210.363	260.434	129.403	ABCC9
novel_circ_0010182	NC_030812.1	0	29.9649	68.227	57.5726	82.8982	105.129	59.0449	ABCC9
novel_circ_0010308	NC_030812.1	0	18.517	67.2618	83.0152	125.906	154.542	36.4371	PPP1R12A
novel_circ_0010338	NC_030812.1	83.5244	51.8493	80.1727	57.8448	71.6307	27.5567	257.648	RERG
novel_circ_0010385	NC_030812.1	187.614	338.157	340.68	412.575	469.411	318.36	93.1179	LRP6
novel_circ_0010394	NC_030812.1	139.72	158.647	322.888	375.238	439.221	507.367	277.326	LRP6
novel_circ_0010411	NC_030812.1	7.63887	30.7885	39.6396	32.8298	74.2234	50.9385	224.952	YBX3
novel_circ_0010487	NC_030813.1	9.10709	16.2544	27.7464	48.8472	132.691	115.655	187.29	SLC10A6
novel_circ_0010529	NC_030813.1	221.9	260.782	482.969	524.473	1165.37	749.597	836.375	EVC2
novel_circ_0010583	NC_030813.1	107.861	99.2594	36.4078	22.5454	5.33957	0	0	PROM1
novel_circ_0010586	NC_030813.1	261.454	148.018	25.3032	32.8298	19.2169	0	0	PROM1
novel_circ_0010619	NC_030813.1	363.467	323.849	212.353	129.52	89.4028	61.5053	26.9454	TBC1D14
novel_circ_0010636	NC_030813.1	13.6364	6.17233	19.5482	14.7538	161.773	167.283	557.043	ABLIM2
novel_circ_0010638	NC_030813.1	0	0	0	10.6376	30.0331	37.032	755.575	ABLIM2
novel_circ_0010658	NC_030813.1	64.6084	91.3073	33.5703	0	12.4153	7.65219	0	WHSC1
novel_circ_0010659	NC_030813.1	456.033	277.072	208.114	90.5282	46.2062	11.4783	0	WHSC1
novel_circ_0010800	NC_030813.1	109.51	200.93	170.661	217.847	198.719	188.234	505.225	HADH
novel_circ_0010803	NC_030813.1	111.184	30.1952	16.0185	30.558	11.5644	0	36.4371	PAPSS1
novel_circ_0010806	NC_030813.1	175.571	48.3535	33.1235	9.21463	27.7375	0	0	PAPSS1
novel_circ_0010869	NC_030813.1	9.09095	17.7996	14.4164	49.0578	107.3	123.476	171.249	MANBA
novel_circ_0010877	NC_030813.1	20.5654	16.2544	50.7277	106.434	149.655	178.43	113.6	MANBA
novel_circ_0010910	NC_030813.1	29.6402	30.5539	0	45.5223	38.7907	72.3895	12.4522	PPP3CA
novel_circ_0010913	NC_030813.1	41.1308	52.7281	31.0306	116.64	222.807	264.176	89.1032	PPP3CA
novel_circ_0010915	NC_030813.1	268.548	149.384	109.4	429.976	574.69	686.455	116.78	PPP3CA
novel_circ_0011030	NC_030813.1	0	17.4409	25.9677	39.2833	129.913	42.2263	46.5074	FAM13A
novel_circ_0011075	NC_030813.1	383.298	284.495	252.08	207.151	171.773	67.9489	12.2818	NCAPG
novel_circ_0011076	NC_030813.1	125.317	138.529	59.0224	48.4876	0	22.9566	0	NCAPG
novel_circ_0011108	NC_030813.1	114.104	90.8424	142.33	168.164	79.4858	193.079	0	ADGRA3
novel_circ_0011123	NC_030813.1	445.414	435.522	670.777	899.471	485.973	607.346	120.045	ADGRA3
novel_circ_0011172	NC_030813.1	382.447	183.617	94.1948	182.685	70.4829	151.817	67.9758	ANAPC4
novel_circ_0011184	NC_030813.1	706.03	646.598	453.083	417.876	399.503	363.933	127.599	RBPJ
novel_circ_0011278	NC_030813.1	510.914	391.594	322.155	157.037	91.5614	101.728	28.3404	PCDH7
novel_circ_0011304	NC_030813.1	623.724	244.699	204.488	113.444	121.035	64.7169	14.4932	LOC106502192
novel_circ_0011305	NC_030813.1	313.293	120.602	45.8414	80.9707	9.25155	43.1582	0	--
novel_circ_0011317	NC_030813.1	219.028	230.02	233.878	244.978	92.1498	72.7506	19.3242	KLHL5
novel_circ_0011430	NC_030813.1	0	0	0	49.5574	67.9213	84.3978	0	ATP8A1
novel_circ_0011468	NC_030813.1	0	0	0	0	28.8253	82.9999	57.4794	USP53
novel_circ_0011469	NC_030813.1	30.5555	15.4308	21.6247	76.2125	118.645	158.284	81.6347	USP53
novel_circ_0011473	NC_030813.1	110.995	273.319	465.894	447.125	953.101	602.502	326.83	MYOZ2
novel_circ_0011507	NC_030813.1	67.6776	97.1209	72.5978	100.245	251.258	295.305	184.177	SLAIN2
novel_circ_0011557	NC_030813.1	123.764	73.7465	131.295	199.655	143.844	244.906	1102.25	SGCB
novel_circ_0011608	NC_030813.1	209.559	228.218	229.317	216.515	187.052	124.865	40.537	CLOCK
novel_circ_0011652	NC_030813.1	101.847	53.0868	16.0185	0	0	0	0	PRSS12
novel_circ_0011673	NC_030813.1	367.012	252.274	115.152	67.8441	27.2262	42.0777	43.8878	ADGRL3
novel_circ_0011680	NC_030813.1	118.633	61.7563	21.6247	5.53266	17.2609	14.0754	12.4522	ADGRL3
novel_circ_0011681	NC_030813.1	94.9908	48.4597	7.35713	15.3111	0	0	0	ADGRL3
novel_circ_0011682	NC_030813.1	121.884	74.7452	33.4214	44.378	14.948	0	0	ADGRL3
novel_circ_0011803	NC_030813.1	273.828	375.03	445.171	689.258	717.004	1039.74	343.943	--
novel_circ_0011808	NC_030813.1	238.15	350.263	435.7	401.994	331.057	251.161	56.34	JCHAIN
novel_circ_0011810	NC_030813.1	126.966	216.226	395.991	560.48	472.173	273.473	56.1695	JCHAIN
novel_circ_0011826	NC_030813.1	221.279	121.737	57.9359	16.3064	23.9626	29.9098	18.6783	GRSF1
novel_circ_0011932	NC_030813.1	87.525	170.494	384.611	424.45	155.179	156.787	75.3592	--
novel_circ_0011956	NC_030813.1	206.876	245.71	145.088	127.907	87.3097	76.5563	0	43719
novel_circ_0012183	NC_030814.1	15.2777	10.0821	0	10.6376	26.5125	6.88919	196.885	BABAM1
novel_circ_0012248	NC_030814.1	0	0	8.95921	80.9539	15.5192	0	54.8597	OBSCN
novel_circ_0012351	NC_030814.1	7.63887	24.1513	56.5516	141.866	175.036	242.745	61.6645	LNPEP
novel_circ_0012353	NC_030814.1	60.7809	107.254	101.089	154.914	297.387	369.442	24.1553	LNPEP
novel_circ_0012356	NC_030814.1	46.4184	35.0569	11.0357	70.3435	147.264	132.983	9.66212	LNPEP
novel_circ_0012384	NC_030814.1	149.75	239.813	138.475	81.1749	37.7028	11.4783	9.66212	RHOBTB3
novel_circ_0012388	NC_030814.1	20.5492	126.005	152.674	266.456	112.991	165.81	63.8759	RHOBTB3
novel_circ_0012389	NC_030814.1	49.4634	48.3025	101.375	171.778	156.099	141.517	12.4522	RHOBTB3
novel_circ_0012475	NC_030814.1	469.61	735.78	780.386	353.918	353.351	269.93	173.546	CAMK4
novel_circ_0012579	NC_030814.1	606.862	1293.03	1956.5	1776.83	1489.45	1082.68	183.123	MEF2C
novel_circ_0012581	NC_030814.1	0	26.6994	79.9025	109.521	344.728	205.882	105.978	MEF2C
novel_circ_0012583	NC_030814.1	47.0961	34.6982	81.8024	198.168	166.713	129.964	204.591	MEF2C
novel_circ_0012632	NC_030814.1	79.6969	24.3816	0	0	0	0	0	VCAN
novel_circ_0012635	NC_030814.1	186.17	106.917	99.8421	9.22109	0	0	0	VCAN
novel_circ_0012686	NC_030814.1	21.2753	0	0	8.79342	72.9329	39.7776	121.441	RASGRF2
novel_circ_0012778	NC_030814.1	61.672	81.0969	18.095	8.79342	0	0	0	EBF1
novel_circ_0012888	NC_030814.1	256.933	157.511	140.174	127.75	78.9862	42.5233	104.924	DPYSL3
novel_circ_0012974	NC_030814.1	134.432	66.7421	34.9546	0	4.62577	0	14.4932	LOC106502360
novel_circ_0013043	NC_030814.1	131.363	302.171	339.083	471.406	322.658	341.76	276.99	FAM13B
novel_circ_0013092	NC_030814.1	42.5748	33.102	60.3267	96.1289	63.1102	115.973	280.628	SEC24A
novel_circ_0013095	NC_030814.1	152.117	216.369	240.598	155.611	329.43	264.206	56.5104	SEC24A
novel_circ_0013108	NC_030814.1	88.9771	39.8676	43.5471	0	0	0	0	SEC24A
novel_circ_0013116	NC_030814.1	63.1402	30.0159	53.9595	45.648	27.94	55.315	777.317	VDAC1
novel_circ_0013145	NC_030814.1	0	0	8.95921	12.4819	0	0	145.206	PTBP1
novel_circ_0013149	NC_030814.1	38.0293	92.3654	14.1186	0	20.7988	7.65219	22.1143	MIER2
novel_circ_0013161	NC_030814.1	53.134	181.18	143.039	195.89	106.801	214.807	18.4227	LMAN2
novel_circ_0013319	NC_030814.1	546.741	521.468	375.897	163.498	53.656	69.2215	24.1553	LMNB1
novel_circ_0013388	NC_030814.1	76.0344	54.2733	17.0085	0	0	0	0	FBN2
novel_circ_0013389	NC_030814.1	224.151	129.552	34.6568	8.50831	17.6178	0	0	FBN2
novel_circ_0013401	NC_030814.1	0	0	21.1779	22.4709	73.9264	109.104	136.445	PPIP5K2
novel_circ_0013409	NC_030814.1	1362.74	635.209	231.189	222.766	219.135	187.907	24.1553	FBN2
novel_circ_0013411	NC_030814.1	146.096	123.431	34.4113	40.2683	35.8839	6.88919	0	FBN2
novel_circ_0013418	NC_030814.1	4493.73	2548.96	1589.76	894.348	780.928	520.52	163.135	FBN2
novel_circ_0013490	NC_030814.1	388.922	162.424	864.026	150.228	415.448	129.815	18.6783	FNIP1
novel_circ_0013608	NC_030814.1	1019.48	816.211	977.967	1808.88	1527.18	1357.2	5173.87	UBL5
novel_circ_0013651	NC_030814.1	11.4583	25.2052	26.6599	45.801	88.8744	71.5216	359.593	INSR
novel_circ_0013705	NC_030815.1	87.5169	56.8946	0	19.9164	0	29.9098	0	LPAR1
novel_circ_0013791	NC_030815.1	84.4478	41.8225	11.9456	0	0	7.18623	12.4522	ASTN2
novel_circ_0013915	NC_030815.1	1383.95	999.992	897.862	911.662	648.751	552.38	279.897	CAAP1
novel_circ_0014049	NC_030815.1	182.427	223.72	235.712	152.869	123.616	46.6668	91.4672	CNTLN
novel_circ_0014093	NC_030815.1	0	0	59.3891	68.4208	95.1593	99.5239	28.9863	CNTLN
novel_circ_0014159	NC_030815.1	1917.53	1635.67	1719.82	1498.26	865.941	864.267	357.79	ZDHHC21
novel_circ_0014161	NC_030815.1	1162.62	975.13	1232.86	854.073	473.357	505.533	261.492	ZDHHC21
novel_circ_0014166	NC_030815.1	412.5	401.246	644.142	444.165	358.296	276.958	0	ZDHHC21
novel_circ_0014177	NC_030815.1	217.444	258.699	163.401	221.542	175.43	139.173	19.3242	NFIB
novel_circ_0014259	NC_030815.1	167.246	91.1789	76.5742	46.7898	58.7813	6.88919	0	PTPRD
novel_circ_0014303	NC_030815.1	109.188	123.435	74.1998	236.076	373.567	516.641	4963.71	KIAA2026
novel_circ_0014318	NC_030815.1	38.0293	0	29.1307	30.7686	19.2769	39.9262	174.448	RIC1
novel_circ_0014507	NC_030815.1	41.8407	96.6008	74.4977	139.097	163.674	232.155	33.1715	CARNMT1
novel_circ_0014619	NC_030815.1	887.15	586.682	433.576	420.913	250.859	238.272	180.248	GALNT7
novel_circ_0014707	NC_030815.1	0	0	5.97281	52.3866	70.6028	108.192	12.4522	XPA
novel_circ_0014720	NC_030815.1	163.354	217.501	649.643	952.313	505.353	407.013	288.267	COL15A1
novel_circ_0014729	NC_030815.1	66.7785	49.9497	113.864	246.135	238.132	204.846	178.767	COL15A1
novel_circ_0014749	NC_030815.1	0	26.8787	0	30.9111	53.5017	114.447	9.66212	INVS
novel_circ_0014814	NC_030815.1	0	0	0	0	8.00935	0	144.779	LOC102178073
novel_circ_0014913	NC_030815.1	0	0	19.5482	66.9104	130.163	151.796	175.008	UBAP2
novel_circ_0014916	NC_030815.1	56.2193	180.301	92.9069	209.929	148.584	158.685	114.586	UBAP2
novel_circ_0015066	NC_030815.1	64.5681	141.39	329.923	101.047	170.922	162.13	9.66212	NAA35
novel_circ_0015067	NC_030815.1	21.2753	86.8595	243.179	105.129	164.791	122.67	0	NAA35
novel_circ_0015069	NC_030815.1	7.63887	71.9157	172.616	27.5078	29.5219	40.1795	0	NAA35
novel_circ_0015085	NC_030815.1	0	0	14.7143	78.5757	83.9861	154.806	334.353	LOC106502433
novel_circ_0015088	NC_030815.1	0	6.17233	13.0321	38.6412	0	35.5904	354.682	LOC106502433
novel_circ_0015097	NC_030815.1	0	0	0	0	0	0	159.869	FBP2
novel_circ_0015113	NC_030815.1	324.603	270.123	89.7028	80.9643	128.967	231.702	451.59	LOC108636534
novel_circ_0015128	NC_030815.1	251.472	349.794	375.502	367.434	329.97	223.996	61.2563	ERCC6L2
novel_circ_0015165	NC_030815.1	180.148	208.387	115.643	69.2568	13.1463	47.4502	0	CDC14B
novel_circ_0015212	NC_030815.1	102.638	290.535	662.184	474.981	243.58	347.875	47.6647	ZNF169
novel_circ_0015217	NC_030815.1	77.5107	26.7504	17.0085	0	14.948	0	0	SPTLC1
novel_circ_0015243	NC_030815.1	26.736	58.8495	41.2693	41.1172	33.9279	38.6535	230.361	SPIN1
novel_circ_0015255	NC_030815.1	1029.95	544.051	529.847	291.84	280.826	167.016	228.32	TMEFF1
novel_circ_0015256	NC_030815.1	301.109	135.853	101.158	110.815	24.1996	35.3371	49.8089	TMEFF1
novel_circ_0015257	NC_030815.1	166.669	61.9909	77.7295	36.5863	31.7094	0	12.2818	TMEFF1
novel_circ_0015262	NC_030815.1	153.372	61.5217	34.8057	39.1304	14.948	0	0	TMEFF1
novel_circ_0015275	NC_030815.1	0	21.6031	36.19	149.16	55.5349	50.4085	43.5828	PALLD
novel_circ_0015342	NC_030815.1	56.9534	157.259	163.13	166.177	186.393	139.905	14.4932	TMEM38B
novel_circ_0015344	NC_030815.1	31.8425	147.48	154.549	133.344	139.938	171.541	129.299	TMEM38B
novel_circ_0015371	NC_030815.1	160.285	82.8214	155.608	87.6309	237.238	215.983	824.928	RAD23B
novel_circ_0015374	NC_030815.1	46.37	12.3447	13.0321	21.4794	4.62577	43.0737	161.74	INTS9
novel_circ_0015390	NC_030815.1	60.7728	96.1732	116.09	270.504	310.842	261.494	202.344	TMEM245
novel_circ_0015396	NC_030815.1	34.226	87.6831	116.214	188.013	266.515	144.674	21.9439	TMEM245
novel_circ_0015434	NC_030815.1	29.6402	0	7.05931	65.8535	69.395	53.9171	341.732	PTPN3
novel_circ_0015439	NC_030815.1	0	47.0429	101.527	68.6275	58.6987	0	0	AKAP2
novel_circ_0015463	NC_030815.1	72.2715	121.015	11.0357	18.0145	6.93866	0	0	MUSK
novel_circ_0015503	NC_030816.1	77.5107	177.523	104.784	37.4287	17.6178	7.18623	0	SNAP91
novel_circ_0015511	NC_030816.1	47.8625	43.4918	90.3673	24.8108	8.00935	0	0	SNAP91
novel_circ_0015516	NC_030816.1	68.4198	69.4186	54.7482	0	0	0	0	SNAP91
novel_circ_0015518	NC_030816.1	189.256	211.034	288.196	150.526	62.7533	88.352	0	SNAP91
novel_circ_0015542	NC_030816.1	13.6606	62.2986	54.0283	45.7971	75.8225	131.892	85.905	TRMT11
novel_circ_0015578	NC_030816.1	0	14.5341	38.7821	27.7929	69.889	86.6775	145.851	TRDN
novel_circ_0015579	NC_030816.1	144.257	369.408	830.774	1040.81	3584.6	2590.37	1621.76	TRDN
novel_circ_0015594	NC_030816.1	31.8506	62.2943	99.2576	136.75	291.492	261.931	1204.67	TRDN
novel_circ_0015603	NC_030816.1	0	0	0	0	6.20767	0	77.638	TRDN
novel_circ_0015677	NC_030816.1	0	12.3447	7.05931	6.80665	10.6791	7.65219	419.863	TRDN
novel_circ_0015686	NC_030816.1	163.931	224.023	163.332	180.432	161.567	201.029	14.4932	HSF2
novel_circ_0015739	NC_030816.1	235.213	109.209	124.63	34.0423	16.1902	21.1131	0	COL12A1
novel_circ_0015741	NC_030816.1	153.529	125.643	49.142	8.50831	25.4418	14.3725	0	COL12A1
novel_circ_0015744	NC_030816.1	134.653	77.7251	35.5667	8.50831	4.62577	0	0	COL12A1
novel_circ_0015746	NC_030816.1	179.431	57.3043	78.0991	0	6.20767	10.7793	0	COL12A1
novel_circ_0015755	NC_030816.1	103.331	52.0329	41.5395	5.53266	0	0	0	COL12A1
novel_circ_0015757	NC_030816.1	43.482	75.6929	33.4214	0	0	6.88919	0	COL12A1
novel_circ_0015841	NC_030816.1	59.3046	66.4608	100.264	213.809	251.644	262.778	153.235	SENP6
novel_circ_0015930	NC_030816.1	9.09095	0	0	0	23.9026	75.2196	31.606	REV3L
novel_circ_0016024	NC_030816.1	50.9478	68.7522	128.824	129.971	167.01	179.927	388.275	CEP57L1
novel_circ_0016063	NC_030816.1	646.515	359.931	232.769	205.797	93.9515	67.5674	161.161	SOBP
novel_circ_0016091	NC_030816.1	76.0586	158.895	223.904	262.163	313.655	246.953	24.9044	BVES
novel_circ_0016212	NC_030816.1	135.291	248.45	117.176	55.5113	16.0187	0	0	MEI4
novel_circ_0016213	NC_030816.1	0	98.8412	0	0	27.9345	6.88919	0	--
novel_circ_0016239	NC_030816.1	62.2411	224.774	151.439	150.566	109.239	278.354	147.314	MDN1
novel_circ_0016259	NC_030816.1	0	0	0	6.16447	0	0	167.302	SRSF12
novel_circ_0016268	NC_030816.1	51.6738	61.7563	77.4841	93.5207	48.7216	68.7759	568.505	RNGTT
novel_circ_0016376	NC_030816.1	52.4079	108.436	136.192	234.611	155.42	240.774	384.718	LAMA2
novel_circ_0016389	NC_030816.1	57.6633	84.9778	120.19	141.139	185.607	217.436	151.822	LAMA2
novel_circ_0016466	NC_030816.1	162.841	18.8025	0	0	6.93866	0	0	MOXD1
novel_circ_0016477	NC_030816.1	19.0972	12.3447	0	77.8525	121.874	69.2419	156.823	EYA4
novel_circ_0016530	NC_030816.1	183.976	197.715	142.794	78.8414	17.9747	69.3264	14.4932	AHI1
novel_circ_0016561	NC_030816.1	0	5.81363	18.3928	144.059	56.237	107.418	0	PDE7B
novel_circ_0016720	NC_030816.1	264.548	272.893	493.456	294.401	376.799	163.254	115.555	UTRN
novel_circ_0016839	NC_030816.1	186.896	251.367	228.939	199.732	102.549	72.8991	9.66212	SYNE1
novel_circ_0016863	NC_030816.1	143.555	362.971	704.923	462.575	699.808	482.82	521.01	SYNE1
novel_circ_0016902	NC_030816.1	65.3183	35.2872	0	0	0	0	0	CNKSR3
novel_circ_0016935	NC_030816.1	0	11.6273	26.6599	28.7034	48.3991	107.875	40.3665	ARID1B
novel_circ_0017009	NC_030816.1	547.847	258.96	269.665	243.36	133.173	90.9899	66.0873	AGPAT4
novel_circ_0017133	NC_030817.1	341.365	157.097	217.154	260.251	117.574	65.7129	24.1553	--
novel_circ_0017180	NC_030817.1	0	0	19.0049	74.4389	172.272	207.027	386.265	PSMC1
novel_circ_0017242	NC_030817.1	0	0	0	19.7162	0	15.3044	96.877	LIN52
novel_circ_0017245	NC_030817.1	82.0885	116.692	97.3024	135.708	127.617	69.7079	429.561	LIN52
novel_circ_0017328	NC_030817.1	465.37	314.996	113.131	120.729	79.997	99.5973	45.1976	PCNX1
novel_circ_0017334	NC_030817.1	0	0	0	8.93598	8.00935	0	392.204	FOXN3
novel_circ_0017340	NC_030817.1	0	171.452	186.837	341.728	140.929	162.524	68.384	SLC8A3
novel_circ_0017372	NC_030817.1	0	362.954	695.832	3229.83	2946.19	919.707	1725.59	FOXN3
novel_circ_0017429	NC_030817.1	27.2729	21.6031	32.5114	0	19.354	65.8818	262.156	ZBTB25
novel_circ_0017439	NC_030817.1	88.796	65.7392	68.4448	180.728	272.634	305.596	285.306	MTHFD1
novel_circ_0017474	NC_030817.1	0	15.4308	0	10.4951	65.7028	100.986	0	EML5
novel_circ_0017507	NC_030817.1	98.0761	20.3477	14.1186	20.2864	0	0	0	ZC3H14
novel_circ_0017512	NC_030817.1	240.732	197.656	105.528	97.2732	74.8717	39.3321	21.9439	HIF1A
novel_circ_0017693	NC_030817.1	70.5818	33.0511	73.3588	37.5713	29.5991	86.0834	224.629	KTN1
novel_circ_0017841	NC_030817.1	78.2206	153.239	193.155	297.282	141.662	245.214	86.2459	AP4E1
novel_circ_0017881	NC_030817.1	77.5027	72.5557	31.4249	47.7942	92.3524	94.0967	322.443	CASC4
novel_circ_0017902	NC_030817.1	0	0	17.6483	55.4329	59.1982	91.2025	78.5395	CCPG1
novel_circ_0017935	NC_030817.1	262.172	281.972	287.812	640.992	410.182	437.533	103.834	TEX9
novel_circ_0017940	NC_030817.1	304.227	251.597	286.778	477.433	390.351	271.798	114.55	TEX9
novel_circ_0018034	NC_030817.1	100.625	45.3693	17.6483	0	11.5644	19.1305	77.5527	RNF111
novel_circ_0018177	NC_030817.1	0	0	0	37.2927	75.1514	218.747	200.729	SNX1
novel_circ_0018198	NC_030817.1	9.10709	18.8025	88.5198	370.068	2142.29	1572.28	4188.24	PTGDR
novel_circ_0018236	NC_030817.1	1674.43	1630.42	1176.96	950.268	819.069	1137.63	341.153	L2HGDH
novel_circ_0018253	NC_030817.1	322.724	543.522	362.713	434.317	280.483	434.988	105.229	SOS2
novel_circ_0018254	NC_030817.1	787.03	953.507	771.137	599.946	380.245	599.177	194.162	SOS2
novel_circ_0018265	NC_030817.1	181.717	180.374	179.036	193.542	237.433	137.15	9.66212	SOS2
novel_circ_0018288	NC_030817.1	74.4496	23.9719	37.0034	35.6655	35.8839	65.3518	299.086	KLHDC1
novel_circ_0018321	NC_030817.1	0	0	56.9459	69.0605	102.407	25.1518	84.51	UBR1
novel_circ_0018338	NC_030817.1	18.1819	16.2544	19.5482	17.1553	14.217	14.0754	180.077	TTBK2
novel_circ_0018375	NC_030817.1	13.6364	17.4409	99.8009	184.117	208.822	192.57	80.7331	GANC
novel_circ_0018376	NC_030817.1	7.63887	0	52.873	84.017	117.694	56.1532	26.7749	GANC
novel_circ_0018378	NC_030817.1	29.6402	78.3694	78.2975	189.086	99.9277	140.074	0	GANC
novel_circ_0018379	NC_030817.1	16.7298	34.054	106.711	121.941	162.07	111.934	146.278	GANC
novel_circ_0018382	NC_030817.1	50.0487	144.403	157.886	252.539	184.628	217.297	36.8453	GANC
novel_circ_0018468	NC_030817.1	271.105	36.9608	66.9916	23.8939	0	0	0	LOC102174745
novel_circ_0018470	NC_030817.1	149.915	39.5047	10.589	10.4951	8.00935	0	0	LOC102174745
novel_circ_0018474	NC_030817.1	196.894	96.2464	61.0188	43.3891	30.39	24.7062	19.3242	SPRED1
novel_circ_0018482	NC_030817.1	15.2777	9.25849	17.9461	18.8569	10.6791	0	175.367	RPS6KA5
novel_circ_0018542	NC_030817.1	77.5349	79.3213	157.318	36.0802	31.912	0	0	RYR3
novel_circ_0018560	NC_030817.1	106.425	127.316	212.269	294.228	504.531	371.427	107.934	RPS6KA5
novel_circ_0018645	NC_030817.1	380.649	415.865	397.941	492.726	409.631	414.469	91.4672	MYO9A
novel_circ_0018709	NC_030817.1	227.426	88.5798	43.9138	52.3186	27.7375	28.2994	12.4522	LRRC49
novel_circ_0018858	NC_030817.1	614.839	863.05	990.833	678.497	339.856	280.253	115.555	IGDCC4
novel_circ_0018861	NC_030817.1	257.486	487.772	533.068	260.982	92.4895	194.71	0	IGDCC4
novel_circ_0018863	NC_030817.1	290.014	182.867	499.727	275.784	190.413	127.239	19.3242	IGDCC4
novel_circ_0018871	NC_030817.1	13.6606	28.8846	40.2352	63.7449	93.5174	135.167	31.606	CLPX
novel_circ_0018914	NC_030817.1	201.448	384.45	614.016	767.655	916.508	1262.92	988.197	CMYA5
novel_circ_0018943	NC_030817.1	1891.22	1473.41	1226.45	2032.74	2490.07	2037.41	8696.75	HOMER1
novel_circ_0018977	NC_030817.1	86.6178	21.2444	0	29.5587	19.9906	22.1936	61.5793	SCAMP1
novel_circ_0018998	NC_030817.1	168.815	106.072	44.5536	47.6348	12.2782	11.4783	0	AP3B1
novel_circ_0019050	NC_030817.1	84.3993	0	5.97281	0	0	0	0	IQGAP2
novel_circ_0019133	NC_030817.1	76.0909	116.637	28.2372	0	0	0	0	KCNN2
novel_circ_0019172	NC_030817.1	525.284	826.233	1548.15	1811.65	1664.92	1295.03	1212.28	EPB41L4A
novel_circ_0019194	NC_030817.1	44.9502	145.295	252.354	432.835	267.181	225.161	726.893	--
novel_circ_0019260	NC_030818.1	2896.71	2380.8	1633.46	1308.19	806.35	838.442	519.682	CAMSAP1
novel_circ_0019292	NC_030818.1	219.63	199.462	32.037	31.3427	32.4232	36.799	14.4932	EHMT1
novel_circ_0019370	NC_030818.1	70.6141	127.887	46.6301	154.988	384.438	490.957	287.993	ZNF638
novel_circ_0019424	NC_030818.1	187.59	204.481	250.958	360.65	358.048	260.891	89.341	SPAST
novel_circ_0019668	NC_030818.1	97.342	166.752	162.559	221.59	127.16	67.4718	19.3242	STARD7
novel_circ_0019698	NC_030818.1	2082.05	1109.13	525.741	446.283	333.594	308.394	311.624	EML4
novel_circ_0019700	NC_030818.1	96.5756	64.8934	0	0	32.2089	14.3725	0	EML4
novel_circ_0019788	NC_030818.1	0	0	25.521	95.2943	115.447	182.321	163.117	ANKRD23
novel_circ_0019830	NC_030818.1	176.47	236.213	88.0454	70.8865	28.5884	42.9893	102.439	MERTK
novel_circ_0019924	NC_030818.1	0	0	0	0	0	18.4315	87.0444	PSME4
novel_circ_0019958	NC_030818.1	0	21.6031	86.5234	75.8386	57.9249	109.666	112.339	LOC102182511
novel_circ_0019972	NC_030818.1	2145.92	1819.18	1014.49	681.606	534.498	435.888	299.495	CCDC88A
novel_circ_0019982	NC_030818.1	92.0463	36.9608	50.7688	128.469	257.988	236.799	26.9454	CCDC88A
novel_circ_0020016	NC_030818.1	34.9601	11.6273	24.0678	25.0214	27.0836	25.6382	156.823	MGAT4A
novel_circ_0020026	NC_030818.1	16.7298	17.7996	68.0781	65.8599	83.9572	164.96	93.6114	VRK2
novel_circ_0020058	NC_030818.1	0	44.55	0	57.1385	87.5068	113.842	767.906	PAPOLG
novel_circ_0020065	NC_030818.1	252.363	177.082	133.343	78.8991	75.8225	79.8727	12.4522	KIAA1841
novel_circ_0020093	NC_030818.1	0	10.0821	27.352	75.8697	88.3321	36.3534	98.7475	GCFC2
novel_circ_0020131	NC_030818.1	167.988	41.4128	11.0357	3.40332	8.00935	0	0	ST6GAL2
novel_circ_0020169	NC_030818.1	32.0237	45.2164	78.4905	91.9279	106.427	87.059	712.095	LOC102188868
novel_circ_0020183	NC_030818.1	42.5829	37.8575	32.6604	53.5206	247.124	233.291	113.582	MRPL35
novel_circ_0020219	NC_030818.1	13.6364	37.7886	142.17	0	24.8307	0	0	--
novel_circ_0020510	NC_030818.1	72.768	26.52	71.9056	197.405	66.5709	347.662	550.867	GPN1
novel_circ_0020522	NC_030818.1	0	20.1641	47.5123	162.363	146.739	115.379	0	SLC9A2
novel_circ_0020530	NC_030818.1	28.9384	19.3406	64.3996	114.279	151.847	93.5026	611.392	SLC9A2
novel_circ_0020548	NC_030818.1	171.743	172.814	248.54	279.188	554.685	543.711	1427.51	HADHA
novel_circ_0020591	NC_030818.1	116.274	150.768	191.508	231.067	153.615	194.903	18.4227	NCOA1
novel_circ_0020719	NC_030818.1	119.211	113.918	85.0866	52.6718	56.5284	0	9.66212	SMC6
novel_circ_0020720	NC_030818.1	168.98	73.2774	73.2099	55.9967	11.5644	0	0	SMC6
novel_circ_0020837	NC_030818.1	112.604	91.7764	68.6461	35.5165	19.9906	0	18.6783	ASAP2
novel_circ_0020884	NC_030818.1	329.898	336.151	238.207	373.843	265.024	382.481	70.6627	RABGAP1
novel_circ_0021027	NC_030819.1	0	75.8255	91.575	151.738	98.8997	152.198	37.7469	DOCK9
novel_circ_0021052	NC_030819.1	287.126	74.8226	85.4533	32.4022	29.5991	21.1131	0	UGGT2
novel_circ_0021060	NC_030819.1	296.471	158.514	181.507	103.652	70.066	55.3995	19.3242	UGGT2
novel_circ_0021087	NC_030819.1	34.1857	164.401	98.8746	664.751	547.82	714.876	0	LOC108637289
novel_circ_0021103	NC_030819.1	56.2193	117.989	297.475	185.388	108.657	157.838	331.917	ABCC4
novel_circ_0021155	NC_030819.1	74.5904	81.8142	115.127	56.7918	150.497	104.049	0	NDFIP2
novel_circ_0021224	NC_030819.1	45.5355	112.658	256.994	427.308	873.985	1188.1	168.509	LMO7
novel_circ_0021227	NC_030819.1	2293.65	3351.53	4293.01	5987.83	9789	16579.9	2498.41	LMO7
novel_circ_0021229	NC_030819.1	39.5137	173.945	124.602	171.512	182.061	207.632	19.3242	LMO7
novel_circ_0021239	NC_030819.1	9.09095	57.5388	74.0509	211.754	678.215	325.786	188.106	LMO7
novel_circ_0021240	NC_030819.1	108.676	242.031	192.369	231.64	311.848	546.228	130.542	LMO7
novel_circ_0021242	NC_030819.1	45.4548	125.853	0	169.882	280.181	738.732	149.22	LMO7
novel_circ_0021244	NC_030819.1	0	10.0821	65.8363	109.98	183.457	157.263	18.4227	LMO7
novel_circ_0021248	NC_030819.1	101.722	303.424	157.902	62.2538	93.8571	55.315	0	LMO7
novel_circ_0021309	NC_030819.1	51.6819	26.8787	41.7161	56.9985	93.1433	47.5143	278.842	EFNB2
novel_circ_0021313	NC_030819.1	88.9529	42.4889	23.3756	0	0	0	0	KLHL1
novel_circ_0021417	NC_030819.1	0	30.3236	64.452	191.763	454.246	295.116	245.092	CDK8
novel_circ_0021453	NC_030819.1	18.1819	50.3084	56.5516	59.2678	73.5096	73.2165	411.748	FLT1
novel_circ_0021481	NC_030819.1	59.1638	94.2651	101.226	114.571	247.827	269.198	371.96	FRY
novel_circ_0021483	NC_030819.1	78.2529	60.2111	33.7192	84.2931	131.043	163.656	302.437	FRY
novel_circ_0021532	NC_030819.1	243.47	312.226	490.417	316.561	166.533	122.183	50.4548	NBEA
novel_circ_0021563	NC_030819.1	165.012	149.794	239.274	77.3439	60.346	36.6505	19.3242	NBEA
novel_circ_0021590	NC_030819.1	376.252	284.391	190.039	116.06	41.0809	47.8113	9.66212	DCLK1
novel_circ_0021591	NC_030819.1	113.197	59.9298	0	30.8327	37.5485	10.3338	24.1553	DCLK1
novel_circ_0021608	NC_030819.1	126.437	137.321	100.168	38.8518	0	0	0	POSTN
novel_circ_0021625	NC_030819.1	248.158	124.772	68.0781	86.6997	42.4829	22.1936	0	COG6
novel_circ_0021631	NC_030819.1	16.7298	8.72045	16.3163	62.8162	70.8742	79.8727	573.78	--
novel_circ_0021841	NC_030819.1	13.6606	73.0206	133.222	58.0658	39.3618	54.7646	315.194	SLC25A30
novel_circ_0021898	NC_030819.1	732.436	621.118	1084.37	1155.06	2250.99	2736.92	1867.77	TPP2
novel_circ_0021955	NC_030819.1	0	35.5949	65.1718	52.0399	89.0115	134.797	49.468	VWA8
novel_circ_0021963	NC_030819.1	9.10709	35.2872	54.6517	65.5619	103.38	122.46	46.2696	VWA8
novel_circ_0022035	NC_030819.1	91.3041	98.7129	145.168	238.005	244.311	298.561	1079.58	ELF1
novel_circ_0022061	NC_030819.1	367.944	364.071	371.893	204.588	122.48	80.0213	166.912	ARHGEF7
novel_circ_0022077	NC_030819.1	150.641	73.5587	30.7328	38.288	4.62577	0	0	DIAPH3
novel_circ_0022158	NC_030819.1	0	0	0	15.3111	4.62577	0	220.749	CLYBL
novel_circ_0022164	NC_030820.1	61.6962	108.872	148.48	257.422	223.073	15.3044	28.9863	KIF16B
novel_circ_0022195	NC_030820.1	221.082	116.209	28.5074	26.8015	76.4591	32.507	37.101	SFMBT2
novel_circ_0022199	NC_030820.1	194.014	88.2721	60.0812	29.0669	20.7988	7.18623	143.981	SFMBT2
novel_circ_0022202	NC_030820.1	407.7	358.877	268.763	256.69	341.745	357.574	1260.49	SFMBT2
novel_circ_0022209	NC_030820.1	139.711	92.7241	166.765	214.243	289.781	163.032	515.004	ITIH5
novel_circ_0022344	NC_030820.1	106.401	61.8294	26.6599	24.3151	9.96534	0	0	PARD3
novel_circ_0022350	NC_030820.1	75.3326	40.2773	29.6463	0	22.6604	13.7784	18.4227	PARD3
novel_circ_0022539	NC_030820.1	145.204	151.954	228.597	746.124	1361.57	1568.51	215.308	HACD1
novel_circ_0022543	NC_030820.1	16.7298	58.0769	180.558	285.545	513.796	535.083	74.6101	HACD1
novel_circ_0022607	NC_030820.1	1055.16	892.293	669.795	501.093	372.139	289.858	158.864	ZEB1
novel_circ_0022613	NC_030820.1	867.015	835.706	563.282	548.109	329.131	389.984	108.105	ZEB1
novel_circ_0022708	NC_030820.1	169.201	106.541	148.413	40.5534	26.1384	0	0	ARMC4
novel_circ_0022709	NC_030820.1	56.9292	55.0129	93.1359	22.5389	13.1463	0	0	ARMC4
novel_circ_0022710	NC_030820.1	140.518	190.567	221.24	47.5771	57.4909	19.1305	0	ARMC4
novel_circ_0022788	NC_030820.1	110.401	56.3523	26.9053	0	0	0	0	FAM208B
novel_circ_0022852	NC_030820.1	359.603	276.264	261.015	146.176	92.4295	119.502	50.2843	ZMYND11
novel_circ_0022903	NC_030820.1	0	0	0	34.0254	40.17	113.556	216.958	--
novel_circ_0022918	NC_030820.1	1123.08	975.702	700.701	572.081	398.423	410.218	221.26	PANK2
novel_circ_0022920	NC_030820.1	311.708	638.99	637.674	1600.08	1247.1	1782.25	166.894	PANK2
novel_circ_0022942	NC_030820.1	74.4254	228.604	345.914	401.708	427.817	483.022	101.3	ATRN
novel_circ_0022971	NC_030820.1	0	15.4308	5.97281	10.2741	8.00935	24.8752	243.307	C13H20orf194
novel_circ_0023037	NC_030820.1	165.738	299.959	335.176	309.458	171.91	178.791	0	VAPB
novel_circ_0023115	NC_030820.1	126.99	197.715	162.913	303.652	225.791	219.035	79.9346	ITCH
novel_circ_0023118	NC_030820.1	0	36.0089	42.0139	35.659	67.6588	85.7659	28.9863	ITCH
novel_circ_0023207	NC_030820.1	0	5.81363	0	9.21463	29.165	75.7496	81.9755	DLGAP4
novel_circ_0023261	NC_030820.1	392.469	350.131	224.202	150.37	67.005	77.7416	63.212	TASP1
novel_circ_0023273	NC_030820.1	159.615	60.1091	0	24.9469	18.6885	22.9566	0	CHD6
novel_circ_0023305	NC_030820.1	0	6.17233	31.1271	40.2683	29.6762	107.281	91.4672	ELMO2
novel_circ_0023351	NC_030820.1	120.118	200.901	205.169	210.803	138.993	94.4578	0	STAU1
novel_circ_0023352	NC_030820.1	562.128	608.037	510.561	426.681	193.136	284.326	72.3134	STAU1
novel_circ_0023397	NC_030820.1	13.6606	14.5341	0	38.0774	97.632	101.897	155.599	DOK5
novel_circ_0023481	NC_030821.1	346.075	153.887	222.966	90.7491	135.021	74.361	9.66212	DPY19L4
novel_circ_0023504	NC_030821.1	0	0	0	24.2367	50.535	76.0466	30.8749	INTS8
novel_circ_0023510	NC_030821.1	7.63887	36.1372	48.949	55.8645	90.1938	135.516	74.4396	INTS8
novel_circ_0023525	NC_030821.1	0	0	5.97281	38.9198	69.8118	124.388	125.388	NDUFAF6
novel_circ_0023564	NC_030821.1	0	24.1513	99.8009	128.168	212.67	71.3731	52.4957	LAPTM4B
novel_circ_0023582	NC_030821.1	64.5842	58.5639	34.017	0	0	0	0	STK3
novel_circ_0023621	NC_030821.1	41.0985	52.4978	104.933	29.8477	25.3302	0	18.4227	VPS13B
novel_circ_0023647	NC_030821.1	42.5506	108.389	63.7598	47.988	0	19.1305	0	SPAG1
novel_circ_0023648	NC_030821.1	103.323	55.9427	65.6874	45.7394	9.25155	0	0	SPAG1
novel_circ_0023708	NC_030821.1	15.2777	30.8616	142.645	91.0382	58.3418	0	19.3242	RIMS2
novel_circ_0023725	NC_030821.1	0	0	8.95921	0	5.33957	6.88919	119.247	OXR1
novel_circ_0023728	NC_030821.1	68.3956	14.8928	16.0185	0	12.4153	0	0	OXR1
novel_circ_0023730	NC_030821.1	250.004	166.77	68.6738	44.374	24.5565	33.27	30.7044	OXR1
novel_circ_0023768	NC_030821.1	0	60.8043	27.5975	52.4611	52.925	93.7996	40.7927	EMC2
novel_circ_0023796	NC_030821.1	120.013	0	41.8096	96.8365	61.1659	168.627	383.237	MED30
novel_circ_0023805	NC_030821.1	100.395	157.895	287.093	373.058	382.5	335.336	800.597	LOC106502861
novel_circ_0023851	NC_030821.1	185.553	6.17233	0	8.93598	0	0	0	ZFHX4
novel_circ_0023857	NC_030821.1	22.7274	157.947	256.371	1084.31	886.166	836.998	399.314	JPH1
novel_circ_0023869	NC_030821.1	2387.86	1764.79	2127.6	1865.41	1172.35	1063.87	531.574	STAU2
novel_circ_0023917	NC_030821.1	265.984	376.08	377.173	410.828	335.744	481.379	107.678	LRRCC1
novel_circ_0023933	NC_030821.1	170.315	49.0709	58.2778	24.6786	31.6922	0	0	EYA1
novel_circ_0023954	NC_030821.1	54.7672	23.6132	38.3077	100.232	112.937	133.726	467.546	SLCO5A1
novel_circ_0024069	NC_030821.1	238.522	197.071	124.307	84.2211	39.6416	39.6291	0	MYBL1
novel_circ_0024079	NC_030821.1	43.2928	88.653	119.104	163.431	179.568	93.8841	0	PDE7A
novel_circ_0024086	NC_030821.1	9.10709	48.1742	56.1048	152.642	150.82	97.3287	0	PDE7A
novel_circ_0024094	NC_030821.1	36.4284	211.707	143.091	156.547	279.795	425.002	1002.76	PDE7A
novel_circ_0024099	NC_030821.1	19.0972	48.9468	76.2763	180.905	306.97	270.271	209.575	MTFR1
novel_circ_0024168	NC_030821.1	438.328	637.435	694.307	655.358	556.827	345.894	140.442	CHD7
novel_circ_0024208	NC_030821.1	0	0	22.5346	11.9116	30.0331	29.3798	171.335	WWP1
novel_circ_0024228	NC_030821.1	0	0	0	3.68844	6.20767	0	112.034	WWP1
novel_circ_0024312	NC_030821.1	570.707	358.928	241.045	90.2495	17.6178	28.7653	0	ATAD2
novel_circ_0024315	NC_030821.1	176.991	65.9737	72.1758	30.2113	22.2436	6.88919	0	ATAD2
novel_circ_0024334	NC_030821.1	0	0	0	0	5.33957	0	111.693	FBXO32
novel_circ_0024375	NC_030821.1	0	0	0	0	62.2077	121.642	0	LOC102186225
novel_circ_0024416	NC_030821.1	236.384	277.891	218.744	354.773	200.201	267.577	47.0188	ZFAT
novel_circ_0024496	NC_030821.1	0	0	0	16.4386	49.5897	99.3847	74.8479	EEF1D
novel_circ_0024571	NC_030821.1	28.2043	92.0025	7.35713	5.10498	0	7.65219	0	C14H8orf88
novel_circ_0024589	NC_030821.1	147.556	222.533	132.434	167.447	238.563	314.425	572.367	LRRC69
novel_circ_0024606	NC_030821.1	76.825	88.4514	38.6332	13.3307	0	7.65219	0	--
novel_circ_0024647	NC_030821.1	9172.28	5612.05	6765.22	5541.31	2047.31	1471.19	1029.68	RIMS1
novel_circ_0024671	NC_030821.1	218.524	161.191	103.303	56.3706	55.3206	24.7062	51.5089	RUNX1T1
novel_circ_0024678	NC_030821.1	144.446	126.646	96.6656	38.4306	58.7159	0	54.8597	RUNX1T1
novel_circ_0024755	NC_030822.1	245.394	422.255	233.619	170.314	155.337	216.671	63.212	HIPK3
novel_circ_0024782	NC_030822.1	0	10.0821	5.97281	50.1893	104.345	80.3387	284.831	CTNND1
novel_circ_0024874	NC_030822.1	513.398	557.95	456.654	347.067	333.391	245.704	104.669	RNF121
novel_circ_0024914	NC_030822.1	36.3638	21.2954	7.05931	75.4381	94.8967	115.358	292.775	ZNF215
novel_circ_0024917	NC_030822.1	636.206	425.159	323.636	220.882	71.9393	116.989	62.8038	SYT9
novel_circ_0024918	NC_030822.1	70.5979	79.5007	39.6396	7.09176	0	0	0	SYT9
novel_circ_0024929	NC_030822.1	79.8539	154.425	237.487	512.504	618.349	793.256	342.481	RIC3
novel_circ_0024934	NC_030822.1	314.003	120.141	93.748	49.3468	21.6669	0	0	STK33
novel_circ_0025006	NC_030822.1	421.739	452.066	464.849	498.559	196.346	242.734	31.606	USP47
novel_circ_0025052	NC_030822.1	313.326	227.058	163.561	187.438	182.76	228.396	19.3242	COPB1
novel_circ_0025064	NC_030822.1	0	55.4514	51.4999	101.796	73.3209	150.239	0	LOC102190621
novel_circ_0025071	NC_030822.1	16.746	107.92	168.72	178.601	393.027	288.268	83.7788	SOX6
novel_circ_0025118	NC_030822.1	0	0	14.932	115.546	185.704	229.686	131.017	SORL1
novel_circ_0025132	NC_030822.1	552.432	424.079	491.142	441.86	523.896	443.127	74.3724	SC5D
novel_circ_0025136	NC_030822.1	413.455	396.328	512.268	571.841	514.509	383.593	116.372	TBCEL
novel_circ_0025153	NC_030822.1	0	27.4168	81.135	135.402	218.818	252.995	142.227	ARHGEF12
novel_circ_0025212	NC_030822.1	0	11.986	0	0	43.1795	54.319	96.1278	ZBTB16
novel_circ_0025228	NC_030822.1	0	0	0	0	0	0	191.713	IL18
novel_circ_0025289	NC_030822.1	45.4709	34.054	37.941	3.68844	0	15.3044	110.06	DDX10
novel_circ_0025346	NC_030822.1	228.713	214.021	130.603	57.8512	43.1195	43.5397	43.4795	AMBRA1
novel_circ_0025347	NC_030822.1	332.984	328.762	192.462	149.241	89.3429	58.0607	76.0051	AMBRA1
novel_circ_0025381	NC_030822.1	13.6364	22.068	36.19	27.2188	37.1261	72.771	304.563	CWF19L2
novel_circ_0025389	NC_030822.1	0	0	11.0357	0	0	11.4783	105.893	AMOTL1
novel_circ_0025427	NC_030822.1	225.998	204.213	235.249	158.525	79.4375	68.0129	9.66212	PHF21A
novel_circ_0025436	NC_030822.1	113.346	60.9837	60.3267	38.3457	34.8787	0	54.8597	PHF21A
novel_circ_0025629	NC_030823.1	165.548	299.209	340.644	469.498	564.229	675.177	681.489	KCTD3
novel_circ_0025670	NC_030823.1	730.302	1175.67	814.218	704.156	574.13	428.415	209.404	TGFB2
novel_circ_0025673	NC_030823.1	0	0	0	7.37688	0	6.88919	275.169	NFASC
novel_circ_0025712	NC_030823.1	120.077	101.803	141.34	163.063	187.928	228.234	493.486	43526
novel_circ_0025715	NC_030823.1	0	5.81363	14.1186	109.174	91.3161	191.954	784.144	--
novel_circ_0025718	NC_030823.1	95.1074	70.7292	49.5888	63.5071	95.1593	54.4035	313.342	DUSP10
novel_circ_0025757	NC_030823.1	13.6364	58.7943	11.9456	47.0095	151.693	139.311	57.6498	NVL
novel_circ_0025760	NC_030823.1	59.3208	45.6812	34.2624	75.8554	168.372	215.229	2353.02	CNIH4
novel_circ_0025781	NC_030823.1	21.2995	27.4678	8.95921	72.1734	109.102	67.78	171.402	EPHX1
novel_circ_0025801	NC_030823.1	0	0	0	9.6423	0	0	116.865	CDC42BPA
novel_circ_0025855	NC_030823.1	103.34	64.4795	50.3086	45.8755	36.8947	113.312	306.622	AHCTF1
novel_circ_0025911	NC_030823.1	251.621	212.912	181.741	110.944	70.4057	36.6301	122.921	AKT3
novel_circ_0026002	NC_030823.1	72.9733	75.3606	135.191	151.943	92.0554	105.025	0	KIFAP3
novel_circ_0026017	NC_030823.1	0	5.81363	14.932	45.1549	55.0836	94.0763	0	LOC108637754
novel_circ_0026020	NC_030823.1	0	0	13.3299	39.6365	48.085	149.604	0	LOC108637754
novel_circ_0026021	NC_030823.1	0	39.2234	177.878	351.14	658.537	909.882	71.5823	LOC108637754
novel_circ_0026024	NC_030823.1	0	0	11.9456	95.0655	120.567	237.256	14.4932	LOC108637754
novel_circ_0026027	NC_030823.1	0	15.4308	39.2977	182.333	207.145	333.493	12.2818	LOC108637754
novel_circ_0026028	NC_030823.1	0	0	11.0357	47.2817	82.5297	118.113	0	LOC108637754
novel_circ_0026029	NC_030823.1	0	0	27.352	49.2684	142.453	123.159	0	LOC108637754
novel_circ_0026035	NC_030823.1	0	0	83.4405	165.858	393.897	655.032	179.754	LOC108637754
novel_circ_0026079	NC_030823.1	193.777	142.183	48.5988	44.2483	12.6351	32.4429	12.4522	SUCO
novel_circ_0026080	NC_030823.1	221.207	247.738	76.2763	28.9204	24.2595	14.3725	0	SUCO
novel_circ_0026158	NC_030823.1	334.263	405.327	732.97	883.495	979.56	814.456	246.573	KIF1B
novel_circ_0026171	NC_030823.1	199.807	82.2791	59.3891	19.074	24.6936	11.4783	12.4522	UBE4B
novel_circ_0026194	NC_030823.1	341.316	146.426	156.151	94.2808	87.4297	31.2984	0	RERE
novel_circ_0026233	NC_030823.1	0	92.2592	51.6129	86.4905	45.7721	40.2436	89.5115	GNB1
novel_circ_0026269	NC_030823.1	106.614	5.81363	16.3163	19.4887	0	21.1131	9.66212	KAZN
novel_circ_0026329	NC_030823.1	290.22	137.863	123.124	74.7318	117.557	42.9893	34.5665	RFWD2
novel_circ_0026391	NC_030823.1	63.6851	148.974	112.833	60.6869	0	24.7062	0	RALGPS2
novel_circ_0026393	NC_030823.1	139.11	76.8464	47.7824	90.9494	0	17.52	0	RALGPS2
novel_circ_0026395	NC_030823.1	282.955	154.724	41.8096	171.618	0	52.56	0	RALGPS2
novel_circ_0026402	NC_030823.1	510.602	616.012	431.968	509.276	127.494	282.683	9.66212	RALGPS2
novel_circ_0026424	NC_030823.1	629.853	522.778	425.684	170.222	52.3711	41.6322	0	AXDND1
novel_circ_0026464	NC_030823.1	78.9628	282.494	771.887	895.249	468.863	576.898	532.085	--
novel_circ_0026465	NC_030823.1	0	5.81363	56.797	191.17	96.2471	158.621	28.9863	LOC106503003
novel_circ_0026466	NC_030823.1	151.92	625.677	3023.85	5212.72	4393.02	3464.73	584.173	LOC106503003
novel_circ_0026468	NC_030823.1	0	11.6273	83.7547	161.785	63.4671	54.785	0	LOC106503003
novel_circ_0026471	NC_030823.1	0	0	45.9626	80.4672	75.4484	69.539	49.6384	LOC106503003
novel_circ_0026510	NC_030823.1	552.746	305.866	209.162	221.318	161.433	90.2065	201.223	RGL1
novel_circ_0026531	NC_030823.1	0	0	0	3.68844	0	7.18623	91.9607	C16H1orf21
novel_circ_0026629	NC_030823.1	0	8.72045	35.0234	112.941	103.234	114.065	239.53	PTPN14
novel_circ_0026674	NC_030823.1	0	0	27.352	27.5823	20.8759	91.9655	14.4932	PPP2R5A
novel_circ_0026682	NC_030823.1	173.211	255.69	395.756	650.66	506.243	543.458	318.478	PPP2R5A
novel_circ_0026692	NC_030823.1	107.135	69.1661	25.2756	23.9684	6.20767	0	0	INTS7
novel_circ_0026721	NC_030823.1	174.324	287.944	164.024	346.422	146.396	148.352	19.3242	PLXNA2
novel_circ_0026767	NC_030823.1	41.8649	60.087	41.6196	110.605	81.5961	112.167	348.263	DENND1B
novel_circ_0026798	NC_030823.1	466.848	518.095	485.117	361.807	214.566	222.416	80.1724	KDM5B
novel_circ_0026814	NC_030823.1	0	0	183.448	2369.87	2767.38	2595.3	7164.44	PPP1R12B
novel_circ_0026883	NC_030824.1	140.627	143.907	58.7246	40.3325	16.2502	6.88919	0	CIT
novel_circ_0026991	NC_030824.1	85.1657	82.2791	28.535	4.10965	0	0	0	KNTC1
novel_circ_0027040	NC_030824.1	38.7634	84.0546	0	47.0646	0	18.4315	0	ATP6V0A2
novel_circ_0027080	NC_030824.1	25.8369	0	28.9818	29.063	44.1847	41.6211	285.58	MTMR3
novel_circ_0027134	NC_030824.1	361.164	124.281	14.1186	39.49	0	32.0614	139.235	PDGFC
novel_circ_0027203	NC_030824.1	152.166	52.0329	126.284	175.587	172.284	139.206	384.139	KIAA1109
novel_circ_0027226	NC_030824.1	21.2995	120.807	122.457	348.914	158.769	318.41	68.4513	FGF2
novel_circ_0027266	NC_030824.1	1488.03	318.417	148.48	39.201	0	28.7653	14.4932	ANKRD50
novel_circ_0027335	NC_030824.1	20.5492	32.9227	60.1777	90.6746	98.9169	146.453	255.181	ELF2
novel_circ_0027352	NC_030824.1	278.483	581.342	142.548	119.894	266.789	825.001	116.865	SETD7
novel_circ_0027357	NC_030824.1	45.4951	130.918	86.9865	79.4077	143.124	214.595	191.798	SETD7
novel_circ_0027364	NC_030824.1	30.3662	29.9649	7.35713	88.6327	82.2327	130.692	88.4573	MYO18B
novel_circ_0027380	NC_030824.1	253.816	175.729	290.863	606.694	701.847	508.289	724.7	RNF150
novel_circ_0027392	NC_030824.1	13.6606	25.2052	125.071	0	0	183.653	2798.3	MYO18B
novel_circ_0027400	NC_030824.1	0	40.4057	96.6492	91.3849	69.8118	22.2576	78.5395	INPP4B
novel_circ_0027472	NC_030824.1	0	58.3846	91.6828	42.3873	47.3712	24.8752	74.6101	OTUD4
novel_circ_0027526	NC_030824.1	15.2777	23.7926	30.5839	54.6585	48.816	21.5587	256.253	ARHGAP10
novel_circ_0027543	NC_030824.1	31.8183	167.456	152.972	235.706	150.2	107.112	226.109	ARHGAP10
novel_circ_0027569	NC_030824.1	27.2971	86.7863	61.4656	105.969	158.493	73.301	567.024	ARHGAP10
novel_circ_0027571	NC_030824.1	29.6725	82.5137	140.93	100.242	212.519	227.61	474.79	ARHGAP10
novel_circ_0027575	NC_030824.1	1152.86	2060.22	2360.17	2692.83	3068.63	2928.09	5957.96	ARHGAP10
novel_circ_0027578	NC_030824.1	34.2099	87.0898	88.5198	76.9227	76.3337	112.592	246.981	ARHGAP10
novel_circ_0027583	NC_030824.1	176.273	332.266	510.581	351.48	451.426	227.208	824.179	ARHGAP10
novel_circ_0027601	NC_030824.1	204.533	114.429	127.591	55.3007	45.1355	24.4092	0	DCLK2
novel_circ_0027627	NC_030824.1	314.14	538.951	600.871	158.46	155.308	94.6267	12.2818	LRBA
novel_circ_0027636	NC_030824.1	31.8506	81.1742	105.476	41.3343	21.5298	0	9.66212	LRBA
novel_circ_0027655	NC_030824.1	237.283	653.257	491.485	180.881	133.125	179.913	65.1005	LRBA
novel_circ_0027657	NC_030824.1	38.0213	157.87	93.6792	52.6821	36.2408	7.65219	0	LRBA
novel_circ_0027667	NC_030824.1	0	44.6783	8.95921	29.5075	48.0561	91.4355	0	FAM160A1
novel_circ_0027676	NC_030824.1	0	11.986	55.046	72.4495	70.4057	89.2105	125.863	FAM160A1
novel_circ_0027767	NC_030824.1	473.973	355.433	209.049	181.141	69.4005	65.9458	18.6783	MAP9
novel_circ_0027770	NC_030824.1	471.203	310.648	362.39	229.414	104.137	105.714	95.5671	MAP9
novel_circ_0027777	NC_030824.1	0	0	0	12.4819	47.1686	94.4782	30.8749	ACACB
novel_circ_0027778	NC_030824.1	0	11.6273	0	22.0497	32.346	57.5306	294.17	ACACB
novel_circ_0027779	NC_030824.1	0	19.3406	33.5703	38.3009	129.99	197.68	366.806	ACACB
novel_circ_0027780	NC_030824.1	0	5.81363	0	16.1703	100.813	146.211	56.4252	ACACB
novel_circ_0027784	NC_030824.1	0	5.81363	16.0185	58.1364	102.812	143.233	148.489	ACACB
novel_circ_0027786	NC_030824.1	0	0	8.95921	30.2009	81.0194	144.654	61.2563	ACACB
novel_circ_0027787	NC_030824.1	207.232	450.8	503.35	752.685	2924.93	2995.07	4742.37	ACACB
novel_circ_0027844	NC_030824.1	45.6843	36.1372	36.6532	54.2309	53.6272	49.1154	252.408	PTPN11
novel_circ_0027872	NC_030825.1	51.6738	75.6419	81.3116	69.4842	122.046	154.636	437.981	FBXO31
novel_circ_0027876	NC_030825.1	60.7567	171.709	155.878	181.284	126.049	136.099	18.4227	BANP
novel_circ_0027891	NC_030825.1	0	0	0	0	0	0	118.242	ANKRD11
novel_circ_0027910	NC_030825.1	39.6464	49.3564	33.5703	24.6682	5.33957	53.0994	144.797	MRS2
novel_circ_0027932	NC_030825.1	18.1819	26.8787	32.3625	85.5016	145.569	246.021	14.4932	LONP2
novel_circ_0028107	NC_030825.1	0	0	0	6.16447	27.94	53.5653	150.189	ZNRF1
novel_circ_0028110	NC_030825.1	0	0	0	28.9989	144.986	159.131	1042.76	ZNRF1
novel_circ_0028127	NC_030825.1	324.562	244.734	207.938	190.579	209.584	246.254	28.3404	NFATC3
novel_circ_0028219	NC_030825.1	282.185	145.709	99.7485	90.6811	53.4246	40.1795	55.2858	ANKRD27
novel_circ_0028291	NC_030825.1	136.606	207.6	91.9642	259.41	0	0	0	ZNF382
novel_circ_0028330	NC_030825.1	0	0	0	85.7355	27.0836	106.486	352.977	SPINT2
novel_circ_0028354	NC_030825.1	0	14.5341	19.5482	63.6626	67.1593	97.0957	123.822	RYR1
novel_circ_0028361	NC_030825.1	25.1189	133.851	170.121	242.28	210.029	235.411	678.565	RYR1
novel_circ_0028404	NC_030825.1	0	35.9579	87.2844	85.4977	0	7.65219	0	CEACAM16
novel_circ_0028428	NC_030825.1	34.1857	75.2322	0	0	16.904	14.5414	0	HIF3A
novel_circ_0028470	NC_030825.1	0	0	0	62.1099	112.574	159.14	70.6627	MYBPC2
novel_circ_0028526	NC_030825.1	180.75	478.861	77.5806	120.807	122.845	689.745	697.395	LOC102169045
novel_circ_0028538	NC_030825.1	152.408	111.714	69.0404	9.22109	0	0	0	--
novel_circ_0028553	NC_030825.1	211.438	173.996	71.6602	55.79	48.519	17.223	40.537	CMC2
novel_circ_0028790	NC_030826.1	1209.3	1209.25	1406.12	1078.07	534.494	732.353	233.066	NF1
novel_circ_0028854	NC_030826.1	155.17	137.241	119.051	183.828	108.603	150.483	596.1	GOSR1
novel_circ_0028880	NC_030826.1	0	142.857	152.307	241.951	211.469	453.587	298.234	SLC43A2
novel_circ_0028939	NC_030826.1	0	0	7.05931	49.2068	110.267	149.985	89.5967	NUP88
novel_circ_0028967	NC_030826.1	98.8183	73.2	39.6396	4.10965	12.4153	25.2567	40.7927	CNTROB
novel_circ_0029064	NC_030826.1	40.9819	0	0	435.192	522.713	729.402	0	--
novel_circ_0029307	NC_030826.1	107.316	33.2814	0	0	0	0	0	IGF2BP1
novel_circ_0029350	NC_030826.1	149.75	155.018	106.14	34.8166	21.5897	6.88919	0	CDC6
novel_circ_0029351	NC_030826.1	471.746	632.977	372.138	149.175	67.6588	47.7473	9.66212	CDC6
novel_circ_0029363	NC_030826.1	0	0	7.35713	45.0162	136.637	195.464	1690.51	RAB5C
novel_circ_0029405	NC_030826.1	663.305	505.213	350.88	372.15	194.033	108.108	222.265	GJC1
novel_circ_0029429	NC_030826.1	38.7634	88.4557	126.679	151.508	55.1663	80.5513	9.66212	KANSL1
novel_circ_0029572	NC_030826.1	158.817	121.576	169.779	260.48	513.733	410.526	212.109	STXBP4
novel_circ_0029641	NC_030826.1	0	0	0	7.79808	0	19.1305	115.214	EIF4A3
novel_circ_0029823	NC_030826.1	453.9	318.921	95.7968	140.295	34.6417	33.27	18.6783	CEP112
novel_circ_0029857	NC_030826.1	0	0	0	0	0	11.4783	68.7922	MSI2
novel_circ_0029863	NC_030826.1	157.958	106.508	78.7883	120.665	149.22	168.279	628.895	SRSF1
novel_circ_0029871	NC_030826.1	0	45.6812	60.4591	112.676	74.6285	72.008	146.753	43712
novel_circ_0030033	NC_030827.1	298.412	126.544	149.213	90.4666	49.4815	51.1919	43.8878	NLN
novel_circ_0030197	NC_030827.1	234.149	124.589	111.272	81.9726	36.8947	32.4429	42.5779	SKIV2L2
novel_circ_0030268	NC_030827.1	1846.7	1424.54	1219.36	373.847	213.864	232.412	129.555	PARP8
novel_circ_0030271	NC_030827.1	414.818	529.759	410.912	240.432	162.852	213.069	46.0992	PARP8
novel_circ_0030290	NC_030827.1	277.435	456.067	386.409	391.211	412.404	362.863	101.793	RANBP17
novel_circ_0030343	NC_030827.1	78.4179	82.9965	126.259	179.297	148.938	222.059	2598.85	OXCT1
novel_circ_0030467	NC_030827.1	189.372	300.876	264.393	464.381	292.97	493.662	1055.11	NADK2
novel_circ_0030499	NC_030827.1	217.989	322.514	453.667	259.348	109.162	121.261	70.2725	STK10
novel_circ_0030503	NC_030827.1	263.822	164.23	166.222	203.178	46.4859	10.7793	0	C1QTNF3
novel_circ_0030504	NC_030827.1	90.4453	174.93	65.6874	8.50831	16.2502	0	55.6941	ADAMTS12
novel_circ_0030582	NC_030827.1	44.0188	84.3114	117.747	62.7482	269.037	238.823	136.871	--
novel_circ_0030709	NC_030827.1	590.033	476.415	288.21	196.805	136.109	143.137	70.1872	PAPD7
novel_circ_0030712	NC_030827.1	1514.02	1963.99	747.652	619.486	323.869	191.902	253.072	PAPD7
novel_circ_0030719	NC_030827.1	839.575	844.298	362.889	160.376	211.706	53.7045	0	FAM169A
novel_circ_0030729	NC_030827.1	103.331	59.7462	11.0357	22.9666	0	0	0	FAM169A
novel_circ_0030740	NC_030827.1	0	49.8945	88.9829	48.1344	24.1824	18.3675	0	ADAMTS16
novel_circ_0030742	NC_030827.1	40.9416	186.221	190.615	74.5957	38.0425	22.0247	0	ADAMTS16
novel_circ_0030772	NC_030827.1	463.967	136.681	119.104	21.1327	0	6.88919	0	ENC1
novel_circ_0030814	NC_030827.1	1119.89	717.17	1355.41	637.776	655.707	800.056	324.771	TNPO1
novel_circ_0030870	NC_030828.1	0	44.6783	81.557	143.631	146.491	240.922	113.173	CHD2
novel_circ_0030884	NC_030828.1	427.761	961.311	1500.07	2146.42	2828.28	2389.17	2820.44	CHD2
novel_circ_0030919	NC_030828.1	10023	10978.8	14682.9	17691.8	23836.9	24612.9	49362.3	UBE3A
novel_circ_0030932	NC_030828.1	78.9709	84.7211	26.9053	17.0808	0	24.5577	14.4932	AKAP13
novel_circ_0030938	NC_030828.1	0	17.7996	28.8329	45.0907	81.3935	67.2295	256.405	--
novel_circ_0030976	NC_030828.1	158.825	66.5118	60.3267	8.79342	0	0	0	TICRR
novel_circ_0031011	NC_030828.1	7.63887	6.17233	46.0591	161.727	87.4951	105.619	227.912	IQGAP1
novel_circ_0031031	NC_030828.1	114.625	309.738	471.843	328.6	274.615	276.799	123.737	ALPK3
novel_circ_0031036	NC_030828.1	59.3127	47.0981	106.833	107.545	133.95	125.468	697.091	PDE8A
novel_circ_0031065	NC_030828.1	72.2392	88.5067	26.6075	3.68844	0	48.2773	0	ADAMTSL3
novel_circ_0031082	NC_030828.1	88.9932	119.134	44.7025	17.4339	0	28.7653	9.66212	SH3GL3
novel_circ_0031086	NC_030828.1	28.2043	92.4896	30.1371	5.10498	0	0	0	SH3GL3
novel_circ_0031097	NC_030828.1	32.7336	57.2023	95.5514	40.9746	14.6511	0	0	TM6SF1
novel_circ_0031099	NC_030828.1	168.081	313.094	591.26	653.591	467.81	387.207	361.482	TM6SF1
novel_circ_0031114	NC_030828.1	102.638	54.9907	5.97281	7.37688	0	0	0	ARNT2
novel_circ_0031162	NC_030828.1	662.975	656.262	666.108	770.449	698.369	719.385	130.219	UBE2Q2
novel_circ_0031173	NC_030828.1	7.63887	10.0821	26.0642	0	9.31151	7.18623	235.345	NRG4
novel_circ_0031176	NC_030828.1	0	0	0	0	6.93866	0	121.952	NRG4
novel_circ_0031186	NC_030828.1	13.6606	58.8495	26.6075	21.1224	70.0316	20.9646	220.291	TMEM266
novel_circ_0031288	NC_030828.1	107.34	53.9878	11.0357	49.8361	9.25155	0	12.2818	G2E3
novel_circ_0031324	NC_030828.1	20.5654	48.9977	63.2442	57.213	94.945	103.444	218.403	STRN3
novel_circ_0031344	NC_030828.1	97.1851	15.0721	48.7313	6.80665	0	0	0	--
novel_circ_0031368	NC_030828.1	13.6606	39.1502	35.8922	0	52.1396	105.511	73.7937	ARHGAP5
novel_circ_0031415	NC_030828.1	0	9.25849	34.1135	47.7197	188.706	134.043	87.3853	RALGAPA1
novel_circ_0031442	NC_030828.1	510.502	338.332	522.777	633.757	858.501	895.729	1521.17	RALGAPA1
novel_circ_0031449	NC_030828.1	0	5.81363	32.037	29.6371	98.066	118.611	137.158	MIPOL1
novel_circ_0031454	NC_030828.1	18.2142	0	26.6599	71.2565	110.898	183.476	196.051	MIPOL1
novel_circ_0031505	NC_030828.1	596.797	687.808	993.287	1170.31	1080.26	1666.05	5605.16	CTAGE5
novel_circ_0031588	NC_030828.1	13.6364	53.5781	81.1102	93.1532	208.981	110.769	114.075	--
novel_circ_0031634	NC_030828.1	0	0	17.9461	9.85291	40.5097	37.0961	167.576	ASB2
novel_circ_0031706	NC_030828.1	238.876	272.091	117.893	140.714	56.2487	31.744	57.735	VRK1
novel_circ_0031745	NC_030828.1	113.527	88.6818	0	0	0	0	0	BCL11B
novel_circ_0031770	NC_030828.1	0	0	0	90.0299	74.9715	14.3725	31.1305	LOC102191280
novel_circ_0031772	NC_030828.1	127.684	689.249	2600.67	2618.49	2703.11	1857.7	237.44	LOC102191280
novel_circ_0031787	NC_030828.1	150.862	160.376	285.543	57.1527	67.3136	0	0	LOC108638533
novel_circ_0031820	NC_030828.1	164.137	415.575	390.142	74.5918	33.808	29.4643	0	LOC102168946
novel_circ_0031831	NC_030828.1	321.724	458.841	947.296	683.932	707.919	212.177	31.1305	LOC102168946
novel_circ_0031832	NC_030828.1	102.465	172.123	316.554	177.102	52.2767	18.3675	0	LOC102168946
novel_circ_0031885	NC_030828.1	72.9491	87.6279	350.715	103.171	72.7186	11.4783	0	--
novel_circ_0031889	NC_030828.1	49.4876	131.321	255.988	80.5392	13.1463	25.2567	0	LOC106503383
novel_circ_0031895	NC_030828.1	108.635	160.312	442.414	479.226	196.578	87.123	0	--
novel_circ_0031908	NC_030828.1	2923.72	6509.71	12864.4	6779.28	2199.49	2171.97	113.003	LOC106503383
novel_circ_0031909	NC_030828.1	1002.67	1948.11	6668.29	5140.18	3466.56	2063.38	31.1305	--
novel_circ_0031910	NC_030828.1	0	59.8014	124.63	50.4769	56.6999	7.18623	0	--
novel_circ_0031943	NC_030828.1	229.636	248.289	159.75	148.902	27.5831	21.8121	0	--
novel_circ_0031946	NC_030828.1	131.819	378.492	372.585	198.239	81.9818	0	0	--
novel_circ_0031948	NC_030828.1	0	128.337	107.428	36.5144	20.4247	6.88919	0	--
novel_circ_0031998	NC_030828.1	268.936	245.484	231.015	337.673	152.853	243.816	76.0051	TTC23
novel_circ_0032011	NC_030828.1	15.2777	67.0319	52.873	110.883	200.967	218.962	99.0031	MARK3
novel_circ_0032068	NC_030828.1	149.907	64.1718	23.0778	32.1916	0	19.1305	14.4932	--
novel_circ_0032086	NC_030829.1	142.805	198.946	447.698	997.007	953.549	937.181	3790.78	LRRFIP2
novel_circ_0032113	NC_030829.1	197.629	274.768	197.172	282.876	372.29	563.943	3297.72	GOLGA4
novel_circ_0032137	NC_030829.1	100	258.657	101	0	0	0	0	SCN5A
novel_circ_0032200	NC_030829.1	0	0	0	110.065	147.733	41.3351	105.503	SNRK
novel_circ_0032224	NC_030829.1	13.6364	0	0	0	0	0	97.0474	LOC102177570
novel_circ_0032283	NC_030829.1	167.206	184.031	198.193	169.224	76.1793	187.599	525.415	SUMF1
novel_circ_0032327	NC_030829.1	134.605	63.2973	53.3198	21.4755	0	0	0	GXYLT2
novel_circ_0032355	NC_030829.1	78.9951	74.8735	169.426	139.103	179.942	184.6	462.934	FOXP1
novel_circ_0032376	NC_030829.1	0	0	156.328	0	0	7.65219	0	ARL6IP5
novel_circ_0032411	NC_030829.1	0	36.7815	82.4392	225.518	190.943	256.862	409.416	SLC25A26
novel_circ_0032422	NC_030829.1	0	0	0	0	0	25.3207	107.27	LOC102179243
novel_circ_0032427	NC_030829.1	0	0	0	0	0	7.65219	98.5277	LOC102179243
novel_circ_0032428	NC_030829.1	0	9.25849	8.95921	57.4981	97.7091	132.75	217.111	LOC102179243
novel_circ_0032438	NC_030829.1	239.578	212.272	223.154	204.456	101.587	97.5413	18.4227	ADAMTS9
novel_circ_0032562	NC_030829.1	237.953	223.932	113.646	76.5721	6.93866	51.9549	26.7749	IL17RD
novel_circ_0032634	NC_030829.1	13.6364	68.8806	101.946	174.767	229.092	307.855	106.454	PBRM1
novel_circ_0032649	NC_030829.1	79.705	77.6478	90.9629	164.764	156.396	183.847	482.976	SEMA3F
novel_circ_0032651	NC_030829.1	85.1657	148.014	337.208	630.137	999.733	1043.43	2298.35	SEMA3F
novel_circ_0032714	NC_030829.1	0	0	7.05931	33.8148	102.115	79.3427	316.078	GADL1
novel_circ_0032723	NC_030829.1	70.7871	12.3447	10.589	0	8.00935	0	0	SMARCC1
novel_circ_0032729	NC_030829.1	0	0	0	4.10965	0	18.6645	132.668	GADL1
novel_circ_0032743	NC_030829.1	0	0	32.5803	32.0425	77.8556	83.0296	33.8174	GADL1
novel_circ_0032768	NC_030829.1	101.887	203.941	401.484	754.526	900.287	640.67	1615.23	FYCO1
novel_circ_0032796	NC_030829.1	0	0	0	14.041	91.0447	58.5907	18.6783	LOC108633367
novel_circ_0032866	NC_030829.1	22.7274	127.137	118.464	35.5165	0	0	12.2818	CHCHD6
novel_circ_0032916	NC_030829.1	55.4771	53.3945	65.2406	87.6413	20.085	72.2205	331.832	FBXL2
novel_circ_0032963	NC_030829.1	463.347	773.091	979.216	1136.65	953.103	978.86	155.854	ARPP21
novel_circ_0032965	NC_030829.1	9.09095	84.772	99.0811	102.436	160.836	127.748	0	ARPP21
novel_circ_0033003	NC_030830.1	0	24.1513	55.7105	81.0349	146.908	174.307	100.228	NUP153
novel_circ_0033065	NC_030830.1	130.068	97.4796	96.718	100.678	124.758	111.722	379.837	CDKAL1
novel_circ_0033104	NC_030830.1	169.408	150.259	82.1002	56.0135	0	0	0	--
novel_circ_0033148	NC_030830.1	263.689	65.3031	50.2809	102.219	104.928	54.4035	99.4113	CARMIL1
novel_circ_0033157	NC_030830.1	173.135	14.5341	21.4757	44.1738	0	0	12.4522	--
novel_circ_0033228	NC_030830.1	19.0972	16.2544	82.9136	75.6422	152.698	150.175	365.631	ADGRF5
novel_circ_0033239	NC_030830.1	0	0	0	38.7131	145.337	94.7752	111.626	ANKRD66
novel_circ_0033268	NC_030830.1	77.543	124.281	38.3877	35.9377	0	10.3338	0	SUPT3H
novel_circ_0033271	NC_030830.1	242.514	235.467	221.758	119.812	127.32	126.01	0	SUPT3H
novel_circ_0033306	NC_030830.1	91.3202	95.2213	59.0748	29.4946	0	0	0	CUL7
novel_circ_0033354	NC_030830.1	100.254	52.1391	29.6463	6.16447	0	11.4783	0	BTBD9
novel_circ_0033389	NC_030830.1	50.9397	30.1952	86.5398	26.0167	73.9009	68.9449	180.911	MAPK14
novel_circ_0033396	NC_030830.1	13.6606	10.0821	0	0	21.1557	79.5553	0	FKBP5
novel_circ_0033397	NC_030830.1	59.3208	37.5498	7.05931	5.10498	255.79	274.702	299.495	FKBP5
novel_circ_0033434	NC_030830.1	19.0972	158.702	64.8463	249.362	138.25	384.514	157.232	MLIP
novel_circ_0033446	NC_030830.1	52.3837	299.545	352.104	465.926	452.473	609.92	322.901	MLIP
novel_circ_0033452	NC_030830.1	27.2971	121.972	175.128	214.468	394.323	587.801	377.59	MLIP
novel_circ_0033492	NC_030830.1	154.138	238.535	219.194	128.606	87.4468	20.9646	51.8498	COL21A1
novel_circ_0033494	NC_030830.1	53.2828	93.4925	33.9369	41.2636	0	0	0	COL21A1
novel_circ_0033542	NC_030830.1	13.6606	0	23.8912	108.022	206.354	175.804	525.81	RAB23
novel_circ_0033543	NC_030830.1	0	0	0	0	5.33957	21.7276	106.064	RAB23
novel_circ_0033575	NC_030830.1	0	0	0	0	0	76.5219	179.211	JARID2
novel_circ_0033600	NC_030830.1	29.6725	24.6893	22.9813	35.8632	59.4008	80.1698	639.97	GMPR
novel_circ_0033624	NC_030831.1	522.099	202.42	225.558	198.09	167.938	120.879	0	CDH7
novel_circ_0033626	NC_030831.1	248.725	74.1741	38.5531	49.2004	6.20767	0	0	CDH7
novel_circ_0033757	NC_030831.1	111.769	29.4226	14.4164	13.3307	5.33957	0	0	ASXL3
novel_circ_0033796	NC_030831.1	449.564	174.056	103.182	18.9995	16.173	0	0	CDH2
novel_circ_0033892	NC_030831.1	0	0	0	18.7824	72.2246	165.839	148.812	LOC106503532
novel_circ_0033909	NC_030831.1	38.7796	70.0119	93.2572	80.95	144.569	214.987	43.3271	ESCO1
novel_circ_0033948	NC_030831.1	221.412	184.445	70.8191	79.4732	38.7735	25.5537	9.66212	YES1
novel_circ_0034000	NC_030831.1	40.9254	159.287	186.611	192.998	121.138	116.747	22.1143	MYOM1
novel_circ_0034007	NC_030831.1	0	14.5341	68.5249	72.6705	87.8809	92.1251	34.3961	MYOM1
novel_circ_0034010	NC_030831.1	21.2995	57.4326	41.8373	86.1269	167.861	123.753	65.1857	MYOM1
novel_circ_0034031	NC_030831.1	41.8649	221.608	0	0	0	0	0	--
novel_circ_0034035	NC_030831.1	52.4079	141.261	28.5074	3.40332	0	0	0	--
novel_circ_0034041	NC_030831.1	156.373	83.2311	50.2285	28.7098	0	10.3338	0	ARHGAP28
novel_circ_0034044	NC_030831.1	646.229	403.986	281.784	225.87	84.2831	38.6331	26.7749	ARHGAP28
novel_circ_0034051	NC_030831.1	127.732	69.2393	27.0542	9.6423	19.2769	0	9.66212	ARHGAP28
novel_circ_0034078	NC_030831.1	100.435	87.6279	108.313	192.259	324.102	337.879	491.14	PTPRM
novel_circ_0034130	NC_030831.1	1388.37	1558.13	1660.12	688.68	388.407	295.335	131.614	PIEZO2
novel_circ_0034179	NC_030831.1	377.745	149.059	35.8368	46.5241	37.7456	80.348	0	SETBP1
novel_circ_0034197	NC_030831.1	7.63887	34.4127	96.6379	128.755	215.078	186.772	305.039	PSTPIP2
novel_circ_0034211	NC_030831.1	0	24.6161	23.8912	141.003	152.984	174.936	141.276	PIAS2
novel_circ_0034222	NC_030831.1	34.1857	106.614	64.3031	124.717	266.943	353.108	93.441	PIAS2
novel_circ_0034281	NC_030831.1	324.768	222.073	199.9	219.98	138.124	146.561	0	SMAD4
novel_circ_0034288	NC_030831.1	69.1458	50.7181	0	0	0	0	0	LOC108633778
novel_circ_0034383	NC_030831.1	0	6.17233	0	48.6198	92.0726	54.785	178.597	ALPK2
novel_circ_0034405	NC_030831.1	84.2586	148.689	234.038	405.546	181.261	229.719	176.215	ZNF532
novel_circ_0034453	NC_030831.1	13.6364	14.8928	0	19.0675	19.9307	51.4685	179.023	ZCCHC2
novel_circ_0034461	NC_030831.1	732.048	1059.12	873.668	483.886	283.545	270.335	151.499	PHLPP1
novel_circ_0034462	NC_030831.1	533.989	598.864	531.791	394.749	209.101	248.767	86.4657	PHLPP1
novel_circ_0034484	NC_030831.1	329.834	331.999	244.684	148.736	53.9358	54.1501	66.0873	PHLPP1
novel_circ_0034576	NC_030832.1	165.73	83.1843	35.2965	59.9948	0	38.261	0	GSPT1
novel_circ_0034598	NC_030832.1	0	0	46.6989	123.009	77.9039	107.249	14.4932	LOC102171119
novel_circ_0034649	NC_030832.1	176.297	94.8074	108.137	41.9803	30.1275	17.223	0	XYLT1
novel_circ_0034712	NC_030832.1	46.3942	39.044	76.4941	122.581	121.44	133.662	524.411	LOC100861263
novel_circ_0034757	NC_030832.1	101.722	162.962	213.464	306.977	327.655	386.488	141.752	EARS2
novel_circ_0034763	NC_030832.1	25.8531	67.2844	67.1405	96.5708	82.4642	204.811	119.875	SRRM2
novel_circ_0034798	NC_030832.1	275.288	622.008	1161.93	1657.51	2227.35	2651.6	2060.41	ATP2A1
novel_circ_0034809	NC_030832.1	160.269	95.6309	56.797	11.6971	0	0	0	KIF22
novel_circ_0034848	NC_030832.1	0	0	0	0	0	17.6685	139.473	LOC102188999
novel_circ_0034891	NC_030832.1	312.551	330.352	414	495.95	573.911	651.712	1176.38	ADCY9
novel_circ_0034986	NC_030832.1	75.3165	153.268	68.4448	28.078	14.5911	0	0	ANKS3
novel_circ_0035056	NC_030832.1	505.908	401.189	251.01	152.503	180.573	96.7579	145.376	SDK1
novel_circ_0035071	NC_030832.1	781.774	1694.96	1586.31	1020.32	374.143	385.277	134.88	SUN1
novel_circ_0035076	NC_030832.1	151.548	229.571	269.739	692.198	221.545	448.901	345.796	GET4
novel_circ_0035083	NC_030832.1	51.6738	227.74	59.4167	0	0	0	9.66212	IL9R
novel_circ_0035132	NC_030833.1	0	0	0	8.79342	0	7.65219	132.278	TACC2
novel_circ_0035169	NC_030833.1	161.438	170.572	0	21.9071	0	0	0	FGFR2
novel_circ_0035189	NC_030833.1	77.4946	117.208	17.6483	4.10965	31.9891	15.3044	0	SEC23IP
novel_circ_0035206	NC_030833.1	73.6913	489.826	1262.48	1076.31	1256.41	1431.51	534.279	INPP5F
novel_circ_0035234	NC_030833.1	29.6725	42.4889	81.4081	89.9748	126.315	166.178	427.027	CACUL1
novel_circ_0035244	NC_030833.1	0	17.7996	21.4757	72.1709	29.1822	17.6685	28.3404	CACUL1
novel_circ_0035254	NC_030833.1	267.197	108.257	314.014	464.322	567.403	306.591	267.718	GFRA1
novel_circ_0035294	NC_030833.1	447.212	597.164	455.592	399.711	400.187	319.607	130.609	FAM160B1
novel_circ_0035379	NC_030833.1	130.999	46.0909	11.0357	6.16447	64.1809	61.2175	0	RBM20
novel_circ_0035421	NC_030833.1	163.734	68.1589	8.95921	6.16447	0	0	0	EBF3
novel_circ_0035436	NC_030833.1	656.317	456.041	318.518	259.949	135.158	189.189	91.8755	EBF3
novel_circ_0035514	NC_030833.1	20.5654	42.0018	50.8242	59.91	105.821	142.31	61.171	CUTC
novel_circ_0035525	NC_030833.1	84.5805	0	0	0	0	0	0	HPSE2
novel_circ_0035555	NC_030833.1	401.371	437.836	227.365	264.445	199.747	199.439	68.7922	TM9SF3
novel_circ_0035577	NC_030833.1	9.09095	18.1583	7.35713	18.1506	66.8506	179.386	480.168	SORBS1
novel_circ_0035590	NC_030833.1	405.15	222.17	115.574	63.6626	29.165	20.6676	0	HELLS
novel_circ_0035610	NC_030833.1	175.555	317.391	459.555	483.921	623.432	777.87	2379.43	TBC1D12
novel_circ_0035623	NC_030833.1	236.054	398.796	382.164	97.6264	62.1477	90.5036	55.1154	PLCE1
novel_circ_0035701	NC_030833.1	110.079	115.979	158.2	147.166	316.153	392.593	178.359	IDE
novel_circ_0035744	NC_030833.1	7.63887	54.1671	131.568	76.9998	96.9127	168.384	168.118	PCGF5
novel_circ_0035842	NC_030833.1	110.047	155.322	166.1	335.839	388.724	517.794	2852.13	UBE2D1
novel_circ_0035876	NC_030833.1	296.515	279.301	725.003	1683.61	2231.72	2396.23	1245.61	DOCK1
novel_circ_0035879	NC_030833.1	105.739	81.6349	30.5839	51.5339	0	6.88919	9.66212	DOCK1
novel_circ_0035882	NC_030833.1	0	11.6273	8.95921	78.984	73.0583	124.493	0	DOCK1
novel_circ_0035955	NC_030833.1	157.175	266.567	503.562	434.525	187.951	120.329	83.8461	FAM53B
novel_circ_0036022	NC_030834.1	106.457	363.837	643.469	929.881	342.663	305.098	330.504	FGFR1
novel_circ_0036029	NC_030834.1	187.061	382.648	386.108	500.532	328.186	341.358	729.257	WHSC1L1
novel_circ_0036062	NC_030834.1	27.289	49.0709	0	38.4345	92.5722	92.9726	106.198	FUT10
novel_circ_0036064	NC_030834.1	139.901	10.0821	0	0	0	0	0	NRG1
novel_circ_0036090	NC_030834.1	172.328	122.685	43.2216	50.1932	0	30.6088	123.822	WRN
novel_circ_0036094	NC_030834.1	187.194	180.633	37.0999	38.8582	32.5003	25.8508	43.3271	--
novel_circ_0036130	NC_030834.1	152.843	27.0581	16.0185	30.1264	0	10.3338	18.4227	TUSC3
novel_circ_0036135	NC_030834.1	342.833	346.69	575.187	619.887	969.371	986.372	4322.86	MICU3
novel_circ_0036179	NC_030834.1	78.2287	58.8495	136.901	263.508	495.139	453.42	259.603	MTUS1
novel_circ_0036182	NC_030834.1	63.8985	33.8746	93.0394	203.069	339.893	338.97	28.0848	MTUS1
novel_circ_0036204	NC_030834.1	458.252	271.429	310.929	191.721	197.192	127.09	77.0593	PCM1
novel_circ_0036213	NC_030834.1	129.894	334.219	457.191	157.751	172.278	151.627	0	--
novel_circ_0036225	NC_030834.1	0	35.7785	89.9729	23.4046	6.93866	26.0197	0	--
novel_circ_0036250	NC_030834.1	154.312	153.239	94.2913	64.5834	38.0597	0	0	FAT1
novel_circ_0036255	NC_030834.1	67.6937	81.5065	96.1912	95.0013	94.7424	47.1969	461.557	LOC102174361
novel_circ_0036304	NC_030834.1	103.372	54.581	91.3049	8.50831	0	0	0	TENM3
novel_circ_0036323	NC_030834.1	0	0	23.9189	75.7128	51.8427	113.757	12.4522	NR1D2
novel_circ_0036325	NC_030834.1	0	11.986	40.6296	54.7434	94.7424	127.006	87.946	AGA
novel_circ_0036327	NC_030834.1	136.956	165.463	187.4	219.27	184.953	341.189	637.315	AGA
novel_circ_0036338	NC_030834.1	137.161	201.032	279.328	288.754	357.126	432.796	841.291	VEGFC
novel_circ_0036357	NC_030834.1	135.363	233.208	261.221	312.771	279.31	325.651	0	AGPAT5
novel_circ_0036419	NC_030834.1	1229.21	929.79	726.986	534.126	381.705	269.082	113.241	PSD3
novel_circ_0036502	NC_030835.1	330.416	789.848	647.511	763.106	949.089	812.08	1569.58	ZCCHC24
novel_circ_0036554	NC_030835.1	216.504	142.982	128.256	86.5099	43.4592	26.0197	0	ZFAND4
novel_circ_0036708	NC_030835.1	134.456	83.9994	37.6432	14.6728	8.00935	0	0	DNA2
novel_circ_0036740	NC_030835.1	27.3213	12.3447	0	45.3694	38.6192	86.0834	0	MYPN
novel_circ_0036743	NC_030835.1	79.8862	368.96	575.457	823.586	1135.67	1127.25	474.857	MYPN
novel_circ_0036757	NC_030835.1	118.658	135.674	62.2542	38.7092	5.33957	29.9098	24.1553	HERC4
novel_circ_0036793	NC_030835.1	69.1539	116.052	45.0527	46.2286	17.2609	0	0	VSTM4
novel_circ_0036807	NC_030835.1	9.10709	0	29.5939	58.1299	6.93866	22.9566	191.969	JMJD1C
novel_circ_0036852	NC_030835.1	7.63887	10.0821	66.054	110.748	72.8557	36.3534	28.9863	ANK3
novel_circ_0036867	NC_030835.1	0	20.3477	54.8971	73.4474	42.0316	24.8548	0	ANK3
novel_circ_0036891	NC_030835.1	82.0643	82.0998	78.7195	75.5742	92.0554	141.462	1118.42	CCDC6
novel_circ_0036936	NC_030835.1	13.6606	5.81363	11.0357	17.3017	47.5566	42.8407	215.375	CSGALNACT2
novel_circ_0036939	NC_030835.1	0	0	0	12.9711	0	36.6301	131.784	CSGALNACT2
novel_circ_0036948	NC_030835.1	26.736	11.6273	45.6925	15.3791	16.8868	0	177.713	ZNF248
novel_circ_0037006	NC_030835.1	18.2142	0	217.669	73.1714	0	0	144.932	ACTN2
novel_circ_0037007	NC_030835.1	0	63.8905	94.4926	173.462	326.13	309.465	379.685	ACTN2
novel_circ_0037010	NC_030835.1	25.8369	51.4397	94.6415	171.812	78.8663	124.76	52.904	ACTN2
novel_circ_0037011	NC_030835.1	134.283	124.929	213.164	578.49	704.355	647.802	1543.45	ACTN2
novel_circ_0037013	NC_030835.1	0	6.17233	13.0321	47.7774	203.268	127.218	105.79	ACTN2
novel_circ_0037052	NC_030835.1	65.3102	150.033	160.193	422.516	461.428	889.767	793.035	B3GALNT2
novel_circ_0037053	NC_030835.1	1634.77	2175.83	2489.91	4105.38	3829.16	5764.16	4957.51	B3GALNT2
novel_circ_0037119	NC_030835.1	288.659	296.946	506.786	521.356	399.571	294.627	126.765	LOC102191110
novel_circ_0037254	NC_030836.1	197.423	137.095	185.009	229.554	418.245	374.764	73.7085	CCDC90B
novel_circ_0037364	NC_030836.1	94.9747	30.2462	0	6.16447	0	0	0	--
novel_circ_0037368	NC_030836.1	921.843	223.51	82.2656	14.3196	11.5644	0	0	GAS2
novel_circ_0037370	NC_030836.1	95.7411	10.0821	0	0	0	0	0	GAS2
novel_circ_0037371	NC_030836.1	313.983	98.0465	16.0185	5.10498	6.93866	0	0	GAS2
novel_circ_0037373	NC_030836.1	132.27	32.1501	5.97281	0	0	0	0	GAS2
novel_circ_0037374	NC_030836.1	469.369	115.018	29.0506	18.0761	0	0	0	GAS2
novel_circ_0037375	NC_030836.1	231.064	86.1889	16.5618	6.80665	0	0	0	GAS2
novel_circ_0037381	NC_030836.1	0	0	0	6.16447	0	6.88919	101.964	ANO5
novel_circ_0037383	NC_030836.1	0	0	13.0321	73.9509	46.5031	56.5987	88.2869	ANO5
novel_circ_0037390	NC_030836.1	447.426	606.078	969.848	2449.92	4864.24	5435.52	4132.41	ANO5
novel_circ_0037481	NC_030836.1	91.1794	63.4808	123.938	147.807	288.407	233.334	362.469	PKNOX2
novel_circ_0037484	NC_030836.1	398.326	203.556	200.134	129.592	112.914	83.6348	59.9464	STT3A
novel_circ_0037491	NC_030836.1	232.564	194.109	142.628	42.1767	17.2609	44.7483	33.1715	CDON
novel_circ_0037501	NC_030836.1	156.094	106.127	45.5159	14.041	12.4153	0	0	CDON
novel_circ_0037510	NC_030836.1	226.518	157.742	96.4613	58.2789	27.5831	10.3338	12.4522	CDON
novel_circ_0037513	NC_030836.1	73.7236	87.0898	53.6894	8.21929	0	0	0	CDON
novel_circ_0037675	NC_030836.1	161.16	275.702	406.02	623.49	405.556	442.999	242.85	LRP5
novel_circ_0037684	NC_030836.1	156.094	150.852	108.313	113.92	77.3872	245.649	395.537	PPP6R3
novel_circ_0037745	NC_030836.1	0	0	5.97281	25.5955	37.4059	47.8958	359.612	TNNT3
novel_circ_0037768	NC_030836.1	9.09095	0	83.6776	125.39	70.56	97.9525	47.409	TOLLIP
novel_circ_0037795	NC_030836.1	636.214	500.269	246.072	196.409	151.973	129.539	38.6485	FOLH1B
novel_circ_0037815	NC_030836.1	137.739	60.8001	21.9913	14.6047	38.4338	61.1034	259.689	NOX4
novel_circ_0037846	NC_030836.1	154.848	164.636	311.119	310.733	155.819	246.105	66.1725	EED
novel_circ_0037855	NC_030836.1	222.707	314.899	316.701	371.077	454.338	370.429	101.708	PICALM
novel_circ_0037954	NW_017189516.1	158.857	264.696	366.113	1046.36	2129.03	1591.7	3128.94	KDM5C
novel_circ_0037970	NW_017189516.1	26.736	44.4947	120.689	157.246	98.6544	87.7579	431.992	LOC106503826
novel_circ_0037997	NW_017189516.1	378.62	421.247	221.742	105.354	88.1778	94.7956	78.2839	HUWE1
novel_circ_0038010	NW_017189516.1	97.3178	57.3043	32.6604	6.80665	0	0	0	WNK3
novel_circ_0038013	NW_017189516.1	466.565	430.818	192.542	34.1848	51.9198	22.4906	0	WNK3
novel_circ_0038020	NW_017189516.1	0	0	0	0	13.3489	11.4783	120.063	PFKFB1
novel_circ_0038061	NW_017189516.1	166.274	112.603	151.905	96.1289	196.206	161.134	417.907	ATRX
novel_circ_0038099	NW_017189516.1	11.4583	15.4308	0	28.6418	30.8413	30.6088	220.376	XK
novel_circ_0038135	NW_017189516.1	0	0	0	4.10965	18.5031	21.8121	539.81	--
novel_circ_0038164	NW_017189516.1	151.936	338.842	401.906	292.424	438.59	430.928	79.8494	DMD
novel_circ_0038180	NW_017189516.1	0	45.5019	40.0863	107.062	104.553	100.901	19.3242	DMD
novel_circ_0038235	NW_017189516.1	49.4795	164.618	125.076	132.922	161.219	272.328	299.526	TAB3
novel_circ_0038303	NW_017189516.1	41.8407	8.72045	72.719	105.286	135.734	171.998	18.6783	RPS6KA3
novel_circ_0038347	NW_017189516.1	114.609	232.389	224.635	221.275	174.502	171.902	0	LOC108634347
novel_circ_0038443	NW_017189516.1	112.628	69.3455	27.5975	43.6677	52.0741	24.7062	269.692	ARHGAP6
novel_circ_0038467	NW_017189516.1	22.7274	42.1812	126.855	30.2689	5.33957	7.65219	0	ANOS1
novel_circ_0038474	NW_017189516.1	385.654	91.3667	70.5049	55.0836	36.8775	94.7112	62.5661	LOC108634329
novel_circ_0038524	NW_017189516.1	108.776	28.8846	65.3896	20.9118	0	0	0	--
novel_circ_0038544	NW_017189516.1	728.758	781.033	1075.21	271.255	357.813	337.49	9.66212	--
novel_circ_0038547	NW_017189516.1	364.48	465.184	482.715	142.815	14.217	40.4766	9.66212	GYG2
novel_circ_0038552	NW_017189516.1	66.2094	76.8284	94.8869	58.6256	34.6589	0	0	GYG2
novel_circ_0038580	NW_017189516.1	256.175	427.886	711.387	678.073	963.979	1040.2	274.37	--
novel_circ_0038599	NW_017189516.1	402.162	427.112	242.865	140.371	90.408	77.3397	50.9302	LOC102191314
novel_circ_0038607	NW_017189516.1	246.282	322.769	188.511	35.0953	57.3965	77.8056	103.987	--
novel_circ_0038640	NW_017189516.1	9.10709	8.72045	26.6075	43.3955	118.859	128.467	12.4522	PHKA1
novel_circ_0038644	NW_017189517.1	269.844	285.6	327.681	483.651	731.43	661.23	1518.9	ARHGEF6
novel_circ_0038666	NW_017189517.1	250.259	308.972	255.48	386.116	184.002	171.433	0	GPC3
novel_circ_0038739	NW_017189517.1	66.0524	36.0089	80.6194	35.7336	25.7815	49.9629	234.802	--
novel_circ_0038741	NW_017189517.1	125.341	36.6753	32.8781	40.6279	52.3539	31.744	258.549	--
novel_circ_0038809	NW_017189517.1	317.674	328.713	208.018	127.736	89.1059	58.4626	9.66212	WDR44
novel_circ_0038837	NW_017189517.1	79.1278	162.249	106.981	458.936	475.721	113.853	329.468	LOC108634466
novel_circ_0038845	NW_017189517.1	148.81	9.25849	89.256	277.234	334.716	462.756	187.205	AMOT
novel_circ_0038846	NW_017189517.1	0	17.9789	24.3656	108.472	125.966	180.646	31.1305	AMOT
novel_circ_0038907	NW_017189517.1	18.1819	50.9526	37.0999	27.2188	47.5738	35.04	205.968	--
novel_circ_0038929	NW_017189517.1	120.82	346.251	497.159	589.914	476.216	398.294	0	NRK
novel_circ_0039017	NW_017189530.1	316.791	136.07	349.154	302.312	373.259	272.061	73.538	MAPK1
novel_circ_0039021	NW_017189530.1	0	0	0	27.2933	80.9594	86.4445	55.9317	MAPK1
novel_circ_0039036	NW_017189540.1	31.8425	156.201	183.572	182.779	213.959	425.023	1056.56	--
novel_circ_0039059	NW_017189552.1	259.301	89.1467	102.341	25.6597	45.7721	32.5274	47.6647	LOC108634524
novel_circ_0039060	NW_017189554.1	0	36.0089	22.5346	45.8755	4.62577	92.2829	69.5233	LOC102169433
novel_circ_0039155	NW_017189652.1	9.09095	11.6273	11.9456	7.79808	19.9307	21.7276	99.0884	GAB3
novel_circ_0039172	NW_017189652.1	0	27.523	47.0491	72.5921	74.86	121.336	149.458	F8
novel_circ_0039188	NW_017189663.1	47.1203	107.621	17.9461	0	0	0	0	--
novel_circ_0039280	NW_017189851.1	341.26	245.25	830.821	746.787	369.758	857.715	4461.07	TXNRD2
novel_circ_0039324	NW_017189962.1	0	17.9789	37.7921	89.6126	56.5284	219.981	72.4659	TMCO3
novel_circ_0039384	NW_017213182.1	41.0985	23.8436	84.0001	184.253	287.731	399.567	66.0873	LOC108635288

## Sheet: Sheet2
F45 vs F90
ID	F45_readcount	F90_readcount	log2FoldChange	pval	padj
novel_circ_0031908	240.1	1151.51	-2.2509	7.1297e-76	4.2892e-72
novel_circ_0031909	82.3533	596.976	-2.8316	1.3234e-69	3.9807e-66
novel_circ_0026466	12.4751	270.746	-4.3316	3.3123e-52	6.6423e-49
novel_circ_0031772	10.4912	232.706	-4.3237	6.1774e-47	7.4326e-44
novel_circ_0009734	87.0886	608.768	-2.7755	6.1461e-47	7.4326e-44
novel_circ_0035206	6.0508	112.838	-3.9852	1.2486e-23	1.2519e-20
novel_circ_0004430	18.0347	144.311	-2.9134	3.868e-23	2.9088e-20
novel_circ_0026464	6.48321	69.1007	-3.2421	6.4294e-16	3.5163e-13
novel_circ_0013409	111.915	20.7264	2.3476	3.7131e-15	1.7183e-12
novel_circ_0034798	22.6113	104.011	-2.1375	9.1328e-15	3.9245e-12
novel_circ_0009260	8.48665	63.9623	-2.7642	7.3971e-13	2.7813e-10
novel_circ_0015579	11.8469	74.4135	-2.5502	2.1149e-12	7.4844e-10
novel_circ_0015212	8.42745	59.2815	-2.6623	6.615e-12	2.0945e-09
novel_circ_0036022	8.74174	57.5702	-2.574	1.3131e-11	3.9498e-09
novel_circ_0016863	11.7875	63.0882	-2.3317	3.1751e-11	9.0959e-09
novel_circ_0036743	6.56113	51.5563	-2.769	5.7684e-11	1.5088e-08
novel_circ_0009259	14.2824	64.9581	-2.1134	2.7155e-10	6.8068e-08
novel_circ_0037374	38.5235	2.60104	3.3963	2.9341e-10	7.0605e-08
novel_circ_0027134	29.664	1.25408	3.8371	3.919e-10	9.068e-08
novel_circ_0014720	13.4184	58.1421	-2.0268	8.7104e-09	1.8715e-06
novel_circ_0037371	25.7725	1.43522	3.393	8.7938e-08	1.8243e-05
novel_circ_0038929	9.92085	44.526	-2.0603	1.2104e-07	2.4273e-05
novel_circ_0023851	15.245	0	4.152	1.7074e-07	3.3135e-05
novel_circ_0026814	0	16.4496	-4.1022	2.3239e-07	4.2365e-05
novel_circ_0011473	9.11523	41.715	-2.0646	3.1675e-07	5.6045e-05
novel_circ_0031031	9.41052	42.2182	-2.0608	3.7373e-07	6.3448e-05
novel_circ_0031895	8.91891	39.5865	-2.0376	4.612e-07	7.194e-05
novel_circ_0033446	4.30274	31.5301	-2.6025	5.1083e-07	7.6829e-05
novel_circ_0023857	1.86675	22.9495	-3.0721	7.9568e-07	0.00011132
novel_circ_0016466	13.3779	0	3.9659	8.2986e-07	0.00011347
novel_circ_0003042	30.4503	5.5022	2.2823	8.5266e-07	0.00011399
novel_circ_0003210	0.7467	17.7609	-3.4527	1.0805e-06	0.00013543
novel_circ_0023273	13.1027	0	3.9146	1.2671e-06	0.00015556
novel_circ_0015067	1.74864	21.7841	-3.0264	1.4116e-06	0.0001676
novel_circ_0010586	21.4724	2.25644	2.8424	1.5611e-06	0.0001806
novel_circ_0032376	0	13.9585	-3.8605	1.7006e-06	0.00019156
novel_circ_0031885	5.99203	31.3972	-2.2061	1.7195e-06	0.00019156
novel_circ_0037375	18.9775	1.47935	3.0276	1.7789e-06	0.00019458
novel_circ_0028880	0	13.6185	-3.8385	1.9875e-06	0.00021345
novel_circ_0001878	11.7275	97.5381	-2.6807	2.3641e-06	0.00024521
novel_circ_0002734	4.55783	28.2108	-2.3714	2.5595e-06	0.00026098
novel_circ_0011305	25.7352	4.09566	2.4237	2.6094e-06	0.00026164
novel_circ_0005639	33.6323	7.44512	2.0444	2.9238e-06	0.00028835
novel_circ_0011932	7.18971	34.4153	-2.0738	3.0145e-06	0.0002925
novel_circ_0015066	5.30468	29.5072	-2.2631	3.5125e-06	0.00033325
novel_circ_0037006	1.49282	19.4807	-3.0391	3.7985e-06	0.00033816
novel_circ_0022942	6.10971	30.9603	-2.1747	3.6731e-06	0.00033816
novel_circ_0036064	11.4926	0	3.7655	3.8275e-06	0.00033816
novel_circ_0021103	4.61675	26.6101	-2.2907	5.4804e-06	0.00045791
novel_circ_0007965	0	11.9606	-3.6941	5.7101e-06	0.00047057
novel_circ_0015069	0.628586	15.4424	-3.2766	6.0199e-06	0.00048287
novel_circ_0006431	2.23981	21.1719	-2.7609	8.9623e-06	0.00066565
novel_circ_0031910	0	11.1524	-3.5979	1.1267e-05	0.00082661
novel_circ_0010181	0.7467	14.6343	-3.1702	1.3474e-05	0.00096961
novel_circ_0008545	0.628586	15.0094	-3.1707	1.909e-05	0.0013051
novel_circ_0022543	1.37529	16.178	-2.8175	2.9876e-05	0.0018231
novel_circ_0008228	2.69151	20.1828	-2.4571	3.3946e-05	0.0020021
novel_circ_0021591	9.29197	0	3.4375	3.6547e-05	0.002094
novel_circ_0002273	12.4349	0.627041	3.0819	3.9364e-05	0.0022341
novel_circ_0031745	9.33085	0	3.3769	5.5826e-05	0.0030812
novel_circ_0020131	13.7902	0.986913	2.909	5.7908e-05	0.0031105
novel_circ_0025071	1.375	15.0824	-2.7146	6.5524e-05	0.0033485
novel_circ_0019194	3.69287	22.5562	-2.2484	6.4632e-05	0.0033485
novel_circ_0038474	31.6657	6.3102	2.1105	6.5678e-05	0.0033485
novel_circ_0031948	0	9.63116	-3.3315	6.6252e-05	0.0033493
novel_circ_0005641	12.6713	0.808176	2.8753	7.446e-05	0.0035552
novel_circ_0029307	8.82081	0	3.3277	7.3538e-05	0.0035552
novel_circ_0022195	18.1523	2.55691	2.3705	7.7597e-05	0.0036758
novel_circ_0013389	18.4079	3.0933	2.2599	7.8935e-05	0.0037099
novel_circ_0033626	20.4305	3.45335	2.2174	8.6484e-05	0.0039717
novel_circ_0033148	21.6485	4.49984	2.0294	9.166e-05	0.0041461
novel_circ_0023564	0	8.92447	-3.2664	9.4997e-05	0.0042333
novel_circ_0001527	8.64364	0	3.2671	0.00010637	0.004647
novel_circ_0037373	10.8639	0.538784	2.9271	0.00012474	0.0052848
novel_circ_0015439	0	9.05463	-3.2202	0.00012815	0.0053912
novel_circ_0019292	18.0341	2.87043	2.2474	0.00013858	0.0057101
novel_circ_0037007	0	8.46311	-3.1937	0.00014477	0.0058847
novel_circ_0037364	7.79929	0	3.2051	0.00014448	0.0058847
novel_circ_0018470	12.3172	0.940561	2.7787	0.00015201	0.0060562
novel_circ_0035744	0.628586	11.7462	-2.8528	0.00017917	0.006892
novel_circ_0037370	7.85763	0	3.1673	0.00018143	0.0069083
novel_circ_0003452	2.4357	16.52	-2.32	0.00018434	0.0069749
novel_circ_0021027	0	8.20935	-3.1482	0.0001878	0.0070613
novel_circ_0019700	7.93713	0	3.1577	0.00019366	0.0071917
novel_circ_0036225	0	8.05911	-3.1374	0.0001975	0.0072895
novel_circ_0030740	0	7.96863	-3.1091	0.00023203	0.0083087
novel_circ_0033452	2.23967	15.6833	-2.3696	0.00023444	0.0083455
novel_circ_0000038	7.42551	0	3.1091	0.00024661	0.0085759
novel_circ_0018709	18.6823	3.93238	2.0003	0.00025179	0.0087057
novel_circ_0039036	2.61302	16.4295	-2.2789	0.00025671	0.008825
novel_circ_0027472	0	8.19132	-3.0875	0.00026491	0.0090038
novel_circ_0028404	0	7.82062	-3.0791	0.00027234	0.0091532
novel_circ_0007970	4.55711	22.4308	-2.0265	0.00027147	0.0091532
novel_circ_0013705	7.18986	0	3.0738	0.00029724	0.0098253
novel_circ_0018977	7.11151	0	3.0672	0.00030534	0.0099832
F45 vs F120
ID	F45_readcount	F120_readcount	log2FoldChange	pval	padj
novel_circ_0017372	0	417.097	-8.8396	3.5127e-23	1.7798e-20
novel_circ_0026814	0	305.04	-8.4619	8.0408e-21	2.6066e-18
novel_circ_0026021	0	45.2108	-6.0768	2.5978e-09	2.5978e-07
novel_circ_0017340	0	44.076	-6.0447	3.3705e-09	3.3267e-07
novel_circ_0028880	0	31.1285	-5.5925	1.0627e-07	7.4095e-06
novel_circ_0023857	2.36145	139.562	-5.5836	6.819e-21	2.3557e-18
novel_circ_0032411	0	29.1073	-5.4589	3.0216e-07	1.8823e-05
novel_circ_0026466	15.7334	673.26	-5.3578	4.6047e-72	3.4996e-68
novel_circ_0021417	0	24.6427	-5.275	9.4041e-07	5.4558e-05
novel_circ_0026465	0	24.7715	-5.2371	1.3155e-06	7.2976e-05
novel_circ_0026027	0	23.4927	-5.2025	1.5017e-06	8.2704e-05
novel_circ_0007105	0	23.1732	-5.1544	2.1456e-06	0.00011169
novel_circ_0037007	0	22.2905	-5.148	2.0451e-06	0.00010719
novel_circ_0020522	0	20.9585	-5.0946	2.6921e-06	0.00013373
novel_circ_0026468	0	20.8739	-5.0719	3.1762e-06	0.00015375
novel_circ_0026035	0	21.2456	-4.9872	6.3274e-06	0.00027323
novel_circ_0021027	0	19.6421	-4.9698	6.0446e-06	0.0002687
novel_circ_0015275	0	19.2288	-4.9648	5.943e-06	0.00026726
novel_circ_0000704	0	18.6557	-4.9536	6.0457e-06	0.0002687
novel_circ_0016561	0	18.5695	-4.9415	6.5354e-06	0.00027923
novel_circ_0030870	0	18.4979	-4.9404	6.5398e-06	0.00027923
novel_circ_0018198	0.933925	47.8626	-4.9055	4.1366e-09	3.9795e-07
novel_circ_0034211	0	18.146	-4.904	8.1918e-06	0.00034021
novel_circ_0008233	0	19.0411	-4.8926	9.8622e-06	0.00039242
novel_circ_0025153	0	17.4243	-4.8513	1.0988e-05	0.0004327
novel_circ_0023564	0	16.4808	-4.7715	1.7181e-05	0.00064386
novel_circ_0034598	0	15.8514	-4.7374	2.0212e-05	0.00073147
novel_circ_0009675	0	16.0093	-4.7363	2.0807e-05	0.00074944
novel_circ_0009261	0	14.9904	-4.6406	3.474e-05	0.0011734
novel_circ_0026629	0	14.5675	-4.6341	3.4224e-05	0.0011664
novel_circ_0002320	0	14.2655	-4.5963	4.2152e-05	0.0013929
novel_circ_0025715	0	14.0616	-4.5759	4.6547e-05	0.0015103
novel_circ_0038846	0	13.9683	-4.5741	4.6812e-05	0.0015103
novel_circ_0031772	13.2616	338.583	-4.5678	1.4205e-34	1.5423e-31
novel_circ_0025118	0	14.8726	-4.5673	5.3848e-05	0.0016772
novel_circ_0012581	0	14.074	-4.5599	5.1577e-05	0.001631
novel_circ_0038180	0	13.8296	-4.5553	5.1719e-05	0.001631
novel_circ_0029871	0	14.6143	-4.5505	5.8385e-05	0.0017761
novel_circ_0021244	0	14.2238	-4.5145	6.9843e-05	0.0020735
novel_circ_0008376	0	12.4356	-4.3747	0.00012831	0.0035077
novel_circ_0026024	0	12.25	-4.369	0.00012952	0.003528
novel_circ_0002956	0	15.125	-4.3655	0.00017244	0.0044576
novel_circ_0019788	0	12.2854	-4.3526	0.00014404	0.0038546
novel_circ_0027400	0	11.7556	-4.334	0.00015013	0.0039757
novel_circ_0008144	0	11.5669	-4.3328	0.00014704	0.0039074
novel_circ_0004430	22.752	466.784	-4.3135	9.3771e-56	1.7817e-52
novel_circ_0003007	0	11.1147	-4.2736	0.00019333	0.0048502
novel_circ_0026233	0	11.1217	-4.2682	0.00020008	0.0049855
novel_circ_0031770	0	11.55	-4.261	0.00021837	0.0053192
novel_circ_0028404	0	11.0285	-4.2264	0.00024622	0.0057934
novel_circ_0010308	0	10.695	-4.2183	0.00024764	0.0058087
novel_circ_0039324	0	11.5045	-4.2125	0.00028078	0.0064469
novel_circ_0021087	3.55687	86.2524	-4.2118	1.2339e-09	1.359e-07
novel_circ_0021239	0.944581	27.229	-4.1821	9.9889e-07	5.7512e-05
novel_circ_0033003	0	10.4608	-4.1769	0.00029962	0.0067996
novel_circ_0012248	0	10.4016	-4.1739	0.00030235	0.0068389
novel_circ_0009232	0	10.2413	-4.1663	0.00030971	0.0068836
novel_circ_0035882	0	10.1935	-4.1657	0.00030916	0.0068836
novel_circ_0028330	0	11.1322	-4.1599	0.00035189	0.0076629
novel_circ_0008374	0	10.2352	-4.156	0.00032496	0.0071794
novel_circ_0003562	0	9.98415	-4.124	0.00037329	0.0080142
novel_circ_0007061	0	9.87628	-4.11	0.00039635	0.0084142
novel_circ_0007965	0	9.98638	-4.0996	0.00042325	0.008773
novel_circ_0036323	0	9.75536	-4.0917	0.00042596	0.0087971
novel_circ_0035206	7.62788	138.636	-4.0759	7.717e-22	3.2583e-19
novel_circ_0020093	0	9.79991	-4.0697	0.00048017	0.0095781
novel_circ_0036867	0	9.47344	-4.0595	0.00048398	0.0096289
novel_circ_0035244	0	9.29016	-4.0505	0.00049666	0.0098042
novel_circ_0010181	0.944581	24.7041	-4.0417	3.2074e-06	0.00015428
novel_circ_0006431	2.82309	54.2584	-4.03	1.4487e-10	1.9661e-08
novel_circ_0027226	2.19783	44.9963	-3.9615	1.7775e-08	1.5708e-06
novel_circ_0022543	1.74152	36.7202	-3.9521	4.9723e-08	3.8172e-06
novel_circ_0031011	0.796943	20.9038	-3.8339	1.7198e-05	0.00064386
novel_circ_0024086	0.933925	19.687	-3.7375	2.4378e-05	0.00086174
novel_circ_0006763	0.944581	19.673	-3.7126	3.5058e-05	0.0011789
novel_circ_0012351	0.796943	18.2783	-3.6658	4.4903e-05	0.001471
novel_circ_0007927	7.16091	97.3592	-3.6647	7.8633e-18	1.8675e-15
novel_circ_0009260	10.6965	142.445	-3.6623	9.1503e-24	5.7952e-21
novel_circ_0003210	0.944581	18.3315	-3.6292	5.1399e-05	0.001631
novel_circ_0008228	3.40923	50.7255	-3.618	1.2625e-09	1.3707e-07
novel_circ_0012388	2.14	34.4553	-3.6117	3.6992e-07	2.2559e-05
novel_circ_0018375	1.41687	23.7275	-3.6074	9.5008e-06	0.00038204
novel_circ_0036743	8.27185	106.289	-3.5596	5.0157e-17	1.1551e-14
novel_circ_0033434	1.99236	32.211	-3.5192	2.0245e-06	0.00010691
novel_circ_0034197	0.796943	16.6339	-3.5184	0.00012827	0.0035077
novel_circ_0003402	0.796943	16.4646	-3.5113	0.00012499	0.0034669
novel_circ_0032634	1.41687	22.5152	-3.5053	2.9856e-05	0.0010361
novel_circ_0006351	1.41687	21.2659	-3.4349	4.1124e-05	0.0013648
novel_circ_0000923	0.796943	14.9573	-3.383	0.00025568	0.0059425
novel_circ_0008375	1.73087	24.131	-3.3731	9.3386e-06	0.00037841
novel_circ_0037768	0.944581	16.0735	-3.3638	0.00040796	0.0085648
novel_circ_0019194	4.65715	55.7731	-3.3541	1.9226e-09	2.0294e-07
novel_circ_0036022	11.0158	119.64	-3.3518	4.2707e-18	1.0819e-15
novel_circ_0033446	5.43537	60.0201	-3.3371	6.5522e-11	9.5763e-09
novel_circ_0008081	5.63552	60.5021	-3.3154	5.3317e-10	6.4319e-08
novel_circ_0025071	1.73087	23.0596	-3.3055	1.7831e-05	0.00066118
novel_circ_0036852	0.796943	14.2763	-3.3008	0.00047581	0.0095161
novel_circ_0010134	0.933925	14.5382	-3.2885	0.00044575	0.0090098
novel_circ_0001220	0.944581	14.144	-3.2646	0.00044237	0.0089654
novel_circ_0028361	2.5963	31.3175	-3.2638	2.8442e-06	0.00013946
novel_circ_0007487	38.9444	365.539	-3.1716	3.7214e-21	1.4141e-18
novel_circ_0015579	14.9524	134.321	-3.1216	4.5929e-18	1.126e-15
novel_circ_0032768	10.5595	97.0846	-3.1142	3.6126e-15	7.8444e-13
novel_circ_0009259	18.005	159.114	-3.1043	4.6138e-21	1.6697e-18
novel_circ_0032651	8.81263	81.1024	-3.0827	3.0032e-11	4.5649e-09
novel_circ_0032086	14.8048	128.475	-3.072	1.2302e-19	3.224e-17
novel_circ_0033452	2.81776	27.6347	-3.0646	1.1479e-05	0.00044971
novel_circ_0008516	4.55396	41.2412	-3.0251	1.4333e-07	9.6398e-06
novel_circ_0024099	1.99236	23.2171	-3.0214	0.00023714	0.0056321
novel_circ_0037954	16.4405	134.486	-2.9592	2.3627e-14	4.6042e-12
novel_circ_0009727	9.97334	78.0575	-2.9045	3.6877e-12	6.0928e-10
novel_circ_0027543	3.30603	30.2837	-2.8928	0.00018795	0.0047774
novel_circ_0037052	6.76777	54.5566	-2.8922	3.4433e-08	2.7546e-06
novel_circ_0024929	8.29316	66.0445	-2.883	8.294e-11	1.1673e-08
novel_circ_0009734	109.806	805.611	-2.8632	1.6453e-46	2.084e-43
novel_circ_0034798	28.5254	213.664	-2.8585	1.5257e-23	8.9192e-21
novel_circ_0014720	16.9448	122.647	-2.807	2.0643e-16	4.6144e-14
novel_circ_0035876	30.7712	216.899	-2.7777	3.7566e-23	1.7844e-20
novel_circ_0018378	3.08458	24.389	-2.7324	7.3719e-05	0.00218
novel_circ_0037390	46.373	316.37	-2.7252	1.7747e-23	9.6342e-21
novel_circ_0037010	2.67545	22.0111	-2.7157	0.00045136	0.0090989
novel_circ_0003681	5.12411	37.5186	-2.6734	6.2038e-06	0.00027254
novel_circ_0022942	7.69637	51.8242	-2.6688	2.014e-08	1.7007e-06
novel_circ_0031909	103.908	662.689	-2.6616	6.2794e-70	2.3862e-66
novel_circ_0039036	3.29005	23.5795	-2.6481	0.00015325	0.0040181
novel_circ_0022920	32.2664	206.008	-2.6447	3.3778e-25	2.5671e-22
novel_circ_0030884	44.2925	276.328	-2.6271	1.0258e-29	9.7455e-27
novel_circ_0022539	15.0343	96.18	-2.6248	3.5537e-14	6.5874e-12
novel_circ_0005422	99.1918	601.107	-2.5952	6.031e-59	1.5279e-55
novel_circ_0003055	7.74705	50.1336	-2.5615	3.7103e-07	2.2559e-05
novel_circ_0015396	3.53023	24.1943	-2.5459	0.00022785	0.0054627
novel_circ_0038929	12.5065	76.0233	-2.5456	6.763e-11	9.6978e-09
novel_circ_0000078	10.121	61.08	-2.5268	1.1648e-07	7.9755e-06
novel_circ_0005428	108.374	622.005	-2.5172	4.2375e-52	6.4409e-49
novel_circ_0034405	8.70411	52.3632	-2.5141	2.6205e-07	1.6736e-05
novel_circ_0018382	5.16323	32.527	-2.514	8.4659e-05	0.0024557
novel_circ_0006630	10.33	60.5776	-2.4766	6.392e-08	4.6266e-06
novel_circ_0010165	5.34557	32.5232	-2.4729	9.821e-06	0.00039242
novel_circ_0009257	8.36698	49.5068	-2.4682	1.5963e-07	1.0642e-05
novel_circ_0001878	14.7568	84.8135	-2.4565	6.9637e-09	6.4542e-07
novel_circ_0015212	10.6173	61.1163	-2.4482	1.2104e-08	1.0956e-06
novel_circ_0011932	9.0688	54.491	-2.4256	4.3231e-05	0.0014223
novel_circ_0035076	15.7343	89.2295	-2.406	1.8711e-08	1.6033e-06
novel_circ_0031895	11.2373	61.8666	-2.3999	2.9734e-08	2.404e-06
novel_circ_0016376	5.41939	30.3133	-2.3566	5.5986e-05	0.0017367
novel_circ_0015390	6.29015	34.7802	-2.3386	4.6898e-05	0.0015103
novel_circ_0037011	13.8833	74.2627	-2.334	6.249e-06	0.00027294
novel_circ_0002053	38.0825	189.496	-2.2827	9.2741e-21	2.8193e-18
novel_circ_0002734	5.7547	30.8214	-2.2794	0.00012683	0.0034925
novel_circ_0011473	11.4934	57.6056	-2.2538	1.1e-07	7.5997e-06
novel_circ_0031099	17.4518	84.2443	-2.2115	8.5285e-10	9.6741e-08
novel_circ_0018914	20.8415	98.8659	-2.2092	1.0951e-11	1.7339e-09
novel_circ_0037675	16.734	80.5039	-2.2053	2.1407e-08	1.7684e-06
novel_circ_0026682	17.9365	83.787	-2.1888	4.1295e-10	5.2307e-08
novel_circ_0017841	8.11082	38.378	-2.1593	2.4358e-05	0.00086174
novel_circ_0027787	21.448	96.9589	-2.1509	2.2972e-09	2.3916e-07
novel_circ_0014916	5.82319	27.0816	-2.1087	0.00019337	0.0048502
novel_circ_0014729	6.90475	31.68	-2.1078	0.00019248	0.0048502
novel_circ_0002885	12.9156	58.572	-2.1075	5.1768e-06	0.00023559
novel_circ_0023805	10.4385	48.0558	-2.1073	1.3074e-05	0.00050439
novel_circ_0013043	13.5987	60.6151	-2.0988	2.8909e-06	0.00014084
novel_circ_0007959	39.0127	167.836	-2.0876	1.0348e-11	1.6734e-09
novel_circ_0019172	54.4144	233.45	-2.0848	8.2314e-21	2.6066e-18
novel_circ_0009381	18.0263	76.8382	-2.0583	2.4882e-08	2.0334e-06
novel_circ_0015841	6.15317	27.4909	-2.0369	0.00035918	0.0077685
novel_circ_0016091	7.87871	33.761	-1.9989	8.6274e-05	0.0024931
novel_circ_0030719	86.8801	20.6928	2.0301	2.1277e-10	2.788e-08
novel_circ_0011673	37.9864	8.71485	2.0356	1.9657e-05	0.00071479
novel_circ_0037491	24.0577	5.42148	2.044	0.00047523	0.0095161
novel_circ_0023730	25.8837	5.70723	2.0802	0.00030976	0.0068836
novel_circ_0011304	64.5745	14.6668	2.0877	5.1602e-08	3.9217e-06
novel_circ_0005817	35.4408	7.78443	2.1203	6.2852e-06	0.00027296
novel_circ_0005639	42.3874	8.5723	2.2301	3.3764e-07	2.0863e-05
novel_circ_0024934	32.5652	6.36336	2.2516	7.8345e-06	0.00033079
novel_circ_0013409	141.101	28.7045	2.2584	9.9586e-14	1.802e-11
novel_circ_0035590	42.0084	8.20032	2.2883	2.8535e-07	1.7923e-05
novel_circ_0024312	59.1587	11.6385	2.2947	6.3749e-09	5.9814e-07
novel_circ_0038607	25.4213	4.52798	2.3099	0.0003804	0.0081437
novel_circ_0002626	23.2821	4.09586	2.3565	9.4941e-05	0.0027228
novel_circ_0038474	39.881	7.0774	2.3593	3.2004e-05	0.0010956
novel_circ_0026080	22.9503	3.71625	2.471	0.00010541	0.0029782
novel_circ_0000034	19.5091	3.01685	2.4759	0.00017028	0.0044169
novel_circ_0034179	39.108	6.04897	2.497	9.4941e-05	0.0027228
novel_circ_0005641	15.9842	2.38681	2.5087	0.0003598	0.0077685
novel_circ_0022195	22.8783	3.45278	2.516	7.4067e-05	0.0021818
novel_circ_0010586	27.0845	4.24605	2.5225	7.9469e-06	0.00033368
novel_circ_0021052	29.7146	4.17446	2.6512	4.2017e-06	0.00019471
novel_circ_0004824	16.1612	1.96329	2.7299	0.00050502	0.0099195
novel_circ_0027134	37.4225	5.09947	2.7693	4.2546e-08	3.3335e-06
novel_circ_0026171	20.6645	2.47846	2.7739	0.00022604	0.0054363
novel_circ_0039059	26.847	3.30418	2.8046	5.8394e-05	0.0017761
novel_circ_0003041	50.0784	6.28094	2.8979	2.8058e-10	3.6143e-08
novel_circ_0018468	28.1225	3.08463	2.9493	1.0654e-05	0.00042173
novel_circ_0034051	13.2296	1.24925	2.9933	0.00037044	0.0079756
novel_circ_0003955	32.5964	3.62843	3.0162	6.0841e-08	4.4461e-06
novel_circ_0003040	33.3267	3.62843	3.0323	1.2848e-07	8.7181e-06
novel_circ_0018470	15.5519	1.35553	3.0587	0.00018602	0.0047686
novel_circ_0034809	16.6148	1.51113	3.0866	0.00012321	0.00343
novel_circ_0011826	22.9023	2.09725	3.1575	3.2797e-06	0.00015623
novel_circ_0038013	48.2738	4.45161	3.2156	1.0486e-07	7.3788e-06
novel_circ_0015741	15.9317	1.08983	3.2349	0.00027023	0.0062236
novel_circ_0000192	16.3195	1.16143	3.3368	3.4658e-05	0.0011734
novel_circ_0008488	14.5905	0.95969	3.3569	0.00011627	0.00325
novel_circ_0030976	16.4618	1.13756	3.3594	2.8385e-05	0.00098958
novel_circ_0011680	12.2904	0.725495	3.3833	0.00029133	0.006649
novel_circ_0035379	13.5943	0.785635	3.4053	0.00041132	0.0086116
novel_circ_0001324	12.7467	0.725495	3.4069	0.00030516	0.0068616
novel_circ_0003042	38.3955	3.10086	3.4393	6.4283e-10	7.5162e-08
novel_circ_0028967	10.2189	0.523757	3.4553	0.0005061	0.0099195
novel_circ_0012635	19.2476	1.20916	3.4556	4.954e-05	0.001582
novel_circ_0007646	13.1371	0.6539	3.492	0.000201	0.0049922
novel_circ_0010806	18.1927	1.17766	3.4956	8.0735e-06	0.00033714
novel_circ_0023851	19.2564	1.16143	3.5686	6.1323e-06	0.00027096
novel_circ_0013389	23.2189	1.08983	3.8216	1.599e-06	8.7425e-05
novel_circ_0007255	13.396	0.435934	3.8458	9.6746e-05	0.0027642
novel_circ_0030772	48.0852	2.73493	3.8637	2.8695e-11	4.4506e-09
novel_circ_0033796	46.6211	2.45077	4.0392	2.1478e-12	3.6274e-10
novel_circ_0037374	48.481	2.3114	4.0451	4.2597e-10	5.3071e-08
novel_circ_0010658	6.67797	0	4.1246	0.00049458	0.0097886
novel_circ_0037375	23.9421	0.871867	4.1265	2.1972e-07	1.4272e-05
novel_circ_0000576	6.69395	0	4.1509	0.00043869	0.008924
novel_circ_0023582	6.69395	0	4.1509	0.00043869	0.008924
novel_circ_0016902	6.76244	0	4.1575	0.00042839	0.0088233
novel_circ_0023728	7.09775	0	4.2118	0.00034703	0.0075789
novel_circ_0032723	7.3326	0	4.2194	0.00034657	0.0075789
novel_circ_0003492	7.30322	0	4.2301	0.00032436	0.0071794
novel_circ_0015516	7.08177	0	4.2355	0.00030926	0.0068836
novel_circ_0008996	7.22408	0	4.2422	0.00030362	0.0068472
novel_circ_0034288	7.15559	0	4.2497	0.00029056	0.006649
novel_circ_0020131	17.3585	0.435934	4.2685	4.157e-06	0.00019382
novel_circ_0018034	10.4412	0	4.3354	0.00026804	0.0061943
novel_circ_0022350	7.80489	0	4.3438	0.00019951	0.0049855
novel_circ_0013388	7.89469	0	4.3586	0.00018659	0.0047686
novel_circ_0012632	8.24248	0	4.3852	0.00016859	0.0043878
novel_circ_0035525	8.80016	0	4.3907	0.00017842	0.0045965
novel_circ_0015217	8.02635	0	4.4175	0.000139	0.0037462
novel_circ_0013791	8.73349	0	4.4411	0.00013552	0.0036773
novel_circ_0019050	8.76545	0	4.4938	0.00010251	0.0029179
novel_circ_0021313	9.23242	0	4.5912	6.3243e-05	0.0018998
novel_circ_0013108	9.21643	0	4.6084	5.7088e-05	0.0017637
novel_circ_0019700	10.04	0	4.6139	6.2078e-05	0.0018722
novel_circ_0037370	9.88354	0	4.6376	5.2624e-05	0.0016527
novel_circ_0011652	10.5861	0	4.6711	4.7737e-05	0.0015308
novel_circ_0001527	10.9348	0	4.7132	3.9417e-05	0.0013139
novel_circ_0037371	32.4239	0.6539	4.751	1.8776e-08	1.6033e-06
novel_circ_0022788	11.4863	0	4.7631	3.1237e-05	0.0010791
novel_circ_0029307	11.1563	0	4.7885	2.5572e-05	0.00089975
novel_circ_0031745	11.7896	0	4.8187	2.315e-05	0.00082989
novel_circ_0012974	13.9393	0	5.1454	3.2891e-06	0.00015623
novel_circ_0037373	13.7072	0	5.1711	2.6229e-06	0.00013115
novel_circ_0036064	14.5095	0	5.2413	1.7393e-06	9.4417e-05
novel_circ_0037368	95.4571	1.83156	5.3375	9.9156e-21	2.8984e-18
novel_circ_0016466	16.8843	0	5.4264	5.6515e-07	3.382e-05
novel_circ_0015746	18.5645	0	5.5642	2.1788e-07	1.4272e-05
F45 vs F135
ID	F45_readcount	F135_readcount	log2FoldChange	pval	padj
novel_circ_0004430	19.3276	871.735	-5.469	4.7845e-98	3.3759e-94
novel_circ_0005422	84.3324	730.378	-3.1142	6.0936e-86	2.1498e-82
novel_circ_0026466	13.364	466.508	-5.0981	7.3736e-62	1.7343e-58
novel_circ_0005428	92.0485	658.858	-2.838	1.5752e-59	2.7786e-56
novel_circ_0037390	39.4677	516.297	-3.675	7.5345e-53	1.0633e-49
novel_circ_0015579	12.6806	380.172	-4.8755	3.1844e-47	3.7449e-44
novel_circ_0031772	11.2422	287.166	-4.6233	2.5036e-42	2.5236e-39
novel_circ_0027787	18.2103	310.402	-4.0804	1.3874e-39	1.2237e-36
novel_circ_0030884	37.6437	300.753	-2.9925	1.4227e-36	1.0039e-33
novel_circ_0007487	33.1472	307.842	-3.1967	1.5345e-34	9.8429e-32
novel_circ_0034798	24.26	236.522	-3.2559	4.7435e-34	2.7892e-31
novel_circ_0037954	13.9881	226.248	-3.9797	1.8554e-32	9.3513e-30
novel_circ_0021227	201.717	1040.72	-2.3637	1.7504e-31	7.7192e-29
novel_circ_0035876	26.1217	236.897	-3.1504	3.8725e-29	1.6073e-26
novel_circ_0022539	12.79	144.666	-3.463	5.1641e-24	2.0243e-21
novel_circ_0035206	6.4838	133.555	-4.3083	1.2285e-23	4.5623e-21
novel_circ_0030268	162.57	22.6886	2.8325	4.1809e-23	1.475e-20
novel_circ_0009260	9.09884	125.927	-3.7474	7.5974e-22	2.5527e-19
novel_circ_0036743	7.04518	120.607	-4.0156	4.2812e-21	1.3731e-18
novel_circ_0018198	0.799935	227.469	-7.6502	7.8997e-21	2.3225e-18
novel_circ_0031909	88.307	368.663	-2.0539	7.7269e-21	2.3225e-18
novel_circ_0002428	33.8269	196.451	-2.5183	9.7285e-20	2.6402e-17
novel_circ_0002053	32.3759	172.333	-2.3883	4.4033e-18	1.1507e-15
novel_circ_0009727	8.48006	101.194	-3.5441	8.2494e-17	2.0072e-14
novel_circ_0002885	10.9696	100.897	-3.1633	2.4696e-16	5.621e-14
novel_circ_0032768	8.97688	95.7027	-3.3591	2.8021e-16	6.1785e-14
novel_circ_0017372	0	312.827	-9.46	7.8863e-16	1.6366e-13
novel_circ_0023857	1.99089	94.2354	-5.3963	1.0642e-15	2.1453e-13
novel_circ_0011473	9.77681	101.123	-3.3168	1.1467e-15	2.2475e-13
novel_circ_0009259	15.3011	114.684	-2.8835	1.2583e-15	2.3996e-13
novel_circ_0026814	0	294.163	-9.3903	1.4517e-15	2.6955e-13
novel_circ_0032651	7.50434	106.268	-3.7466	1.6381e-15	2.9636e-13
novel_circ_0037368	81.2599	1.23953	5.6068	2.7046e-15	4.7709e-13
novel_circ_0007927	6.08383	81.4042	-3.6796	9.0723e-15	1.5241e-12
novel_circ_0019698	183.361	35.5488	2.3304	1.6939e-14	2.7164e-12
novel_circ_0009734	93.3219	1033.8	-3.4103	3.2788e-14	5.1412e-12
novel_circ_0032086	12.5623	101.305	-2.9796	5.4074e-14	8.2945e-12
novel_circ_0001460	99.0003	14.4137	2.738	5.5909e-14	8.3935e-12
novel_circ_0013418	396.251	83.1788	2.229	7.3812e-14	1.085e-11
novel_circ_0007959	33.1024	159.308	-2.2591	2.3739e-12	3.2212e-10
novel_circ_0021239	0.796355	72.0254	-6.0413	6.6826e-12	8.8966e-10
novel_circ_0018914	17.7421	97.4386	-2.4333	8.5592e-12	1.0981e-09
novel_circ_0002394	76.2344	9.79173	2.8885	1.865e-11	2.3499e-09
novel_circ_0024312	50.2383	1.88231	4.4933	1.9067e-11	2.3603e-09
novel_circ_0006431	2.39264	61.5811	-4.5428	2.6958e-11	3.224e-09
novel_circ_0022543	1.47433	54.5399	-4.906	6.0835e-11	7.1542e-09
novel_circ_0024929	7.03802	65.6671	-3.1412	6.5984e-11	7.6303e-09
novel_circ_0002383	83.0644	17.6585	2.2172	2.465e-10	2.7608e-08
novel_circ_0016863	12.6268	74.3526	-2.534	3.3689e-10	3.6477e-08
novel_circ_0038580	22.5615	102.253	-2.1526	6.0747e-10	6.3034e-08
novel_circ_0010529	19.5339	123.659	-2.6182	9.7777e-10	9.9987e-08
novel_circ_0013409	120.089	23.3422	2.3182	1.0062e-09	1.0142e-07
novel_circ_0033796	39.6364	1.71671	4.3353	1.15e-09	1.1429e-07
novel_circ_0003055	6.58065	80.6447	-3.4894	1.2925e-09	1.2667e-07
novel_circ_0009381	15.2939	87.1975	-2.4833	1.5608e-09	1.4882e-07
novel_circ_0008254	71.1676	11.8068	2.5464	1.9014e-09	1.7653e-07
novel_circ_0026021	0	69.9638	-7.5686	3.2458e-09	2.9744e-07
novel_circ_0025071	1.47791	41.7287	-4.5211	6.7659e-09	5.9217e-07
novel_circ_0000078	8.59844	63.3209	-2.8468	6.7979e-09	5.9217e-07
novel_circ_0026424	55.5329	5.58667	3.1876	6.7427e-09	5.9217e-07
novel_circ_0001454	95.6356	19.9494	2.2419	8.5617e-09	7.1918e-07
novel_circ_0008375	1.47791	43.2093	-4.5584	9.5204e-09	7.8112e-07
novel_circ_0013319	48.1774	5.6915	3.0147	1.2674e-08	1.0279e-06
novel_circ_0033452	2.39443	41.9374	-4.0007	1.5534e-08	1.2214e-06
novel_circ_0000318	6.82637	62.5454	-3.1208	1.5579e-08	1.2214e-06
novel_circ_0036179	6.88019	52.5478	-2.8747	2.2197e-08	1.6841e-06
novel_circ_0034044	56.9265	8.97894	2.5916	2.3113e-08	1.7349e-06
novel_circ_0030772	40.899	0	7.2121	3.6931e-08	2.743e-06
novel_circ_0022920	27.4579	132.709	-2.2405	4.1008e-08	2.9841e-06
novel_circ_0037374	41.2793	0	7.1866	4.8266e-08	3.4751e-06
novel_circ_0037052	5.74306	48.9899	-3.0218	5.1829e-08	3.657e-06
novel_circ_0003041	42.6029	4.64991	3.122	5.3212e-08	3.7174e-06
novel_circ_0001891	3.41139	39.3158	-3.4099	5.6715e-08	3.9234e-06
novel_circ_0037011	11.7892	74.8288	-2.6369	5.9471e-08	4.074e-06
novel_circ_0021417	0	48.2663	-7.0972	6.1297e-08	4.1588e-06
novel_circ_0001878	12.5784	67.1923	-2.385	6.3713e-08	4.2015e-06
novel_circ_0003042	32.6378	1.13859	4.5227	6.3253e-08	4.2015e-06
novel_circ_0026464	6.94117	49.7758	-2.7917	7.9664e-08	5.1569e-06
novel_circ_0008081	4.78887	54.2478	-3.4135	9.6529e-08	6.1919e-06
novel_circ_0035590	35.6797	3.10321	3.3943	1.034e-07	6.5731e-06
novel_circ_0016063	56.991	9.99309	2.4572	1.1237e-07	7.0793e-06
novel_circ_0035610	15.4553	66.2747	-2.0737	1.7545e-07	1.0859e-05
novel_circ_0038547	32.0441	1.50555	4.1983	1.7823e-07	1.0936e-05
novel_circ_0026035	0	41.8262	-6.9003	1.9839e-07	1.2068e-05
novel_circ_0033446	4.60414	48.0277	-3.2745	2.1944e-07	1.322e-05
novel_circ_0038013	41.0658	5.52689	2.8011	2.2109e-07	1.322e-05
novel_circ_0022942	6.54478	45.4855	-2.7471	2.2872e-07	1.3562e-05
novel_circ_0027134	31.8199	0	6.8913	2.3458e-07	1.3793e-05
novel_circ_0018560	9.37326	53.5664	-2.4605	2.7868e-07	1.6251e-05
novel_circ_0010659	40.1548	4.90223	2.9585	4.1869e-07	2.3407e-05
novel_circ_0012581	0	36.6251	-6.7408	4.6467e-07	2.5615e-05
novel_circ_0007105	0	35.9422	-6.702	5.9547e-07	3.2334e-05
novel_circ_0001494	44.0629	4.47159	3.1408	5.9572e-07	3.2334e-05
novel_circ_0011305	27.6068	0.99162	4.3315	6.146e-07	3.3104e-05
novel_circ_0037007	0	34.6189	-6.6659	6.9456e-07	3.7127e-05
novel_circ_0008374	0	33.2941	-6.6151	9.1858e-07	4.8369e-05
novel_circ_0006630	8.74911	54.9431	-2.5947	1.1324e-06	5.8754e-05
novel_circ_0009955	62.2929	14.1482	2.0944	1.2697e-06	6.4451e-05
novel_circ_0011673	32.3024	2.91067	3.2741	1.7303e-06	8.5378e-05
novel_circ_0038929	10.6341	50.6641	-2.2192	1.7914e-06	8.7781e-05
novel_circ_0024099	1.69493	32.67	-3.9078	1.8234e-06	8.8729e-05
novel_circ_0037371	27.657	0.743715	4.6124	1.9264e-06	9.3098e-05
novel_circ_0010165	4.55031	34.7575	-2.8448	2.4432e-06	0.0001157
novel_circ_0029823	39.9861	3.6627	3.3386	2.7281e-06	0.00012664
novel_circ_0011304	54.88	12.8616	2.0508	2.9208e-06	0.00013447
novel_circ_0018468	23.9443	0	6.448	2.9349e-06	0.00013447
novel_circ_0033626	21.9265	0.651603	4.6897	3.0526e-06	0.00013896
novel_circ_0011278	45.0081	9.74077	2.1588	3.1045e-06	0.00013953
novel_circ_0005639	36.0564	6.00849	2.5259	3.3013e-06	0.00014743
novel_circ_0003306	7.56711	43.443	-2.4628	4.4782e-06	0.0001942
novel_circ_0024934	27.6624	2.29483	3.426	4.4862e-06	0.0001942
novel_circ_0029351	41.6093	7.20245	2.4595	4.5533e-06	0.0001959
novel_circ_0037375	20.3464	0	6.3012	5.0669e-06	0.00021409
novel_circ_0024917	56.0243	7.62819	2.7849	5.1568e-06	0.00021658
novel_circ_0005875	3.41139	30.2727	-3.0267	6.3736e-06	0.00026299
novel_circ_0017328	41.0067	8.50125	2.2259	7.4325e-06	0.00030491
novel_circ_0001865	36.3057	7.03685	2.3113	8.3678e-06	0.00034129
novel_circ_0032562	20.9598	0.743715	4.2599	8.868e-06	0.00035756
novel_circ_0019370	6.20758	40.9135	-2.6592	8.9598e-06	0.00035921
novel_circ_0034197	0.677972	22.841	-4.4393	9.5231e-06	0.00037963
novel_circ_0025153	0	23.2358	-6.1388	9.6794e-06	0.0003837
novel_circ_0032634	1.19453	24.3186	-4.0402	1.1323e-05	0.00044633
novel_circ_0002320	0	22.7155	-6.1021	1.1561e-05	0.00045321
novel_circ_0026027	0	21.9914	-6.0804	1.2301e-05	0.00047955
novel_circ_0023564	0	22.57	-6.0888	1.2442e-05	0.00048237
novel_circ_0001025	5.00947	34.3847	-2.6987	1.2842e-05	0.00049516
novel_circ_0037013	0	21.6064	-6.0607	1.3429e-05	0.00051498
novel_circ_0002734	4.88572	36.0264	-2.7779	1.3692e-05	0.00052223
novel_circ_0003924	2.83027	30.0836	-3.1901	1.4235e-05	0.00054001
novel_circ_0028880	0	22.3843	-6.0615	1.4459e-05	0.00054241
novel_circ_0003955	27.7359	3.56669	2.8279	1.4529e-05	0.00054241
novel_circ_0015390	5.34667	33.0031	-2.5551	1.4727e-05	0.00054651
novel_circ_0015594	2.7944	30.9929	-3.3288	1.6963e-05	0.00061697
novel_circ_0008228	2.88946	30.0126	-3.1794	1.7824e-05	0.00064494
novel_circ_0034179	33.2602	3.9885	2.9776	1.8207e-05	0.00065545
novel_circ_0001264	31.5222	4.99875	2.5658	1.8887e-05	0.0006765
novel_circ_0023851	16.3521	0	5.9954	2.1345e-05	0.00075684
novel_circ_0012635	16.3862	0	5.9939	2.1458e-05	0.00075705
novel_circ_0032411	0	20.2894	-5.9506	2.2992e-05	0.00080312
novel_circ_0010181	0.796355	22.3741	-4.3433	2.328e-05	0.00080522
novel_circ_0000242	12.5891	58.7807	-2.1475	2.327e-05	0.00080522
novel_circ_0015256	26.5307	2.58928	3.1296	2.3489e-05	0.00080848
novel_circ_0015396	3.0168	28.3076	-3.0751	2.5903e-05	0.00087452
novel_circ_0021052	25.2572	3.14436	2.8847	2.578e-05	0.00087452
novel_circ_0031415	0	20.0307	-5.9192	2.7086e-05	0.00091008
novel_circ_0021244	0	19.4477	-5.9055	2.7255e-05	0.00091143
novel_circ_0002962	6.98062	38.8288	-2.3856	2.8774e-05	0.00095318
novel_circ_0039384	3.62663	30.5426	-2.9103	2.8955e-05	0.0009547
novel_circ_0031588	1.19453	22.231	-3.9096	3.0963e-05	0.0010068
novel_circ_0018375	1.19453	22.1703	-3.9041	3.0823e-05	0.0010068
novel_circ_0025118	0	19.6579	-5.8869	3.1234e-05	0.0010109
novel_circ_0010114	15.0643	0	5.8961	3.203e-05	0.001032
novel_circ_0023261	34.5964	7.11475	2.2326	3.2226e-05	0.0010336
novel_circ_0033542	1.1999	21.9135	-3.8878	3.2852e-05	0.0010441
novel_circ_0012353	5.34846	31.5901	-2.4903	3.498e-05	0.0011019
novel_circ_0017180	0	18.3155	-5.8404	3.5416e-05	0.0011059
novel_circ_0009048	10.3526	43.7007	-2.0481	3.5735e-05	0.0011059
novel_circ_0033104	14.9047	0	5.8731	3.5662e-05	0.0011059
novel_circ_0034576	14.598	0	5.8486	3.9599e-05	0.0012133
novel_circ_0036090	15.145	0	5.8598	3.9721e-05	0.0012133
novel_circ_0010586	23.0206	2.05673	3.2157	4.5135e-05	0.0013727
novel_circ_0006763	0.796355	19.9891	-4.1931	4.6336e-05	0.0014032
novel_circ_0030976	13.981	0	5.7925	4.9701e-05	0.0014923
novel_circ_0025629	14.5567	60.0928	-2.0148	5.0307e-05	0.0015033
novel_circ_0034809	14.0976	0	5.7874	5.194e-05	0.0015334
novel_circ_0008376	0	17.7795	-5.7613	5.2861e-05	0.0015477
novel_circ_0004824	13.746	0	5.7682	5.5382e-05	0.0016148
novel_circ_0016091	6.7044	33.3299	-2.2426	5.86e-05	0.0017016
novel_circ_0012351	0.677972	18.6232	-4.1512	6.0968e-05	0.0017446
novel_circ_0036130	13.468	0	5.7429	6.107e-05	0.0017446
novel_circ_0033157	15.2221	0	5.7856	6.0831e-05	0.0017446
novel_circ_0034222	3.00785	28.434	-3.0686	6.7431e-05	0.0019185
novel_circ_0002273	13.3496	0	5.7182	6.8959e-05	0.0019541
novel_circ_0011172	33.6942	7.49592	2.1067	7.0685e-05	0.001995
novel_circ_0032068	13.2241	0	5.7039	7.3383e-05	0.0020547
novel_circ_0003734	32.3347	2.72696	3.2737	7.6288e-05	0.0021109
novel_circ_0008233	0	15.9325	-5.6501	7.835e-05	0.0021511
novel_circ_0032200	0	15.7081	-5.6426	7.9313e-05	0.0021608
novel_circ_0005779	1.69493	23.9159	-3.4574	8.0782e-05	0.0021923
novel_circ_0015746	15.8068	0.651603	4.1918	8.1862e-05	0.0022131
novel_circ_0007572	0	15.6846	-5.6308	8.4409e-05	0.002256
novel_circ_0020522	0	15.6023	-5.6295	8.4233e-05	0.002256
novel_circ_0034484	29.0381	5.72384	2.2826	8.3782e-05	0.002256
novel_circ_0030870	0	15.5704	-5.6247	8.584e-05	0.0022856
novel_circ_0037491	20.4755	1.84557	3.2041	8.775e-05	0.0023277
novel_circ_0028110	0	15.419	-5.6159	8.8533e-05	0.0023396
novel_circ_0001165	12.6716	0	5.6511	8.952e-05	0.0023569
novel_circ_0033003	0	15.593	-5.6103	9.2681e-05	0.0024311
novel_circ_0006372	0	15.3215	-5.5984	9.5408e-05	0.0024841
novel_circ_0033239	0	15.4038	-5.5979	9.6523e-05	0.0025039
novel_circ_0034211	0	16.3063	-5.6191	9.7322e-05	0.0025062
novel_circ_0026029	0	15.1246	-5.5907	9.7258e-05	0.0025062
novel_circ_0036064	12.3255	0	5.6215	9.9438e-05	0.0025514
novel_circ_0034041	13.7406	0	5.6536	0.00010121	0.0025874
novel_circ_0003040	28.3834	2.27719	3.3828	0.00010889	0.0027638
novel_circ_0008144	0	14.7165	-5.5548	0.0001121	0.0028348
novel_circ_0038474	33.9991	3.9062	2.984	0.00011249	0.0028348
novel_circ_0010134	0.799935	18.6408	-4.0692	0.00012012	0.0029899
novel_circ_0013389	19.7276	1.88231	3.1411	0.00012358	0.0030488
novel_circ_0029363	0	14.547	-5.53	0.00012591	0.0030956
novel_circ_0028361	2.21686	22.2707	-3.107	0.00013101	0.0031767
novel_circ_0037373	11.6493	0	5.5487	0.00013096	0.0031767
novel_circ_0036182	5.63362	36.1867	-2.5762	0.00013726	0.0033055
novel_circ_0021590	33.1328	4.32753	2.8376	0.00013865	0.0033219
novel_circ_0032327	11.8628	0	5.5441	0.00013889	0.0033219
novel_circ_0032011	1.35594	21.3251	-3.5543	0.00014123	0.0033657
novel_circ_0030582	3.86697	28.4982	-2.7589	0.00014533	0.0034411
novel_circ_0026079	17.057	1.34976	3.3509	0.00015414	0.0036254
novel_circ_0009911	11.2493	0	5.4995	0.00015836	0.0037
novel_circ_0028538	13.3694	0	5.5556	0.00015786	0.0037
novel_circ_0009675	0	13.7704	-5.4635	0.0001592	0.0037074
novel_circ_0011030	0	13.7979	-5.46	0.00016322	0.0037883
novel_circ_0014913	0	13.8449	-5.4486	0.00017408	0.004023
novel_circ_0027779	0	13.8023	-5.447	0.00017447	0.004023
novel_circ_0002395	27.3557	4.83855	2.3776	0.00017758	0.0040815
novel_circ_0032965	0.796355	17.1363	-3.9703	0.00018265	0.0041707
novel_circ_0027571	2.61683	22.598	-2.9321	0.00018706	0.0042441
novel_circ_0023730	22.0055	2.62603	2.8526	0.0001943	0.0043942
novel_circ_0010308	0	13.3525	-5.4114	0.00019584	0.004415
novel_circ_0002824	0	13.1654	-5.4007	0.00020315	0.0045219
novel_circ_0002004	11.1005	0	5.4444	0.00020225	0.0045219
novel_circ_0035169	14.2571	0	5.5242	0.00020314	0.0045219
novel_circ_0004421	0	13.0365	-5.391	0.00020909	0.0046395
novel_circ_0019194	3.97277	28.362	-2.6743	0.00021369	0.0047266
novel_circ_0005862	30.2451	4.2418	2.6994	0.00021496	0.0047399
novel_circ_0021608	11.1704	0	5.4354	0.00021635	0.0047556
novel_circ_0026080	19.4819	2.57507	2.781	0.00022515	0.0049033
novel_circ_0038846	0	13.3383	-5.3759	0.00023214	0.00504
novel_circ_0011076	11.0216	0	5.4115	0.0002347	0.005068
novel_circ_0035421	14.3559	0	5.492	0.00023487	0.005068
novel_circ_0024086	0.799935	16.0153	-3.8826	0.00023609	0.0050787
novel_circ_0026024	0	12.7832	-5.3544	0.00024097	0.005168
novel_circ_0004970	15.1863	1.06511	3.4561	0.00024605	0.0052609
novel_circ_0035842	9.66743	41.2324	-2.0468	0.0002513	0.0053569
novel_circ_0004652	25.0061	4.46619	2.3837	0.00026447	0.0055588
novel_circ_0000929	26.6168	5.72384	2.1555	0.00027062	0.0056494
novel_circ_0022077	13.2851	0.49581	4.0283	0.00027048	0.0056494
novel_circ_0019788	0	12.2605	-5.3121	0.00027725	0.0057707
novel_circ_0039036	2.79261	22.7116	-2.8902	0.00028587	0.0059062
novel_circ_0033397	5.22829	27.1651	-2.2859	0.00028711	0.0059062
novel_circ_0015841	5.22471	26.7143	-2.2643	0.00031236	0.00637
novel_circ_0028470	0	11.9479	-5.2704	0.00032455	0.0065503
novel_circ_0027767	41.7976	7.41901	2.3738	0.00032793	0.0065922
novel_circ_0020183	3.75217	26.2083	-2.6608	0.00034614	0.0068992
novel_circ_0015165	15.8642	1.39532	3.23	0.00035653	0.0070865
novel_circ_0009726	0	11.8519	-5.2353	0.00037974	0.0074845
novel_circ_0028939	0	11.7519	-5.2316	0.00038232	0.0075143
novel_circ_0038524	9.59029	0	5.2523	0.00040113	0.0078188
novel_circ_0026393	12.252	0	5.3235	0.00040271	0.0078279
novel_circ_0016466	14.3648	0.743715	3.7047	0.00040387	0.0078288
novel_circ_0005339	2.27068	20.6182	-2.976	0.00040612	0.0078365
novel_circ_0007712	26.9575	5.61361	2.1836	0.00040649	0.0078365
novel_circ_0031745	10.0351	0	5.2631	0.00040864	0.0078565
novel_circ_0001094	41.8874	8.92846	2.1591	0.00042841	0.0081699
novel_circ_0009899	12.6627	0.569297	3.9072	0.00043778	0.0083038
novel_circ_0002986	10.0279	0	5.24	0.00044578	0.0084327
novel_circ_0038180	0	11.1273	-5.1785	0.00044784	0.0084491
novel_circ_0038837	6.97883	50.6435	-2.7008	0.00045139	0.0084934
novel_circ_0007982	9.09526	0	5.2043	0.00045874	0.0086087
novel_circ_0015755	9.09347	0	5.1978	0.00047198	0.008741
novel_circ_0030729	9.09347	0	5.1978	0.00047198	0.008741
novel_circ_0026269	9.41629	0	5.2108	0.00047149	0.008741
novel_circ_0018379	1.47433	17.1852	-3.232	0.00047552	0.0087635
novel_circ_0029307	9.47011	0	5.21	0.00047603	0.0087635
novel_circ_0027784	0	10.9107	-5.1545	0.00048187	0.0088314
novel_circ_0020131	14.7934	0.853946	3.6645	0.00048841	0.008928
novel_circ_0031114	9.04144	0	5.1849	0.00049607	0.0089521
novel_circ_0036304	9.10242	0	5.1876	0.00049414	0.0089521
novel_circ_0022788	9.74812	0	5.2111	0.00049232	0.0089521
novel_circ_0035879	9.32302	0	5.1927	0.00050052	0.0090094
novel_circ_0032714	0	10.8559	-5.1433	0.00050577	0.0090806
novel_circ_0018709	20.0486	2.95624	2.5943	0.0005149	0.0091977
novel_circ_0027780	0	10.7324	-5.1303	0.00052864	0.0093958
novel_circ_0026629	0	10.9852	-5.1338	0.00053577	0.0094691
novel_circ_0003562	0	10.6447	-5.1237	0.00053622	0.0094691
novel_circ_0011507	5.96366	26.6923	-2.0848	0.00054649	0.0096014
novel_circ_0033354	8.81725	0	5.1517	0.00055223	0.0096688
novel_circ_0034010	1.87787	17.8143	-3.0106	0.00055874	0.0097587
F45 vs B1
ID	F45_readcount	B1_readcount	log2FoldChange	pval	padj
novel_circ_0004430	16.8798	562.51	-5.0378	6.5715e-87	4.5849e-83
novel_circ_0005422	73.6279	646.564	-3.1315	4.2558e-66	9.8975e-63
novel_circ_0005428	80.4104	622.178	-2.9511	3.5153e-66	9.8975e-63
novel_circ_0026466	11.676	308.604	-4.7047	4.2114e-57	7.3457e-54
novel_circ_0037390	34.3936	484.531	-3.7813	8.7156e-52	1.0135e-48
novel_circ_0009734	81.502	706.49	-3.1094	2.9756e-48	2.9658e-45
novel_circ_0024647	704.988	131.113	2.4175	2.3341e-43	2.0357e-40
novel_circ_0034798	21.1604	236.16	-3.4509	1.8765e-41	1.4547e-38
novel_circ_0037053	125.649	513.533	-2.0275	1.0218e-34	7.1291e-32
novel_circ_0035876	22.806	213.497	-3.2001	2.0857e-34	1.3229e-31
novel_circ_0007487	28.9121	249.437	-3.0891	1.443e-32	8.39e-30
novel_circ_0013418	345.638	46.3368	2.8878	4.6754e-29	2.5093e-26
novel_circ_0002428	29.4995	195.867	-2.7142	3.2127e-27	1.6011e-24
novel_circ_0037954	12.2052	141.866	-3.5104	9.4227e-27	4.3828e-24
novel_circ_0035206	5.66243	127.462	-4.4367	2.0926e-26	9.1252e-24
novel_circ_0022539	11.1581	139.76	-3.6079	2.4807e-26	1.0181e-23
novel_circ_0019698	160.02	27.4647	2.5316	1.3574e-23	5.2615e-21
novel_circ_0000469	56.2438	260.954	-2.207	2.1845e-23	8.0218e-21
novel_circ_0002885	9.58046	110.791	-3.499	3.7341e-23	1.3026e-20
novel_circ_0030268	141.945	20.6915	2.7619	4.8983e-23	1.6274e-20
novel_circ_0030884	32.8731	213.004	-2.6865	5.3155e-23	1.6857e-20
novel_circ_0036743	6.13859	100.421	-3.9543	2.1102e-22	6.4012e-20
novel_circ_0021898	56.3093	243.673	-2.1075	1.8577e-20	5.4004e-18
novel_circ_0022920	23.9507	158.654	-2.7041	3.0207e-20	8.4301e-18
novel_circ_0002370	202.981	33.4705	2.59	7.7156e-20	2.0704e-17
novel_circ_0032651	6.54281	92.9156	-3.7612	3.9758e-19	9.9069e-17
novel_circ_0000078	7.51923	94.2476	-3.6325	3.9269e-19	9.9069e-17
novel_circ_0021227	176.246	1475.63	-3.0353	2.0819e-18	5.0089e-16
novel_circ_0018198	0.697265	140.13	-7.1701	3.1749e-18	7.3838e-16
novel_circ_0018914	15.4754	112.54	-2.8368	3.9598e-18	8.8848e-16
novel_circ_0002053	28.2411	144.109	-2.3286	1.0677e-17	2.2574e-15
novel_circ_0030712	116.355	17.1221	2.7271	1.419e-17	2.9118e-15
novel_circ_0037052	5.02075	79.2532	-3.9189	9.2864e-17	1.8512e-14
novel_circ_0009260	7.94105	77.9446	-3.2581	1.2483e-16	2.4192e-14
novel_circ_0007927	5.3138	71.1924	-3.6902	1.5167e-16	2.7847e-14
novel_circ_0001454	83.5021	10.1004	3.0224	2.9294e-16	5.2406e-14
novel_circ_0032086	10.9799	83.4702	-2.9045	6.2325e-16	1.0871e-13
novel_circ_0015579	11.0911	230.897	-4.2798	1.1209e-15	1.862e-13
novel_circ_0001460	86.3615	11.6323	2.8667	1.0952e-15	1.862e-13
novel_circ_0027787	15.9238	266.542	-3.9866	1.8044e-15	2.8612e-13
novel_circ_0009727	7.40806	74.3059	-3.3001	1.7999e-15	2.8612e-13
novel_circ_0026814	0	231.258	-9.2331	3.9586e-15	6.1377e-13
novel_circ_0024929	6.14353	70.6532	-3.4454	4.1721e-15	6.1933e-13
novel_circ_0030719	64.5048	4.7854	3.667	4.2784e-15	6.2188e-13
novel_circ_0002394	66.5262	6.78379	3.2487	9.8436e-15	1.4016e-12
novel_circ_0019972	164.897	38.8685	2.0666	7.194e-14	9.8417e-12
novel_circ_0013409	104.717	16.761	2.6039	9.7105e-14	1.3029e-11
novel_circ_0001878	10.9688	77.076	-2.7849	3.2586e-13	4.2102e-11
novel_circ_0033452	2.0955	52.3698	-4.5482	3.7033e-13	4.6139e-11
novel_circ_0038580	19.6914	92.6935	-2.2168	3.6846e-13	4.6139e-11
novel_circ_0007959	28.9473	125.452	-2.1151	4.231e-13	5.0896e-11
novel_circ_0033446	4.0292	54.3229	-3.6876	4.8853e-13	5.7771e-11
novel_circ_0015255	79.1736	14.8753	2.3932	5.0306e-13	5.8498e-11
novel_circ_0034044	49.6831	3.44612	3.7232	3.1048e-12	3.4939e-10
novel_circ_0034130	106.734	26.3044	2.0139	3.8555e-12	4.2698e-10
novel_circ_0011803	21.0504	92.582	-2.1078	5.1636e-12	5.6291e-10
novel_circ_0009259	13.366	72.7981	-2.4335	6.8652e-12	7.2573e-10
novel_circ_0022543	1.28831	47.6823	-4.9289	7.3049e-12	7.6069e-10
novel_circ_0006431	2.09674	47.2444	-4.3925	8.8809e-12	9.1121e-10
novel_circ_0002383	72.478	13.8445	2.3653	1.061e-11	1.0728e-09
novel_circ_0024312	43.8768	2.56274	3.9625	1.5902e-11	1.585e-09
novel_circ_0032768	7.83235	57.0363	-2.8129	2.4636e-11	2.4209e-09
novel_circ_0001075	20.443	85.097	-2.042	6.4376e-11	6.1528e-09
novel_circ_0035610	13.4985	69.2509	-2.3324	7.7441e-11	7.2041e-09
novel_circ_0008254	62.1499	9.80557	2.6096	9.8506e-11	8.9257e-09
novel_circ_0031772	9.8241	165.26	-3.9342	1.3229e-10	1.1684e-08
novel_circ_0011304	47.9304	5.76354	2.9883	1.3455e-10	1.1734e-08
novel_circ_0003055	5.73808	47.6055	-2.9646	1.8003e-10	1.5507e-08
novel_circ_0026021	0	80.9329	-7.8927	2.7258e-10	2.2913e-08
novel_circ_0008081	4.19101	46.5157	-3.4364	2.8165e-10	2.3394e-08
novel_circ_0011473	8.52961	53.7017	-2.6144	3.7931e-10	3.0773e-08
novel_circ_0016063	49.6846	6.0299	2.9723	3.7573e-10	3.0773e-08
novel_circ_0037368	70.8388	0	7.7739	5.7263e-10	4.5922e-08
novel_circ_0006630	7.65418	53.9408	-2.7765	7.4774e-10	5.9284e-08
novel_circ_0038013	35.844	1.99839	4.0332	9.9666e-10	7.7264e-08
novel_circ_0003041	37.1854	3.21132	3.4266	1.3042e-09	9.8908e-08
novel_circ_0026464	6.06788	51.3118	-3.0301	1.8738e-09	1.4058e-07
novel_circ_0022942	5.71678	42.9991	-2.8719	2.4092e-09	1.7694e-07
novel_circ_0025629	12.7268	60.1528	-2.2289	2.3934e-09	1.7694e-07
novel_circ_0030772	35.6655	0.61699	5.317	2.6595e-09	1.9329e-07
novel_circ_0010659	35.0767	1.02025	4.8352	2.8443e-09	2.0459e-07
novel_circ_0026035	0	58.3956	-7.4936	4.0099e-09	2.8548e-07
novel_circ_0033434	1.47142	34.2243	-4.1919	6.0943e-09	4.252e-07
novel_circ_0019370	5.42126	43.7076	-2.9655	6.161e-09	4.256e-07
novel_circ_0005477	16.6325	70.6006	-2.0693	6.5916e-09	4.465e-07
novel_circ_0039384	3.16518	35.591	-3.348	7.9613e-09	5.341e-07
novel_circ_0013319	42.0289	6.15628	2.7251	8.905e-09	5.9172e-07
novel_circ_0029405	51.0091	9.63396	2.3721	9.5853e-09	6.3091e-07
novel_circ_0037011	10.3145	57.6607	-2.474	1.066e-08	6.8863e-07
novel_circ_0008375	1.28583	30.5075	-4.2957	1.2268e-08	7.8527e-07
novel_circ_0006383	10.1452	53.2785	-2.3757	1.4961e-08	9.4891e-07
novel_circ_0036179	6.01353	40.3869	-2.7083	1.6928e-08	1.064e-06
novel_circ_0029351	36.2779	4.25262	3.0324	3.0124e-08	1.8276e-06
novel_circ_0029823	34.8577	2.95548	3.4542	3.0068e-08	1.8276e-06
novel_circ_0027226	1.63447	28.3586	-3.9166	3.4668e-08	2.0852e-06
novel_circ_0021239	0.699737	29.0282	-4.9895	3.6362e-08	2.1683e-06
novel_circ_0009955	54.3392	12.3967	2.1163	4.0851e-08	2.3951e-06
novel_circ_0026510	42.4887	8.03883	2.3639	4.2295e-08	2.4591e-06
novel_circ_0028880	0	40.37	-7.0438	6.0552e-08	3.4629e-06
novel_circ_0024917	48.9139	10.4194	2.2084	6.137e-08	3.4811e-06
novel_circ_0032634	1.04961	27.4363	-4.4649	7.0266e-08	3.9536e-06
novel_circ_0005639	31.4699	3.88095	2.9391	1.1115e-07	6.1548e-06
novel_circ_0025071	1.28583	25.6801	-4.0551	1.1396e-07	6.2608e-06
novel_circ_0007105	0	36.3691	-6.918	1.2572e-07	6.8528e-06
novel_circ_0035842	8.46261	46.1019	-2.4212	1.294e-07	6.9989e-06
novel_circ_0037374	36.0364	0	6.9141	1.3401e-07	7.1923e-06
novel_circ_0033796	34.5665	0	6.8877	1.4723e-07	7.7821e-06
novel_circ_0037795	48.9127	11.5481	2.0523	1.5547e-07	8.0949e-06
novel_circ_0034222	2.6322	31.4372	-3.4335	1.8722e-07	9.6046e-06
novel_circ_0027767	36.4372	5.86882	2.5938	1.996e-07	1.0046e-05
novel_circ_0027134	27.7612	2.8607	3.1585	2.0014e-07	1.0046e-05
novel_circ_0008276	32.2895	4.54008	2.7616	2.2448e-07	1.1187e-05
novel_circ_0003924	2.46544	28.4249	-3.3309	2.354e-07	1.1648e-05
novel_circ_0008378	1.0459	24.4987	-4.3061	2.4308e-07	1.1944e-05
novel_circ_0002395	23.8787	0.63806	4.7502	2.6956e-07	1.3152e-05
novel_circ_0021240	8.33908	48.6404	-2.4981	3.0981e-07	1.5011e-05
novel_circ_0001025	4.37412	30.8687	-2.7677	3.5836e-07	1.7243e-05
novel_circ_0017009	42.1024	8.1125	2.3358	3.7796e-07	1.8062e-05
novel_circ_0010181	0.699737	23.2015	-4.678	4.0296e-07	1.9125e-05
novel_circ_0026027	0	29.7221	-6.6742	4.7224e-07	2.2113e-05
novel_circ_0003681	3.80315	30.2517	-2.8703	4.8338e-07	2.2483e-05
novel_circ_0003734	28.2235	3.31662	3.0187	5.0725e-07	2.3283e-05
novel_circ_0010394	10.74	45.1796	-2.0579	5.4418e-07	2.4654e-05
novel_circ_0003955	24.1906	1.89311	3.4899	6.0233e-07	2.7113e-05
novel_circ_0012353	4.66841	32.9544	-2.7565	6.8589e-07	3.0288e-05
novel_circ_0037007	0	27.5732	-6.5834	7.5659e-07	3.32e-05
novel_circ_0021590	28.922	4.25264	2.7071	8.2498e-07	3.5974e-05
novel_circ_0012351	0.588568	21.6169	-4.599	8.5414e-07	3.7015e-05
novel_circ_0024099	1.47142	24.0502	-3.6949	1.0756e-06	4.5758e-05
novel_circ_0026194	26.2379	2.79753	3.0789	1.1016e-06	4.6024e-05
novel_circ_0003040	24.7542	2.20161	3.3179	1.0945e-06	4.6024e-05
novel_circ_0021417	0	26.276	-6.513	1.1257e-06	4.6749e-05
novel_circ_0008376	0	25.5748	-6.4874	1.2571e-06	5.1899e-05
novel_circ_0004982	7.35248	35.9699	-2.2585	1.2827e-06	5.2642e-05
novel_circ_0001264	27.4846	3.8599	2.7548	1.3262e-06	5.4111e-05
novel_circ_0027932	1.39947	21.9044	-3.7989	1.5662e-06	6.244e-05
novel_circ_0024934	24.1449	0	6.4408	1.6019e-06	6.3501e-05
novel_circ_0011673	28.1997	3.75462	2.7912	1.6197e-06	6.3847e-05
novel_circ_0038547	27.9966	3.60404	2.8714	1.6603e-06	6.5077e-05
novel_circ_0030503	20.2788	0.957091	4.0816	1.7448e-06	6.6887e-05
novel_circ_0009023	7.48495	35.195	-2.1824	1.9252e-06	7.3e-05
novel_circ_0001865	31.6793	5.68983	2.4067	2.0605e-06	7.7708e-05
novel_circ_0037371	24.1026	0	6.3999	2.1692e-06	8.1368e-05
novel_circ_0021052	22.0611	1.88258	3.3527	2.4321e-06	9.026e-05
novel_circ_0011278	39.2692	9.04859	2.0857	2.4772e-06	9.1448e-05
novel_circ_0032411	0	22.893	-6.3433	2.6197e-06	9.5696e-05
novel_circ_0025153	0	22.5319	-6.3313	2.7252e-06	9.9028e-05
novel_circ_0015594	2.44414	23.3311	-3.1767	3.4599e-06	0.00012508
novel_circ_0030870	0	21.4695	-6.2707	3.6807e-06	0.00013237
novel_circ_0028361	1.92875	20.9684	-3.2587	4.4281e-06	0.00015844
novel_circ_0004086	21.9487	2.28582	3.1349	4.5557e-06	0.00016135
novel_circ_0010586	20.0956	0	6.2116	4.9103e-06	0.0001696
novel_circ_0008588	13.5565	60.2875	-2.1116	4.9705e-06	0.00017014
novel_circ_0018468	20.8457	0	6.2288	4.9747e-06	0.00017014
novel_circ_0026024	0	21.1642	-6.2224	5.0457e-06	0.0001717
novel_circ_0008228	2.52103	23.531	-3.0504	5.0696e-06	0.0001717
novel_circ_0025118	0	20.4566	-6.2008	5.2199e-06	0.00017594
novel_circ_0032011	1.17714	19.5133	-3.6803	5.6793e-06	0.00018959
novel_circ_0034757	7.81228	34.4201	-2.125	5.9989e-06	0.00019931
novel_circ_0002320	0	19.8112	-6.1673	6.0917e-06	0.00020143
novel_circ_0033626	19.1192	0	6.1485	6.7074e-06	0.00022074
novel_circ_0035056	38.9138	8.61375	2.1316	7.2641e-06	0.00023683
novel_circ_0039324	0	19.5765	-6.135	7.3593e-06	0.00023882
novel_circ_0036182	4.9034	30.2201	-2.5432	8.7121e-06	0.00027883
novel_circ_0010913	3.16023	23.5311	-2.7583	8.9824e-06	0.00028617
novel_circ_0018177	0	19.4648	-6.0996	9.1129e-06	0.000289
novel_circ_0017180	0	18.4372	-6.0774	9.177e-06	0.00028972
novel_circ_0012581	0	18.3424	-6.0736	9.3143e-06	0.00029273
novel_circ_0037510	17.4116	0.925486	3.8705	9.3996e-06	0.00029409
novel_circ_0023857	1.74934	74.5205	-4.7925	9.7685e-06	0.00030426
novel_circ_0037375	17.7614	0	6.0563	1.0176e-05	0.00031415
novel_circ_0010134	0.697265	17.2032	-4.2446	1.035e-05	0.00031811
novel_circ_0011305	24.0869	3.84936	2.5657	1.0519e-05	0.0003205
novel_circ_0015256	23.1484	3.14816	2.758	1.0695e-05	0.00032444
novel_circ_0006763	0.699737	18.3876	-4.3121	1.1425e-05	0.00034359
novel_circ_0027779	0	17.6096	-6.0195	1.2047e-05	0.00036033
novel_circ_0010619	27.9542	5.4761	2.2988	1.2085e-05	0.00036033
novel_circ_0035701	8.45767	34.9635	-2.0324	1.2274e-05	0.00036213
novel_circ_0005862	26.3494	3.30606	2.9004	1.2297e-05	0.00036213
novel_circ_0013389	17.2285	0	6.0144	1.2353e-05	0.00036213
novel_circ_0029363	0	17.4064	-6.0066	1.2666e-05	0.0003682
novel_circ_0034197	0.588568	16.6525	-4.2321	1.2658e-05	0.0003682
novel_circ_0027571	2.27738	20.2777	-3.0073	1.2887e-05	0.00037155
novel_circ_0018375	1.04961	17.1506	-3.7942	1.4214e-05	0.00040314
novel_circ_0002432	5.77236	30.3571	-2.3567	1.4986e-05	0.0004216
novel_circ_0011075	29.48	6.06149	2.2255	1.6433e-05	0.00045497
novel_circ_0002962	6.08671	31.4267	-2.2843	1.6825e-05	0.00046399
novel_circ_0011507	5.20386	26.3076	-2.272	1.705e-05	0.00046833
novel_circ_0009726	0	16.3861	-5.929	1.8016e-05	0.00049293
novel_circ_0019788	0	16.2356	-5.9115	1.9573e-05	0.00053344
novel_circ_0003306	6.59592	32.5059	-2.2472	1.9786e-05	0.00053715
novel_circ_0038846	0	16.0987	-5.9054	2.0029e-05	0.00054163
novel_circ_0038599	30.8965	6.87856	2.1333	2.093e-05	0.00055942
novel_circ_0007925	0.882852	16.6421	-3.7889	2.1725e-05	0.00057633
novel_circ_0038235	3.80686	24.2566	-2.5563	2.2851e-05	0.00060163
novel_circ_0001891	2.97836	20.5335	-2.6917	2.3181e-05	0.00060574
novel_circ_0025347	25.5888	5.16761	2.2536	2.3348e-05	0.00060783
novel_circ_0035577	0.699737	15.9587	-4.1302	2.3771e-05	0.00061426
novel_circ_0009464	15.9402	0.925486	3.7401	2.5333e-05	0.0006498
novel_circ_0033003	0	15.5343	-5.8476	2.6339e-05	0.00067069
novel_circ_0033397	4.55847	24.4566	-2.3478	2.7838e-05	0.00070371
novel_circ_0034211	0	15.5797	-5.8373	2.8562e-05	0.00071942
novel_circ_0026080	17.0123	1.27612	3.4816	2.8914e-05	0.00072567
novel_circ_0034484	25.3588	4.81701	2.3273	2.9423e-05	0.00073579
novel_circ_0035744	0.588568	15.0048	-4.0872	3.1953e-05	0.00078824
novel_circ_0009114	1.58012	17.5223	-3.2327	3.1972e-05	0.00078824
novel_circ_0037484	30.6046	7.45341	2.0012	3.3773e-05	0.00082104
novel_circ_0008144	0	14.749	-5.7853	3.4357e-05	0.00082452
novel_circ_0008233	0	14.9595	-5.7878	3.4721e-05	0.00082679
novel_circ_0008285	21.2703	3.54087	2.5036	3.5158e-05	0.00083435
novel_circ_0026329	22.2998	3.82833	2.4497	3.5777e-05	0.00084309
novel_circ_0023851	14.2714	0	5.7747	3.5889e-05	0.00084309
novel_circ_0005262	7.00508	28.7197	-2.0048	3.6491e-05	0.00085151
novel_circ_0012635	14.2983	0	5.7705	3.6487e-05	0.00085151
novel_circ_0000318	5.95424	66.1392	-3.2752	3.8125e-05	0.00088372
novel_circ_0033542	1.0459	15.6639	-3.6652	3.8331e-05	0.00088556
novel_circ_0031943	17.6466	1.94573	3.0312	3.8811e-05	0.00089367
novel_circ_0008374	0	14.3456	-5.7523	3.9448e-05	0.00090238
novel_circ_0028110	0	14.174	-5.7472	3.9326e-05	0.00090238
novel_circ_0034763	1.9831	18.234	-3.0398	4.1667e-05	0.00095004
novel_circ_0026465	0	14.1424	-5.7337	4.2496e-05	0.00096259
novel_circ_0020183	3.2714	20.7999	-2.5717	4.2632e-05	0.00096259
novel_circ_0026171	15.3479	1.02025	3.6578	4.3377e-05	0.00097313
novel_circ_0017133	26.2305	5.84777	2.1225	4.3725e-05	0.00097778
novel_circ_0033892	0	14.8152	-5.7465	4.4131e-05	0.00098059
novel_circ_0010308	0	13.7708	-5.7099	4.6179e-05	0.0010217
novel_circ_0009131	24.3141	4.86963	2.2639	4.6276e-05	0.0010217
novel_circ_0002387	13.6967	0	5.717	4.657e-05	0.0010218
novel_circ_0010806	13.496	0	5.7074	4.6905e-05	0.0010259
novel_circ_0006642	4.08231	22.5425	-2.4178	4.7057e-05	0.001026
novel_circ_0015390	4.66964	23.2858	-2.2654	4.8457e-05	0.0010532
novel_circ_0028470	0	14.1603	-5.7064	4.9567e-05	0.0010597
novel_circ_0031454	1.39453	16.3546	-3.3776	4.9182e-05	0.0010597
novel_circ_0015841	4.56095	23.4048	-2.2866	4.9364e-05	0.0010597
novel_circ_0023261	30.1674	6.92064	2.0961	4.9851e-05	0.0010597
novel_circ_0015739	18.0959	1.88258	3.0764	4.9674e-05	0.0010597
novel_circ_0021625	19.0701	1.97732	3.1048	4.9971e-05	0.0010597
novel_circ_0010118	13.7616	0	5.7046	4.9409e-05	0.0010597
novel_circ_0014913	0	13.5254	-5.6864	5.0802e-05	0.0010741
novel_circ_0002626	17.2816	1.91415	3.0011	5.1527e-05	0.0010861
novel_circ_0005840	13.8734	0	5.6953	5.4042e-05	0.0011357
novel_circ_0021027	0	13.5675	-5.6726	5.5411e-05	0.001156
novel_circ_0023933	13.0881	0	5.668	5.5402e-05	0.001156
novel_circ_0039059	19.9252	2.90281	2.6724	5.6688e-05	0.0011758
novel_circ_0007712	23.5289	4.86963	2.2159	5.7428e-05	0.0011854
novel_circ_0022199	14.9007	0.63806	4.0585	5.825e-05	0.0011989
novel_circ_0033104	13.0149	0	5.6537	5.8903e-05	0.0012087
novel_circ_0028219	21.6958	3.58297	2.5214	6.0169e-05	0.0012311
novel_circ_0025064	0	13.3644	-5.6504	6.0728e-05	0.0012389
novel_circ_0015085	0	13.8265	-5.6646	6.1175e-05	0.0012444
novel_circ_0027780	0	13.038	-5.6321	6.4734e-05	0.0013046
novel_circ_0014507	3.21829	20.6914	-2.5647	6.4437e-05	0.0013046
novel_circ_0004986	5.82795	27.3488	-2.2029	6.4885e-05	0.0013046
novel_circ_0015257	12.8126	0	5.6332	6.5394e-05	0.0013111
novel_circ_0016376	4.02549	21.459	-2.3593	6.5964e-05	0.0013167
novel_circ_0020131	12.8988	0	5.6311	6.6124e-05	0.0013167
novel_circ_0020720	13.0044	0	5.6371	6.6241e-05	0.0013167
novel_circ_0027786	0	12.8769	-5.6193	6.7423e-05	0.0013364
novel_circ_0038809	24.4167	5.20969	2.1781	6.878e-05	0.0013574
novel_circ_0026020	0	13.3012	-5.626	6.9357e-05	0.0013631
novel_circ_0027784	0	12.7716	-5.6096	7.0301e-05	0.0013778
novel_circ_0016466	12.5196	0	5.608	7.1832e-05	0.001396
novel_circ_0028939	0	13.3328	-5.6196	7.2202e-05	0.0013993
novel_circ_0033157	13.278	0	5.6152	7.62e-05	0.0014686
novel_circ_0030976	12.2102	0	5.5774	7.9956e-05	0.0015319
novel_circ_0022708	13.0158	0	5.6048	8.0142e-05	0.0015319
novel_circ_0034809	12.3226	0	5.5788	8.0515e-05	0.0015349
novel_circ_0024315	13.6121	0.61699	3.9517	8.0856e-05	0.0015371
novel_circ_0010114	13.1437	0.61699	3.9171	8.1791e-05	0.0015465
novel_circ_0004421	0	12.5999	-5.5756	8.2383e-05	0.00155
novel_circ_0023730	19.2116	2.95548	2.6086	8.488e-05	0.0015877
novel_circ_0004727	0	12.2073	-5.5546	8.7016e-05	0.0016175
novel_circ_0004824	11.9866	0	5.5568	8.7172e-05	0.0016175
novel_circ_0007400	0	12.4494	-5.557	8.8626e-05	0.0016402
novel_circ_0009042	5.12821	26.2519	-2.3105	9.118e-05	0.001683
novel_circ_0033948	17.0262	2.2753	2.7862	9.1479e-05	0.001684
novel_circ_0010877	1.58012	15.8955	-3.094	9.2498e-05	0.0016939
novel_circ_0028553	16.2496	1.54248	3.1521	9.2323e-05	0.0016939
novel_circ_0030582	3.38505	21.3115	-2.5782	9.3251e-05	0.0016999
novel_circ_0036250	11.8554	0	5.5391	9.3313e-05	0.0016999
novel_circ_0037501	12.0067	0	5.544	9.4912e-05	0.00172
novel_circ_0031415	0	11.9408	-5.5278	9.6306e-05	0.0017362
novel_circ_0020026	1.28831	14.7068	-3.2602	9.9121e-05	0.0017824
novel_circ_0000034	14.4839	1.29716	3.2564	0.00010002	0.0017939
novel_circ_0004496	0	12.0251	-5.5202	0.00010154	0.0018166
novel_circ_0032428	0	11.8355	-5.514	0.00010252	0.0018294
novel_circ_0015262	11.7871	0	5.5163	0.00010356	0.0018432
novel_circ_0002273	11.6355	0	5.5142	0.00010399	0.0018462
novel_circ_0022077	11.5836	0	5.5116	0.00010477	0.0018553
novel_circ_0030197	18.0014	2.89229	2.5358	0.00010772	0.0018979
novel_circ_0021955	0	12.0177	-5.5086	0.00010937	0.0019125
novel_circ_0018470	11.528	0	5.5028	0.00010909	0.0019125
novel_circ_0014259	12.8457	0.61699	3.877	0.00011503	0.0020014
novel_circ_0015746	13.7841	0.957091	3.5232	0.00011749	0.002029
novel_circ_0000315	3.16271	19.4395	-2.4901	0.00011882	0.0020419
novel_circ_0033909	2.97465	19.1626	-2.5844	0.00012579	0.0021479
novel_circ_0030033	22.9252	4.56112	2.2595	0.00012591	0.0021479
novel_circ_0036325	0	11.3133	-5.4574	0.00012697	0.0021554
novel_circ_0037013	0	11.3239	-5.4559	0.0001282	0.0021654
novel_circ_0024678	11.1075	0	5.4575	0.00012844	0.0021654
novel_circ_0002017	5.0751	23.4121	-2.163	0.00013644	0.0022828
novel_circ_0018709	17.4848	2.52064	2.6549	0.00014613	0.0024274
novel_circ_0023525	0	11.068	-5.4179	0.00014981	0.0024709
novel_circ_0036064	10.7576	0	5.4175	0.00014969	0.0024709
novel_circ_0026029	0	10.9627	-5.414	0.00015085	0.0024822
novel_circ_0031706	18.3688	2.82913	2.571	0.00015274	0.0025074
novel_circ_0035882	0	11.089	-5.4105	0.00015625	0.0025532
novel_circ_0010636	1.04961	14.8995	-3.5558	0.0001563	0.0025532
novel_circ_0025911	19.3428	3.25346	2.4818	0.00015663	0.0025532
novel_circ_0019194	3.45452	20.0534	-2.4039	0.00015857	0.0025789
novel_circ_0039172	0	10.8153	-5.3933	0.00016491	0.0026696
novel_circ_0028538	11.7226	0	5.4247	0.00016595	0.0026802
novel_circ_0024375	0	10.8227	-5.3763	0.00017814	0.0028637
novel_circ_0036554	16.6411	2.3174	2.7278	0.00018305	0.0029293
novel_circ_0005641	11.8591	0.61699	3.7712	0.00018586	0.0029452
novel_circ_0036708	10.3333	0	5.3589	0.00018686	0.0029452
novel_circ_0002624	10.3877	0	5.3618	0.00018547	0.0029452
novel_circ_0015744	10.3484	0	5.3624	0.00018639	0.0029452
novel_circ_0006372	0	10.5174	-5.358	0.00018809	0.0029556
novel_circ_0032327	10.3558	0	5.3568	0.00019198	0.0030032
novel_circ_0031449	0	10.5805	-5.3521	0.00019545	0.0030459
novel_circ_0037373	10.1678	0	5.3456	0.00019565	0.0030459
novel_circ_0012974	10.337	0	5.3497	0.00019602	0.0030459
novel_circ_0020522	0	10.2825	-5.3358	0.00020159	0.0031184
novel_circ_0021481	4.53717	24.0111	-2.3615	0.00020265	0.0031212
novel_circ_0007378	0	10.2615	-5.3326	0.00020436	0.0031406
novel_circ_0003245	15.0749	1.70041	3.0071	0.00020683	0.0031645
novel_circ_0018998	12.9843	1.02025	3.422	0.00020969	0.0032014
novel_circ_0039036	2.44537	37.7936	-3.6135	0.0002113	0.0032189
novel_circ_0003210	0.699737	12.1336	-3.7473	0.00021495	0.003265
novel_circ_0014749	0	10.1983	-5.3194	0.00021678	0.0032809
novel_circ_0026028	0	10.5037	-5.3266	0.0002176	0.003283
novel_circ_0001787	10.0341	0	5.3129	0.00022397	0.0033606
novel_circ_0026629	0	10.1667	-5.3097	0.00022673	0.0033802
novel_circ_0004694	5.25697	22.2761	-2.0261	0.00022645	0.0033802
novel_circ_0023510	0.588568	12.0914	-3.776	0.0002282	0.0033948
novel_circ_0027357	3.49251	19.1068	-2.4066	0.00023251	0.0034238
novel_circ_0034051	9.81668	0	5.2995	0.0002326	0.0034238
novel_circ_0020058	0	10.132	-5.3003	0.00023361	0.0034313
novel_circ_0036323	0	10.1215	-5.2983	0.00023558	0.0034464
novel_circ_0029350	11.508	0.61699	3.7289	0.00023562	0.0034464
novel_circ_0022903	0	10.1351	-5.2959	0.00024178	0.0035217
novel_circ_0007255	9.94174	0	5.2867	0.00025519	0.0036862
novel_circ_0001220	0.699737	11.685	-3.6957	0.00025794	0.0037106
novel_circ_0024671	16.8014	2.20161	2.7668	0.00025741	0.0037106
novel_circ_0011826	17.0012	2.6575	2.5851	0.00025897	0.0037178
novel_circ_0024069	18.3324	3.53035	2.2852	0.00025998	0.0037247
novel_circ_0007646	9.74721	0	5.2706	0.00026264	0.0037473
novel_circ_0022195	16.986	2.89231	2.4439	0.00026767	0.0038036
novel_circ_0013401	0	9.71819	-5.2582	0.00026903	0.0038151
novel_circ_0021229	3.029	18.5035	-2.5198	0.00027409	0.003879
novel_circ_0021608	9.72682	0	5.2654	0.00027531	0.0038804
novel_circ_0016935	0	9.61291	-5.2492	0.00027742	0.0039023
novel_circ_0016239	4.77834	24.7692	-2.3081	0.00027874	0.0039052
novel_circ_0014707	0	9.64448	-5.2482	0.00027997	0.0039146
novel_circ_0007572	0	9.60237	-5.2464	0.00028092	0.00392
novel_circ_0009675	0	9.69717	-5.2446	0.00028702	0.0039812
novel_circ_0001325	9.57304	0	5.2481	0.00028665	0.0039812
novel_circ_0027601	15.7153	2.18054	2.6776	0.0002923	0.0040464
novel_circ_0001324	9.46434	0	5.2404	0.00029323	0.0040513
novel_circ_0021060	22.7674	4.93279	2.1526	0.00029583	0.0040711
novel_circ_0026424	48.4312	3.72301	3.3823	0.0003006	0.0041204
novel_circ_0023305	0	9.57077	-5.2293	0.00030399	0.0041587
novel_circ_0013411	11.2338	0.61699	3.6954	0.00031159	0.004246
novel_circ_0019958	0	9.79502	-5.2283	0.00031805	0.0043173
novel_circ_0010182	0	9.36757	-5.2098	0.00032115	0.0043508
novel_circ_0028330	0	9.47288	-5.2083	0.00032808	0.0044361
novel_circ_0004777	11.1025	0.680166	3.6572	0.00032961	0.0044482
novel_circ_0012888	19.7421	3.78622	2.2791	0.0003322	0.0044703
novel_circ_0011682	9.37819	0	5.2133	0.00033409	0.0044826
novel_circ_0017512	18.4942	3.50928	2.2942	0.00033921	0.0045425
novel_circ_0016561	0	9.55709	-5.2027	0.00034083	0.0045555
novel_circ_0001165	11.0469	0.63806	3.6623	0.00035079	0.0046796
novel_circ_0032965	0.699737	11.366	-3.6496	0.00035387	0.0047117
novel_circ_0034598	0	9.53606	-5.1926	0.00035677	0.0047323
novel_circ_0001034	1.39947	13.6834	-3.1056	0.00036388	0.0048159
novel_circ_0020719	9.15123	0	5.1762	0.00037319	0.0049221
novel_circ_0006747	0	9.10121	-5.1657	0.00037785	0.0049573
novel_circ_0017474	0	8.99592	-5.1622	0.00037871	0.0049573
novel_circ_0038640	0.697265	11.4397	-3.6512	0.00037777	0.0049573
novel_circ_0007780	20.1145	4.49798	2.0968	0.00037949	0.0049583
novel_circ_0018382	3.84114	19.3627	-2.2941	0.00038361	0.0050027
novel_circ_0038180	0	8.9854	-5.1572	0.00038735	0.0050326
novel_circ_0010869	0.699737	10.9943	-3.6125	0.00038677	0.0050326
novel_circ_0012388	1.58259	14.749	-2.9747	0.00038859	0.0050394
novel_circ_0026883	10.8132	0.61699	3.6396	0.0003901	0.0050496
novel_circ_0025757	1.04961	12.3968	-3.3129	0.00039462	0.0050892
novel_circ_0018474	15.1268	2.20161	2.6194	0.00039681	0.005108
novel_circ_0002734	4.26666	20.025	-2.1598	0.00040216	0.0051642
novel_circ_0013161	4.08107	19.1174	-2.1784	0.00041196	0.0052641
novel_circ_0025436	8.7152	0	5.1417	0.00041376	0.0052775
novel_circ_0036130	11.7467	0.925486	3.3094	0.00041553	0.0052904
novel_circ_0005779	1.47142	31.4478	-3.8357	0.00042227	0.0053559
novel_circ_0020837	8.66209	0	5.1274	0.00043884	0.0055167
novel_circ_0019292	16.8749	3.27449	2.2882	0.00044259	0.0055538
novel_circ_0024496	0	8.84534	-5.1169	0.00045311	0.0056554
novel_circ_0014093	0	8.86958	-5.1162	0.00046159	0.0057416
novel_circ_0028354	0	8.65582	-5.1074	0.00046166	0.0057416
novel_circ_0031745	8.7328	0	5.11	0.0004849	0.0059773
novel_circ_0021963	0.697265	10.8996	-3.59	0.00050588	0.0062139
novel_circ_0012384	11.508	1.02025	3.25	0.00051368	0.0062876
novel_circ_0018871	1.0459	12.0251	-3.2698	0.00051648	0.0062997
novel_circ_0027777	0	8.41051	-5.0683	0.00052733	0.0063764
novel_circ_0001495	11.5611	1.02025	3.2525	0.00052715	0.0063764
novel_circ_0000676	8.29215	0	5.0719	0.00052461	0.0063764
novel_circ_0038524	8.36904	0	5.0762	0.00052675	0.0063764
novel_circ_0023768	0	8.35786	-5.0639	0.00053424	0.0064155
novel_circ_0003402	0.588568	10.6648	-3.5993	0.00053407	0.0064155
novel_circ_0033148	20.2537	4.84856	2.0013	0.00053303	0.0064155
novel_circ_0034649	13.5516	1.54248	2.8893	0.00053263	0.0064155
novel_circ_0008673	8.67721	0	5.0843	0.00053994	0.0064728
novel_circ_0010803	8.54598	0	5.0766	0.00054405	0.0064886
novel_circ_0033239	0	8.43158	-5.0603	0.00054839	0.0065293
novel_circ_0009119	1.0459	11.685	-3.2362	0.00055556	0.0066034
novel_circ_0008235	0	8.77479	-5.0713	0.00055829	0.0066044
novel_circ_0031288	8.2554	0	5.0598	0.00055849	0.0066044
novel_circ_0033757	8.57778	0	5.0679	0.00056204	0.0066239
novel_circ_0022788	8.49904	0	5.0671	0.00056401	0.006636
novel_circ_0010583	8.2971	0	5.051	0.0005769	0.0067648
novel_circ_0003073	0	8.27363	-5.0435	0.00057922	0.0067692
novel_circ_0015344	2.44537	15.2785	-2.5589	0.00057868	0.0067692
novel_circ_0026692	8.24151	0	5.0477	0.00058122	0.006777
novel_circ_0006697	0	9.02431	-5.0659	0.00058484	0.0068007
novel_circ_0001055	3.62127	17.259	-2.176	0.00059054	0.0068442
novel_circ_0029307	8.25911	0	5.0473	0.00059038	0.0068442
novel_circ_0026017	0	8.36843	-5.0405	0.0005944	0.0068548
novel_circ_0015542	1.0459	11.7376	-3.2366	0.0005944	0.0068548
novel_circ_0002961	0	8.64213	-5.0384	0.00062198	0.0071023
novel_circ_0022344	8.18716	0	5.0311	0.00062106	0.0071023
novel_circ_0017902	0	8.12305	-5.0157	0.00063436	0.0072202
novel_circ_0034007	0	8.22097	-5.0204	0.00063732	0.0072419
novel_circ_0003007	0	8.30518	-5.0211	0.00064233	0.0072804
novel_circ_0026674	0	8.18623	-5.0141	0.00064418	0.0072843
novel_circ_0027667	0	8.14411	-5.0116	0.00064778	0.0072943
novel_circ_0015755	7.94475	0	5.0112	0.00064819	0.0072943
novel_circ_0030729	7.94475	0	5.0112	0.00064819	0.0072943
novel_circ_0023648	7.94599	0	5.0055	0.00066468	0.0074437
novel_circ_0036304	7.93857	0	5.0047	0.00066645	0.0074517
novel_circ_0031114	7.88423	0	5.0001	0.0006751	0.0075363
novel_circ_0025346	17.5759	3.88095	2.1052	0.00067649	0.0075397
novel_circ_0001527	8.09235	0	5.0077	0.00068676	0.0076298
novel_circ_0027676	0	7.9546	-4.9905	0.00069308	0.0076846
novel_circ_0039060	0	8.2178	-4.9937	0.00070764	0.0078244
novel_circ_0010487	0.697265	10.2931	-3.511	0.00071499	0.0078932
novel_circ_0005973	7.70358	0	4.9657	0.00075499	0.0082823
novel_circ_0007235	7.70482	0	4.9639	0.0007611	0.0083362
novel_circ_0033228	1.47142	13.3644	-2.863	0.00076404	0.0083554
novel_circ_0015578	0	7.71981	-4.9567	0.00076787	0.0083841
novel_circ_0035514	1.58012	12.6737	-2.7722	0.00078223	0.0085142
novel_circ_0039021	0	7.69876	-4.951	0.00078491	0.0085301
novel_circ_0006367	1.04961	11.6639	-3.2161	0.00078686	0.008538
novel_circ_0011652	7.83853	0	4.9585	0.00080273	0.0086832
novel_circ_0017507	7.53683	0	4.9456	0.00080499	0.0086942
novel_circ_0027335	1.58259	13.0453	-2.8047	0.00080712	0.0087037
novel_circ_0023118	0	7.6461	-4.9389	0.0008211	0.0088407
novel_circ_0036094	14.3989	2.29637	2.5331	0.00084585	0.0090653
novel_circ_0038010	7.48619	0	4.9276	0.00086313	0.0092221
novel_circ_0010165	3.96991	17.557	-2.0786	0.00088023	0.009376
novel_circ_0016389	4.43342	19.3869	-2.086	0.00088516	0.0094
novel_circ_0026079	14.8918	2.89229	2.2611	0.00090411	0.009572
novel_circ_0034041	11.9946	0.925486	3.2881	0.00091069	0.0096126
novel_circ_0009517	7.46241	0	4.9065	0.00092888	0.0097897
novel_circ_0037364	7.29937	0	4.8987	0.00093856	0.0098648
novel_circ_0031344	7.46118	0	4.9037	0.00093983	0.0098648
novel_circ_0000875	7.41177	0	4.9014	0.00094233	0.0098718
novel_circ_0011468	0	7.39027	-4.8941	0.00094698	0.0099056
novel_circ_0011681	7.29689	0	4.896	0.00094889	0.0099108
F45 vs B90
ID	F45_readcount	B90_readcount	log2FoldChange	pval	padj
novel_circ_0027787	13.0294	329.653	-4.668	3.315e-46	1.6651e-42
novel_circ_0036135	21.4936	302.28	-3.7989	2.1553e-38	5.4131e-35
novel_circ_0037954	9.96303	218.354	-4.4332	1.1572e-35	1.9376e-32
novel_circ_0039280	21.5059	309.44	-3.8333	1.987e-33	2.4951e-30
novel_circ_0032113	12.3827	231.243	-4.1996	4.2604e-31	4.28e-28
novel_circ_0032086	8.99492	267.56	-4.8679	9.514e-31	7.9648e-28
novel_circ_0013418	282.879	11.3609	4.6103	2.4263e-30	1.7411e-27
novel_circ_0002837	1.44436	254.787	-7.4249	2.4959e-29	1.5671e-26
novel_circ_0030919	629.091	3469.35	-2.4584	2.9395e-29	1.6406e-26
novel_circ_0013608	64.0122	360.642	-2.487	3.5136e-29	1.7649e-26
novel_circ_0037390	28.0785	287.828	-3.3337	4.2671e-29	1.9485e-26
novel_circ_0035842	6.94565	197.065	-4.8227	1.085e-28	4.5417e-26
novel_circ_0024647	576.654	70.738	2.9998	2.3083e-26	8.9191e-24
novel_circ_0000318	4.85386	247.568	-5.6094	5.0379e-26	1.8075e-23
novel_circ_0000078	6.14616	153.026	-4.6385	7.4874e-26	2.5073e-23
novel_circ_0032651	5.33559	161.557	-4.8683	2.5144e-25	7.8938e-23
novel_circ_0018943	119.08	606.078	-2.3423	5.0367e-25	1.4882e-22
novel_circ_0030343	4.92436	183.718	-5.1345	6.7943e-24	1.896e-21
novel_circ_0031908	183.476	7.61941	4.441	1.5486e-22	4.0939e-20
novel_circ_0035610	11.0514	167.242	-3.894	1.8209e-22	4.5731e-20
novel_circ_0018198	0.563297	291.894	-8.7499	1.2571e-21	3.0069e-19
novel_circ_0006171	27.8768	200.792	-2.8339	1.8131e-21	4.1397e-19
novel_circ_0032768	6.40228	112.3	-4.0964	3.7512e-21	8.1922e-19
novel_circ_0031505	37.4766	397.263	-3.384	1.4823e-19	3.1024e-17
novel_circ_0004430	13.808	176.36	-3.6599	9.4172e-19	1.8921e-16
novel_circ_0027575	72.5745	413.691	-2.5076	1.123e-17	2.1696e-15
novel_circ_0002053	23.0862	174.442	-2.8941	2.011e-17	3.7412e-15
novel_circ_0003011	6.50297	109.202	-4.0353	3.6415e-17	6.5326e-15
novel_circ_0030268	116.075	8.90657	3.6283	1.339e-16	2.3192e-14
novel_circ_0025760	3.72004	168.149	-5.3915	5.3087e-16	8.8885e-14
novel_circ_0004985	6.60155	129.176	-4.2543	5.6756e-16	9.1963e-14
novel_circ_0034798	17.288	142.705	-3.0263	1.5647e-15	2.456e-13
novel_circ_0030884	26.8717	199.111	-2.8731	7.6003e-15	1.1569e-12
novel_circ_0039036	2.00044	73.1901	-5.1705	8.9313e-15	1.3195e-12
novel_circ_0019260	182.013	35.8279	2.3162	3.562e-14	5.112e-12
novel_circ_0009590	12.0004	98.4786	-3.0087	5.031e-14	7.0197e-12
novel_circ_0015594	1.99321	85.3631	-5.3563	1.2177e-13	1.6096e-11
novel_circ_0019972	134.58	20.8991	2.6786	1.8684e-13	2.4064e-11
novel_circ_0036891	5.14996	78.5602	-3.8886	2.9107e-13	3.6551e-11
novel_circ_0020548	10.8033	100.358	-3.1885	5.0306e-13	6.1631e-11
novel_circ_0013409	85.4641	1.59236	5.3774	5.7853e-13	6.919e-11
novel_circ_0015579	9.09094	114.49	-3.6275	8.637e-13	1.0089e-10
novel_circ_0026814	0	500.251	-11.503	1.1794e-12	1.3464e-10
novel_circ_0001794	31.5506	181.73	-2.5103	1.339e-12	1.4946e-10
novel_circ_0034130	87.2675	9.23832	3.2354	1.973e-12	2.1544e-10
novel_circ_0002370	165.824	31.0747	2.3899	3.4333e-12	3.6692e-10
novel_circ_0019698	130.761	22.01	2.5912	3.9752e-12	4.1598e-10
novel_circ_0022035	5.76464	75.3644	-3.6482	5.77e-12	5.9148e-10
novel_circ_0006174	9.50298	78.3826	-3.0234	9.0145e-12	9.0559e-10
novel_circ_0037011	8.43547	108.662	-3.6648	1.0105e-11	9.9524e-10
novel_circ_0007927	4.3458	89.8549	-4.3018	1.1178e-11	1.0798e-09
novel_circ_0009153	49.6141	233.985	-2.2195	2.8267e-11	2.6293e-09
novel_circ_0038644	16.9358	104.503	-2.6169	4.1632e-11	3.7342e-09
novel_circ_0023869	149.854	36.8337	2.0055	7.099e-11	6.2558e-09
novel_circ_0014159	120.483	24.8443	2.2601	8.6817e-11	7.5187e-09
novel_circ_0008081	3.42313	58.8198	-4.0835	1.1493e-10	9.7846e-09
novel_circ_0028361	1.56754	47.0497	-4.7739	1.1839e-10	9.9109e-09
novel_circ_0001025	3.56797	52.0358	-3.8251	1.6019e-10	1.3191e-08
novel_circ_0031909	63.025	2.26118	4.8435	1.8837e-10	1.5261e-08
novel_circ_0008375	1.04502	46.0836	-5.2745	2.18e-10	1.7381e-08
novel_circ_0037052	4.11216	55.596	-3.7185	2.8308e-10	2.2218e-08
novel_circ_0020169	2.00848	50.047	-4.4765	4.4679e-10	3.4526e-08
novel_circ_0019194	2.81264	50.5152	-4.0558	4.7958e-10	3.6499e-08
novel_circ_0001075	16.7022	101.871	-2.5858	6.026e-10	4.5177e-08
novel_circ_0007958	1.12659	51.0312	-5.3658	1.4536e-09	1.0431e-07
novel_circ_0031036	3.72727	48.98	-3.6485	1.6217e-09	1.1473e-07
novel_circ_0002885	7.83942	65.9536	-3.0385	2.308e-09	1.6102e-07
novel_circ_0011557	7.74003	77.6444	-3.2976	2.5166e-09	1.7317e-07
novel_circ_0033600	1.84918	45.0143	-4.481	2.5873e-09	1.7562e-07
novel_circ_0030712	95.0777	17.6789	2.4138	2.9464e-09	1.9733e-07
novel_circ_0036419	77.0636	7.72441	3.2348	5.7034e-09	3.7695e-07
novel_circ_0021631	1.05947	40.4764	-5.071	6.1694e-09	4.0245e-07
novel_circ_0027569	1.71157	39.6318	-4.4786	7.5078e-09	4.8348e-07
novel_circ_0035876	18.6797	86.6322	-2.1984	1.1431e-08	7.1773e-07
novel_circ_0027392	0.844946	199.514	-7.334	1.5041e-08	9.2919e-07
novel_circ_0018914	12.6236	68.4657	-2.4255	1.5169e-08	9.2919e-07
novel_circ_0013116	3.96091	55.204	-3.7148	2.2041e-08	1.3025e-06
novel_circ_0016268	3.24554	39.7842	-3.5589	2.3077e-08	1.3479e-06
novel_circ_0030467	11.9261	73.7139	-2.5978	2.5893e-08	1.495e-06
novel_circ_0029363	0	117.625	-9.6493	2.6427e-08	1.4978e-06
novel_circ_0009132	11.997	71.0126	-2.5473	2.6837e-08	1.4978e-06
novel_circ_0007533	74.172	12.4549	2.5698	3.3522e-08	1.8303e-06
novel_circ_0001454	68.3216	8.22401	2.9575	3.4365e-08	1.8561e-06
novel_circ_0018236	105.21	23.8686	2.1432	3.6166e-08	1.9326e-06
novel_circ_0033542	0.844946	37.0361	-5.2853	5.0649e-08	2.678e-06
novel_circ_0000315	2.58622	39.5255	-3.8268	5.2575e-08	2.7509e-06
novel_circ_0028790	75.8908	16.2562	2.2161	5.439e-08	2.8165e-06
novel_circ_0015371	10.0807	57.6292	-2.4998	6.1453e-08	3.1179e-06
novel_circ_0034044	40.6359	1.82269	4.2897	6.3076e-08	3.1683e-06
novel_circ_0009045	0	103.449	-9.4591	6.8393e-08	3.4014e-06
novel_circ_0022607	66.4061	10.941	2.5532	8.8695e-08	4.3678e-06
novel_circ_0013915	86.8703	19.2886	2.1382	1.1022e-07	5.3234e-06
novel_circ_0002394	54.4111	8.20008	2.7015	1.3208e-07	6.3185e-06
novel_circ_0038544	45.9139	0.636945	5.6276	1.3786e-07	6.5329e-06
novel_circ_0002383	59.2506	9.92621	2.5371	1.5855e-07	7.3742e-06
novel_circ_0011304	39.1793	0.955417	4.925	1.5764e-07	7.3742e-06
novel_circ_0008516	2.76381	34.5252	-3.6016	2.0993e-07	9.6743e-06
novel_circ_0022613	54.5883	7.56314	2.8325	2.1304e-07	9.728e-06
novel_circ_0020530	1.8084	43.5756	-4.4158	3.2101e-07	1.4269e-05
novel_circ_0009381	10.9546	58.3919	-2.4067	3.2016e-07	1.4269e-05
novel_circ_0027583	11.1066	57.4126	-2.3544	3.3311e-07	1.4677e-05
novel_circ_0003924	2.02293	36.4045	-4.0155	3.372e-07	1.4728e-05
novel_circ_0008620	5.30925	41.0257	-2.8989	3.798e-07	1.6305e-05
novel_circ_0028110	0	74.0988	-9.0047	5.1884e-07	2.2086e-05
novel_circ_0000534	51.3573	7.94098	2.6709	5.827e-07	2.4596e-05
novel_circ_0014303	6.84626	349.146	-5.4106	6.4909e-07	2.6945e-05
novel_circ_0000512	6.49108	44.6614	-2.7539	6.6101e-07	2.7178e-05
novel_circ_0035206	4.62745	37.4127	-2.9768	6.9296e-07	2.7846e-05
novel_circ_0027571	1.84918	32.547	-4.0237	7.5827e-07	3.0228e-05
novel_circ_0036502	20.5913	109.577	-2.3945	9.0091e-07	3.5632e-05
novel_circ_0034891	19.6622	82.8265	-2.0488	1.0122e-06	3.972e-05
novel_circ_0003402	0.481726	26.9177	-5.3858	1.116e-06	4.2473e-05
novel_circ_0023954	3.43839	32.597	-3.1783	1.1162e-06	4.2473e-05
novel_circ_0022918	70.4622	15.2689	2.1724	1.1139e-06	4.2473e-05
novel_circ_0021453	1.15549	28.6319	-4.5349	1.1925e-06	4.5038e-05
novel_circ_0035577	0.577746	34.1987	-5.6121	1.21e-06	4.5356e-05
novel_circ_0007105	0	59.0297	-8.7566	1.2235e-06	4.5524e-05
novel_circ_0004929	0	63.0714	-8.7766	1.3717e-06	5.0661e-05
novel_circ_0023805	6.34239	54.9442	-3.0635	1.5603e-06	5.6794e-05
novel_circ_0035234	1.84918	30.0355	-3.896	1.6366e-06	5.872e-05
novel_circ_0007571	0.866619	26.5687	-4.8039	1.6828e-06	5.9949e-05
novel_circ_0013319	34.3496	1.59236	4.0959	1.7263e-06	6.1064e-05
novel_circ_0015255	64.7438	15.9564	2.018	1.7431e-06	6.1227e-05
novel_circ_0036338	8.63333	58.2683	-2.6971	1.814e-06	6.3277e-05
novel_circ_0026464	4.96433	37.2753	-2.88	1.8599e-06	6.443e-05
novel_circ_0011278	32.0858	1.99365	3.9197	1.8928e-06	6.512e-05
novel_circ_0020058	0	53.8975	-8.6302	2.0339e-06	6.8566e-05
novel_circ_0010638	0	52.9132	-8.6217	2.0142e-06	6.8566e-05
novel_circ_0027872	3.24554	30.5068	-3.1814	2.0319e-06	6.8566e-05
novel_circ_0008374	0	53.6661	-8.614	2.2282e-06	7.4614e-05
novel_circ_0034712	2.91588	36.8369	-3.5612	2.4342e-06	8.0441e-05
novel_circ_0014619	55.7489	12.5466	2.1355	2.5984e-06	8.5307e-05
novel_circ_0001460	70.6069	16.3869	2.0647	2.971e-06	9.628e-05
novel_circ_0037795	40.0165	2.54778	3.7009	3.0394e-06	9.7864e-05
novel_circ_0025715	0	55.8518	-8.5874	3.1149e-06	9.9657e-05
novel_circ_0013651	0.72259	24.7903	-4.7753	3.2912e-06	0.00010463
novel_circ_0009955	44.3725	7.26326	2.6023	3.395e-06	0.00010725
novel_circ_0026402	32.1775	0.636945	5.1349	3.4364e-06	0.00010788
novel_circ_0003005	5.13551	43.3529	-3.0213	3.6052e-06	0.00011248
novel_circ_0035071	49.1666	9.38583	2.362	3.9327e-06	0.00012194
novel_circ_0030709	37.0798	4.95114	2.9026	4.3817e-06	0.0001342
novel_circ_0029351	29.663	0.636945	5.0262	4.4112e-06	0.00013429
novel_circ_0023857	1.44436	27.6782	-4.1791	5.1135e-06	0.00015473
novel_circ_0036255	4.24255	32.2498	-2.8683	5.2552e-06	0.00015806
novel_circ_0036029	11.7306	50.6897	-2.0911	5.4887e-06	0.00016411
novel_circ_0001076	4.53143	45.8205	-3.2575	5.5278e-06	0.0001643
novel_circ_0037970	1.68604	30.1596	-3.949	5.9437e-06	0.00017465
novel_circ_0027767	29.7637	1.35671	4.428	5.9457e-06	0.00017465
novel_circ_0037368	57.8019	0	8.2723	6.9161e-06	0.00020197
novel_circ_0033452	1.71157	25.9982	-3.8648	6.9886e-06	0.00020291
novel_circ_0007391	0	41.0828	-8.2821	7.3152e-06	0.00021117
novel_circ_0003765	35.5658	2.22931	3.7109	7.3823e-06	0.00021189
novel_circ_0004343	8.14997	45.5246	-2.4538	7.7572e-06	0.00022139
novel_circ_0005477	13.5646	57.5237	-2.066	8.8086e-06	0.00024857
novel_circ_0017009	34.415	4.56845	2.8417	9.5883e-06	0.00026757
novel_circ_0034197	0.481726	21.2025	-5.0403	1.0015e-05	0.00027794
novel_circ_0030719	52.6814	0	8.1589	1.0095e-05	0.00027862
novel_circ_0038135	0	38.1607	-8.1792	1.0662e-05	0.00029105
novel_circ_0008935	4.78418	43.0175	-3.1003	1.0638e-05	0.00029105
novel_circ_0008254	50.8382	0	8.1155	1.169e-05	0.00031739
novel_circ_0005308	1.40824	31.7846	-4.3407	1.3233e-05	0.00035612
novel_circ_0016024	3.19753	27.1883	-3.0191	1.3258e-05	0.00035612
novel_circ_0033228	1.20432	25.2545	-4.1415	1.4474e-05	0.00038671
novel_circ_0021841	0.844946	22.0003	-4.5294	1.566e-05	0.00041358
novel_circ_0029823	28.3942	1.35671	4.3437	1.5726e-05	0.00041358
novel_circ_0025381	0.866619	21.3225	-4.4792	1.6511e-05	0.00042451
novel_circ_0035436	41.2061	6.39957	2.6579	1.7281e-05	0.00044062
novel_circ_0010165	3.23832	26.6569	-2.9859	2.0731e-05	0.00052591
novel_circ_0023352	35.4019	5.02069	2.7591	2.1618e-05	0.00054567
novel_circ_0015434	1.87808	23.718	-3.5573	2.2554e-05	0.00056645
novel_circ_0021590	23.6487	0.636945	4.7086	2.2926e-05	0.00057292
novel_circ_0025629	10.4248	47.1228	-2.1688	2.6072e-05	0.00064831
novel_circ_0008276	26.4189	1.99365	3.6325	2.6442e-05	0.00065428
novel_circ_0011075	24.1338	0.867275	4.6566	2.6664e-05	0.00065653
novel_circ_0003734	23.0781	0.636945	4.6744	2.8156e-05	0.00068989
novel_circ_0001878	8.9299	45.9339	-2.3456	2.8884e-05	0.00070223
novel_circ_0003042	23.2893	0.90447	4.6002	2.9079e-05	0.00070223
novel_circ_0025006	26.5085	2.14116	3.4447	3.1153e-05	0.00074516
novel_circ_0005106	28.8619	1.91083	3.6171	3.3409e-05	0.00078786
novel_circ_0026424	39.5997	0	7.7967	3.4103e-05	0.00080048
novel_circ_0015677	0	29.7087	-7.8229	3.7839e-05	0.00088402
novel_circ_0008672	28.6329	2.80513	3.2846	3.8993e-05	0.00090677
novel_circ_0016376	3.28633	26.4234	-2.9693	4.0073e-05	0.00092758
novel_circ_0001815	4.11216	34.0529	-2.9861	4.0839e-05	0.00094097
novel_circ_0031162	41.6809	9.10455	2.1789	4.5233e-05	0.0010328
novel_circ_0038547	22.8667	0.636945	4.6529	4.5235e-05	0.0010328
novel_circ_0017180	0	26.6436	-7.7353	4.5906e-05	0.0010434
novel_circ_0032411	0	28.2936	-7.7642	4.6167e-05	0.0010446
novel_circ_0011184	44.4537	8.87422	2.2872	4.6441e-05	0.0010461
novel_circ_0017328	29.2765	3.1236	3.149	4.9191e-05	0.0011031
novel_circ_0037007	0	26.8915	-7.7198	4.9578e-05	0.0011068
novel_circ_0024312	35.9108	0	7.673	5.0151e-05	0.0011146
novel_circ_0027779	0	25.5641	-7.6914	5.1085e-05	0.001126
novel_circ_0001865	25.898	1.59236	3.7001	5.1112e-05	0.001126
novel_circ_0018858	38.5879	8.11194	2.2463	5.1436e-05	0.0011282
novel_circ_0023481	21.7234	0.636945	4.5893	5.1781e-05	0.0011308
novel_circ_0024589	9.27016	40.0619	-2.077	5.5768e-05	0.0012127
novel_circ_0027080	1.62277	20.123	-3.5178	5.6152e-05	0.0012157
novel_circ_0002042	0	25.9835	-7.6733	5.7658e-05	0.0012375
novel_circ_0032355	4.93543	32.4328	-2.6747	5.8145e-05	0.0012375
novel_circ_0010800	6.89846	35.434	-2.3175	5.8529e-05	0.0012405
novel_circ_0007674	31.9902	4.93254	2.6841	5.9471e-05	0.0012551
novel_circ_0037745	0	25.4011	-7.6543	5.9933e-05	0.0012596
novel_circ_0008727	30.4015	4.5175	2.735	6.2692e-05	0.0013121
novel_circ_0007387	0	24.2632	-7.6231	6.346e-05	0.0013227
novel_circ_0028330	0	24.4767	-7.6222	6.5728e-05	0.0013597
novel_circ_0010529	14.0106	58.5913	-2.04	6.5781e-05	0.0013597
novel_circ_0017334	0	26.8738	-7.6631	6.8484e-05	0.0014098
novel_circ_0026466	9.55099	40.7191	-2.0777	7.1347e-05	0.0014568
novel_circ_0033624	32.7128	0	7.5519	7.3304e-05	0.0014847
novel_circ_0034461	46.0845	10.4108	2.092	7.7201e-05	0.0015573
novel_circ_0020510	4.58585	38.9314	-3.0371	8.1676e-05	0.001641
novel_circ_0009154	8.19157	39.2264	-2.2152	8.4683e-05	0.0016879
novel_circ_0029863	9.89976	44.2928	-2.1388	8.6125e-05	0.0017099
novel_circ_0025712	7.55055	34.1845	-2.1602	8.7457e-05	0.0017295
novel_circ_0034078	6.30626	34.6208	-2.3992	8.8844e-05	0.0017501
novel_circ_0038809	19.9622	0.636945	4.4696	8.9838e-05	0.0017627
novel_circ_0015088	0	25.5086	-7.5645	9.4621e-05	0.0018422
novel_circ_0003041	30.3556	0	7.4594	9.6333e-05	0.0018683
novel_circ_0031011	0.481726	15.8142	-4.6255	0.0001014	0.001959
novel_circ_0036743	5.00593	32.6148	-2.652	0.00010209	0.0019648
novel_circ_0015085	0	23.9623	-7.5126	0.00010447	0.0020029
novel_circ_0038013	29.2625	0	7.4131	0.00011046	0.0021097
novel_circ_0030772	29.1371	0	7.409	0.00011211	0.0021331
novel_circ_0032714	0	21.6924	-7.4533	0.00011316	0.0021368
novel_circ_0010619	22.8887	1.85989	3.461	0.00011307	0.0021368
novel_circ_0032649	4.99789	33.757	-2.7183	0.000114	0.0021446
novel_circ_0036327	8.64696	44.8823	-2.3248	0.00011864	0.0022072
novel_circ_0037374	29.3743	0	7.4004	0.00011841	0.0022072
novel_circ_0031173	0.481726	16.4122	-4.6603	0.00012306	0.0022726
novel_circ_0010659	28.7485	0	7.3799	0.00012457	0.0022921
novel_circ_0033796	28.2586	0	7.3689	0.00012654	0.0023197
novel_circ_0010411	0.481726	15.5095	-4.5981	0.00013029	0.0023746
novel_circ_0027335	1.30034	17.7976	-3.611	0.00013048	0.0023746
novel_circ_0027778	0	20.7498	-7.394	0.00013132	0.0023814
novel_circ_0004159	0.577746	16.5951	-4.6153	0.00013713	0.0024777
novel_circ_0028880	0	20.9009	-7.3858	0.00013966	0.0024847
novel_circ_0024782	0	19.9065	-7.3636	0.00013907	0.0024847
novel_circ_0009726	0	19.8693	-7.3607	0.00014048	0.0024847
novel_circ_0003927	1.88997	21.8948	-3.4155	0.00013933	0.0024847
novel_circ_0009771	30.7655	5.41713	2.4549	0.00013849	0.0024847
novel_circ_0001648	39.0289	6.65382	2.4741	0.00014512	0.0025576
novel_circ_0006372	0	19.6522	-7.3339	0.000154	0.0026952
novel_circ_0028526	11.2863	48.1628	-2.0833	0.00016134	0.0028042
novel_circ_0017245	5.12829	30.2472	-2.5102	0.00016301	0.0028235
novel_circ_0014166	25.8938	0	7.2555	0.00017509	0.0030223
novel_circ_0035590	25.4932	0	7.2387	0.0001833	0.0031531
novel_circ_0030938	0	17.8942	-7.2229	0.00020968	0.0035824
novel_circ_0025132	34.6678	5.35243	2.7132	0.00022942	0.0038932
novel_circ_0025673	0	19.5995	-7.2364	0.00023685	0.003979
novel_circ_0034179	23.7086	0	7.1482	0.00023544	0.003979
novel_circ_0004184	9.62278	42.6637	-2.1255	0.00023776	0.003981
novel_circ_0007378	0	18.2557	-7.2034	0.00024478	0.0040579
novel_circ_0001494	31.4226	6.3216	2.287	0.00024466	0.0040579
novel_circ_0021103	3.53441	23.3246	-2.6645	0.00024625	0.0040688
novel_circ_0022971	0	17.0726	-7.1529	0.00025757	0.0042006
novel_circ_0026767	2.61256	24.013	-3.0968	0.00025851	0.0042022
novel_circ_0027627	19.6354	0.867275	4.3276	0.0002623	0.0042439
novel_circ_0021417	0	17.0677	-7.1491	0.00026366	0.0042448
novel_circ_0038099	0.72259	15.2468	-4.0769	0.0002854	0.0045558
novel_circ_0006351	0.866619	15.6565	-4.0213	0.0002857	0.0045558
novel_circ_0030271	26.082	3.09658	2.8978	0.00028683	0.0045593
novel_circ_0026629	0	16.8135	-7.1179	0.00029045	0.0046023
novel_circ_0001366	41.1872	7.12108	2.4665	0.00030162	0.0047642
novel_circ_0028127	20.4176	1.99365	3.2631	0.00031097	0.004866
novel_circ_0002320	0	16.3413	-7.0936	0.00031373	0.004894
novel_circ_0036204	28.8564	5.32056	2.3757	0.00032071	0.0049719
novel_circ_0027526	0.963453	18.1378	-3.9327	0.00032874	0.0050652
novel_circ_0026194	21.4554	0	7.0213	0.00033374	0.0051265
novel_circ_0003955	19.7485	1.27389	3.6044	0.00034232	0.0052423
novel_circ_0031186	0.844946	15.2282	-4.0003	0.00034594	0.0052816
novel_circ_0017133	21.412	1.59236	3.4337	0.00035127	0.0053468
novel_circ_0032916	3.50085	23.306	-2.6685	0.00035554	0.0053955
novel_circ_0025052	19.6669	1.27389	3.5991	0.00035681	0.0053984
novel_circ_0001895	0	15.8359	-7.0392	0.00035867	0.0054101
novel_circ_0005862	21.4583	1.27389	3.7174	0.00036669	0.0054982
novel_circ_0001891	2.43415	18.4988	-2.8505	0.00038065	0.0056736
novel_circ_0033446	3.308	22.2749	-2.712	0.00039082	0.005808
novel_circ_0032428	0	15.0993	-6.9968	0.00039738	0.0058881
novel_circ_0034281	20.4039	0	6.9555	0.00040046	0.0059162
novel_circ_0036936	0.844946	14.8911	-3.9671	0.00041072	0.0060501
novel_circ_0037484	24.98	4.13481	2.5128	0.00042159	0.0061919
novel_circ_0036807	0.563297	13.5153	-4.3251	0.00043084	0.0063093
novel_circ_0013490	24.4781	1.35671	4.0542	0.00044141	0.0064454
novel_circ_0002395	19.4996	1.93786	3.208	0.00044693	0.0065007
novel_circ_0024934	19.7583	0	6.9133	0.00044779	0.0065007
novel_circ_0011305	19.6958	0	6.9112	0.00044931	0.006504
novel_circ_0005339	1.63722	17.3046	-3.2926	0.00045916	0.0066085
novel_circ_0008155	18.4724	1.35671	3.7205	0.0004585	0.0066085
novel_circ_0011673	23.034	3.00844	2.8274	0.00046896	0.0067111
novel_circ_0001601	1.58921	17.0726	-3.2873	0.00047236	0.0067406
novel_circ_0035555	25.2162	4.81738	2.3636	0.00049121	0.0069679
novel_circ_0022209	8.80206	35.5958	-2.0057	0.00050393	0.0071102
novel_circ_0010487	0.563297	12.9532	-4.2798	0.00050633	0.007124
novel_circ_0024874	32.2964	7.37843	2.1299	0.0005214	0.0072953
novel_circ_0027770	29.6389	6.64007	2.124	0.00052612	0.0073211
novel_circ_0034462	33.5765	5.90171	2.4224	0.00052762	0.0073211
novel_circ_0037371	19.6057	0	6.8702	0.00052657	0.0073211
novel_circ_0000533	26.4868	4.17201	2.5863	0.00054841	0.0075512
novel_circ_0020065	15.85	0.90447	4.0345	0.00055021	0.0075512
novel_circ_0006104	18.5739	0	6.835	0.0005497	0.0075512
novel_circ_0001301	21.8491	2.49683	2.9682	0.00056738	0.0077445
novel_circ_0001264	22.4532	3.49787	2.6187	0.00057221	0.0077892
novel_circ_0018177	0	13.8493	-6.8677	0.00057623	0.0078228
novel_circ_0027578	2.14528	17.0323	-2.911	0.00058793	0.00796
novel_circ_0025228	0	13.4595	-6.8383	0.00060285	0.0081183
novel_circ_0006697	0	13.3599	-6.8365	0.00061283	0.0082306
novel_circ_0021052	18.0281	0	6.7917	0.00061586	0.0082493
novel_circ_0001790	32.6524	7.94098	2.0218	0.00065163	0.0087051
novel_circ_0021239	0.577746	12.9076	-4.2582	0.00066044	0.0087994
novel_circ_0013092	2.67502	19.5544	-2.788	0.00066841	0.0088821
novel_circ_0022852	22.517	3.49787	2.6187	0.0006782	0.0089884
novel_circ_0031324	1.28589	15.2636	-3.3878	0.00068813	0.0090959
novel_circ_0028854	9.77355	42.2866	-2.0666	0.00069304	0.0091129
novel_circ_0022158	0	15.1574	-6.8564	0.00069992	0.0091794
novel_circ_0033397	3.72004	20.8991	-2.4312	0.00070439	0.0092139
novel_circ_0022903	0	15.0129	-6.8442	0.00072145	0.0094126
novel_circ_0038599	25.2064	3.41505	2.7152	0.00077171	0.0099648
F65 vs F90
ID	F65_readcount	F90_readcount	log2FoldChange	pval	padj
novel_circ_0026466	58.3796	291.56	-2.1177	1.3142e-10	3.8682e-08
novel_circ_0013490	14.9313	83.0337	-2.0086	3.2212e-05	0.0028443
novel_circ_0028526	44.4978	7.46485	2.1525	2.2248e-06	0.00028064
F65 vs F120
ID	F65_readcount	F120_readcount	log2FoldChange	pval	padj
novel_circ_0026814	0	323.704	-7.608	3.2296e-32	1.2284e-28
novel_circ_0029064	0	59.9023	-4.9814	1.2209e-10	7.1444e-08
novel_circ_0007105	0	24.6256	-4.2304	8.4875e-08	1.6141e-05
novel_circ_0026035	0	22.5699	-4.0184	5.862e-07	8.2578e-05
novel_circ_0034598	0	16.8046	-3.8597	1.5344e-06	0.00019453
novel_circ_0038845	1.11377	37.7836	-3.8365	1.6956e-08	4.4477e-06
novel_circ_0018198	2.18554	50.7069	-3.788	1.7978e-09	6.2163e-07
novel_circ_0003681	1.39806	39.8087	-3.7847	2.5782e-09	8.1717e-07
novel_circ_0037768	0	17.0723	-3.7275	4.8428e-06	0.00052248
novel_circ_0025118	0	15.8084	-3.6276	9.6936e-06	0.00091036
novel_circ_0026465	0.699032	26.2632	-3.5978	8.9896e-07	0.00012433
novel_circ_0026024	0	13.0118	-3.465	2.6449e-05	0.002012
novel_circ_0031011	0.742512	22.1763	-3.4397	2.2517e-06	0.0002808
novel_circ_0019788	0	13.0087	-3.4296	3.4207e-05	0.0024319
novel_circ_0023796	0	13.1651	-3.3969	4.3167e-05	0.0029319
novel_circ_0018376	0	11.5203	-3.3402	5.6456e-05	0.0035493
novel_circ_0031770	0	12.2449	-3.332	6.2787e-05	0.0038697
novel_circ_0016561	0.699032	19.7068	-3.3218	5.47e-06	0.0005548
novel_circ_0033542	0	14.776	-3.3204	7.6357e-05	0.0045027
novel_circ_0002956	0	16.0704	-3.2808	0.0001015	0.0055149
novel_circ_0012248	0	11.0425	-3.2801	8.1194e-05	0.0047511
novel_circ_0036323	0	10.3595	-3.199	0.00012964	0.0066631
novel_circ_0028330	0	11.7976	-3.1979	0.00014188	0.0071007
novel_circ_0037383	0	10.0933	-3.1324	0.00019184	0.009029
novel_circ_0004430	54.1609	495.077	-3.1046	1.294e-34	9.8437e-31
novel_circ_0026466	74.6846	714.106	-3.0844	3.5029e-17	8.8821e-14
novel_circ_0002320	0.699032	15.1258	-2.9512	9.8356e-05	0.0053827
novel_circ_0025715	0.699032	14.9278	-2.9302	0.00011313	0.0060179
novel_circ_0026468	1.39806	22.1591	-2.9281	3.3055e-05	0.0023948
novel_circ_0003055	5.08888	53.1322	-2.9169	4.0492e-08	9.3339e-06
novel_circ_0000704	1.70549	19.7891	-2.8897	5.3701e-05	0.0034221
novel_circ_0026021	4.71763	47.9612	-2.8884	2.6695e-08	6.7688e-06
novel_circ_0026027	1.85628	24.9521	-2.8163	6.2945e-05	0.0038697
novel_circ_0023857	18.8082	148.089	-2.7923	6.7915e-15	1.2916e-11
novel_circ_0018375	2.0971	25.1724	-2.739	5.3584e-05	0.0034221
novel_circ_0039384	2.75404	25.1653	-2.7365	1.5216e-05	0.0012582
novel_circ_0020522	2.27399	22.2251	-2.7199	0.00012647	0.0065895
novel_circ_0008081	8.30123	64.1651	-2.6746	6.8675e-10	2.7495e-07
novel_circ_0007927	15.7757	103.277	-2.5903	2.6234e-11	1.9956e-08
novel_circ_0032411	4.34786	30.9119	-2.411	3.8523e-05	0.0026885
novel_circ_0036182	3.99834	27.8065	-2.4055	3.2278e-05	0.002361
novel_circ_0007023	6.79298	46.9206	-2.3997	5.0776e-06	0.00052911
novel_circ_0012583	4.02157	27.1057	-2.3862	0.00010811	0.0057916
novel_circ_0032086	23.7013	136.3	-2.3687	1.2258e-11	1.1656e-08
novel_circ_0022539	18.0874	102.012	-2.3281	3.4048e-10	1.7267e-07
novel_circ_0022543	6.79586	38.978	-2.3108	3.3985e-06	0.00039773
novel_circ_0014729	5.85611	33.6281	-2.2791	1.013e-05	0.00093976
novel_circ_0035254	12.5664	63.5491	-2.2549	9.0498e-08	1.6391e-05
novel_circ_0037011	14.6839	78.87	-2.22	3.0496e-06	0.00036248
novel_circ_0014720	25.9305	130.159	-2.1637	1.052e-08	2.8582e-06
novel_circ_0036179	6.9264	36.0311	-2.1504	1.5091e-05	0.0012582
novel_circ_0032651	17.1984	86.1375	-2.1311	3.0912e-05	0.002283
novel_circ_0037390	69.9428	335.515	-2.1266	1.1551e-06	0.00015416
novel_circ_0037954	31.1152	142.84	-2.0855	3.6437e-08	8.6618e-06
novel_circ_0021224	13.2843	58.4608	-2.0054	3.4906e-07	5.5319e-05
novel_circ_0031820	49.0721	10.2488	2.0972	4.8766e-06	0.00052248
novel_circ_0030719	99.6928	21.9422	2.1126	1.6458e-11	1.3911e-08
novel_circ_0002335	21.6784	3.22107	2.3157	0.00013214	0.0067462
novel_circ_0007784	22.0046	3.31604	2.3616	4.6319e-05	0.0031182
novel_circ_0027266	37.5787	5.38035	2.3929	0.00011485	0.0060672
novel_circ_0003955	27.9289	3.85179	2.4814	1.4343e-05	0.001226
novel_circ_0033796	20.5167	2.60307	2.5292	4.7097e-05	0.0031427
novel_circ_0026080	29.0397	3.95031	2.5541	3.7031e-06	0.00042044
novel_circ_0038607	37.7602	4.80191	2.6834	7.2599e-08	1.447e-05
novel_circ_0000192	16.7185	1.22942	2.8092	0.00010423	0.0056231
novel_circ_0009516	22.7429	1.85658	2.8935	2.6246e-05	0.002012
novel_circ_0037368	25.8986	1.93883	2.9263	1.9536e-05	0.0015643
novel_circ_0003041	58.9728	6.6656	2.9425	4.289e-12	4.6609e-09
novel_circ_0030504	20.4327	1.15019	2.9473	9.2033e-05	0.0051504
novel_circ_0035189	13.5294	0.558602	2.9775	0.00019228	0.009029
novel_circ_0038013	50.6049	4.71405	2.9809	1.4125e-07	2.4289e-05
novel_circ_0003040	40.0775	3.85179	3.0147	8.5242e-09	2.494e-06
novel_circ_0015757	8.76382	0	3.1876	0.00017294	0.0084069
novel_circ_0015516	8.23592	0	3.2442	0.00012411	0.0065111
novel_circ_0003042	41.4509	3.28963	3.2544	5.5725e-10	2.6494e-07
novel_circ_0028428	8.93495	0	3.3631	6.308e-05	0.0038697
novel_circ_0031745	10.2503	0	3.396	5.3984e-05	0.0034221
novel_circ_0008242	9.17567	0	3.404	4.9236e-05	0.0032568
novel_circ_0034035	16.7997	0.460076	3.494	4.5775e-06	0.00050466
novel_circ_0013149	10.8813	0	3.6224	1.2535e-05	0.0011149
novel_circ_0039188	12.8667	0	3.6421	1.2605e-05	0.0011149
novel_circ_0010658	10.7927	0	3.6644	9.1686e-06	0.00087182
novel_circ_0019133	13.6134	0	3.7106	7.8601e-06	0.00075685
novel_circ_0016213	11.6237	0	3.7254	6.147e-06	0.00061527
novel_circ_0034031	26.3886	0	4.7916	6.1747e-10	2.696e-07
novel_circ_0035083	26.8965	0	4.7917	6.3793e-10	2.696e-07
novel_circ_0032137	30.6526	0	4.9898	6.8485e-11	4.3414e-08
F65 vs F135
ID	F65_readcount	F135_readcount	log2FoldChange	pval	padj
novel_circ_0026814	0	314.174	-8.6072	7.5695e-25	1.7922e-21
novel_circ_0018198	1.83956	243.169	-6.6353	1.1927e-31	4.2359e-28
novel_circ_0026035	0	44.6815	-6.1003	1.6917e-10	4.0053e-08
novel_circ_0007105	0	38.3741	-5.8943	1.14e-09	2.0243e-07
novel_circ_0033542	0	23.4176	-5.2791	1.4537e-07	1.4783e-05
novel_circ_0025118	0	21.0703	-5.0346	9.7443e-07	7.669e-05
novel_circ_0017180	0	19.5498	-5.0326	8.3243e-07	6.7191e-05
novel_circ_0032200	0	16.7695	-4.8347	2.9573e-06	0.00019917
novel_circ_0007572	0	16.7637	-4.8117	3.5365e-06	0.00022836
novel_circ_0028110	0	16.4564	-4.8049	3.5878e-06	0.00022959
novel_circ_0026029	0	16.1648	-4.7821	4.0898e-06	0.00025482
novel_circ_0033239	0	16.4885	-4.7736	4.5245e-06	0.00027946
novel_circ_0029363	0	15.5224	-4.7042	6.8587e-06	0.00039932
novel_circ_0014913	0	14.7642	-4.6073	1.2426e-05	0.00064897
novel_circ_0004421	0	13.9178	-4.5737	1.4131e-05	0.00071693
novel_circ_0026024	0	13.6755	-4.5288	1.8517e-05	0.00089473
novel_circ_0038845	0.933014	37.9783	-4.5222	2.5323e-09	4.1831e-07
novel_circ_0019788	0	13.0989	-4.4973	2.143e-05	0.0010087
novel_circ_0018376	0	13.3566	-4.4679	2.6712e-05	0.0011997
novel_circ_0028470	0	12.78	-4.4473	2.8678e-05	0.0012497
novel_circ_0031454	0	12.5823	-4.4382	2.9651e-05	0.0012842
novel_circ_0028939	0	12.5226	-4.3835	4.2204e-05	0.0017003
novel_circ_0032714	0	11.599	-4.3151	5.7582e-05	0.0022723
novel_circ_0004430	45.4797	932.204	-4.2914	7.3086e-71	5.1913e-67
novel_circ_0014093	0	10.7965	-4.2241	8.956e-05	0.0031967
novel_circ_0002320	0.585549	24.3179	-4.2141	1.0139e-06	7.8277e-05
novel_circ_0037013	0.622009	23.0772	-4.1699	9.5983e-07	7.6603e-05
novel_circ_0018321	0	11.6314	-4.1433	0.00015292	0.004906
novel_circ_0004159	0	10.2913	-4.1307	0.00014506	0.0047925
novel_circ_0032796	0	10.3292	-4.1263	0.00014765	0.0048291
novel_circ_0015085	0	9.53853	-4.0595	0.00019644	0.0058625
novel_circ_0039021	0	9.19783	-3.9822	0.00028419	0.0079183
novel_circ_0027786	0	9.19755	-3.9789	0.00028745	0.0079524
novel_circ_0026028	0	9.36866	-3.9752	0.00030021	0.0082016
novel_circ_0032743	0	8.84625	-3.9299	0.00035726	0.0092614
novel_circ_0005780	0	8.64824	-3.9208	0.00036405	0.0093658
novel_circ_0026471	0	8.56041	-3.9191	0.00036427	0.0093658
novel_circ_0003055	4.26291	86.3437	-3.9148	2.9994e-10	6.087e-08
novel_circ_0006467	0	8.39565	-3.8963	0.00040211	0.009856
novel_circ_0003186	0	8.44501	-3.8955	0.00040553	0.0098647
novel_circ_0026021	3.95191	74.7584	-3.8939	4.8514e-14	2.4614e-11
novel_circ_0021244	0.96124	20.8126	-3.8866	7.9075e-06	0.00044934
novel_circ_0010636	0.622009	18.3401	-3.7572	3.7549e-05	0.0015507
novel_circ_0021417	3.05536	51.5608	-3.6832	2.4363e-10	5.2439e-08
novel_circ_0003681	1.1711	25.4117	-3.6682	3.6682e-06	0.00023058
novel_circ_0031415	0.933014	21.4337	-3.6272	2.8655e-05	0.0012497
novel_circ_0021239	5.66008	76.9399	-3.6094	4.3519e-13	1.932e-10
novel_circ_0008374	2.10411	35.5283	-3.5846	4.8499e-08	5.9394e-06
novel_circ_0039384	2.32018	32.6536	-3.5481	2.0819e-07	2.0257e-05
novel_circ_0008376	0.878323	18.9405	-3.4756	8.7682e-05	0.0031614
novel_circ_0012581	2.68966	39.1374	-3.4287	3.6455e-08	4.8857e-06
novel_circ_0008378	0.878323	16.2035	-3.3225	0.00013205	0.0044403
novel_circ_0008375	3.58621	46.1108	-3.2892	1.0057e-07	1.0662e-05
novel_circ_0026027	1.55502	23.5054	-3.2864	3.562e-05	0.0014971
novel_circ_0036182	3.35813	38.5948	-3.251	6.4857e-08	7.3123e-06
novel_circ_0038303	0.878323	15.4014	-3.2408	0.00023737	0.0069384
novel_circ_0022543	5.71477	58.3072	-3.2309	3.2856e-11	9.3349e-09
novel_circ_0022539	15.1736	154.545	-3.2171	1.4829e-19	1.3166e-16
novel_circ_0037954	26.1481	241.547	-3.147	1.2867e-22	2.2848e-19
novel_circ_0018375	1.75665	23.7031	-3.1202	8.5792e-05	0.0031091
novel_circ_0036179	5.8197	56.1754	-3.1109	2.6409e-10	5.5172e-08
novel_circ_0000315	1.50033	19.2476	-3.0907	5.7171e-05	0.0022686
novel_circ_0033228	1.58325	17.3243	-3.0639	0.00014771	0.0048291
novel_circ_0021224	11.1588	99.2494	-3.0506	7.4222e-15	4.1123e-12
novel_circ_0010877	1.58325	16.9725	-3.0124	0.0002426	0.0070335
novel_circ_0001891	4.22645	41.9841	-2.9884	1.7401e-07	1.7408e-05
novel_circ_0037390	58.9327	551.973	-2.9829	2.6132e-06	0.00018198
novel_circ_0026466	62.6283	498.744	-2.8963	5.7734e-15	3.7281e-12
novel_circ_0032651	14.4773	113.398	-2.8574	4.1634e-08	5.3769e-06
novel_circ_0023564	2.43335	24.1153	-2.8454	8.8256e-05	0.0031661
novel_circ_0008081	6.96257	58.0913	-2.831	9.4814e-08	1.0204e-05
novel_circ_0020530	1.89425	17.2368	-2.8223	0.00038824	0.0096422
novel_circ_0027787	44.9006	331.854	-2.8138	9.0212e-22	1.2815e-18
novel_circ_0033397	3.64712	29.0166	-2.8046	5.4856e-05	0.002189
novel_circ_0025153	2.76258	24.8188	-2.7346	0.00016424	0.005162
novel_circ_0019982	3.66913	29.2873	-2.7173	3.721e-05	0.0015456
novel_circ_0007927	13.2636	86.9297	-2.645	7.809e-10	1.4597e-07
novel_circ_0024099	4.87669	34.8581	-2.6196	3.2907e-06	0.00021642
novel_circ_0012351	2.43335	19.8741	-2.6024	0.00034784	0.0091187
novel_circ_0037011	12.3399	79.9779	-2.5952	5.4903e-09	8.4778e-07
novel_circ_0034197	3.41282	24.4012	-2.5835	7.7459e-05	0.0028958
novel_circ_0035254	10.5794	64.4135	-2.5776	1.0481e-08	1.5193e-06
novel_circ_0007487	46.4107	328.615	-2.5537	0.0002702	0.0076692
novel_circ_0023857	15.7774	100.584	-2.5484	2.1895e-10	4.86e-08
novel_circ_0037007	6.30032	37.0053	-2.4327	2.9562e-06	0.00019917
novel_circ_0001025	6.08425	36.7579	-2.384	1.5351e-05	0.00076253
novel_circ_0004694	5.08277	29.9441	-2.3639	7.094e-05	0.0027237
novel_circ_0006431	11.2493	65.8345	-2.3638	6.3768e-06	0.00037433
novel_circ_0000469	50.0516	263.976	-2.3614	4.3637e-20	5.1659e-17
novel_circ_0003924	5.08655	32.1645	-2.3598	0.00016989	0.0053161
novel_circ_0032086	19.8807	108.269	-2.3324	4.7628e-09	7.5178e-07
novel_circ_0005422	151.761	780.29	-2.3187	2.8948e-18	2.2847e-15
novel_circ_0010529	25.7001	132.321	-2.311	1.3683e-09	2.3141e-07
novel_circ_0015594	6.16716	33.121	-2.2633	0.00010774	0.0037151
novel_circ_0005041	15.8274	77.8137	-2.2487	1.1977e-07	1.2511e-05
novel_circ_0009023	6.44171	32.4064	-2.1806	9.2665e-05	0.0032788
novel_circ_0037481	6.34056	32.7483	-2.1673	0.00015333	0.004906
novel_circ_0002885	22.2311	107.819	-2.1546	6.9392e-07	5.9384e-05
novel_circ_0000761	16.3603	78.2478	-2.1525	3.7222e-07	3.4336e-05
novel_circ_0024929	15.2583	70.1758	-2.1491	6.7101e-09	1.0141e-06
novel_circ_0029572	12.0863	58.2689	-2.1409	2.3387e-05	0.0010649
novel_circ_0000318	14.1174	66.7005	-2.1198	1.3999e-05	0.00071535
novel_circ_0017439	6.51463	30.9402	-2.1057	0.00019452	0.0058299
novel_circ_0018560	12.6089	57.2797	-2.1014	7.1495e-07	6.0456e-05
novel_circ_0010915	14.7777	65.1982	-2.076	1.4569e-07	1.4783e-05
novel_circ_0027380	17.5396	79.6716	-2.0717	4.603e-07	4.1917e-05
novel_circ_0005428	163.095	704.04	-2.068	3.2314e-13	1.5302e-10
novel_circ_0031772	69.0627	306.896	-2.0644	1.1053e-06	8.264e-05
novel_circ_0008187	8.25305	37.2033	-2.0415	2.8299e-05	0.0012488
novel_circ_0027655	64.9135	15.0988	2.058	6.2788e-07	5.506e-05
novel_circ_0023261	34.4847	7.60437	2.0738	3.2564e-05	0.0013934
novel_circ_0018861	48.3225	10.4943	2.1395	1.9195e-06	0.00013634
novel_circ_0038607	31.7541	6.51086	2.1628	7.2578e-05	0.0027596
novel_circ_0002394	52.1904	10.4346	2.2106	2.3635e-06	0.00016622
novel_circ_0034484	32.9035	6.1208	2.3146	1.0009e-05	0.00054687
novel_circ_0030712	192.774	36.775	2.3332	5.7327e-13	2.3953e-10
novel_circ_0035623	39.4966	7.04416	2.3545	1.6257e-05	0.00080189
novel_circ_0003955	23.5011	3.80777	2.3622	0.00036524	0.0093658
novel_circ_0001264	31.0739	5.3407	2.3854	1.346e-05	0.0006928
novel_circ_0035590	21.8658	3.30782	2.4687	0.00020847	0.0061956
novel_circ_0030268	141.502	24.2688	2.5123	7.5265e-15	4.1123e-12
novel_circ_0019830	23.0896	3.2415	2.5562	0.00037902	0.0095468
novel_circ_0038013	42.5317	5.89579	2.695	5.7316e-08	6.5664e-06
novel_circ_0016530	19.428	2.03866	2.7994	0.00032264	0.0086481
novel_circ_0037491	19.0933	1.96173	2.8231	0.00019384	0.0058299
novel_circ_0033796	17.2348	1.83515	2.8555	0.00015872	0.005033
novel_circ_0029351	62.2449	7.68158	2.8729	3.5721e-10	7.0479e-08
novel_circ_0026080	24.4141	2.75273	2.8865	8.2238e-06	0.0004636
novel_circ_0013319	51.2585	6.09323	2.8867	2.182e-07	2.0792e-05
novel_circ_0007515	20.9324	1.96173	2.8957	0.00039205	0.009703
novel_circ_0026424	51.822	5.95633	2.9152	4.2756e-08	5.4232e-06
novel_circ_0001865	68.8894	7.51654	3.0669	3.4553e-11	9.4397e-09
novel_circ_0010118	21.2187	1.58257	3.0709	0.00031557	0.0085228
novel_circ_0031820	41.2123	3.84652	3.0937	9.8252e-07	7.669e-05
novel_circ_0003041	49.5634	4.96704	3.1642	1.236e-09	2.1412e-07
novel_circ_0015165	20.3673	1.49446	3.211	6.557e-05	0.002545
novel_circ_0037368	21.8091	1.31881	3.2704	0.00014821	0.0048291
novel_circ_0003040	33.7175	2.41782	3.278	3.6267e-05	0.0015153
novel_circ_0036757	13.342	0.604454	3.4772	0.00018548	0.0056786
novel_circ_0009899	14.5169	0.604454	3.6205	7.6837e-05	0.0028877
novel_circ_0024312	35.5347	2.00019	3.7352	1.1535e-08	1.6386e-06
novel_circ_0032562	22.095	0.791285	3.8097	1.527e-05	0.00076253
novel_circ_0008341	17.1966	0.527523	3.8856	1.7681e-05	0.00086189
novel_circ_0024918	7.87357	0	3.9131	0.0004024	0.009856
novel_circ_0027040	8.2228	0	3.9142	0.0004084	0.0099006
novel_circ_0037375	8.41065	0	3.9204	0.00040224	0.009856
novel_circ_0002986	7.85534	0	3.9216	0.00038548	0.0096422
novel_circ_0026991	8.07142	0	3.9231	0.00038631	0.0096422
novel_circ_0035879	8.06142	0	3.9318	0.00037308	0.0094307
novel_circ_0012778	8.00673	0	3.9494	0.00034025	0.0090479
novel_circ_0034041	8.19457	0	3.9698	0.00031218	0.0084635
novel_circ_0010117	8.41267	0	3.9742	0.00031831	0.0085642
novel_circ_0030932	8.37242	0	3.9783	0.00030648	0.0083406
novel_circ_0008025	8.70166	0	3.9977	0.00028773	0.0079524
novel_circ_0000160	8.54204	0	4.0046	0.00027209	0.0076692
novel_circ_0031065	8.72543	0	4.0178	0.00026015	0.007451
novel_circ_0010105	8.8995	0	4.0204	0.00025876	0.0074412
novel_circ_0024571	8.99619	0	4.0259	0.00025342	0.0073173
novel_circ_0024606	8.69342	0	4.0342	0.00023671	0.0069384
novel_circ_0037513	8.61051	0	4.0535	0.00021433	0.0063433
novel_circ_0033494	9.17404	0	4.0955	0.00018035	0.0055456
novel_circ_0033306	9.51084	0	4.1095	0.00017862	0.0055162
novel_circ_0031086	9.12759	0	4.1202	0.00015861	0.005033
novel_circ_0004970	31.9487	1.13198	4.1271	9.2754e-08	1.0136e-05
novel_circ_0026395	15.154	0	4.1625	0.00019435	0.0058299
novel_circ_0034809	9.4706	0	4.1704	0.00012637	0.0042946
novel_circ_0039188	10.7869	0	4.1793	0.00013971	0.004659
novel_circ_0037374	11.1794	0	4.2075	0.00011942	0.0040979
novel_circ_0003042	34.8504	1.20891	4.2296	1.8867e-08	2.6277e-06
novel_circ_0019133	11.4522	0	4.2468	0.00010002	0.0034654
novel_circ_0000157	10.1108	0	4.2752	7.5041e-05	0.0028352
novel_circ_0010107	10.9351	0	4.2777	7.9919e-05	0.0029261
novel_circ_0012635	10.6362	0	4.2921	7.2651e-05	0.0027596
novel_circ_0023647	10.7831	0	4.33	5.926e-05	0.0023255
novel_circ_0031082	11.7852	0	4.4355	3.4466e-05	0.0014572
novel_circ_0038547	46.1299	1.60986	4.4503	2.304e-11	6.8189e-09
novel_circ_0000784	12.8576	0	4.4554	3.3668e-05	0.001432
novel_circ_0036090	12.088	0	4.4993	2.3542e-05	0.0010651
novel_circ_0027134	12.2212	0	4.5134	2.1727e-05	0.0010087
novel_circ_0033268	12.2212	0	4.5134	2.1727e-05	0.0010087
novel_circ_0009911	12.2332	0	4.5274	2.0393e-05	0.00097215
novel_circ_0021608	13.3985	0	4.5471	1.9784e-05	0.00094951
novel_circ_0032866	12.5906	0	4.5801	1.483e-05	0.00074706
novel_circ_0030772	13.4972	0	4.6588	9.6003e-06	0.00053274
novel_circ_0034035	14.0948	0	4.6711	9.7654e-06	0.0005377
novel_circ_0011076	13.7115	0	4.692	7.8249e-06	0.00044823
novel_circ_0033104	14.7292	0	4.7366	6.3075e-06	0.00037335
novel_circ_0026391	14.8179	0	4.7856	4.6302e-06	0.00028352
novel_circ_0010114	17.2055	0	4.8869	2.8773e-06	0.00019842
novel_circ_0002335	18.2387	0	5.0216	1.0791e-06	8.1544e-05
novel_circ_0009516	19.0864	0	5.0808	7.7128e-07	6.3841e-05
novel_circ_0034031	22.1362	0	5.2619	2.3205e-07	2.1688e-05
novel_circ_0035083	22.5876	0	5.2721	2.1954e-07	2.0792e-05
novel_circ_0032137	25.7297	0	5.4603	5.4362e-08	6.33e-06
novel_circ_0027266	31.5628	0	5.8075	2.6023e-09	4.201e-07
F65 vs B1
ID	F65_readcount	B1_readcount	log2FoldChange	pval	padj
novel_circ_0026814	0	248.652	-8.757	9.6541e-21	1.277e-17
novel_circ_0026035	0	62.8621	-6.9374	1.9331e-11	5.5588e-09
novel_circ_0007105	0	39.1146	-6.3695	2.0434e-09	4.3596e-07
novel_circ_0018198	1.62036	150.741	-6.2288	1.2526e-24	2.0712e-21
novel_circ_0025118	0	21.9769	-5.6254	4.1223e-07	4.2601e-05
novel_circ_0026024	0	22.8038	-5.5812	6.756e-07	6.2061e-05
novel_circ_0017180	0	19.8086	-5.509	8.2185e-07	7.4462e-05
novel_circ_0018177	0	20.8764	-5.4401	1.6412e-06	0.00013078
novel_circ_0029363	0	18.7023	-5.4352	1.2894e-06	0.00010934
novel_circ_0031454	0	17.5957	-5.3419	2.3111e-06	0.00017569
novel_circ_0019788	0	17.439	-5.3228	2.6091e-06	0.0001961
novel_circ_0033542	0	16.846	-5.2788	3.3718e-06	0.00024199
novel_circ_0023796	0	16.1166	-5.1911	5.775e-06	0.00037084
novel_circ_0028110	0	15.2337	-5.1608	6.3626e-06	0.00040463
novel_circ_0014913	0	14.5428	-5.0927	9.3315e-06	0.0005691
novel_circ_0028470	0	15.1877	-5.0428	1.418e-05	0.00079478
novel_circ_0033892	0	15.992	-5.0315	1.6869e-05	0.00089258
novel_circ_0038845	0.808866	44.2221	-5.0181	1.6416e-10	4.524e-08
novel_circ_0027786	0	13.8301	-5.0088	1.4954e-05	0.00082769
novel_circ_0015085	0	14.9227	-4.9528	2.4623e-05	0.0011453
novel_circ_0004727	0	13.1171	-4.9457	2.05e-05	0.0010173
novel_circ_0026020	0	14.2608	-4.9428	2.4173e-05	0.0011394
novel_circ_0004421	0	13.5546	-4.9281	2.429e-05	0.0011394
novel_circ_0028939	0	14.2903	-4.9154	2.8713e-05	0.001274
novel_circ_0007400	0	13.3537	-4.9099	2.6479e-05	0.001197
novel_circ_0026029	0	11.7726	-4.7909	4.4799e-05	0.001829
novel_circ_0023525	0	11.8761	-4.7822	4.775e-05	0.0019257
novel_circ_0024375	0	11.6083	-4.7151	6.8188e-05	0.002548
novel_circ_0007378	0	11.03	-4.7101	6.5411e-05	0.0024581
novel_circ_0036323	0	10.8584	-4.6483	9.0552e-05	0.0031356
novel_circ_0026028	0	11.2593	-4.6366	0.00010137	0.0033693
novel_circ_0013401	0	10.4427	-4.6308	9.4703e-05	0.0032121
novel_circ_0022903	0	10.9262	-4.6224	0.00010591	0.0034677
novel_circ_0007572	0	10.3317	-4.6192	9.98e-05	0.0033337
novel_circ_0014707	0	10.376	-4.6151	0.00010258	0.0033923
novel_circ_0028330	0	10.1603	-4.5463	0.0001445	0.0045729
novel_circ_0006747	0	9.76684	-4.5214	0.000157	0.0047414
novel_circ_0034598	0	10.2195	-4.4795	0.00020511	0.0056762
novel_circ_0024496	0	9.4916	-4.4533	0.00021537	0.0058862
novel_circ_0027777	0	9.03169	-4.4348	0.00022399	0.0060223
novel_circ_0014093	0	9.54498	-4.4214	0.00025559	0.006789
novel_circ_0033239	0	9.04656	-4.4029	0.00026333	0.0069667
novel_circ_0003073	0	8.90589	-4.3937	0.00027176	0.0071611
novel_circ_0017902	0	8.72686	-4.3707	0.00029659	0.0076032
novel_circ_0002320	0.513129	21.31	-4.3624	1.963e-06	0.00015097
novel_circ_0008376	0.769693	27.512	-4.3562	2.1139e-07	2.5421e-05
novel_circ_0026674	0	8.78604	-4.3489	0.00033168	0.0081857
novel_circ_0039021	0	8.27437	-4.3131	0.00037161	0.0090362
novel_circ_0003681	1.02626	32.5101	-4.3086	3.3539e-08	4.6214e-06
novel_circ_0008378	0.769693	26.3156	-4.2959	3.3554e-07	3.5795e-05
novel_circ_0026021	3.4398	86.8106	-4.2886	8.0616e-13	2.539e-10
novel_circ_0009726	0.513129	17.6253	-4.0965	1.2886e-05	0.00074109
novel_circ_0039384	2.0457	38.2596	-4.022	5.8119e-09	1.0116e-06
novel_circ_0026027	1.34811	31.976	-3.9972	3.3141e-07	3.5795e-05
novel_circ_0004430	39.8041	605.038	-3.8752	3.4913e-62	2.3092e-58
novel_circ_0026465	0.513129	15.2187	-3.8623	7.292e-05	0.0026499
novel_circ_0010636	0.539244	16.0224	-3.8206	0.00016885	0.0049855
novel_circ_0027780	0.513129	14.0384	-3.7448	0.00015011	0.0046447
novel_circ_0027784	0.513129	13.7485	-3.7268	0.00015267	0.0046594
novel_circ_0038303	0.769693	16.5041	-3.6129	8.7866e-05	0.0030586
novel_circ_0037013	0.539244	12.1586	-3.5405	0.00038841	0.0092076
novel_circ_0003055	3.70942	51.168	-3.4827	1.0662e-09	2.5186e-07
novel_circ_0000315	1.30894	20.9238	-3.4465	1.7347e-05	0.00090342
novel_circ_0021224	9.77859	113.51	-3.4329	1.8879e-16	1.2487e-13
novel_circ_0020510	2.3352	33.2967	-3.4232	5.415e-07	5.1164e-05
novel_circ_0022539	13.2419	150.262	-3.3772	5.5181e-18	4.5621e-15
novel_circ_0010877	1.38991	17.0824	-3.2793	0.00013128	0.0041947
novel_circ_0022543	5.01417	51.2877	-3.2576	2.8779e-10	7.6138e-08
novel_circ_0039324	1.57856	21.0205	-3.227	6.0224e-05	0.0022892
novel_circ_0036182	2.94236	32.517	-3.2226	5.9112e-07	5.5066e-05
novel_circ_0027779	1.65953	18.9331	-3.207	7.8221e-05	0.0027965
novel_circ_0037390	51.9098	521.413	-3.1103	3.4027e-06	0.00024199
novel_circ_0012351	2.1178	23.2255	-3.0573	2.2505e-05	0.0010786
novel_circ_0008375	3.131	32.8218	-3.048	4.1026e-06	0.00028229
novel_circ_0021417	2.65705	28.2327	-3.037	2.2902e-05	0.0010897
novel_circ_0038846	1.57856	17.3132	-2.9807	0.00018675	0.0052918
novel_circ_0036179	5.10196	43.4145	-2.957	2.5762e-08	3.7864e-06
novel_circ_0025153	2.40048	24.2136	-2.9526	5.8024e-05	0.0022234
novel_circ_0027932	2.36131	23.5304	-2.9379	3.6375e-05	0.0015227
novel_circ_0032651	12.6979	99.7986	-2.8971	3.2846e-08	4.6214e-06
novel_circ_0033397	3.20516	26.2713	-2.8859	8.6004e-05	0.0030257
novel_circ_0008081	6.08642	49.9548	-2.8427	1.008e-07	1.3333e-05
novel_circ_0027787	39.2308	286.162	-2.7965	1.6712e-15	1.0048e-12
novel_circ_0032411	3.19892	24.6215	-2.7152	4.4341e-05	0.0018216
novel_circ_0037954	22.9406	152.621	-2.6907	3.3702e-15	1.8576e-12
novel_circ_0012581	2.34825	19.7198	-2.6904	0.0002957	0.0076032
novel_circ_0007927	11.6105	76.5559	-2.6651	3.4473e-09	6.3335e-07
novel_circ_0000469	43.8338	280.275	-2.6451	2.2121e-25	4.877e-22
novel_circ_0009023	5.64121	37.8128	-2.622	4.3287e-07	4.3379e-05
novel_circ_0019982	3.21198	22.7136	-2.6088	7.6835e-05	0.0027619
novel_circ_0037052	13.0523	85.1519	-2.6057	3.2586e-09	6.1578e-07
novel_circ_0010181	3.37451	24.9412	-2.5572	0.00035921	0.0087669
novel_circ_0026466	54.6501	331.656	-2.5276	5.9008e-12	1.774e-09
novel_circ_0021239	4.97499	31.2096	-2.525	3.1751e-05	0.0013816
novel_circ_0003924	4.43994	30.5798	-2.5055	0.00017109	0.0049872
novel_circ_0002885	19.3873	119.115	-2.5022	6.3348e-09	1.0743e-06
novel_circ_0001025	5.31673	33.2005	-2.4609	1.2075e-05	0.00071947
novel_circ_0024929	13.3673	75.9135	-2.4534	5.3054e-10	1.3496e-07
novel_circ_0021242	11.0499	70.5543	-2.4463	0.00028702	0.0074739
novel_circ_0005779	5.62815	33.7406	-2.4296	5.1473e-05	0.0020265
novel_circ_0037011	10.8336	61.9069	-2.4282	5.0093e-07	4.8017e-05
novel_circ_0023857	13.7681	80.0198	-2.4207	1.2229e-07	1.5261e-05
novel_circ_0021227	291.578	1584.02	-2.4127	1.494e-19	1.4116e-16
novel_circ_0024099	4.26435	25.8097	-2.3956	0.00014775	0.0046313
novel_circ_0000318	12.3322	71.365	-2.3757	9.2145e-05	0.0031578
novel_circ_0005422	132.664	695.494	-2.3511	8.359e-17	6.143e-14
novel_circ_0037007	5.5273	29.6508	-2.3262	3.2033e-05	0.0013847
novel_circ_0033452	10.623	56.3078	-2.3016	4.8871e-07	4.7534e-05
novel_circ_0010915	12.9419	65.643	-2.2878	6.7448e-09	1.1153e-06
novel_circ_0004694	4.44618	23.9238	-2.2758	0.00020902	0.0057603
novel_circ_0032086	17.3505	89.7011	-2.2712	1.4622e-08	2.3026e-06
novel_circ_0005477	15.5948	75.8763	-2.251	1.5596e-08	2.399e-06
novel_circ_0017439	5.69344	29.3163	-2.2329	0.00018509	0.0052767
novel_circ_0006431	9.84709	50.7528	-2.2099	7.179e-05	0.0026379
novel_circ_0005428	142.49	668.786	-2.1939	4.8782e-15	2.4819e-12
novel_circ_0034798	54.2024	253.772	-2.1763	8.4627e-15	3.998e-12
novel_circ_0014303	10.612	49.4669	-2.1701	7.2194e-05	0.0026381
novel_circ_0032634	5.99862	29.5178	-2.1507	0.00018049	0.0051677
novel_circ_0034078	7.58342	32.353	-2.0058	0.00018746	0.0052918
novel_circ_0029405	43.8788	10.3613	2.018	1.9821e-05	0.00099317
novel_circ_0013418	218.408	49.7555	2.0708	1.569e-06	0.00012656
novel_circ_0010619	28.0331	5.88259	2.1411	0.00015028	0.0046447
novel_circ_0016063	31.1677	6.49923	2.1433	0.00016359	0.0048521
novel_circ_0002370	169.292	35.911	2.1934	2.8517e-08	4.1003e-06
novel_circ_0038599	36.7806	7.37506	2.1964	0.00015212	0.0046594
novel_circ_0027767	30.8631	6.2982	2.2005	7.9442e-05	0.0028249
novel_circ_0001454	52.581	10.8436	2.2069	1.5258e-05	0.00083403
novel_circ_0025347	28.3994	5.54832	2.2242	0.00016111	0.0048217
novel_circ_0034130	135.021	28.2602	2.2301	7.4922e-13	2.4777e-10
novel_circ_0021590	24.5447	4.56023	2.2737	0.00039628	0.0092615
novel_circ_0027627	46.599	9.03912	2.2827	1.9353e-06	0.00015059
novel_circ_0034484	28.7975	5.16974	2.3385	0.00012619	0.0040713
novel_circ_0030268	123.801	22.2227	2.4462	3.2093e-13	1.1792e-10
novel_circ_0004970	27.8867	4.26284	2.519	0.00041647	0.0096593
novel_circ_0002394	45.6506	7.28628	2.5595	2.6772e-07	3.0012e-05
novel_circ_0001264	27.2059	4.15191	2.5616	2.4763e-05	0.0011453
novel_circ_0013319	44.9304	6.60302	2.6175	7.5962e-06	0.00047397
novel_circ_0031706	23.6051	3.0456	2.6853	0.00030031	0.007669
novel_circ_0003955	20.6534	2.03536	2.9539	0.00027704	0.0072711
novel_circ_0034044	34.7872	3.71414	2.9683	1.2395e-05	0.00071993
novel_circ_0033492	20.6315	2.02049	2.9907	0.00013597	0.0043234
novel_circ_0031943	21.6886	2.09439	3.0211	0.00021859	0.0059035
novel_circ_0027266	27.6155	2.75565	3.0946	3.2486e-06	0.00023874
novel_circ_0030712	169.172	18.4506	3.1054	5.2968e-14	2.1896e-11
novel_circ_0001865	60.2462	6.12808	3.1456	4.0674e-09	7.2708e-07
novel_circ_0038547	40.3851	3.86938	3.2228	4.6007e-08	6.21e-06
novel_circ_0026424	45.3957	4.02611	3.232	1.5284e-06	0.0001248
novel_circ_0024312	31.1128	2.75565	3.2684	3.791e-07	3.9799e-05
novel_circ_0003040	29.5912	2.36963	3.3058	5.229e-06	0.00034242
novel_circ_0029351	54.6072	4.56751	3.415	8.9611e-10	2.1951e-07
novel_circ_0031820	36.1041	2.82211	3.43	4.4243e-07	4.3675e-05
novel_circ_0003042	30.5469	2.18316	3.4364	1.7185e-05	0.00090207
novel_circ_0003041	43.4209	3.45378	3.4581	2.4872e-09	4.9849e-07
novel_circ_0026080	21.4048	1.36682	3.4619	4.7658e-05	0.0019257
novel_circ_0027657	13.663	0.727722	3.5133	0.00031017	0.0078002
novel_circ_0029350	13.442	0.668539	3.5261	0.00029363	0.0076032
novel_circ_0010114	15.0216	0.668539	3.6085	0.000303	0.0077078
novel_circ_0015503	15.4762	0.68341	3.6806	0.00017192	0.0049872
novel_circ_0030719	73.2688	5.14743	3.6901	4.3747e-14	1.929e-11
novel_circ_0012384	20.7924	1.09158	3.7015	3.0731e-05	0.0013461
novel_circ_0010659	24.2516	1.09158	3.8288	3.6038e-05	0.0015227
novel_circ_0038013	37.276	2.13885	3.8353	2.4126e-08	3.6266e-06
novel_circ_0008063	8.82707	0	4.2787	0.00040503	0.0094327
novel_circ_0037501	9.21323	0	4.2928	0.0003952	0.0092615
novel_circ_0002387	9.00627	0	4.2932	0.00038711	0.0092076
novel_circ_0000157	8.85319	0	4.2935	0.0003782	0.0091291
novel_circ_0000875	8.8793	0	4.2952	0.00037609	0.0091116
novel_circ_0019133	10.0319	0	4.2968	0.00041769	0.0096593
novel_circ_0012635	9.28895	0	4.3176	0.00035568	0.0087128
novel_circ_0020719	9.95155	0	4.3837	0.00027985	0.0073158
novel_circ_0036793	10.1203	0	4.4359	0.00021868	0.0059035
novel_circ_0031787	14.1026	0	4.4434	0.00029587	0.0076032
novel_circ_0024678	10.8591	0	4.4665	0.00019589	0.0054668
novel_circ_0005840	10.9077	0	4.4764	0.00018806	0.0052918
novel_circ_0015463	10.4406	0	4.4849	0.00017132	0.0049872
novel_circ_0013389	11.1157	0	4.5079	0.00016263	0.0048453
novel_circ_0024934	10.4448	0	4.5103	0.00015287	0.0046594
novel_circ_0008673	11.5269	0	4.5285	0.0001569	0.0047414
novel_circ_0021608	11.7845	0	4.5795	0.00011952	0.0038749
novel_circ_0032866	11.0258	0	4.5914	0.00010465	0.0034435
novel_circ_0034986	13.1023	0	4.6154	0.00011287	0.0036775
novel_circ_0034035	12.3285	0	4.6912	7.097e-05	0.0026223
novel_circ_0009517	12.5626	0	4.7414	5.4172e-05	0.0021076
novel_circ_0033104	12.9378	0	4.7546	5.0657e-05	0.0020063
novel_circ_0010586	12.7794	0	4.7589	4.8892e-05	0.0019598
novel_circ_0036250	13.2178	0	4.7878	4.3292e-05	0.0017896
novel_circ_0030504	15.1068	0	4.9034	2.6604e-05	0.001197
novel_circ_0033796	15.111	0	4.9839	1.6022e-05	0.00086152
novel_circ_0002335	16.0228	0	5.0353	1.2409e-05	0.00071993
novel_circ_0009516	16.7094	0	5.0945	9.379e-06	0.0005691
novel_circ_0037368	19.1819	0	5.2179	4.9948e-06	0.00033036
novel_circ_0010118	18.5864	0	5.2347	4.3192e-06	0.0002915
novel_circ_0034031	19.3283	0	5.2742	3.5584e-06	0.00025004
novel_circ_0035083	19.8101	0	5.2894	3.3151e-06	0.00024095
novel_circ_0016212	21.7138	0	5.3435	2.781e-06	0.00020667
novel_circ_0032137	22.5419	0	5.472	1.1117e-06	9.549e-05
F65 vs B90
ID	F65_readcount	B90_readcount	log2FoldChange	pval	padj
novel_circ_0026814	0	537.349	-11.627	8.1004e-14	1.4486e-11
novel_circ_0029363	0	125.985	-9.7735	4.4427e-09	3.4388e-07
novel_circ_0028110	0	79.6313	-9.1132	1.339e-07	7.4666e-06
novel_circ_0007105	0	63.5548	-8.8815	3.0076e-07	1.5443e-05
novel_circ_0004929	0	67.9252	-8.8794	4.0503e-07	2.0393e-05
novel_circ_0010638	0	56.8037	-8.7475	5.0917e-07	2.445e-05
novel_circ_0007391	0	44.2637	-8.4062	2.1484e-06	8.7818e-05
novel_circ_0038135	0	41.0791	-8.3007	3.295e-06	0.00012752
novel_circ_0033542	0	39.9315	-8.2695	3.6744e-06	0.00013611
novel_circ_0005308	0	34.3894	-8.0226	1.0387e-05	0.00033457
novel_circ_0017180	0	28.4536	-7.8563	1.6033e-05	0.00048485
novel_circ_0018198	1.29274	312.55	-7.8541	1.259e-32	1.3058e-29
novel_circ_0023796	0	28.1038	-7.8375	1.7394e-05	0.00050676
novel_circ_0037745	0	27.2509	-7.7751	2.1692e-05	0.00059522
novel_circ_0017334	0	29.0018	-7.7595	2.9152e-05	0.00074473
novel_circ_0007387	0	26.0601	-7.7538	2.193e-05	0.00059859
novel_circ_0028330	0	26.3571	-7.749	2.3482e-05	0.00062745
novel_circ_0015434	0	25.3787	-7.7213	2.455e-05	0.00064211
novel_circ_0004426	0	23.5915	-7.6256	3.3743e-05	0.00083728
novel_circ_0015085	0	25.9205	-7.6183	4.4166e-05	0.0010225
novel_circ_0032714	0	23.1333	-7.5675	4.4653e-05	0.0010246
novel_circ_0027080	0	21.6226	-7.4892	5.4422e-05	0.0012113
novel_circ_0025673	0	20.951	-7.3267	0.00011279	0.002224
novel_circ_0007378	0	19.4795	-7.3078	0.0001092	0.0021616
novel_circ_0004159	0	17.8855	-7.2314	0.0001275	0.0024581
novel_circ_0001895	0	16.9892	-7.1634	0.00015219	0.0028596
novel_circ_0031454	0	14.5884	-7.0041	0.00023251	0.0040462
novel_circ_0018177	0	14.9228	-6.9944	0.00025627	0.0044007
novel_circ_0036807	0	14.5163	-6.9741	0.00025835	0.0044167
novel_circ_0025228	0	14.4039	-6.9658	0.00026461	0.0044736
novel_circ_0003186	0	14.0166	-6.9518	0.00027112	0.0045502
novel_circ_0022903	0	16.2495	-6.9248	0.00039903	0.0061772
novel_circ_0022158	0	16.0729	-6.917	0.00040533	0.0062561
novel_circ_0033575	0	13.7949	-6.8491	0.00039618	0.0061514
novel_circ_0014913	0	12.9884	-6.8424	0.00037568	0.0059039
novel_circ_0014318	0	13.1425	-6.8392	0.0003841	0.0059999
novel_circ_0026035	0	13.5727	-6.8338	0.00041169	0.006298
novel_circ_0024208	0	13.0357	-6.8129	0.00041571	0.0063409
novel_circ_0004517	0	12.647	-6.8086	0.00041108	0.006298
novel_circ_0009835	0	12.5777	-6.7961	0.00042069	0.0063792
novel_circ_0006175	0	12.5319	-6.7889	0.00043962	0.0066084
novel_circ_0031634	0	12.7652	-6.7811	0.00045831	0.0068168
novel_circ_0016259	0	12.3042	-6.7719	0.00045875	0.0068168
novel_circ_0015097	0	12.081	-6.7339	0.00050526	0.0074019
novel_circ_0019788	0	11.8462	-6.6889	0.00060349	0.0083682
novel_circ_0007388	0	11.4343	-6.6727	0.00058947	0.0082178
novel_circ_0005769	0	11.6994	-6.6526	0.00065996	0.0089595
novel_circ_0033892	0	11.2456	-6.6413	0.00064467	0.0088212
novel_circ_0028107	0	11.0498	-6.6243	0.00068616	0.0092213
novel_circ_0013145	0	10.982	-6.6084	0.00070142	0.0093511
novel_circ_0025715	0.410724	60.6722	-6.571	1.798e-08	1.2601e-06
novel_circ_0002837	2.189	273.428	-6.2791	1.1494e-05	0.00036345
novel_circ_0027392	1.69164	215.302	-6.2062	8.5729e-05	0.0017784
novel_circ_0009045	1.86351	111.269	-5.8808	4.7192e-18	1.2237e-15
novel_circ_0021631	0.616086	43.4755	-5.698	2.0537e-09	1.7178e-07
novel_circ_0025760	3.19515	181.09	-5.6543	4.3954e-15	9.3694e-13
novel_circ_0000469	35.1877	1650.07	-5.5231	3.3642e-68	1.7447e-64
novel_circ_0014303	8.47372	374.839	-5.4762	5.0873e-31	3.769e-28
novel_circ_0015088	0.4378	27.6677	-5.423	1.7981e-05	0.00051897
novel_circ_0009726	0.410724	21.2783	-5.1829	2.9698e-06	0.00011751
novel_circ_0030343	5.73061	197.577	-5.0937	3.1648e-21	1.1723e-18
novel_circ_0024782	0.676656	21.3532	-5.0676	3.3623e-06	0.00012916
novel_circ_0000315	1.05389	42.1775	-5.0196	7.002e-10	6.1547e-08
novel_circ_0008374	1.47815	57.8699	-5.0152	4.2242e-11	4.7624e-09
novel_circ_0020530	1.33336	46.8325	-5.0138	6.2202e-08	3.7667e-06
novel_circ_0002320	0.410724	17.5412	-4.9025	3.9529e-05	0.0009318
novel_circ_0031011	0.4378	16.9793	-4.8459	2.4423e-05	0.00064211
novel_circ_0015677	0.8756	31.708	-4.8312	3.0136e-06	0.00011751
novel_circ_0007959	33.1221	965.411	-4.7998	6.0749e-25	2.864e-22
novel_circ_0036936	0.410724	15.9538	-4.7787	4.031e-05	0.00094592
novel_circ_0013116	2.06887	59.3325	-4.775	2.3278e-10	2.3215e-08
novel_circ_0007958	1.69705	54.546	-4.7537	1.789e-10	1.8555e-08
novel_circ_0007571	0.848524	28.3857	-4.7401	1.1368e-07	6.4982e-06
novel_circ_0031173	0.676656	17.483	-4.7209	5.0347e-05	0.0011402
novel_circ_0000318	9.9262	266.787	-4.6673	2.4518e-19	7.947e-17
novel_circ_0003011	4.46323	117.154	-4.6282	3.625e-19	1.0444e-16
novel_circ_0006697	0.4378	14.3538	-4.597	0.00014525	0.0027391
novel_circ_0033228	1.11446	26.973	-4.5778	4.6811e-07	2.2902e-05
novel_circ_0001017	0.410724	13.7919	-4.5576	0.00013906	0.0026321
novel_circ_0033600	1.7512	48.4808	-4.5552	6.2464e-08	3.7667e-06
novel_circ_0035577	1.28632	36.6497	-4.5318	2.1506e-06	8.7818e-05
novel_circ_0012183	0.676656	14.8952	-4.4947	0.00012439	0.0024071
novel_circ_0003402	1.06742	28.9394	-4.4823	1.9054e-07	1.0512e-05
novel_circ_0007365	0.4378	13.3771	-4.4737	0.00025891	0.0044167
novel_circ_0034383	0.4378	13.184	-4.4723	0.00024903	0.0042906
novel_circ_0026629	0.616086	17.941	-4.4345	5.861e-05	0.0012825
novel_circ_0007197	0.6567	17.9313	-4.4189	3.4752e-05	0.00084112
[truncated: 1,306 more rows]
