# Supplementary material for: Trend analysis of the role of circular RNA in goat skeletal muscle development
Source: BMC Genomics. 2020 Mar 10;21:220. doi: 10.1186/s12864-020-6649-2 (PMC7063781; doi:10.1186/s12864-020-6649-2)
Supplement: Supplementary file 7 — Additional file 7: Table S5. Functional analysis of cluster 0. [file 12864_2020_6649_MOESM7_ESM.xlsx]

## Sheet: Sheet1
Enriched GO terms of cluster 0
DEG_item：Number of genes associated with the GO term
DEG_list：Number of annotated genes for GO term
Bg_item：Number of background (all) genes associated with the GO term
Bg_list：Number of background (all) genes for GO annotation
GO_accession	Description	Term_type	Over_represented_pValue	DEG_item	DEG_list	Bg_item	Bg_list	Gene_names
GO:0016740	transferase activity	molecular_function	3.62e-05	65	218	2950	20542	102180018,102179238,102176619,102172000,102178381,102174342,102170938,102169055,102183618,102191052,102174319,102185807,102170271,102173448,102188651,102176738,102184675,102168917,102178593,102185364,102170089,106502666,102184154,102172200,102182525,102190655,102188081,102190819,102183583,102189411,102172215,102190378,102169917,102178697,102190760,102183120,102191158,102187484,102185063,106503032…
GO:1901135	carbohydrate derivative metabolic process	biological_process	0.00077282	17	218	557	20542	102189372,102174998,102170892,102190760,102177992,102178593,102181667,102172215,102184597,102180007,102191052,102190655,102175944,106502734,102174942,102188605,102186605
GO:0016757	transferase activity, transferring glycosyl groups	molecular_function	0.0011545	12	218	354	20542	102184597,102174998,102185869,102190760,102178593,102174881,102172215,102188605,102190655,102169917,106503032,102175944
GO:1901137	carbohydrate derivative biosynthetic process	biological_process	0.001231	13	218	355	20542	102184597,102174998,102170892,102190760,102178593,102177992,102191052,102190655,102175944,102172215,102174942,102186605,102188605
GO:0005488	binding	molecular_function	0.001338	173	218	12097	20542	102173553,100861228,102173793,102170089,102188108,102173015,102184675,102188923,102188413,102188081,102190819,102191666,102182525,102189847,102191314,102169540,102169106,102184378,102174342,102182192,102178972,102172827,102170938,102178381,102179238,102188981,102190356,102176619,102190104,102178472,102184165,102174183,102180158,102178537,102183759,102170271,102180986,102181658,108633778,102190193…
GO:0006464	cellular protein modification process	biological_process	0.001855	36	218	1490	20542	102177381,102190655,102188605,102173039,106502734,102190819,102176803,102185075,102172399,102176738,102173974,102174051,102171806,102169250,106503032,102175944,102191052,102186605,102189036,102183618,102191439,102173448,102180263,102188027,102170271,102184597,102179238,102178697,102189411,102187484,102172827,102170938,102174567,102190760,102172000,102178381
GO:0036211	protein modification process	biological_process	0.001855	36	218	1490	20542	102172399,102176738,102173974,102169250,102174051,102171806,106502734,102173039,102188605,102190655,102177381,102185075,102176803,102190819,102189411,102178697,102179238,102172000,102178381,102190760,102172827,102170938,102174567,102187484,102189036,102183618,102186605,102191052,106503032,102175944,102170271,102184597,102188027,102180263,102191439,102173448
GO:0005524	ATP binding	molecular_function	0.0019238	42	218	1719	20542	102178548,102191676,102183120,102172000,102178381,102187100,102171804,102171478,102187484,102170938,102178472,102180018,102179238,102190356,102178697,102188830,102188027,102170271,102182898,102191439,102173448,102180158,102180263,102183618,106503032,102174319,102177992,102169250,102174051,102182566,102187926,102185810,102172399,102176738,102180007,102191666,102190819,102188081,102176803,106502734…
GO:0032559	adenyl ribonucleotide binding	molecular_function	0.0019736	42	218	1722	20542	106502734,102189847,102177381,102191666,102180007,102176803,102190819,102188081,102187926,102172399,102176738,102185810,102169250,102177992,102174051,102182566,102183618,102174319,106503032,102170271,102182898,102188830,102188027,102180263,102180158,102173448,102191439,102180018,102178472,102178697,102179238,102190356,102172000,102187100,102178381,102191676,102178548,102183120,102170938,102171804…
GO:0030554	adenyl nucleotide binding	molecular_function	0.0021875	42	218	1743	20542	102183618,102174319,106503032,102182898,102170271,102188027,102188830,102180158,102180263,102173448,102191439,102180018,102178472,102178697,102190356,102179238,102187100,102178381,102172000,102183120,102178548,102191676,102170938,102187484,102171478,102171804,106502734,102189847,102177381,102191666,102180007,102176803,102190819,102188081,102187926,102176738,102172399,102185810,102169250,102177992…
GO:0008194	UDP-glycosyltransferase activity	molecular_function	0.002251	5	218	71	20542	102174881,102188605,102178593,102174998,102172215
GO:0044711	single-organism biosynthetic process	biological_process	0.0023103	19	218	720	20542	102184378,102190095,102174998,102170892,102178593,102177992,102183120,102173974,102187926,102172215,102174881,102191376,102185807,102185075,102190421,102191052,102180515,102174942,102186605
GO:0043168	anion binding	molecular_function	0.0023738	51	218	2372	20542	102191314,102169540,102177439,102189847,102177381,106502734,102174935,102171299,102176803,102188081,102190819,102191666,102180007,102190421,102176738,102172399,102185810,102187926,102182566,102174051,102169250,102177992,102174319,106503032,102183618,102180158,102180263,102184165,102173448,102191439,102174881,102182898,102170271,102188027,102188830,102178697,102190356,102173567,102179238,102180018…
GO:0018189	pyrroloquinoline quinone biosynthetic process	biological_process	0.0024217	2	218	4	20542	102173974,102185075
GO:0018212	peptidyl-tyrosine modification	biological_process	0.0024217	2	218	4	20542	102173974,102185075
GO:0072350	tricarboxylic acid metabolic process	biological_process	0.0026461	3	218	21	20542	102173974,102190421,102185075
GO:0016310	phosphorylation	biological_process	0.0034167	24	218	757	20542	102170271,102188027,102180263,102176803,102191439,102173448,102190819,106502734,102183618,102177381,106503032,102172000,102169250,102178381,102185063,102170938,102174051,102187484,102189372,102172399,102178697,102176738,102181667,102179238
GO:0035639	purine ribonucleoside triphosphate binding	molecular_function	0.003711	44	218	2020	20542	106502734,102174935,102177381,102169540,102189847,102180007,102191666,102190819,102188081,102176803,102187926,102185810,102176738,102172399,102177992,102169250,102182566,102174051,102183618,106503032,102174319,102188027,102188830,102182898,102170271,102191439,102173448,102180263,102180158,102178472,102180018,102190356,102179238,102178697,102183120,102178548,102191676,102178381,102187100,102172000…
GO:0001883	purine nucleoside binding	molecular_function	0.0037966	44	218	2023	20542	102187926,102185810,102176738,102172399,102177992,102169250,102182566,102174051,106502734,102174935,102177381,102169540,102189847,102180007,102191666,102188081,102190819,102176803,102178472,102180018,102190356,102179238,102178697,102183120,102191676,102178548,102187100,102178381,102172000,102187484,102171478,102171804,102170938,102183618,106503032,102174319,102188027,102188830,102182898,102170271…
GO:0032549	ribonucleoside binding	molecular_function	0.0037966	44	218	2023	20542	102189847,102169540,102177381,102174935,106502734,102176803,102190819,102188081,102191666,102180007,102172399,102176738,102185810,102187926,102174051,102182566,102169250,102177992,102174319,106503032,102183618,102180263,102180158,102191439,102173448,102170271,102182898,102188830,102188027,102178697,102179238,102190356,102180018,102178472,102170938,102171804,102171478,102187484,102172000,102178381…
GO:0032550	purine ribonucleoside binding	molecular_function	0.0037966	44	218	2023	20542	102188081,102190819,102176803,102180007,102191666,102177381,102169540,102189847,106502734,102174935,102182566,102174051,102177992,102169250,102185810,102176738,102172399,102187926,102191439,102173448,102180158,102180263,102188027,102188830,102182898,102170271,106503032,102174319,102183618,102187484,102171478,102171804,102170938,102183120,102178548,102191676,102178381,102187100,102172000,102190356…
GO:0032555	purine ribonucleotide binding	molecular_function	0.0039164	44	218	2027	20542	102183618,106503032,102174319,102188830,102188027,102170271,102182898,102173448,102191439,102180158,102180263,102178472,102180018,102179238,102190356,102178697,102178548,102191676,102183120,102172000,102178381,102187100,102171804,102171478,102187484,102170938,102174935,106502734,102177381,102189847,102169540,102180007,102191666,102188081,102190819,102176803,102187926,102185810,102172399,102176738…
GO:0001882	nucleoside binding	molecular_function	0.0040641	44	218	2031	20542	102183618,106503032,102174319,102188830,102188027,102170271,102182898,102173448,102191439,102180263,102180158,102178472,102180018,102179238,102190356,102178697,102191676,102178548,102183120,102172000,102178381,102187100,102171804,102187484,102171478,102170938,102174935,106502734,102177381,102189847,102169540,102180007,102191666,102190819,102188081,102176803,102187926,102185810,102172399,102176738…
GO:0017076	purine nucleotide binding	molecular_function	0.0043556	44	218	2050	20542	102191439,102173448,102180263,102180158,102188830,102188027,102170271,102182898,106503032,102174319,102183618,102171804,102171478,102187484,102170938,102178548,102191676,102183120,102172000,102187100,102178381,102179238,102190356,102178697,102178472,102180018,102188081,102190819,102176803,102180007,102191666,102177381,102189847,102169540,102174935,106502734,102174051,102182566,102177992,102169250…
GO:0072351	tricarboxylic acid biosynthetic process	biological_process	0.0044264	2	218	5	20542	102185075,102173974
GO:0008375	acetylglucosaminyltransferase activity	molecular_function	0.004441	3	218	28	20542	102172215,102178593,102174881
GO:0044237	cellular metabolic process	biological_process	0.004458	104	218	7267	20542	102183583,102189411,102190378,102185524,102178697,102181667,102183120,102190760,102187100,102187484,102190095,102171804,102174567,102185063,102186605,102169420,102170741,102189036,106503032,102175944,102170368,102190101,102188027,102188830,102190444,102168451,102184597,102191439,102191376,102174881,102180263,102176682,102172307,102181130,102187926,102173571,102186035,102172399,102177992,102170482…
GO:0016053	organic acid biosynthetic process	biological_process	0.0045334	7	218	152	20542	102184378,102174881,102191376,102190095,102173974,102185075,102180515
GO:0046394	carboxylic acid biosynthetic process	biological_process	0.0045334	7	218	152	20542	102173974,102190095,102174881,102184378,102191376,102180515,102185075
GO:0032553	ribonucleotide binding	molecular_function	0.0047221	44	218	2049	20542	102174935,106502734,102177381,102189847,102169540,102180007,102191666,102190819,102188081,102176803,102187926,102185810,102172399,102176738,102177992,102169250,102174051,102182566,102183618,106503032,102174319,102188830,102188027,102170271,102182898,102173448,102191439,102180158,102180263,102178472,102180018,102179238,102190356,102178697,102178548,102191676,102183120,102172000,102178381,102187100…
GO:0043412	macromolecule modification	biological_process	0.0053369	37	218	1672	20542	102171806,106502666,102174051,102169250,102176738,102173974,102172399,102190819,102176803,102185075,102177381,102190655,102188605,106502734,102173039,102187484,102174567,102170938,102172827,102190760,102178381,102172000,102179238,102178697,102189411,102173448,102191439,102180263,102188027,102184597,102170271,102175944,106503032,102191052,102186605,102183618,102189036
GO:0044267	cellular protein metabolic process	biological_process	0.005434	44	218	2715	20542	102173039,106502734,102171993,102188605,102190655,102177381,102185075,102176803,102190819,102172307,102181130,102173974,102176738,102172399,102169250,102170482,102171806,102174051,102183618,102189036,102186605,102191052,102175944,106503032,102184597,102182898,102170271,102183759,102188027,102190444,102180263,102191439,102173448,102191376,102189411,102178697,102179238,102178381,102172000,102190760…
GO:0006796	phosphate-containing compound metabolic process	biological_process	0.0055435	32	218	1279	20542	102174051,102177992,102169250,102174998,102172399,102176738,102190819,102176803,102177381,102174942,106502734,102189372,102187484,102185063,102174567,102170938,102170892,102172000,102178381,102179238,102181667,102178697,102191439,102173448,102180263,102188027,102170271,106503032,102191052,102186605,102189036,102183618
GO:0044283	small molecule biosynthetic process	biological_process	0.0057432	8	218	197	20542	102185075,102183120,102174881,102184378,102191376,102190095,102180515,102173974
GO:0006793	phosphorus metabolic process	biological_process	0.006014	32	218	1288	20542	102181667,102178697,102179238,102174567,102185063,102170938,102187484,102189372,102172000,102178381,102170892,102191052,106503032,102189036,102183618,102186605,102180263,102191439,102173448,102170271,102188027,102172399,102176738,102174051,102169250,102174998,102177992,102177381,106502734,102174942,102176803,102190819
GO:0097367	carbohydrate derivative binding	molecular_function	0.0060934	45	218	2124	20542	102168630,102187926,102185810,102176738,102172399,102177992,102169250,102182566,102174051,106502734,102174935,102177381,102169540,102189847,102180007,102191666,102190819,102188081,102176803,102178472,102180018,102190356,102179238,102178697,102183120,102191676,102178548,102187100,102178381,102172000,102171478,102187484,102171804,102170938,102183618,106503032,102174319,102188027,102188830,102182898…
GO:0036094	small molecule binding	molecular_function	0.0063899	48	218	2361	20542	102191666,102190421,102180007,102176803,102190819,102188081,106502734,102174935,102169540,102191314,102189847,102177381,102169250,102177992,102182566,102174051,102187926,102176738,102173015,102172399,102185810,102182898,102170271,102188027,102188830,102180263,102180158,102184165,102191439,102173448,102183618,102174319,106503032,102178381,102187100,102172000,102183120,102178548,102191676,102170938…
GO:0009119	ribonucleoside metabolic process	biological_process	0.0065571	7	218	220	20542	102181667,102189372,106502734,102177992,102180007,102174942,102170892
GO:0044723	single-organism carbohydrate metabolic process	biological_process	0.0073303	10	218	314	20542	102174881,102190760,102174998,102184597,102175944,102190655,102188605,102174942,102187926,106502734
GO:0044260	cellular macromolecule metabolic process	biological_process	0.0073696	87	218	6068	20542	102176682,102181130,102172307,102173571,102172399,102186035,102170482,102188227,102169250,102171806,102174051,102175961,102188514,102171993,102177543,102169072,100861391,102181438,102188605,106502734,102173039,102177381,102178401,102185075,102174701,102168209,102176803,102189411,102183583,102190378,102185524,102178697,102183120,102190760,102187100,102187484,102171804,102174567,102169420,102186605…
GO:0016301	kinase activity	molecular_function	0.008083	29	218	1162	20542	102183618,106502734,106503032,102177381,102170271,102188027,102180007,102176803,102180263,102190819,102191439,102173448,102188081,102187926,102178697,102176738,102172399,102179238,102169250,102178381,102172000,102191158,102183120,102177992,102168917,102185063,102170938,102187484,102174051
GO:0051188	cofactor biosynthetic process	biological_process	0.0097365	6	218	136	20542	102173974,102191376,102183120,102177992,102185075,102174942
GO:0006551	leucine metabolic process	biological_process	0.010104	2	218	5	20542	102184378,102174881
GO:0009098	leucine biosynthetic process	biological_process	0.010104	2	218	5	20542	102184378,102174881
GO:0016758	transferase activity, transferring hexosyl groups	molecular_function	0.011027	7	218	222	20542	102174881,102184597,102172215,102174998,102178593,102190760,102188605
GO:0009116	nucleoside metabolic process	biological_process	0.011755	7	218	246	20542	102189372,102181667,102177992,102180007,102170892,102174942,106502734
GO:1901657	glycosyl compound metabolic process	biological_process	0.011842	7	218	248	20542	102181667,102189372,106502734,102170892,102174942,102180007,102177992
GO:0000166	nucleotide binding	molecular_function	0.012194	46	218	2312	20542	102172000,102187100,102178381,102191676,102178548,102183120,102170938,102171804,102187484,102171478,102180018,102178472,102178697,102179238,102190356,102170271,102182898,102188830,102188027,102180263,102180158,102191439,102173448,102183618,102174319,106503032,102169250,102177992,102174051,102182566,102187926,102172399,102173015,102176738,102185810,102191666,102190421,102180007,102176803,102190819…
GO:1901265	nucleoside phosphate binding	molecular_function	0.012194	46	218	2312	20542	102183618,102174319,106503032,102170271,102182898,102188830,102188027,102180158,102180263,102191439,102173448,102180018,102178472,102178697,102179238,102190356,102172000,102178381,102187100,102178548,102191676,102183120,102170938,102171804,102171478,102187484,102174935,106502734,102189847,102169540,102177381,102191666,102180007,102190421,102176803,102188081,102190819,102187926,102172399,102173015…
GO:0016772	transferase activity, transferring phosphorus-containing groups	molecular_function	0.012929	36	218	1692	20542	102178697,102179238,102172000,102178381,102191158,102183120,102170938,102185063,102187484,102169055,102183618,102174319,106503032,102170271,102188027,102180263,102173448,102191439,102187926,102172399,102186035,102176738,102169250,102168917,102177992,102184154,102174051,102172200,106502734,102190655,102177381,102180007,102176803,102176661,102190819,102188081
GO:0003824	catalytic activity	molecular_function	0.014149	116	218	7654	20542	102184154,102187812,106502666,102170089,102185364,102168917,102189992,102178593,102172610,102173015,102184675,102176738,102188651,102188923,102188081,102190819,102191666,102182525,102189847,102169540,102190655,102185299,102172200,102169106,102174942,102174342,102172827,102178972,102170938,102189372,102172000,102178381,102170892,102178032,102176619,102179238,102190356,102180018,102178472,102180158…
GO:0016773	phosphotransferase activity, alcohol group as acceptor	molecular_function	0.01421	26	218	941	20542	106502734,102183618,106503032,102177381,102170271,102188027,102180263,102176803,102190819,102191439,102173448,102187926,102172399,102178697,102176738,102179238,102172000,102169250,102178381,102168917,102183120,102177992,102185063,102170938,102174051,102187484
GO:0071704	organic substance metabolic process	biological_process	0.014437	108	218	8052	20542	102191439,102191376,102174881,102180263,102188027,102190444,102188830,102168451,102184597,106503032,102175944,102190101,102169420,102186605,102189036,102170741,102183912,102187484,102190095,102171804,102185063,102174567,102183120,102191158,102190760,102187100,102185524,102178697,102181667,102183583,102189411,102172215,102190378,102168209,102176803,102180007,102190421,102185075,102174701,102177381…
GO:0016410	N-acyltransferase activity	molecular_function	0.015339	4	218	79	20542	106502666,102170089,102190378,102188651
GO:0042278	purine nucleoside metabolic process	biological_process	0.015342	6	218	208	20542	102189372,102181667,102170892,102174942,102177992,106502734
GO:0046128	purine ribonucleoside metabolic process	biological_process	0.015342	6	218	208	20542	102170892,102174942,102177992,106502734,102189372,102181667
GO:0051186	cofactor metabolic process	biological_process	0.01568	7	218	212	20542	102173974,102191376,106502734,102177992,102183120,102185075,102174942
GO:0005085	guanyl-nucleotide exchange factor activity	molecular_function	0.015898	8	218	129	20542	102173015,102185203,102173025,102184845,102169072,102178972,102184154,102184378
GO:0044238	primary metabolic process	biological_process	0.016049	104	218	7775	20542	102175961,102174051,102171806,102188227,102169250,102174998,102170482,102177992,102186035,102172399,102173571,102187926,102172307,102181130,102176682,102176803,102168209,102174701,102185075,102180007,102190421,102178401,102177381,102173039,106502734,102188605,102181438,100861391,102171993,102188514,102177543,102169072,102174567,102171804,102187484,102190095,102183912,102187100,102190760,102183120…
GO:0007156	homophilic cell adhesion via plasma membrane adhesion molecules	biological_process	0.01613	6	218	90	20542	102169106,102173553,102188004,102169638,102189372,102186849
GO:1901661	quinone metabolic process	biological_process	0.016361	2	218	11	20542	102173974,102185075
GO:1901663	quinone biosynthetic process	biological_process	0.016361	2	218	11	20542	102173974,102185075
GO:0042181	ketone biosynthetic process	biological_process	0.016625	2	218	12	20542	102185075,102173974
GO:0044710	single-organism metabolic process	biological_process	0.016984	49	218	3047	20542	102178537,102168451,102182898,102184597,102185807,102174881,102191376,102184165,102190193,102186605,102180515,102170741,102175944,102174319,102191052,102191158,102183120,102190760,102170892,102178381,102187100,102189372,102190095,102184378,102185063,102174567,102178972,102189411,102172215,102176619,102181667,102180007,102190421,102185075,102169072,102177543,102188605,102174942,106502734,102190655…
GO:0044281	small molecule metabolic process	biological_process	0.017347	18	218	857	20542	102173974,102181667,102177992,102183120,102170892,102189372,102190095,102184378,102185063,102174942,102180515,106502734,102180007,102190421,102185075,102182898,102174881,102191376
GO:0006486	protein glycosylation	biological_process	0.017502	5	218	101	20542	102188605,102190760,102184597,102175944,102190655
GO:0043413	macromolecule glycosylation	biological_process	0.017502	5	218	101	20542	102188605,102190760,102184597,102175944,102190655
GO:0070085	glycosylation	biological_process	0.018286	5	218	103	20542	102190760,102188605,102184597,102175944,102190655
GO:0045333	cellular respiration	biological_process	0.01906	4	218	87	20542	102190421,102185807,102189372,102181667
GO:0008013	beta-catenin binding	molecular_function	0.019543	2	218	13	20542	102181438,102181925
GO:0003677	DNA binding	molecular_function	0.019631	39	218	2460	20542	102180018,102190378,102183583,102189411,102178472,102175617,102190356,102185524,102178381,102172059,102187100,102178548,102191158,102183120,102171478,102169055,102190193,102169420,102174319,102178646,102178537,102181130,102176682,102188108,102185810,102188227,102170089,102174998,102184154,102182566,106502666,106502734,102174942,102188514,102178401,102185075,102180007,102168209,102188081
GO:0006468	protein phosphorylation	biological_process	0.020031	20	218	647	20542	102172399,102178697,102176738,102179238,102170938,102174051,102187484,102172000,102178381,102169250,106503032,102177381,102183618,102180263,102176803,102173448,102190819,102191439,102170271,102188027
GO:0046034	ATP metabolic process	biological_process	0.020238	5	218	166	20542	102174942,102170892,106502734,102189372,102181667
GO:0098742	cell-cell adhesion via plasma-membrane adhesion molecules	biological_process	0.020283	6	218	101	20542	102169106,102169638,102173553,102188004,102189372,102186849
GO:0043170	macromolecule metabolic process	biological_process	0.020395	92	218	6806	20542	102168209,102176803,102185075,102174701,102178401,102177381,102181438,100861391,102188605,102177543,102171993,102169072,102188514,102173039,106502734,102174051,102171806,102175961,102170482,102188227,102169250,102172399,102186035,102173571,102176682,102181130,102172307,102191376,102191439,102180263,102190444,102188830,102168451,102188027,102184597,106503032,102175944,102190101,102186605,102169420…
GO:0098609	cell-cell adhesion	biological_process	0.021271	6	218	110	20542	102173553,102188004,102169638,102169106,102186849,102189372
GO:0009081	branched-chain amino acid metabolic process	biological_process	0.022125	2	218	12	20542	102174881,102184378
GO:0009082	branched-chain amino acid biosynthetic process	biological_process	0.022125	2	218	12	20542	102174881,102184378
GO:0004126	cytidine deaminase activity	molecular_function	0.022779	1	218	2	20542	102180007
GO:0006216	cytidine catabolic process	biological_process	0.022779	1	218	2	20542	102180007
GO:0009164	nucleoside catabolic process	biological_process	0.022779	1	218	2	20542	102180007
GO:0009972	cytidine deamination	biological_process	0.022779	1	218	2	20542	102180007
GO:0042454	ribonucleoside catabolic process	biological_process	0.022779	1	218	2	20542	102180007
GO:0046087	cytidine metabolic process	biological_process	0.022779	1	218	2	20542	102180007
GO:0046133	pyrimidine ribonucleoside catabolic process	biological_process	0.022779	1	218	2	20542	102180007
GO:0046135	pyrimidine nucleoside catabolic process	biological_process	0.022779	1	218	2	20542	102180007
GO:0072529	pyrimidine-containing compound catabolic process	biological_process	0.022779	1	218	2	20542	102180007
GO:1901658	glycosyl compound catabolic process	biological_process	0.022779	1	218	2	20542	102180007
GO:0009101	glycoprotein biosynthetic process	biological_process	0.023594	5	218	108	20542	102184597,102190760,102188605,102190655,102175944
GO:0003993	acid phosphatase activity	molecular_function	0.025119	8	218	127	20542	102183823,102188405,102174567,102190095,102190819,102169106,102188923,108633778
GO:0009100	glycoprotein metabolic process	biological_process	0.025442	5	218	111	20542	102188605,102190760,102184597,102175944,102190655
GO:0009144	purine nucleoside triphosphate metabolic process	biological_process	0.025688	5	218	177	20542	102181667,102189372,106502734,102174942,102170892
GO:0009199	ribonucleoside triphosphate metabolic process	biological_process	0.025688	5	218	177	20542	102174942,102170892,106502734,102189372,102181667
GO:0009205	purine ribonucleoside triphosphate metabolic process	biological_process	0.025688	5	218	177	20542	106502734,102170892,102174942,102181667,102189372
GO:0008137	NADH dehydrogenase (ubiquinone) activity	molecular_function	0.026248	3	218	47	20542	102179694,102189372,102181667
GO:0050136	NADH dehydrogenase (quinone) activity	molecular_function	0.026248	3	218	47	20542	102179694,102189372,102181667
GO:0009141	nucleoside triphosphate metabolic process	biological_process	0.026452	5	218	190	20542	102174942,102170892,106502734,102189372,102181667
GO:0016597	amino acid binding	molecular_function	0.02692	2	218	13	20542	102191314,102184165
GO:0019538	protein metabolic process	biological_process	0.02713	49	218	3449	20542	102187484,102183912,102172827,102170938,102174567,102190760,102172000,102178381,102179238,102178697,102189411,102191376,102191439,102173448,102180263,102190444,102188027,102170271,102183759,102184597,102182898,106503032,102175944,102191052,102186605,102169420,102189036,102183618,102187812,102174051,102171806,102170482,102169250,102172610,102172399,102173974,102176738,102172307,102181130,102190819…
GO:0009108	coenzyme biosynthetic process	biological_process	0.02775	4	218	89	20542	102191376,102173974,102177992,102185075
GO:0015980	energy derivation by oxidation of organic compounds	biological_process	0.028816	4	218	95	20542	102185807,102190421,102181667,102189372
GO:0042180	cellular ketone metabolic process	biological_process	0.030257	2	218	20	20542	102185075,102173974
GO:0030983	mismatched DNA binding	molecular_function	0.030363	2	218	18	20542	102183120,102187100
GO:0006732	coenzyme metabolic process	biological_process	0.030471	5	218	143	20542	102185075,102177992,106502734,102191376,102173974
GO:0004100	chitin synthase activity	molecular_function	0.030552	1	218	1	20542	102172215
GO:0006031	chitin biosynthetic process	biological_process	0.030552	1	218	1	20542	102172215
GO:0046349	amino sugar biosynthetic process	biological_process	0.030552	1	218	1	20542	102172215
GO:1901073	glucosamine-containing compound biosynthetic process	biological_process	0.030552	1	218	1	20542	102172215
GO:0034613	cellular protein localization	biological_process	0.031455	15	218	640	20542	102168917,102178548,102174342,102180158,102174881,102170154,102190603,102175617,102173571,102183104,102173974,102177439,102176523,102185810,102184886
GO:0070727	cellular macromolecule localization	biological_process	0.031455	15	218	640	20542	102168917,102178548,102174881,102170154,102174342,102180158,102175617,102190603,102184886,102185810,102176523,102177439,102173571,102183104,102173974
GO:0016051	carbohydrate biosynthetic process	biological_process	0.03172	4	218	96	20542	102174881,102174942,102187926,102174998
GO:0004672	protein kinase activity	molecular_function	0.03232	21	218	745	20542	102169250,102178381,102172000,102168917,102170938,102187484,102174051,102178697,102176738,102172399,102179238,102170271,102188027,102180263,102176803,102191439,102190819,102173448,102183618,106503032,102177381
GO:0009126	purine nucleoside monophosphate metabolic process	biological_process	0.032391	5	218	176	20542	102181667,102189372,106502734,102174942,102170892
GO:0009167	purine ribonucleoside monophosphate metabolic process	biological_process	0.032391	5	218	176	20542	106502734,102174942,102170892,102181667,102189372
GO:0009058	biosynthetic process	biological_process	0.032402	62	218	4595	20542	102170892,102190760,102183120,102170154,102171804,102184378,102190095,102172215,102190378,102183583,102178472,102175617,102173567,102185524,102185838,102183759,102185807,102178646,102184597,102182898,102190444,102188830,102174881,102191376,100861008,102169055,102180515,102169420,102186605,102191052,102190101,102174319,102175944,102170089,102188227,102174998,102178593,102177992,102175961,102184154…
GO:0008170	N-methyltransferase activity	molecular_function	0.032834	3	218	57	20542	102190101,102189411,102180018
GO:0003954	NADH dehydrogenase activity	molecular_function	0.032839	3	218	51	20542	102181667,102189372,102179694
GO:0006082	organic acid metabolic process	biological_process	0.033403	11	218	444	20542	106502734,102180515,102173974,102185075,102190421,102182898,102184378,102174881,102191376,102190095,102185063
GO:0016791	phosphatase activity	molecular_function	0.034822	12	218	353	20542	102170784,102188405,102183823,102188081,102182566,102190819,102190095,102174567,102188923,102169106,102189036,108633778
GO:0008990	rRNA (guanine-N2-)-methyltransferase activity	molecular_function	0.034962	1	218	2	20542	102180018
GO:0016435	rRNA (guanine) methyltransferase activity	molecular_function	0.034962	1	218	2	20542	102180018
GO:0043022	ribosome binding	molecular_function	0.034986	1	218	5	20542	102186035
GO:0047286	NAD+-diphthamide ADP-ribosyltransferase activity	molecular_function	0.03522	1	218	1	20542	106503032
GO:0031406	carboxylic acid binding	molecular_function	0.035288	2	218	18	20542	102184165,102191314
GO:0043177	organic acid binding	molecular_function	0.035288	2	218	18	20542	102191314,102184165
GO:0009161	ribonucleoside monophosphate metabolic process	biological_process	0.035457	5	218	179	20542	102181667,102189372,106502734,102170892,102174942
GO:0009123	nucleoside monophosphate metabolic process	biological_process	0.035721	5	218	182	20542	102181667,102189372,106502734,102174942,102170892
GO:0008887	glycerate kinase activity	molecular_function	0.036789	1	218	2	20542	102185063
GO:0031388	organic acid phosphorylation	biological_process	0.036789	1	218	2	20542	102185063
GO:0097159	organic cyclic compound binding	molecular_function	0.037895	81	218	5765	20542	102174051,102182566,102177992,102174998,102169250,102188227,102185810,102186035,102172399,102176682,102187926,102190603,102181130,102168209,102176803,102185075,102180007,102190421,102178401,102177381,102181438,102171993,102188514,102174935,106502734,102171804,102183912,102171478,102187484,102174284,102178548,102191676,102191158,102183120,102172059,102187100,102185524,102178697,102189411,102183583…
GO:1901363	heterocyclic compound binding	molecular_function	0.037895	81	218	5765	20542	102170089,102184154,106502666,102190335,102173015,102176738,102188108,102191666,102190819,102188081,102174942,102189847,102169540,102172000,102178381,102170938,102180018,102178472,102175617,102179238,102173567,102190356,102170271,102178646,102182898,102178537,102174183,102180158,102173448,102169055,102183618,102190193,102174319,102188227,102174998,102169250,102177992,102174051,102182566,102187926…
GO:1901576	organic substance biosynthetic process	biological_process	0.038296	60	218	4493	20542	102173015,102186035,102173974,102176682,102187926,102181130,102184154,102175961,100861019,102178593,102177992,102174998,102170089,102188227,102178401,102190655,102174942,102181438,102188605,100861391,102188514,102171993,102168209,102188081,102176803,102185075,102190421,102174701,102185524,102183583,102178472,102175617,102190378,102172215,102171804,102170154,102184378,102190095,102190760,102170892…
GO:0005134	interleukin-2 receptor binding	molecular_function	0.039702	1	218	3	20542	102184165
GO:0009247	glycolipid biosynthetic process	biological_process	0.04038	3	218	52	20542	102174998,102186605,102191052
GO:0046467	membrane lipid biosynthetic process	biological_process	0.04038	3	218	52	20542	102174998,102186605,102191052
GO:0009150	purine ribonucleotide metabolic process	biological_process	0.040568	6	218	231	20542	102189372,102181667,102177992,102170892,102174942,106502734
GO:0006298	mismatch repair	biological_process	0.040944	2	218	23	20542	102187100,102183120
GO:0098799	outer mitochondrial membrane protein complex	cellular_component	0.042316	2	218	31	20542	102185180,102175617
GO:0033036	macromolecule localization	biological_process	0.042584	19	218	945	20542	102183392,102180158,102174881,102173725,102177439,102183104,102184886,102176523,102168917,102178548,102174342,102174567,102170154,102171806,102190603,102175617,102173974,102173571,102185810
GO:0019089	transmission of virus	biological_process	0.042651	1	218	6	20542	102173725
GO:0044007	dissemination or transmission of symbiont from host	biological_process	0.042651	1	218	6	20542	102173725
GO:0051821	dissemination or transmission of organism from other organism involved in symbiotic interaction	biological_process	0.042651	1	218	6	20542	102173725
GO:0003682	chromatin binding	molecular_function	0.042831	3	218	72	20542	102184886,102178646,102185413
GO:0006119	oxidative phosphorylation	biological_process	0.043214	2	218	36	20542	102189372,102181667
GO:0042773	ATP synthesis coupled electron transport	biological_process	0.043214	2	218	36	20542	102189372,102181667
GO:0008104	protein localization	biological_process	0.043525	17	218	801	20542	102185810,102173974,102173571,102175617,102190603,102170154,102174342,102174567,102168917,102178548,102184886,102176523,102177439,102183104,102174881,102180158,102183392
GO:0006163	purine nucleotide metabolic process	biological_process	0.043533	6	218	240	20542	102177992,102170892,102174942,106502734,102189372,102181667
GO:0009259	ribonucleotide metabolic process	biological_process	0.043534	6	218	234	20542	106502734,102170892,102174942,102177992,102181667,102189372
GO:0019693	ribose phosphate metabolic process	biological_process	0.044942	6	218	239	20542	102177992,102174942,102170892,106502734,102189372,102181667
GO:0043167	ion binding	molecular_function	0.045393	89	218	5571	20542	102188004,102189411,102185524,102178697,102170784,102183120,102191158,102178548,102191676,102169638,102190760,102187100,102190095,102171478,102187484,102186849,102171804,102185063,102174567,106503032,102176523,102189949,102188027,102188830,102191439,102174881,102180263,102190603,102187926,102185810,102172399,102177992,102170482,102169250,102182566,102174051,102171993,102177543,106502734,102174935…
GO:0034450	ubiquitin-ubiquitin ligase activity	molecular_function	0.046439	1	218	2	20542	102171806
GO:0072521	purine-containing compound metabolic process	biological_process	0.0466	6	218	247	20542	106502734,102177992,102174942,102170892,102181667,102189372
GO:0004190	aspartic-type endopeptidase activity	molecular_function	0.046629	4	218	161	20542	102181804,102180007,102187812,106503032
GO:0070001	aspartic-type peptidase activity	molecular_function	0.046629	4	218	161	20542	102187812,106503032,102181804,102180007
GO:0006886	intracellular protein transport	biological_process	0.046908	13	218	570	20542	102184886,102185810,102176523,102177439,102183104,102173571,102173974,102175617,102190603,102170154,102180158,102168917,102178548
GO:0006869	lipid transport	biological_process	0.047133	3	218	101	20542	102173725,102170154,102171806
GO:0043240	Fanconi anaemia nuclear complex	cellular_component	0.048262	1	218	2	20542	102170741
GO:0008080	N-acetyltransferase activity	molecular_function	0.048276	3	218	69	20542	102190378,102170089,106502666
GO:0043021	ribonucleoprotein complex binding	molecular_function	0.048782	1	218	13	20542	102186035
GO:0019752	carboxylic acid metabolic process	biological_process	0.048873	10	218	425	20542	102190095,102174881,102184378,102191376,102182898,102190421,102185075,102173974,102180515,106502734
GO:0008152	metabolic process	biological_process	0.049321	120	218	9353	20542	102170089,102185364,102189992,102178593,102184154,100861019,102187812,106502666,102173015,102172610,102176738,102173974,102185409,102188081,102190819,102174942,102189847,102191314,102185299,102190655,102172000,102178381,102170892,102178972,102172827,102170938,102170154,102184378,102189372,102180018,102182797,102178472,102175617,102176619,102179238,102173567,102185838,102185807,102183759,102170271…
GO:0008536	Ran GTPase binding	molecular_function	0.049387	2	218	18	20542	102183104,102184886
GO:0016812	hydrolase activity, acting on carbon-nitrogen (but not peptide) bonds, in cyclic amides	molecular_function	0.050626	1	218	2	20542	102185075
GO:0016655	oxidoreductase activity, acting on NAD(P)H, quinone or similar compound as acceptor	molecular_function	0.050692	3	218	62	20542	102181667,102189372,102179694
GO:1901566	organonitrogen compound biosynthetic process	biological_process	0.051308	18	218	1442	20542	102184378,102190095,102170892,102183120,102178593,102177992,102173015,102173974,102181130,102172215,102174881,102191376,102183759,102182898,102190444,102185075,102174942,102171993
GO:0003864	3-methyl-2-oxobutanoate hydroxymethyltransferase activity	molecular_function	0.051761	1	218	1	20542	102191376
GO:0015939	pantothenate metabolic process	biological_process	0.051761	1	218	1	20542	102191376
GO:0015940	pantothenate biosynthetic process	biological_process	0.051761	1	218	1	20542	102191376
GO:0042138	meiotic DNA double-strand break formation	biological_process	0.052091	1	218	5	20542	102168451
GO:0019867	outer membrane	cellular_component	0.053771	5	218	177	20542	102180889,102189847,102175617,102185180,102180515
GO:0030158	protein xylosyltransferase activity	molecular_function	0.054149	1	218	3	20542	102178593
GO:0035252	UDP-xylosyltransferase activity	molecular_function	0.054149	1	218	3	20542	102178593
GO:0042285	xylosyltransferase activity	molecular_function	0.054149	1	218	3	20542	102178593
GO:0018193	peptidyl-amino acid modification	biological_process	0.054416	3	218	84	20542	102189411,102185075,102173974
GO:0030507	spectrin binding	molecular_function	0.05489	1	218	6	20542	106502666
GO:0004594	pantothenate kinase activity	molecular_function	0.055174	1	218	9	20542	102177992
GO:0005741	mitochondrial outer membrane	cellular_component	0.0555	3	218	83	20542	102175617,102185180,102189847
GO:0031968	organelle outer membrane	cellular_component	0.0555	3	218	83	20542	102189847,102175617,102185180
GO:0016763	transferase activity, transferring pentosyl groups	molecular_function	0.05673	3	218	72	20542	102178593,102185869,106503032
GO:0017016	Ras GTPase binding	molecular_function	0.056887	3	218	40	20542	102183104,102184886,102168917
GO:0031267	small GTPase binding	molecular_function	0.056887	3	218	40	20542	102168917,102183104,102184886
GO:0051020	GTPase binding	molecular_function	0.056887	3	218	40	20542	102184886,102183104,102168917
GO:0006023	aminoglycan biosynthetic process	biological_process	0.056938	2	218	18	20542	102178593,102172215
GO:0005515	protein binding	molecular_function	0.057636	103	218	6278	20542	102182471,102190444,102188830,102191376,102174881,102170741,102186605,102190101,102183104,102184886,102187100,102174457,102191158,102190760,102174567,102185063,102178485,102190095,102171629,102190378,102189411,102189759,102189217,102187234,102185524,102169734,102183823,102174701,102188405,102168243,102168209,102173039,102174935,102184501,102181438,100861391,102169488,102174998,102169250,102186471…
GO:0005758	mitochondrial intermembrane space	cellular_component	0.059641	1	218	5	20542	102190760
GO:0016530	metallochaperone activity	molecular_function	0.059641	1	218	5	20542	102190760
GO:0016531	copper chaperone activity	molecular_function	0.059641	1	218	5	20542	102190760
GO:0031970	organelle envelope lumen	cellular_component	0.059641	1	218	5	20542	102190760
GO:0016407	acetyltransferase activity	molecular_function	0.060095	3	218	77	20542	102170089,102190378,106502666
GO:0004340	glucokinase activity	molecular_function	0.060168	1	218	2	20542	106502734
GO:0004396	hexokinase activity	molecular_function	0.060168	1	218	2	20542	106502734
GO:0003980	UDP-glucose:glycoprotein glucosyltransferase activity	molecular_function	0.061804	1	218	3	20542	102188605
GO:0003690	double-stranded DNA binding	molecular_function	0.062657	2	218	42	20542	102183120,102187100
GO:0004612	phosphoenolpyruvate carboxykinase (ATP) activity	molecular_function	0.063259	1	218	3	20542	102187926
GO:0015031	protein transport	biological_process	0.063791	15	218	731	20542	102175617,102190603,102176523,102184886,102185810,102183104,102173571,102173974,102177439,102183392,102168917,102178548,102170154,102174567,102180158
GO:0043436	oxoacid metabolic process	biological_process	0.064756	10	218	440	20542	102182898,102190421,102185075,102190095,102174881,102184378,102191376,102180515,106502734,102173974
GO:0030255	protein secretion by the type IV secretion system	biological_process	0.066088	1	218	2	20542	102174567
GO:0044097	secretion by the type IV secretion system	biological_process	0.066088	1	218	2	20542	102174567
GO:0043752	adenosylcobinamide kinase activity	molecular_function	0.068404	1	218	4	20542	102183120
GO:0045184	establishment of protein localization	biological_process	0.069653	15	218	748	20542	102175617,102190603,102176523,102184886,102185810,102173571,102173974,102183104,102177439,102183392,102168917,102178548,102170154,102174567,102180158
GO:0019200	carbohydrate kinase activity	molecular_function	0.070424	2	218	39	20542	102187926,106502734
GO:0019033	viral tegument	cellular_component	0.071543	2	218	19	20542	102186849,102174457
GO:0044249	cellular biosynthetic process	biological_process	0.072007	57	218	4411	20542	102170089,102188227,102174998,102177992,102184154,102175961,100861019,102181130,102176682,102173015,102186035,102173974,102174701,102185075,102190421,102176803,102168209,102188081,100861391,102174942,102181438,102188605,102188514,102171993,102190655,102178401,102170892,102190760,102183120,102170154,102184378,102171804,102190095,102190378,102178472,102183583,102175617,102185524,102185807,102185838…
GO:0032865	ERMES complex	cellular_component	0.07213	1	218	2	20542	102185180
GO:0044232	organelle membrane contact site	cellular_component	0.07213	1	218	2	20542	102185180
GO:0044233	ER-mitochondrion membrane contact site	cellular_component	0.07213	1	218	2	20542	102185180
GO:0006259	DNA metabolic process	biological_process	0.073981	18	218	1126	20542	102183120,102188227,102187100,102170154,106502666,102189411,102186035,102173571,102168451,102188081,102190193,102188514,102177543,102169072,102170741,106502734,102190101,102190655
GO:0043248	proteasome assembly	biological_process	0.075416	2	218	27	20542	102183104,102184165
GO:0003899	DNA-directed RNA polymerase activity	molecular_function	0.077356	5	218	199	20542	102176803,102184154,102186035,102190655,102169055
GO:0006664	glycolipid metabolic process	biological_process	0.07794	3	218	67	20542	102174998,102186605,102191052
GO:0006310	DNA recombination	biological_process	0.078283	5	218	193	20542	102173571,102188227,102190193,102168451,102189411
GO:0033014	tetrapyrrole biosynthetic process	biological_process	0.078459	3	218	75	20542	102174942,102183120,102173015
GO:0051156	glucose 6-phosphate metabolic process	biological_process	0.078825	1	218	7	20542	106502734
GO:0007213	G-protein coupled acetylcholine receptor signaling pathway	biological_process	0.079003	1	218	3	20542	102174342
GO:0043113	receptor clustering	biological_process	0.079003	1	218	3	20542	102174342
GO:0043236	laminin binding	molecular_function	0.079003	1	218	3	20542	102174342
GO:0003676	nucleic acid binding	molecular_function	0.080474	50	218	3811	20542	102190356,102185524,102175617,102189411,102178472,102183583,102180018,102172215,102190378,102183912,102171478,102171804,102174284,102183120,102191158,102191676,102178548,102178381,102172059,102187100,102174319,102169420,102190193,102169055,102174183,102178537,102178646,102188108,102185810,102186035,102190335,102176682,102190603,102181130,106502666,102182566,102184154,102170089,102174998,102188227…
GO:0006338	chromatin remodeling	biological_process	0.080718	2	218	30	20542	102184886,102171804
GO:0008455	alpha-1,6-mannosylglycoprotein 2-beta-N-acetylglucosaminyltransferase activity	molecular_function	0.081332	1	218	5	20542	102174881
GO:0008654	phospholipid biosynthetic process	biological_process	0.083062	3	218	76	20542	102191052,102186605,102174998
GO:0016568	chromatin modification	biological_process	0.083993	3	218	73	20542	102189411,102171804,102184886
GO:0004715	non-membrane spanning protein tyrosine kinase activity	molecular_function	0.084227	1	218	4	20542	102178381
GO:0001504	neurotransmitter uptake	biological_process	0.085134	1	218	3	20542	102188405
GO:0001505	regulation of neurotransmitter levels	biological_process	0.085134	1	218	3	20542	102188405
GO:0050805	negative regulation of synaptic transmission	biological_process	0.085134	1	218	3	20542	102188405
GO:0050827	toxin receptor binding	molecular_function	0.085134	1	218	3	20542	102188405
GO:0051580	regulation of neurotransmitter uptake	biological_process	0.085134	1	218	3	20542	102188405
GO:0051581	negative regulation of neurotransmitter uptake	biological_process	0.085134	1	218	3	20542	102188405
GO:0051588	regulation of neurotransmitter transport	biological_process	0.085134	1	218	3	20542	102188405
GO:0051589	negative regulation of neurotransmitter transport	biological_process	0.085134	1	218	3	20542	102188405
GO:0051609	inhibition of neurotransmitter uptake	biological_process	0.085134	1	218	3	20542	102188405
GO:1901564	organonitrogen compound metabolic process	biological_process	0.086888	22	218	1847	20542	102184378,102189372,102190095,102170892,102178593,102183120,102177992,102173015,102173974,102181667,102172215,102181130,102191376,102174881,102183759,102182898,102190444,102185075,102180007,106502734,102174942,102171993
GO:0009312	oligosaccharide biosynthetic process	biological_process	0.087151	2	218	38	20542	102174881,102174998
GO:0009311	oligosaccharide metabolic process	biological_process	0.087899	2	218	40	20542	102174881,102174998
GO:0098805	whole membrane	cellular_component	0.088173	5	218	188	20542	102184165,102189847,102176523,102185180,102175617
GO:0003896	DNA primase activity	molecular_function	0.089059	2	218	28	20542	102186035,102190655
GO:0005516	calmodulin binding	molecular_function	0.089223	2	218	43	20542	102185838,106502666
GO:0007265	Ras protein signal transduction	biological_process	0.089309	5	218	91	20542	102184845,102169072,102173015,102184154,102184378
GO:0046578	regulation of Ras protein signal transduction	biological_process	0.089309	5	218	91	20542	102184378,102173015,102184154,102169072,102184845
GO:0016278	lysine N-methyltransferase activity	molecular_function	0.089891	2	218	38	20542	102190101,102189411
GO:0016279	protein-lysine N-methyltransferase activity	molecular_function	0.089891	2	218	38	20542	102189411,102190101
GO:0018024	histone-lysine N-methyltransferase activity	molecular_function	0.089891	2	218	38	20542	102190101,102189411
GO:0042054	histone methyltransferase activity	molecular_function	0.089891	2	218	38	20542	102189411,102190101
GO:0008883	glutamyl-tRNA reductase activity	molecular_function	0.090309	1	218	7	20542	102173015
GO:0008924	malate dehydrogenase (quinone) activity	molecular_function	0.09097	1	218	5	20542	102190421
GO:0004379	glycylpeptide N-tetradecanoyltransferase activity	molecular_function	0.091085	1	218	5	20542	102188651
GO:0019107	myristoyltransferase activity	molecular_function	0.091085	1	218	5	20542	102188651
GO:0022904	respiratory electron transport chain	biological_process	0.091271	2	218	49	20542	102181667,102189372
GO:0004611	phosphoenolpyruvate carboxykinase activity	molecular_function	0.092055	1	218	8	20542	102187926
GO:0010876	lipid localization	biological_process	0.09442	3	218	122	20542	102173725,102170154,102171806
GO:0019685	photosynthesis, dark reaction	biological_process	0.096415	1	218	4	20542	102174942
GO:0031491	nucleosome binding	molecular_function	0.096457	1	218	24	20542	102184886
GO:0042578	phosphoric ester hydrolase activity	molecular_function	0.096479	13	218	427	20542	108633778,102189036,102169106,102188923,102178972,102174567,102182566,102190819,102188081,102190095,102183823,102188405,102170784
GO:0072330	monocarboxylic acid biosynthetic process	biological_process	0.096614	2	218	40	20542	102180515,102191376
GO:0008915	lipid-A-disaccharide synthase activity	molecular_function	0.09951	1	218	12	20542	102174998
GO:0007606	sensory perception of chemical stimulus	biological_process	0.09954	2	218	69	20542	102172944,102170995
GO:0051537	2 iron, 2 sulfur cluster binding	molecular_function	0.10018	2	218	37	20542	102184165,102173015
GO:0004659	prenyltransferase activity	molecular_function	0.10206	2	218	29	20542	102173039,102184675
GO:0005861	troponin complex	cellular_component	0.1037	1	218	11	20542	102170154
GO:0005865	striated muscle thin filament	cellular_component	0.1037	1	218	11	20542	102170154
GO:0030016	myofibril	cellular_component	0.1037	1	218	11	20542	102170154
GO:0030017	sarcomere	cellular_component	0.1037	1	218	11	20542	102170154
GO:0036379	myofilament	cellular_component	0.1037	1	218	11	20542	102170154
GO:0043292	contractile fiber	cellular_component	0.1037	1	218	11	20542	102170154
GO:0044449	contractile fiber part	cellular_component	0.1037	1	218	11	20542	102170154
GO:0009496	plastoquinol--plastocyanin reductase activity	molecular_function	0.10371	1	218	8	20542	102184165
GO:0052880	oxidoreductase activity, acting on diphenols and related substances as donors, with copper protein as acceptor	molecular_function	0.10371	1	218	8	20542	102184165
GO:0006643	membrane lipid metabolic process	biological_process	0.10385	3	218	78	20542	102191052,102186605,102174998
GO:1903509	liposaccharide metabolic process	biological_process	0.10497	3	218	75	20542	102191052,102174998,102186605
GO:0006091	generation of precursor metabolites and energy	biological_process	0.10545	5	218	194	20542	106502734,102185807,102190421,102181667,102189372
GO:0006497	protein lipidation	biological_process	0.10746	2	218	35	20542	102186605,102191052
GO:0006506	GPI anchor biosynthetic process	biological_process	0.10746	2	218	35	20542	102191052,102186605
GO:0006661	phosphatidylinositol biosynthetic process	biological_process	0.10746	2	218	35	20542	102186605,102191052
GO:0042158	lipoprotein biosynthetic process	biological_process	0.10746	2	218	35	20542	102191052,102186605
GO:0019899	enzyme binding	molecular_function	0.10882	4	218	109	20542	102183104,102184886,102172307,102168917
GO:0033926	glycopeptide alpha-N-acetylgalactosaminidase activity	molecular_function	0.10922	1	218	5	20542	102170741
GO:0004779	sulfate adenylyltransferase activity	molecular_function	0.10936	1	218	5	20542	102187926
GO:0004781	sulfate adenylyltransferase (ATP) activity	molecular_function	0.10936	1	218	5	20542	102187926
GO:0016742	hydroxymethyl-, formyl- and related transferase activity	molecular_function	0.1102	1	218	8	20542	102191376
GO:0008610	lipid biosynthetic process	biological_process	0.11028	5	218	208	20542	102174998,102180515,102190421,102186605,102191052
GO:0006629	lipid metabolic process	biological_process	0.11184	10	218	494	20542	102178972,102174998,102191158,102190421,102174319,102191052,102172610,102172215,102180515,102186605
GO:0007264	small GTPase mediated signal transduction	biological_process	0.11214	10	218	426	20542	102169072,102174935,102184845,102173025,102185203,102189847,102173015,102184378,102184154,102178972
GO:0005740	mitochondrial envelope	cellular_component	0.11239	5	218	262	20542	102175617,102170892,102190760,102185180,102189847
GO:0016746	transferase activity, transferring acyl groups	molecular_function	0.11302	6	218	252	20542	102191052,106502666,102170089,102185364,102190378,102188651
GO:0009110	vitamin biosynthetic process	biological_process	0.11315	2	218	36	20542	102183120,102191376
GO:0042364	water-soluble vitamin biosynthetic process	biological_process	0.11315	2	218	36	20542	102183120,102191376
GO:0006825	copper ion transport	biological_process	0.11328	1	218	20	20542	102190760
GO:0030493	bacteriochlorophyll metabolic process	biological_process	0.11357	1	218	5	20542	102174942
GO:0030494	bacteriochlorophyll biosynthetic process	biological_process	0.11357	1	218	5	20542	102174942
GO:0006766	vitamin metabolic process	biological_process	0.11422	2	218	37	20542	102191376,102183120
GO:0006767	water-soluble vitamin metabolic process	biological_process	0.11422	2	218	37	20542	102191376,102183120
GO:0000977	RNA polymerase II regulatory region sequence-specific DNA binding	molecular_function	0.11488	1	218	4	20542	102185075
GO:0000978	RNA polymerase II core promoter proximal region sequence-specific DNA binding	molecular_function	0.11488	1	218	4	20542	102185075
GO:0000982	transcription factor activity, RNA polymerase II core promoter proximal region sequence-specific binding	molecular_function	0.11488	1	218	4	20542	102185075
GO:0000987	core promoter proximal region sequence-specific DNA binding	molecular_function	0.11488	1	218	4	20542	102185075
GO:0001012	RNA polymerase II regulatory region DNA binding	molecular_function	0.11488	1	218	4	20542	102185075
GO:0001159	core promoter proximal region DNA binding	molecular_function	0.11488	1	218	4	20542	102185075
GO:0008410	CoA-transferase activity	molecular_function	0.11642	1	218	6	20542	102190378
GO:0009117	nucleotide metabolic process	biological_process	0.11642	6	218	327	20542	102177992,102174942,102170892,106502734,102189372,102181667
GO:0046131	pyrimidine ribonucleoside metabolic process	biological_process	0.11694	1	218	13	20542	102180007
GO:0055086	nucleobase-containing small molecule metabolic process	biological_process	0.11817	7	218	379	20542	102189372,102181667,102170892,102174942,102180007,102177992,106502734
GO:0006753	nucleoside phosphate metabolic process	biological_process	0.1185	6	218	331	20542	102189372,102181667,102177992,102170892,102174942,106502734
GO:0046474	glycerophospholipid biosynthetic process	biological_process	0.11854	2	218	37	20542	102186605,102191052
GO:0005773	vacuole	cellular_component	0.11896	2	218	31	20542	102184165,102185075
GO:0008649	rRNA methyltransferase activity	molecular_function	0.12001	1	218	13	20542	102180018
GO:0031975	envelope	cellular_component	0.12083	6	218	312	20542	102189847,102175617,102170892,102190760,102185180,102180515
GO:0016679	oxidoreductase activity, acting on diphenols and related substances as donors	molecular_function	0.12192	2	218	39	20542	102184165,102174567
GO:0009279	cell outer membrane	cellular_component	0.12349	1	218	11	20542	102180515
GO:0019637	organophosphate metabolic process	biological_process	0.12412	9	218	506	20542	102191052,102181667,102174942,102186605,106502734,102189372,102170892,102177992,102174998
GO:0007600	sensory perception	biological_process	0.12478	2	218	88	20542	102172944,102170995
GO:0050877	neurological system process	biological_process	0.12478	2	218	88	20542	102172944,102170995
GO:0042451	purine nucleoside biosynthetic process	biological_process	0.12491	3	218	125	20542	102177992,102170892,102174942
GO:0046129	purine ribonucleoside biosynthetic process	biological_process	0.12491	3	218	125	20542	102174942,102170892,102177992
GO:0098519	nucleotide phosphatase activity, acting on free nucleotides	molecular_function	0.12551	2	218	39	20542	102182566,102188081
GO:0044429	mitochondrial part	cellular_component	0.12563	5	218	279	20542	102185180,102170892,102190760,102175617,102189847
GO:0045017	glycerolipid biosynthetic process	biological_process	0.12578	2	218	39	20542	102191052,102186605
GO:0000976	transcription regulatory region sequence-specific DNA binding	molecular_function	0.12888	1	218	7	20542	102185075
GO:0003724	RNA helicase activity	molecular_function	0.12958	3	218	90	20542	102182566,102174319,102191676
GO:0004806	triglyceride lipase activity	molecular_function	0.12976	1	218	10	20542	102172215
GO:0019031	viral envelope	cellular_component	0.13134	5	218	243	20542	102178472,102190444,102173725,102181667,102171806
GO:0036338	viral membrane	cellular_component	0.13134	5	218	243	20542	102171806,102181667,102190444,102178472,102173725
GO:0033013	tetrapyrrole metabolic process	biological_process	0.13298	3	218	100	20542	102173015,102174942,102183120
GO:0090305	nucleic acid phosphodiester bond hydrolysis	biological_process	0.13306	1	218	10	20542	102168451
GO:0005811	lipid particle	cellular_component	0.13373	1	218	8	20542	102185774
GO:0012511	monolayer-surrounded lipid storage body	cellular_component	0.13373	1	218	8	20542	102185774
GO:0005852	eukaryotic translation initiation factor 3 complex	cellular_component	0.13545	1	218	16	20542	102190603
GO:0009424	bacterial-type flagellum hook	cellular_component	0.13562	1	218	9	20542	102174745
GO:0009890	negative regulation of biosynthetic process	biological_process	0.13662	2	218	54	20542	102185409,102178401
GO:0018342	protein prenylation	biological_process	0.13726	1	218	10	20542	102173039
GO:0097354	prenylation	biological_process	0.13726	1	218	10	20542	102173039
GO:0051641	cellular localization	biological_process	0.13743	17	218	921	20542	102183104,102177439,102176523,102184886,102180158,102174881,102183392,102173974,102173571,102185810,102190603,102175617,102174567,102174342,102170154,102168917,102178548
GO:0016747	transferase activity, transferring acyl groups other than amino-acyl groups	molecular_function	0.13746	4	218	169	20542	102188651,102190378,102170089,106502666
GO:0016741	transferase activity, transferring one-carbon groups	molecular_function	0.13748	6	218	304	20542	102189411,102180018,102185807,102191376,102190101,102176619
GO:0051056	regulation of small GTPase mediated signal transduction	biological_process	0.13881	5	218	102	20542	102169072,102184845,102184378,102173015,102184154
GO:0004984	olfactory receptor activity	molecular_function	0.13961	1	218	4	20542	102172944
GO:0007266	Rho protein signal transduction	biological_process	0.14002	4	218	74	20542	102184154,102173015,102184378,102184845
GO:0035023	regulation of Rho protein signal transduction	biological_process	0.14002	4	218	74	20542	102184378,102173015,102184154,102184845
GO:0007608	sensory perception of smell	biological_process	0.14037	1	218	5	20542	102172944
GO:0050804	modulation of synaptic transmission	biological_process	0.14087	1	218	5	20542	102188405
GO:0051321	meiotic cell cycle	biological_process	0.14101	2	218	40	20542	102190760,102168451
GO:0016901	oxidoreductase activity, acting on the CH-OH group of donors, quinone or similar compound as acceptor	molecular_function	0.14191	1	218	10	20542	102190421
GO:0030269	tetrahydromethanopterin S-methyltransferase activity	molecular_function	0.14275	1	218	8	20542	102185807
GO:0042086	5-methyl-5,6,7,8-tetrahydromethanopterin-dependent methyltransferase activity	molecular_function	0.14275	1	218	8	20542	102185807
GO:0035251	UDP-glucosyltransferase activity	molecular_function	0.14285	1	218	11	20542	102188605
GO:0016779	nucleotidyltransferase activity	molecular_function	0.14327	9	218	477	20542	102186035,102190655,102174319,102169055,102172200,102187926,102176803,102184154,102176661
GO:0046527	glucosyltransferase activity	molecular_function	0.14589	1	218	15	20542	102188605
GO:0016706	oxidoreductase activity, acting on paired donors, with incorporation or reduction of molecular oxygen, 2-oxoglutarate as one donor, and incorporation of one atom each of oxygen into both donors	molecular_function	0.14823	2	218	31	20542	102178381,102176619
GO:0004797	thymidine kinase activity	molecular_function	0.14832	1	218	10	20542	102180007
GO:0019136	deoxynucleoside kinase activity	molecular_function	0.14832	1	218	10	20542	102180007
GO:0019206	nucleoside kinase activity	molecular_function	0.14832	1	218	10	20542	102180007
GO:0003723	RNA binding	molecular_function	0.14891	12	218	749	20542	102172215,102190603,102174942,102181438,102171993,102190335,102186035,102174319,102191676,102174183,102182566,102183912
GO:0004576	oligosaccharyl transferase activity	molecular_function	0.14928	1	218	13	20542	102184597
GO:1901607	alpha-amino acid biosynthetic process	biological_process	0.14948	3	218	94	20542	102184378,102174881,102190095
GO:1902600	hydrogen ion transmembrane transport	biological_process	0.15031	4	218	201	20542	102184165,102170892,102174942,102171993
GO:0008276	protein methyltransferase activity	molecular_function	0.15045	2	218	65	20542	102189411,102190101
GO:0015937	coenzyme A biosynthetic process	biological_process	0.15058	1	218	20	20542	102177992
GO:0033866	nucleoside bisphosphate biosynthetic process	biological_process	0.15058	1	218	20	20542	102177992
GO:0034030	ribonucleoside bisphosphate biosynthetic process	biological_process	0.15058	1	218	20	20542	102177992
GO:0034033	purine nucleoside bisphosphate biosynthetic process	biological_process	0.15058	1	218	20	20542	102177992
GO:0016286	small conductance calcium-activated potassium channel activity	molecular_function	0.15252	1	218	8	20542	102185838
GO:0030117	membrane coat	cellular_component	0.15306	4	218	131	20542	102173974,102173571,102183104,102176523
GO:0048475	coated membrane	cellular_component	0.15306	4	218	131	20542	102176523,102173974,102173571,102183104
GO:0004842	ubiquitin-protein transferase activity	molecular_function	0.15318	6	218	245	20542	102171806,102173448,102182525,102174342,102183583,102181564
GO:0019787	ubiquitin-like protein transferase activity	molecular_function	0.15318	6	218	245	20542	102173448,102171806,102182525,102174342,102183583,102181564
GO:0098798	mitochondrial protein complex	cellular_component	0.15388	3	218	136	20542	102185180,102170892,102175617
GO:0015995	chlorophyll biosynthetic process	biological_process	0.15414	1	218	8	20542	102174942
GO:0006537	glutamate biosynthetic process	biological_process	0.15421	1	218	10	20542	102190095
GO:0015930	glutamate synthase activity	molecular_function	0.15421	1	218	10	20542	102190095
GO:0043650	dicarboxylic acid biosynthetic process	biological_process	0.15421	1	218	10	20542	102190095
GO:0006493	protein O-linked glycosylation	biological_process	0.15438	1	218	9	20542	102190760
GO:0000030	mannosyltransferase activity	molecular_function	0.15644	1	218	11	20542	102190760
GO:0006094	gluconeogenesis	biological_process	0.15708	1	218	18	20542	102187926
GO:0019319	hexose biosynthetic process	biological_process	0.15708	1	218	18	20542	102187926
GO:0046364	monosaccharide biosynthetic process	biological_process	0.15708	1	218	18	20542	102187926
GO:0043531	ADP binding	molecular_function	0.15933	2	218	55	20542	102188081,102188830
GO:0015936	coenzyme A metabolic process	biological_process	0.16006	1	218	22	20542	102177992
GO:0033865	nucleoside bisphosphate metabolic process	biological_process	0.16006	1	218	22	20542	102177992
GO:0033875	ribonucleoside bisphosphate metabolic process	biological_process	0.16006	1	218	22	20542	102177992
GO:0034032	purine nucleoside bisphosphate metabolic process	biological_process	0.16006	1	218	22	20542	102177992
GO:0006099	tricarboxylic acid cycle	biological_process	0.16026	1	218	16	20542	102190421
GO:0006101	citrate metabolic process	biological_process	0.16026	1	218	16	20542	102190421
GO:0051536	iron-sulfur cluster binding	molecular_function	0.16188	3	218	109	20542	102178401,102184165,102173015
GO:0051540	metal cluster binding	molecular_function	0.16188	3	218	109	20542	102178401,102173015,102184165
GO:0008757	S-adenosylmethionine-dependent methyltransferase activity	molecular_function	0.162	3	218	116	20542	102190101,102189411,102180018
GO:0016765	transferase activity, transferring alkyl or aryl (other than methyl) groups	molecular_function	0.16306	2	218	51	20542	102184675,102173039
GO:0009163	nucleoside biosynthetic process	biological_process	0.16373	3	218	135	20542	102170892,102174942,102177992
GO:0042455	ribonucleoside biosynthetic process	biological_process	0.16373	3	218	135	20542	102174942,102170892,102177992
GO:0006606	protein import into nucleus	biological_process	0.16404	3	218	137	20542	102168917,102178548,102180158
GO:0034504	protein localization to nucleus	biological_process	0.16404	3	218	137	20542	102180158,102178548,102168917
GO:0044744	protein targeting to nucleus	biological_process	0.16404	3	218	137	20542	102180158,102168917,102178548
GO:0051170	nuclear import	biological_process	0.16404	3	218	137	20542	102180158,102168917,102178548
GO:1902593	single-organism nuclear import	biological_process	0.16404	3	218	137	20542	102178548,102168917,102180158
GO:1901659	glycosyl compound biosynthetic process	biological_process	0.16458	3	218	137	20542	102170892,102174942,102177992
GO:0090407	organophosphate biosynthetic process	biological_process	0.166	6	218	309	20542	102174998,102186605,102170892,102174942,102177992,102191052
GO:0008773	[protein-PII] uridylyltransferase activity	molecular_function	0.16632	1	218	5	20542	102176661
GO:0009245	lipid A biosynthetic process	biological_process	0.16841	1	218	16	20542	102174998
GO:0046493	lipid A metabolic process	biological_process	0.16841	1	218	16	20542	102174998
GO:1901269	lipooligosaccharide metabolic process	biological_process	0.16841	1	218	16	20542	102174998
GO:1901271	lipooligosaccharide biosynthetic process	biological_process	0.16841	1	218	16	20542	102174998
GO:0005088	Ras guanyl-nucleotide exchange factor activity	molecular_function	0.16849	4	218	81	20542	102184378,102184154,102173015,102184845
GO:0005089	Rho guanyl-nucleotide exchange factor activity	molecular_function	0.16849	4	218	81	20542	102184378,102184154,102173015,102184845
GO:0007155	cell adhesion	biological_process	0.16893	9	218	385	20542	102169106,102168630,102188004,102169638,102185869,102173553,102190095,102189372,102186849
GO:0005549	odorant binding	molecular_function	0.16906	1	218	6	20542	102172944
GO:0015985	energy coupled proton transport, down electrochemical gradient	biological_process	0.16975	2	218	77	20542	102174942,102170892
GO:0015986	ATP synthesis coupled proton transport	biological_process	0.16975	2	218	77	20542	102174942,102170892
GO:0022610	biological adhesion	biological_process	0.17069	9	218	388	20542	102169106,102188004,102168630,102190095,102189372,102186849,102173553,102169638,102185869
GO:0010646	regulation of cell communication	biological_process	0.17229	7	218	233	20542	102184154,102173015,102168545,102184378,102184845,102188405,102169072
GO:0023051	regulation of signaling	biological_process	0.17273	7	218	236	20542	102184845,102188405,102169072,102184154,102173015,102184378,102168545
GO:0008652	cellular amino acid biosynthetic process	biological_process	0.17376	3	218	106	20542	102184378,102174881,102190095
GO:0031175	neuron projection development	biological_process	0.17433	2	218	49	20542	106502666,102168630
GO:0048666	neuron development	biological_process	0.17433	2	218	49	20542	102168630,106502666
GO:0008083	growth factor activity	molecular_function	0.17505	3	218	125	20542	102184165,100861228,102169734
GO:0030182	neuron differentiation	biological_process	0.17588	2	218	52	20542	106502666,102168630
GO:0048699	generation of neurons	biological_process	0.17588	2	218	52	20542	106502666,102168630
GO:0022008	neurogenesis	biological_process	0.17635	2	218	53	20542	102168630,106502666
GO:0016615	malate dehydrogenase activity	molecular_function	0.17982	1	218	8	20542	102190421
GO:0006213	pyrimidine nucleoside metabolic process	biological_process	0.18043	1	218	15	20542	102180007
GO:0005975	carbohydrate metabolic process	biological_process	0.18061	10	218	574	20542	102174942,102188605,106502734,102187926,102175944,102190655,102190760,102174998,102184597,102174881
GO:0006505	GPI anchor metabolic process	biological_process	0.18068	2	218	49	20542	102191052,102186605
GO:0044462	external encapsulating structure part	cellular_component	0.18085	1	218	17	20542	102180515
GO:0008289	lipid binding	molecular_function	0.18106	6	218	278	20542	102170154,102174881,102177439,102189422,102171299,102173725
GO:0072686	mitotic spindle	cellular_component	0.18132	2	218	60	20542	102172944,102185409
GO:0018022	peptidyl-lysine methylation	biological_process	0.18155	1	218	16	20542	102189411
GO:0034968	histone lysine methylation	biological_process	0.18155	1	218	16	20542	102189411
GO:0006536	glutamate metabolic process	biological_process	0.18209	1	218	11	20542	102190095
GO:0071702	organic substance transport	biological_process	0.1824	17	218	1055	20542	102180158,102183392,102183104,102177439,102176523,102184886,102173725,102174567,102171806,102170154,102178548,102168917,102173571,102173974,102185810,102190603,102175617
GO:0030313	cell envelope	cellular_component	0.18243	1	218	19	20542	102180515
GO:0005337	nucleoside transmembrane transporter activity	molecular_function	0.18571	1	218	14	20542	102175038
GO:0051649	establishment of localization in cell	biological_process	0.18572	15	218	850	20542	102170154,102174567,102180158,102183392,102178548,102168917,102176523,102185810,102184886,102173571,102183104,102173974,102177439,102175617,102190603
GO:0015934	large ribosomal subunit	cellular_component	0.18573	1	218	20	20542	102181130
GO:0046148	pigment biosynthetic process	biological_process	0.18694	2	218	53	20542	102190421,102174942
GO:0008318	protein prenyltransferase activity	molecular_function	0.18944	1	218	13	20542	102173039
GO:0006754	ATP biosynthetic process	biological_process	0.19015	2	218	85	20542	102174942,102170892
GO:0007399	nervous system development	biological_process	0.19097	2	218	54	20542	106502666,102168630
GO:0007050	cell cycle arrest	biological_process	0.19112	1	218	14	20542	102184501
GO:0005507	copper ion binding	molecular_function	0.19153	2	218	71	20542	102190760,102168209
GO:0006807	nitrogen compound metabolic process	biological_process	0.19227	65	218	5431	20542	102173015,102173974,102170089,102178593,102184154,100861019,106502666,102174942,102190655,102188081,102180018,102182797,102178472,102175617,102170892,102184378,102170154,102189372,102169055,102190193,102174319,102185838,102183759,102178646,102182898,100861008,102181130,102176682,102186035,102173571,102188227,102177992,102175961,106502734,102181438,100861391,102169072,102171993,102177543,102188514…
GO:0006325	chromatin organization	biological_process	0.19387	3	218	167	20542	102189411,102184886,102171804
GO:0016571	histone methylation	biological_process	0.19552	1	218	18	20542	102189411
GO:0006139	nucleobase-containing compound metabolic process	biological_process	0.19563	55	218	4169	20542	100861008,102182898,102178646,102185838,102188830,102168451,102174319,102190101,102170741,102169055,102190193,102169420,102186605,102189372,102171804,102170154,102187100,102183120,102170892,102181667,102185524,102180018,102190378,102182797,102175617,102178472,102189411,102183583,102176803,102188081,102168209,102174701,102180007,102185075,102190655,102178401,106502734,102177543,102171993,102169072…
GO:0006605	protein targeting	biological_process	0.1982	5	218	261	20542	102178548,102168917,102175617,102180158,102185810
GO:0044455	mitochondrial membrane part	cellular_component	0.19832	3	218	150	20542	102170892,102175617,102185180
GO:0070569	uridylyltransferase activity	molecular_function	0.19835	1	218	9	20542	102176661
GO:0004713	protein tyrosine kinase activity	molecular_function	0.19847	2	218	34	20542	102178381,102173448
GO:0000808	origin recognition complex	cellular_component	0.19897	1	218	19	20542	102188081
GO:0046907	intracellular transport	biological_process	0.19964	13	218	736	20542	102175617,102190603,102184886,102185810,102176523,102177439,102173571,102173974,102183104,102178548,102168917,102170154,102180158
GO:0044877	macromolecular complex binding	molecular_function	0.20094	7	218	389	20542	102191666,102178646,102185413,102169540,102186035,106502666,102184886
GO:0015078	hydrogen ion transmembrane transporter activity	molecular_function	0.20198	5	218	295	20542	102171993,102174942,102170892,102174567,102185063
GO:0009306	protein secretion	biological_process	0.2028	2	218	59	20542	102174567,102183392
GO:0006818	hydrogen transport	biological_process	0.20317	4	218	216	20542	102184165,102171993,102174942,102170892
GO:0015992	proton transport	biological_process	0.20317	4	218	216	20542	102184165,102170892,102174942,102171993
GO:0034220	ion transmembrane transport	biological_process	0.20325	6	218	368	20542	102191052,102184165,102172827,102170892,102174942,102171993
GO:0006269	DNA replication, synthesis of RNA primer	biological_process	0.20385	1	218	10	20542	102190655
GO:0031966	mitochondrial membrane	cellular_component	0.20408	4	218	237	20542	102170892,102175617,102185180,102189847
GO:0006120	mitochondrial electron transport, NADH to ubiquinone	biological_process	0.20478	1	218	14	20542	102181667
GO:0044212	transcription regulatory region DNA binding	molecular_function	0.20565	1	218	13	20542	102185075
GO:0044461	bacterial-type flagellum part	cellular_component	0.20659	1	218	17	20542	102174745
GO:0000346	transcription export complex	cellular_component	0.20693	1	218	20	20542	102173015
GO:0000445	THO complex part of transcription export complex	cellular_component	0.20693	1	218	20	20542	102173015
GO:0006366	transcription from RNA polymerase II promoter	biological_process	0.20702	6	218	279	20542	102185838,102178646,102176682,102181438,102175961,100861008
GO:0009987	cellular process	biological_process	0.20766	137	218	12095	20542	102183120,102190760,102185063,102187484,102190095,102171804,102189411,102183583,102178697,102189759,102181667,102185524,102168451,102170741,102169420,102186605,102170368,102175944,102184886,102169250,102177992,102171806,102168545,102181130,102172307,102187926,102181925,102176682,102172399,108633218,102174701,102176803,102173039,102177543,102188514,102184501,102188605,102178401,102172944,102172000…
GO:0031967	organelle envelope	cellular_component	0.209	5	218	293	20542	102189847,102170892,102190760,102175617,102185180
GO:0033178	proton-transporting two-sector ATPase complex, catalytic domain	cellular_component	0.2114	2	218	64	20542	102184165,102171993
GO:0004803	transposase activity	molecular_function	0.21314	1	218	25	20542	102190193
GO:0000988	transcription factor activity, protein binding	molecular_function	0.21493	5	218	223	20542	102176803,102181438,102176682,102174942,102185838
GO:0003008	system process	biological_process	0.21511	2	218	113	20542	102170995,102172944
GO:0005242	inward rectifier potassium channel activity	molecular_function	0.21683	1	218	21	20542	102185838
GO:0034062	RNA polymerase activity	molecular_function	0.21751	5	218	263	20542	102169055,102190655,102186035,102176803,102184154
GO:0009059	macromolecule biosynthetic process	biological_process	0.21954	46	218	3879	20542	100861008,102183759,102185838,102178646,102182898,102184597,102190444,102188830,102191052,102190101,102174319,102175944,102169055,102186605,102169420,102171804,102170154,102190760,102185524,102190378,102172215,102183583,102178472,102175617,102176803,102168209,102188081,102174701,102185075,102190655,102178401,100861391,102188605,102174942,102181438,102188514,102171993,102175961,102184154,100861019…
GO:0015994	chlorophyll metabolic process	biological_process	0.22004	1	218	18	20542	102174942
GO:0042157	lipoprotein metabolic process	biological_process	0.2205	2	218	98	20542	102191052,102186605
GO:0036442	hydrogen-exporting ATPase activity	molecular_function	0.22121	1	218	18	20542	102171993
GO:0046961	proton-transporting ATPase activity, rotational mechanism	molecular_function	0.22121	1	218	18	20542	102171993
GO:0044769	ATPase activity, coupled to transmembrane movement of ions, rotational mechanism	molecular_function	0.22191	1	218	19	20542	102171993
GO:0043566	structure-specific DNA binding	molecular_function	0.22376	2	218	99	20542	102183120,102187100
GO:0006996	organelle organization	biological_process	0.22402	18	218	1103	20542	102170741,102185180,102169072,102189847,102184886,102168451,102180158,102185409,102191376,102181925,102189411,102173015,102176738,102173974,108633218,102172944,102168917,102171804
GO:0050909	sensory perception of taste	biological_process	0.22463	1	218	55	20542	102170995
GO:0009236	cobalamin biosynthetic process	biological_process	0.22487	1	218	18	20542	102183120
GO:0005742	mitochondrial outer membrane translocase complex	cellular_component	0.22488	1	218	29	20542	102175617
GO:0000778	condensed nuclear chromosome kinetochore	cellular_component	0.22532	2	218	74	20542	102185409,102172944
GO:0000780	condensed nuclear chromosome, centromeric region	cellular_component	0.22532	2	218	74	20542	102185409,102172944
GO:0000942	condensed nuclear chromosome outer kinetochore	cellular_component	0.22532	2	218	74	20542	102185409,102172944
GO:0042729	DASH complex	cellular_component	0.22532	2	218	74	20542	102185409,102172944
GO:1901505	carbohydrate derivative transporter activity	molecular_function	0.22549	1	218	21	20542	102175038
GO:0044391	ribosomal subunit	cellular_component	0.22562	1	218	27	20542	102181130
GO:0098662	inorganic cation transmembrane transport	biological_process	0.22694	5	218	277	20542	102191052,102184165,102174942,102170892,102171993
GO:0009142	nucleoside triphosphate biosynthetic process	biological_process	0.22697	2	218	96	20542	102170892,102174942
GO:0009145	purine nucleoside triphosphate biosynthetic process	biological_process	0.22697	2	218	96	20542	102174942,102170892
GO:0009201	ribonucleoside triphosphate biosynthetic process	biological_process	0.22697	2	218	96	20542	102170892,102174942
GO:0009206	purine ribonucleoside triphosphate biosynthetic process	biological_process	0.22697	2	218	96	20542	102170892,102174942
GO:0009235	cobalamin metabolic process	biological_process	0.22729	1	218	19	20542	102183120
GO:0051051	negative regulation of transport	biological_process	0.22817	1	218	15	20542	102188405
GO:0043648	dicarboxylic acid metabolic process	biological_process	0.22848	1	218	22	20542	102190095
GO:0008053	mitochondrial fusion	biological_process	0.22871	1	218	20	20542	102189847
GO:0008172	S-methyltransferase activity	molecular_function	0.22956	1	218	12	20542	102185807
GO:1902580	single-organism cellular localization	biological_process	0.23137	5	218	267	20542	102185810,102174342,102180158,102168917,102178548
GO:0032801	receptor catabolic process	biological_process	0.23268	1	218	17	20542	102184165
GO:0042775	mitochondrial ATP synthesis coupled electron transport	biological_process	0.23271	1	218	26	20542	102181667
GO:0098660	inorganic ion transmembrane transport	biological_process	0.23353	5	218	279	20542	102184165,102191052,102171993,102174942,102170892
GO:0016620	oxidoreductase activity, acting on the aldehyde or oxo group of donors, NAD or NADP as acceptor	molecular_function	0.23495	1	218	31	20542	102173015
GO:0061630	ubiquitin protein ligase activity	molecular_function	0.23589	2	218	89	20542	102182525,102171806
GO:0061659	ubiquitin-like protein ligase activity	molecular_function	0.23589	2	218	89	20542	102182525,102171806
GO:0009084	glutamine family amino acid biosynthetic process	biological_process	0.2359	1	218	18	20542	102190095
GO:0098655	cation transmembrane transport	biological_process	0.23635	5	218	285	20542	102171993,102174942,102170892,102191052,102184165
GO:0034357	photosynthetic membrane	cellular_component	0.23639	3	218	115	20542	102186605,102184165,102170368
GO:0016298	lipase activity	molecular_function	0.23717	2	218	45	20542	102172215,102178972
GO:0032787	monocarboxylic acid metabolic process	biological_process	0.23771	3	218	130	20542	102191376,102180515,106502734
GO:0009060	aerobic respiration	biological_process	0.23789	1	218	21	20542	102190421
GO:0009416	response to light stimulus	biological_process	0.23842	1	218	9	20542	102190378
GO:0019012	virion	cellular_component	0.2385	10	218	617	20542	102186849,102171806,102174567,102190444,102178646,102174457,102181667,102173725,102178472,100861391
GO:0006281	DNA repair	biological_process	0.23865	7	218	513	20542	102173571,106502734,102187100,102170741,102177543,102183120,102189411
GO:0009314	response to radiation	biological_process	0.23918	1	218	10	20542	102190378
GO:0043044	ATP-dependent chromatin remodeling	biological_process	0.24034	1	218	16	20542	102184886
GO:0015932	nucleobase-containing compound transmembrane transporter activity	molecular_function	0.24098	1	218	20	20542	102175038
GO:0046483	heterocycle metabolic process	biological_process	0.24194	56	218	4309	20542	102189411,102183583,102178472,102175617,102190378,102180018,102182797,102185524,102181667,102170892,102183120,102187100,102170154,102171804,102189372,102169420,102186605,102190193,102170741,102169055,102174319,102190101,102188830,102168451,102185838,102178646,102182898,100861008,102176682,102173015,102186035,102173974,102173571,102177992,102188227,102170089,106502666,102184154,102175961,100861019…
GO:0004185	serine-type carboxypeptidase activity	molecular_function	0.24237	1	218	13	20542	102185075
GO:0008168	methyltransferase activity	molecular_function	0.24296	5	218	293	20542	102190101,102176619,102180018,102185807,102189411
GO:0006006	glucose metabolic process	biological_process	0.24538	1	218	25	20542	102187926
GO:0003873	6-phosphofructo-2-kinase activity	molecular_function	0.24623	1	218	30	20542	102187926
GO:0006000	fructose metabolic process	biological_process	0.24623	1	218	30	20542	102187926
GO:0031974	membrane-enclosed lumen	cellular_component	0.24627	8	218	480	20542	102190760,102185838,102172944,102178646,102185409,102176682,102181438,102170741
GO:0006275	regulation of DNA replication	biological_process	0.24684	1	218	30	20542	102188514
GO:0000723	telomere maintenance	biological_process	0.24685	1	218	14	20542	102169072
GO:0032200	telomere organization	biological_process	0.24685	1	218	14	20542	102169072
GO:0060249	anatomical structure homeostasis	biological_process	0.24685	1	218	14	20542	102169072
GO:0051052	regulation of DNA metabolic process	biological_process	0.24994	1	218	31	20542	102188514
GO:0019882	antigen processing and presentation	biological_process	0.25005	1	218	67	20542	102169055
GO:0090304	nucleic acid metabolic process	biological_process	0.25012	50	218	3819	20542	102170154,102171804,102187100,102183120,102185524,102180018,102182797,102190378,102175617,102183583,102189411,102178472,100861008,102182898,102185838,102178646,102188830,102168451,102190101,102174319,102169055,102170741,102190193,102169420,102186605,100861019,102175961,102184154,106502666,102170089,102188227,102173571,102173015,102186035,102176682,102176803,102188081,102168209,102174701,102185075…
GO:0004601	peroxidase activity	molecular_function	0.25037	1	218	19	20542	102191158
GO:0007268	synaptic transmission	biological_process	0.25268	1	218	17	20542	102188405
GO:0051213	dioxygenase activity	molecular_function	0.25351	2	218	83	20542	102176619,102178381
GO:0031625	ubiquitin protein ligase binding	molecular_function	0.2536	1	218	21	20542	102172307
GO:0044389	ubiquitin-like protein ligase binding	molecular_function	0.2536	1	218	21	20542	102172307
GO:0017038	protein import	biological_process	0.25515	3	218	166	20542	102180158,102168917,102178548
GO:0005795	Golgi stack	cellular_component	0.25525	1	218	14	20542	102174881
GO:0009152	purine ribonucleotide biosynthetic process	biological_process	0.25603	3	218	149	20542	102177992,102174942,102170892
GO:0007267	cell-cell signaling	biological_process	0.25709	1	218	21	20542	102188405
GO:0005179	hormone activity	molecular_function	0.2592	4	218	225	20542	102169250,102190378,102185807,102186605
GO:0004386	helicase activity	molecular_function	0.25939	4	218	212	20542	102174319,102188081,102182566,102191676
GO:0005319	lipid transporter activity	molecular_function	0.2607	1	218	19	20542	102171806
GO:0055036	virion membrane	cellular_component	0.26245	1	218	20	20542	100861391
GO:0030153	bacteriocin immunity	biological_process	0.26361	1	218	13	20542	102178537
GO:0044422	organelle part	cellular_component	0.26474	26	218	1876	20542	102176682,102175617,102174745,102181130,102190378,102173015,102170892,102190760,102172944,102170154,102186582,102181438,102170741,102185180,102176523,102189847,102191052,102190101,102178646,102185838,102174881,102173448,102188081,102184165,102180263,102185409
GO:1901360	organic cyclic compound metabolic process	biological_process	0.26505	56	218	4364	20542	106502666,102175961,102184154,100861019,102177992,102188227,102170089,102186035,102173015,102173571,102173974,102176682,102168209,102188081,102176803,102185075,102180007,102174701,102178401,102190655,100861391,102181438,102174942,102177543,102171993,102188514,102169072,106502734,102170154,102171804,102189372,102170892,102183120,102187100,102185524,102181667,102189411,102178472,102183583,102175617…
GO:0050840	extracellular matrix binding	molecular_function	0.2651	1	218	20	20542	102174342
GO:0019239	deaminase activity	molecular_function	0.26537	1	218	20	20542	102180007
GO:0042470	melanosome	cellular_component	0.26657	1	218	13	20542	102186849
GO:0048770	pigment granule	cellular_component	0.26657	1	218	13	20542	102186849
GO:0016836	hydro-lyase activity	molecular_function	0.26679	2	218	69	20542	102173015,102174942
GO:0072594	establishment of protein localization to organelle	biological_process	0.26704	4	218	229	20542	102185810,102180158,102178548,102168917
GO:0030865	cortical cytoskeleton organization	biological_process	0.26718	1	218	9	20542	102191376
GO:0030866	cortical actin cytoskeleton organization	biological_process	0.26718	1	218	9	20542	102191376
GO:0009061	anaerobic respiration	biological_process	0.26767	1	218	20	20542	102185807
GO:0015947	methane metabolic process	biological_process	0.26767	1	218	20	20542	102185807
GO:0015948	methanogenesis	biological_process	0.26767	1	218	20	20542	102185807
GO:0015975	energy derivation by oxidation of reduced inorganic compounds	biological_process	0.26767	1	218	20	20542	102185807
GO:0043446	cellular alkane metabolic process	biological_process	0.26767	1	218	20	20542	102185807
GO:0043447	alkane biosynthetic process	biological_process	0.26767	1	218	20	20542	102185807
GO:0006164	purine nucleotide biosynthetic process	biological_process	0.26787	3	218	158	20542	102170892,102174942,102177992
GO:0009260	ribonucleotide biosynthetic process	biological_process	0.26793	3	218	152	20542	102177992,102174942,102170892
GO:0046390	ribose phosphate biosynthetic process	biological_process	0.26793	3	218	152	20542	102170892,102174942,102177992
GO:1902531	regulation of intracellular signal transduction	biological_process	0.26956	5	218	147	20542	102173015,102184154,102184378,102184845,102169072
GO:0004674	protein serine/threonine kinase activity	molecular_function	0.27047	6	218	209	20542	102176738,106503032,102191439,102174051,102179238,102188027
GO:0000975	regulatory region DNA binding	molecular_function	0.27069	1	218	25	20542	102185075
GO:0001067	regulatory region nucleic acid binding	molecular_function	0.27069	1	218	25	20542	102185075
GO:0009127	purine nucleoside monophosphate biosynthetic process	biological_process	0.27184	2	218	96	20542	102174942,102170892
GO:0009168	purine ribonucleoside monophosphate biosynthetic process	biological_process	0.27184	2	218	96	20542	102174942,102170892
GO:0005540	hyaluronic acid binding	molecular_function	0.27329	1	218	21	20542	102168630
GO:0007127	meiosis I	biological_process	0.27412	1	218	27	20542	102168451
GO:0043112	receptor metabolic process	biological_process	0.2748	1	218	24	20542	102184165
GO:0006644	phospholipid metabolic process	biological_process	0.27666	3	218	134	20542	102191052,102186605,102174998
GO:0005739	mitochondrion	cellular_component	0.27767	6	218	399	20542	102189847,102175617,102170892,102190760,102185180,102179694
GO:0000103	sulfate assimilation	biological_process	0.2778	1	218	20	20542	102187926
GO:0004020	adenylylsulfate kinase activity	molecular_function	0.2778	1	218	20	20542	102187926
GO:0045735	nutrient reservoir activity	molecular_function	0.27841	1	218	15	20542	102181130
GO:0010648	negative regulation of cell communication	biological_process	0.27843	1	218	21	20542	102188405
GO:0023057	negative regulation of signaling	biological_process	0.27843	1	218	21	20542	102188405
GO:0009966	regulation of signal transduction	biological_process	0.27905	6	218	228	20542	102169072,102184845,102184378,102168545,102173015,102184154
GO:0006022	aminoglycan metabolic process	biological_process	0.27926	2	218	55	20542	102172215,102178593
GO:0072522	purine-containing compound biosynthetic process	biological_process	0.27967	3	218	165	20542	102174942,102170892,102177992
GO:0019076	viral release from host cell	biological_process	0.27997	1	218	22	20542	102184165
GO:0022900	electron transport chain	biological_process	0.28023	2	218	82	20542	102189372,102181667
GO:0044423	virion part	cellular_component	0.28038	9	218	579	20542	102190444,102178646,102174457,102186849,102171806,102173725,102178472,100861391,102181667
GO:0010181	FMN binding	molecular_function	0.28187	1	218	23	20542	102191676
GO:0006725	cellular aromatic compound metabolic process	biological_process	0.28211	55	218	4312	20542	102187100,102170892,102183120,102170154,102171804,102189372,102190378,102180018,102182797,102178472,102189411,102183583,102175617,102181667,102185524,102178646,102185838,102182898,102168451,102188830,100861008,102169055,102170741,102169420,102186605,102190193,102174319,102190101,102188227,102170089,102177992,102175961,102184154,100861019,106502666,102176682,102173015,102186035,102173571,102174701…
GO:0000989	transcription factor activity, transcription factor binding	molecular_function	0.28244	4	218	195	20542	102185838,102181438,102176682,102174942
GO:0003712	transcription cofactor activity	molecular_function	0.28244	4	218	195	20542	102185838,102176682,102174942,102181438
GO:0007167	enzyme linked receptor protein signaling pathway	biological_process	0.28284	2	218	36	20542	102190819,102173448
GO:0007169	transmembrane receptor protein tyrosine kinase signaling pathway	biological_process	0.28284	2	218	36	20542	102190819,102173448
GO:0006913	nucleocytoplasmic transport	biological_process	0.28423	3	218	166	20542	102168917,102178548,102180158
GO:0009156	ribonucleoside monophosphate biosynthetic process	biological_process	0.28822	2	218	99	20542	102170892,102174942
GO:0042440	pigment metabolic process	biological_process	0.2883	2	218	75	20542	102190421,102174942
GO:0009124	nucleoside monophosphate biosynthetic process	biological_process	0.28884	2	218	100	20542	102174942,102170892
GO:0031984	organelle subcompartment	cellular_component	0.29024	1	218	19	20542	102174881
GO:0098791	Golgi subcompartment	cellular_component	0.29024	1	218	19	20542	102174881
GO:0006096	glycolytic process	biological_process	0.29062	1	218	36	20542	106502734
GO:0006757	ATP generation from ADP	biological_process	0.29062	1	218	36	20542	106502734
GO:0009135	purine nucleoside diphosphate metabolic process	biological_process	0.29062	1	218	36	20542	106502734
GO:0009179	purine ribonucleoside diphosphate metabolic process	biological_process	0.29062	1	218	36	20542	106502734
GO:0009185	ribonucleoside diphosphate metabolic process	biological_process	0.29062	1	218	36	20542	106502734
GO:0046031	ADP metabolic process	biological_process	0.29062	1	218	36	20542	106502734
GO:0034641	cellular nitrogen compound metabolic process	biological_process	0.29257	60	218	5212	20542	102185524,102181667,102183583,102189411,102178472,102175617,102180018,102190378,102182797,102171804,102170154,102189372,102170892,102183120,102187100,102190101,102174319,102186605,102169420,102190193,102169055,102170741,102191376,100861008,102168451,102188830,102190444,102178646,102185838,102183759,102182898,102186035,102173015,102173974,102173571,102176682,102181130,106502666,102175961,102184154…
GO:0034645	cellular macromolecule biosynthetic process	biological_process	0.29522	44	218	3842	20542	102171804,102170154,102190760,102185524,102190378,102175617,102183583,102178472,100861008,102182898,102184597,102185838,102183759,102178646,102190444,102188830,102174319,102190101,102191052,102175944,102169055,102186605,102169420,100861019,102184154,102175961,102170089,102188227,102186035,102181130,102176682,102176803,102188081,102168209,102174701,102185075,102190655,102178401,102171993,102188514…
GO:0000276	mitochondrial proton-transporting ATP synthase complex, coupling factor F(o)	cellular_component	0.29527	1	218	39	20542	102170892
GO:0008443	phosphofructokinase activity	molecular_function	0.29593	1	218	35	20542	102187926
GO:0005681	spliceosomal complex	cellular_component	0.29607	1	218	34	20542	102190101
GO:0000981	RNA polymerase II transcription factor activity, sequence-specific DNA binding	molecular_function	0.29819	1	218	18	20542	102185075
GO:0032065	cortical protein anchoring	biological_process	0.29824	1	218	18	20542	102174881
GO:0008121	ubiquinol-cytochrome-c reductase activity	molecular_function	0.29909	1	218	24	20542	102174567
GO:0016681	oxidoreductase activity, acting on diphenols and related substances as donors, cytochrome as acceptor	molecular_function	0.29909	1	218	24	20542	102174567
GO:0051304	chromosome separation	biological_process	0.30039	1	218	38	20542	102184819
GO:0006457	protein folding	biological_process	0.3008	2	218	145	20542	102191376,102170482
GO:0009036	Type II site-specific deoxyribonuclease activity	molecular_function	0.3009	1	218	22	20542	106502666
GO:0015666	restriction endodeoxyribonuclease activity	molecular_function	0.3009	1	218	22	20542	106502666
GO:0051169	nuclear transport	biological_process	0.30142	3	218	171	20542	102178548,102168917,102180158
GO:0009307	DNA restriction-modification system	biological_process	0.30163	1	218	23	20542	106502666
GO:0044355	clearance of foreign intracellular DNA	biological_process	0.30163	1	218	23	20542	106502666
GO:0005057	receptor signaling protein activity	molecular_function	0.30181	2	218	52	20542	102168917,102173512
GO:0071840	cellular component organization or biogenesis	biological_process	0.30217	27	218	1935	20542	102171804,106502666,102174342,102168917,102172944,102185810,108633218,102173015,102173974,102176738,102168630,102189411,102181925,102190378,102180018,102191376,102180158,102184165,102185409,102168451,102183190,102184886,102189847,102183104,102169072,102170741,102185180
GO:0016043	cellular component organization	biological_process	0.30328	26	218	1817	20542	108633218,102185810,102176738,102173974,102173015,102168630,102189411,102190378,102181925,106502666,102171804,102174342,102168917,102172944,102184886,102183104,102189847,102169072,102185180,102170741,102191376,102185409,102184165,102180158,102183190,102168451
GO:0015643	toxic substance binding	molecular_function	0.30345	1	218	17	20542	102178537
GO:0070851	growth factor receptor binding	molecular_function	0.30392	1	218	27	20542	102184165
GO:0051276	chromosome organization	biological_process	0.30393	5	218	334	20542	102169072,102189411,102171804,102184886,102180158
GO:0018205	peptidyl-lysine modification	biological_process	0.30427	1	218	27	20542	102189411
GO:0046488	phosphatidylinositol metabolic process	biological_process	0.30438	2	218	75	20542	102191052,102186605
GO:0006024	glycosaminoglycan biosynthetic process	biological_process	0.30476	1	218	17	20542	102178593
GO:0001076	transcription factor activity, RNA polymerase II transcription factor binding	molecular_function	0.30577	3	218	148	20542	102185838,102181438,102176682
GO:0001104	RNA polymerase II transcription cofactor activity	molecular_function	0.30577	3	218	148	20542	102185838,102176682,102181438
GO:0016108	tetraterpenoid metabolic process	biological_process	0.30579	1	218	25	20542	102190421
GO:0016109	tetraterpenoid biosynthetic process	biological_process	0.30579	1	218	25	20542	102190421
GO:0016116	carotenoid metabolic process	biological_process	0.30579	1	218	25	20542	102190421
GO:0016117	carotenoid biosynthetic process	biological_process	0.30579	1	218	25	20542	102190421
GO:0019087	transformation of host cell by virus	biological_process	0.30661	1	218	39	20542	102168545
GO:0098796	membrane protein complex	cellular_component	0.30729	11	218	741	20542	102176523,102170368,102183104,102173571,102173974,102186605,102175617,102171993,102185180,102184165,102170892
GO:0070566	adenylyltransferase activity	molecular_function	0.30969	1	218	33	20542	102187926
GO:0045893	positive regulation of transcription, DNA-templated	biological_process	0.3106	2	218	81	20542	102181438,102188227
GO:0045935	positive regulation of nucleobase-containing compound metabolic process	biological_process	0.3106	2	218	81	20542	102181438,102188227
GO:0051254	positive regulation of RNA metabolic process	biological_process	0.3106	2	218	81	20542	102181438,102188227
GO:1902680	positive regulation of RNA biosynthetic process	biological_process	0.3106	2	218	81	20542	102181438,102188227
GO:1903508	positive regulation of nucleic acid-templated transcription	biological_process	0.3106	2	218	81	20542	102188227,102181438
GO:0033644	host cell membrane	cellular_component	0.31075	1	218	29	20542	102184165
GO:0006090	pyruvate metabolic process	biological_process	0.31087	1	218	37	20542	106502734
GO:0044218	other organism cell membrane	cellular_component	0.31136	1	218	30	20542	102184165
GO:0044279	other organism membrane	cellular_component	0.31136	1	218	30	20542	102184165
GO:0016482	cytoplasmic transport	biological_process	0.31233	5	218	311	20542	102176523,102185810,102180158,102178548,102168917
GO:0005665	DNA-directed RNA polymerase II, core complex	cellular_component	0.31294	1	218	19	20542	102178646
GO:0009891	positive regulation of biosynthetic process	biological_process	0.31365	2	218	84	20542	102181438,102188227
GO:0010557	positive regulation of macromolecule biosynthetic process	biological_process	0.31365	2	218	84	20542	102181438,102188227
GO:0031328	positive regulation of cellular biosynthetic process	biological_process	0.31365	2	218	84	20542	102181438,102188227
GO:0051173	positive regulation of nitrogen compound metabolic process	biological_process	0.31365	2	218	84	20542	102181438,102188227
GO:0009404	toxin metabolic process	biological_process	0.31522	1	218	19	20542	102178537
GO:0000746	conjugation	biological_process	0.31527	1	218	25	20542	102180889
GO:0051726	regulation of cell cycle	biological_process	0.3154	2	218	113	20542	102170154,102184501
GO:0005086	ARF guanyl-nucleotide exchange factor activity	molecular_function	0.31549	1	218	17	20542	102169072
GO:0032011	ARF protein signal transduction	biological_process	0.31549	1	218	17	20542	102169072
GO:0032012	regulation of ARF protein signal transduction	biological_process	0.31549	1	218	17	20542	102169072
GO:0051220	cytoplasmic sequestering of protein	biological_process	0.31602	1	218	24	20542	102174881
GO:0010628	positive regulation of gene expression	biological_process	0.31669	2	218	85	20542	102181438,102188227
GO:0009579	thylakoid	cellular_component	0.31736	3	218	138	20542	102184165,102170368,102186605
GO:0044436	thylakoid part	cellular_component	0.31736	3	218	138	20542	102170368,102184165,102186605
GO:0000940	condensed chromosome outer kinetochore	cellular_component	0.31807	2	218	95	20542	102185409,102172944
GO:0044446	intracellular organelle part	cellular_component	0.31902	25	218	1854	20542	102172944,102190760,102170892,102186582,102170154,102190378,102181130,102175617,102176682,102173015,102178646,102185838,102185409,102184165,102180263,102188081,102173448,102174881,102185180,102170741,102181438,102190101,102189847,102191052,102176523
GO:0048284	organelle fusion	biological_process	0.31932	1	218	25	20542	102189847
GO:0044463	cell projection part	cellular_component	0.31996	1	218	29	20542	102174745
GO:0006974	cellular response to DNA damage stimulus	biological_process	0.32023	7	218	578	20542	102173571,102189411,102183120,102177543,102170741,106502734,102187100
GO:0016835	carbon-oxygen lyase activity	molecular_function	0.32024	2	218	85	20542	102174942,102173015
GO:0009522	photosystem I	cellular_component	0.32165	1	218	20	20542	102186605
GO:0003950	NAD+ ADP-ribosyltransferase activity	molecular_function	0.32181	1	218	24	20542	102185869
GO:0000347	THO complex	cellular_component	0.32203	1	218	27	20542	102173015
GO:0044255	cellular lipid metabolic process	biological_process	0.32222	5	218	276	20542	102174998,102180515,102190421,102186605,102191052
GO:0000794	condensed nuclear chromosome	cellular_component	0.32236	2	218	88	20542	102185409,102172944
GO:0016592	mediator complex	cellular_component	0.32261	3	218	151	20542	102181438,102176682,102185838
GO:0031325	positive regulation of cellular metabolic process	biological_process	0.32571	4	218	205	20542	102181438,102178472,102188227,102189847
GO:0003743	translation initiation factor activity	molecular_function	0.32605	1	218	56	20542	102190603
GO:0009896	positive regulation of catabolic process	biological_process	0.32866	2	218	86	20542	102189847,102178472
GO:0010508	positive regulation of autophagy	biological_process	0.32866	2	218	86	20542	102178472,102189847
GO:0031331	positive regulation of cellular catabolic process	biological_process	0.32866	2	218	86	20542	102189847,102178472
GO:0016469	proton-transporting two-sector ATPase complex	cellular_component	0.32914	3	218	197	20542	102171993,102170892,102184165
GO:0070206	protein trimerization	biological_process	0.32952	1	218	31	20542	102190378
GO:0016810	hydrolase activity, acting on carbon-nitrogen (but not peptide) bonds	molecular_function	0.32995	2	218	81	20542	102180007,102185075
GO:0072657	protein localization to membrane	biological_process	0.33087	2	218	92	20542	102185810,102174342
GO:0042651	thylakoid membrane	cellular_component	0.33102	1	218	29	20542	102184165
GO:0045892	negative regulation of transcription, DNA-templated	biological_process	0.33214	1	218	31	20542	102178401
GO:0051253	negative regulation of RNA metabolic process	biological_process	0.33214	1	218	31	20542	102178401
GO:1902679	negative regulation of RNA biosynthetic process	biological_process	0.33214	1	218	31	20542	102178401
GO:1903507	negative regulation of nucleic acid-templated transcription	biological_process	0.33214	1	218	31	20542	102178401
GO:0007005	mitochondrion organization	biological_process	0.33326	2	218	96	20542	102185180,102189847
GO:0000777	condensed chromosome kinetochore	cellular_component	0.33354	2	218	98	20542	102172944,102185409
GO:0000779	condensed chromosome, centromeric region	cellular_component	0.33354	2	218	98	20542	102172944,102185409
GO:1901605	alpha-amino acid metabolic process	biological_process	0.33669	3	218	147	20542	102190095,102174881,102184378
GO:0035556	intracellular signal transduction	biological_process	0.33806	15	218	866	20542	102184378,102178972,102176803,102184154,102168917,102191158,102172000,102173025,106503032,102185203,102173015,102189847,102169072,102174935,102184845
GO:0030145	manganese ion binding	molecular_function	0.33979	1	218	24	20542	102170784
GO:0050661	NADP binding	molecular_function	0.34042	1	218	39	20542	102173015
GO:0006633	fatty acid biosynthetic process	biological_process	0.3429	1	218	36	20542	102180515
GO:0006261	DNA-dependent DNA replication	biological_process	0.34357	2	218	104	20542	102190655,102190101
GO:0000221	vacuolar proton-transporting V-type ATPase, V1 domain	cellular_component	0.34581	1	218	24	20542	102184165
GO:0016471	vacuolar proton-transporting V-type ATPase complex	cellular_component	0.34581	1	218	24	20542	102184165
GO:0022402	cell cycle process	biological_process	0.34714	6	218	361	20542	102172944,102190378,102168451,102184501,102185409,102184819
GO:0005801	cis-Golgi network	cellular_component	0.3482	1	218	37	20542	102170154
GO:0071806	protein transmembrane transport	biological_process	0.34821	1	218	25	20542	102174567
GO:0070588	calcium ion transmembrane transport	biological_process	0.3483	1	218	11	20542	102191052
GO:0006836	neurotransmitter transport	biological_process	0.34869	1	218	29	20542	102188405
GO:0048013	ephrin receptor signaling pathway	biological_process	0.35062	1	218	14	20542	102190819
GO:0005543	phospholipid binding	molecular_function	0.35077	3	218	119	20542	102177439,102174881,102171299
GO:0031981	nuclear lumen	cellular_component	0.35278	7	218	453	20542	102185409,102170741,102185838,102178646,102172944,102176682,102181438
GO:0048583	regulation of response to stimulus	biological_process	0.35296	6	218	277	20542	102173015,102184154,102168545,102184378,102184845,102169072
GO:0005774	vacuolar membrane	cellular_component	0.35602	1	218	26	20542	102184165
GO:0044437	vacuolar part	cellular_component	0.35602	1	218	26	20542	102184165
GO:0007049	cell cycle	biological_process	0.35722	8	218	552	20542	102190760,102168451,102172944,102170154,102185409,102184501,102190378,102184819
GO:0048731	system development	biological_process	0.35796	2	218	90	20542	106502666,102168630
GO:0006313	transposition, DNA-mediated	biological_process	0.35879	1	218	35	20542	102190193
GO:0032196	transposition	biological_process	0.35879	1	218	35	20542	102190193
GO:0006165	nucleoside diphosphate phosphorylation	biological_process	0.35907	1	218	47	20542	106502734
GO:0046939	nucleotide phosphorylation	biological_process	0.35907	1	218	47	20542	106502734
GO:0006721	terpenoid metabolic process	biological_process	0.35925	1	218	37	20542	102190421
GO:0016114	terpenoid biosynthetic process	biological_process	0.35925	1	218	37	20542	102190421
GO:0009064	glutamine family amino acid metabolic process	biological_process	0.36277	1	218	29	20542	102190095
GO:0009893	positive regulation of metabolic process	biological_process	0.36279	4	218	216	20542	102189847,102188227,102178472,102181438
GO:0071949	FAD binding	molecular_function	0.36422	1	218	35	20542	102190421
GO:0045934	negative regulation of nucleobase-containing compound metabolic process	biological_process	0.36824	1	218	35	20542	102178401
GO:0033554	cellular response to stress	biological_process	0.36862	7	218	619	20542	102183120,102177543,102189411,106502734,102187100,102170741,102173571
GO:0009132	nucleoside diphosphate metabolic process	biological_process	0.36879	1	218	49	20542	106502734
GO:0006650	glycerophospholipid metabolic process	biological_process	0.37013	2	218	88	20542	102186605,102191052
GO:0005753	mitochondrial proton-transporting ATP synthase complex	cellular_component	0.37142	1	218	53	20542	102170892
GO:0044428	nuclear part	cellular_component	0.37149	10	218	671	20542	102181438,102176682,102170741,102190101,102173015,102185838,102178646,102172944,102173448,102185409
GO:0044454	nuclear chromosome part	cellular_component	0.37307	2	218	111	20542	102185409,102172944
GO:0030030	cell projection organization	biological_process	0.37308	2	218	92	20542	106502666,102168630
GO:0006479	protein methylation	biological_process	0.37333	1	218	40	20542	102189411
GO:0008213	protein alkylation	biological_process	0.37333	1	218	40	20542	102189411
GO:0033180	proton-transporting V-type ATPase, V1 domain	cellular_component	0.37344	1	218	27	20542	102184165
GO:0005654	nucleoplasm	cellular_component	0.37416	5	218	308	20542	102181438,102176682,102170741,102185838,102178646
GO:0044451	nucleoplasm part	cellular_component	0.37416	5	218	308	20542	102181438,102176682,102185838,102170741,102178646
GO:0043233	organelle lumen	cellular_component	0.3755	7	218	475	20542	102185838,102170741,102178646,102172944,102176682,102181438,102185409
GO:0070013	intracellular organelle lumen	cellular_component	0.3755	7	218	475	20542	102178646,102185838,102170741,102172944,102176682,102181438,102185409
GO:0044802	single-organism membrane organization	biological_process	0.3771	3	218	161	20542	102174342,102189847,102185810
GO:0015988	energy coupled proton transmembrane transport, against electrochemical gradient	biological_process	0.37715	2	218	124	20542	102184165,102171993
GO:0015991	ATP hydrolysis coupled proton transport	biological_process	0.37715	2	218	124	20542	102184165,102171993
GO:0046486	glycerolipid metabolic process	biological_process	0.3779	2	218	90	20542	102186605,102191052
GO:0098588	bounding membrane of organelle	cellular_component	0.37968	6	218	394	20542	102176523,102191052,102189847,102184165,102175617,102185180
GO:0033365	protein localization to organelle	biological_process	0.37989	4	218	258	20542	102180158,102185810,102178548,102168917
GO:0030029	actin filament-based process	biological_process	0.38053	2	218	90	20542	102168917,102191376
GO:0030036	actin cytoskeleton organization	biological_process	0.38053	2	218	90	20542	102191376,102168917
GO:0003713	transcription coactivator activity	molecular_function	0.38174	1	218	26	20542	102174942
GO:1902589	single-organism organelle organization	biological_process	0.38385	8	218	498	20542	102169072,102189411,102189847,102168451,102168917,102172944,102191376,102185409
GO:0044724	single-organism carbohydrate catabolic process	biological_process	0.38667	1	218	48	20542	106502734
GO:0016023	cytoplasmic membrane-bounded vesicle	cellular_component	0.38681	2	218	98	20542	102176523,102186849
GO:0031988	membrane-bounded vesicle	cellular_component	0.38714	2	218	99	20542	102186849,102176523
GO:0016651	oxidoreductase activity, acting on NAD(P)H	molecular_function	0.38723	3	218	175	20542	102179694,102181667,102189372
GO:0051049	regulation of transport	biological_process	0.38804	1	218	31	20542	102188405
GO:0045202	synapse	cellular_component	0.38915	1	218	17	20542	102184538
GO:0008373	sialyltransferase activity	molecular_function	0.38949	1	218	23	20542	102190655
GO:0009628	response to abiotic stimulus	biological_process	0.39019	1	218	17	20542	102190378
GO:0016638	oxidoreductase activity, acting on the CH-NH2 group of donors	molecular_function	0.39079	1	218	49	20542	102190095
GO:0016814	hydrolase activity, acting on carbon-nitrogen (but not peptide) bonds, in cyclic amidines	molecular_function	0.3947	1	218	35	20542	102180007
GO:0000990	transcription factor activity, core RNA polymerase binding	molecular_function	0.39545	1	218	28	20542	102176803
GO:0000996	core DNA-dependent RNA polymerase binding promoter specificity activity	molecular_function	0.39545	1	218	28	20542	102176803
GO:0016987	sigma factor activity	molecular_function	0.39545	1	218	28	20542	102176803
GO:0044444	cytoplasmic part	cellular_component	0.39569	21	218	2001	20542	102190444,102185075,102183759,102179694,102174881,102184165,102171993,102185180,102176523,102189847,102191052,102183104,102190760,102170892,102170154,102186849,102175617,102181130,102190603,102173571,102173974
GO:0019362	pyridine nucleotide metabolic process	biological_process	0.39783	1	218	56	20542	106502734
GO:0046496	nicotinamide nucleotide metabolic process	biological_process	0.39783	1	218	56	20542	106502734
GO:0044801	single-organism membrane fusion	biological_process	0.39919	1	218	40	20542	102189847
GO:0004435	phosphatidylinositol phospholipase C activity	molecular_function	0.40131	1	218	18	20542	102178972
GO:0004629	phospholipase C activity	molecular_function	0.40131	1	218	18	20542	102178972
GO:0006030	chitin metabolic process	biological_process	0.40208	1	218	24	20542	102172215
GO:1901071	glucosamine-containing compound metabolic process	biological_process	0.40208	1	218	24	20542	102172215
GO:0016903	oxidoreductase activity, acting on the aldehyde or oxo group of donors	molecular_function	0.40344	1	218	54	20542	102173015
GO:0006304	DNA modification	biological_process	0.40352	1	218	41	20542	106502666
GO:0016684	oxidoreductase activity, acting on peroxide as acceptor	molecular_function	0.40462	1	218	43	20542	102191158
GO:0015979	photosynthesis	biological_process	0.40498	3	218	152	20542	102174942,102186605,102170368
GO:0005249	voltage-gated potassium channel activity	molecular_function	0.40661	2	218	88	20542	102185524,102185838
GO:0007126	meiotic nuclear division	biological_process	0.40705	1	218	36	20542	102168451
GO:1903046	meiotic cell cycle process	biological_process	0.40705	1	218	36	20542	102168451
GO:0017048	Rho GTPase binding	molecular_function	0.40762	1	218	21	20542	102168917
GO:0032507	maintenance of protein location in cell	biological_process	0.4078	1	218	37	20542	102174881
GO:0045185	maintenance of protein location	biological_process	0.4078	1	218	37	20542	102174881
GO:0051651	maintenance of location in cell	biological_process	0.4078	1	218	37	20542	102174881
GO:0043565	sequence-specific DNA binding	molecular_function	0.40856	8	218	546	20542	102178646,102170089,102185075,102188108,102190378,102181130,102169420,102175617
GO:0012507	ER to Golgi transport vesicle membrane	cellular_component	0.4115	1	218	36	20542	102176523
GO:0030127	COPII vesicle coat	cellular_component	0.4115	1	218	36	20542	102176523
GO:0030134	ER to Golgi transport vesicle	cellular_component	0.4115	1	218	36	20542	102176523
GO:0016888	endodeoxyribonuclease activity, producing 5'-phosphomonoesters	molecular_function	0.41189	1	218	35	20542	106502666
GO:0043087	regulation of GTPase activity	biological_process	0.41242	1	218	22	20542	102183001
GO:0004721	phosphoprotein phosphatase activity	molecular_function	0.41436	3	218	136	20542	102174567,102189036,102170784
GO:0030203	glycosaminoglycan metabolic process	biological_process	0.41568	1	218	31	20542	102178593
GO:0009165	nucleotide biosynthetic process	biological_process	0.41638	3	218	212	20542	102170892,102174942,102177992
GO:1901293	nucleoside phosphate biosynthetic process	biological_process	0.41638	3	218	212	20542	102174942,102170892,102177992
GO:0019829	cation-transporting ATPase activity	molecular_function	0.41649	1	218	37	20542	102171993
GO:0042625	ATPase activity, coupled to transmembrane movement of ions	molecular_function	0.41649	1	218	37	20542	102171993
GO:0006888	ER to Golgi vesicle-mediated transport	biological_process	0.41725	1	218	45	20542	102176523
GO:0006779	porphyrin-containing compound biosynthetic process	biological_process	0.41844	1	218	40	20542	102174942
GO:0045786	negative regulation of cell cycle	biological_process	0.41849	1	218	52	20542	102184501
GO:0006397	mRNA processing	biological_process	0.4187	3	218	209	20542	102182797,102173015,102190101
GO:0016569	covalent chromatin modification	biological_process	0.41876	1	218	42	20542	102189411
GO:0016570	histone modification	biological_process	0.41876	1	218	42	20542	102189411
GO:0000776	kinetochore	cellular_component	0.41877	2	218	121	20542	102172944,102185409
GO:0019205	nucleobase-containing compound kinase activity	molecular_function	0.41981	2	218	208	20542	102191158,102180007
GO:0003779	actin binding	molecular_function	0.42339	7	218	346	20542	102168917,102170741,102181925,108633218,102176738,102173974,102173015
GO:0007010	cytoskeleton organization	biological_process	0.42432	9	218	523	20542	102181925,102170741,108633218,102173015,102176738,102173974,102168917,102191376,102185409
GO:0006260	DNA replication	biological_process	0.42451	6	218	433	20542	102186035,102190101,102190655,102170154,102188081,102188514
GO:0072524	pyridine-containing compound metabolic process	biological_process	0.42486	1	218	58	20542	106502734
GO:0048519	negative regulation of biological process	biological_process	0.4253	4	218	257	20542	102188405,102184501,102185409,102178401
GO:0005539	glycosaminoglycan binding	molecular_function	0.42538	1	218	35	20542	102168630
GO:0006302	double-strand break repair	biological_process	0.42677	1	218	35	20542	102189411
GO:0045263	proton-transporting ATP synthase complex, coupling factor F(o)	cellular_component	0.43226	1	218	56	20542	102170892
GO:0005819	spindle	cellular_component	0.43291	2	218	121	20542	102172944,102185409
GO:0098772	molecular function regulator	molecular_function	0.433	11	218	674	20542	102174567,102178972,102184154,102184378,102185838,102173015,102185203,102173025,102184845,102188413,102169072
GO:0010506	regulation of autophagy	biological_process	0.43371	2	218	106	20542	102178472,102189847
GO:0004714	transmembrane receptor protein tyrosine kinase activity	molecular_function	0.4351	1	218	17	20542	102173448
GO:0006357	regulation of transcription from RNA polymerase II promoter	biological_process	0.43977	3	218	177	20542	102181438,102176682,102185838
GO:0048523	negative regulation of cellular process	biological_process	0.44109	3	218	209	20542	102178401,102188405,102184501
GO:0000377	RNA splicing, via transesterification reactions with bulged adenosine as nucleophile	biological_process	0.44299	1	218	55	20542	102190101
GO:0000398	mRNA splicing, via spliceosome	biological_process	0.44299	1	218	55	20542	102190101
GO:0008092	cytoskeletal protein binding	molecular_function	0.44478	10	218	560	20542	102191376,106502666,102191666,102168917,102173015,102173974,102176738,108633218,102181925,102170741
GO:0009521	photosystem	cellular_component	0.44525	2	218	101	20542	102186605,102170368
GO:0015074	DNA integration	biological_process	0.44874	1	218	68	20542	102188227
GO:0007218	neuropeptide signaling pathway	biological_process	0.45005	1	218	56	20542	102189759
GO:0005217	intracellular ligand-gated ion channel activity	molecular_function	0.4539	1	218	39	20542	102191052
GO:0005218	intracellular ligand-gated calcium channel activity	molecular_function	0.4539	1	218	39	20542	102191052
GO:0005219	ryanodine-sensitive calcium-release channel activity	molecular_function	0.4539	1	218	39	20542	102191052
GO:0015278	calcium-release channel activity	molecular_function	0.4539	1	218	39	20542	102191052
GO:0030658	transport vesicle membrane	cellular_component	0.45492	1	218	42	20542	102176523
GO:0006874	cellular calcium ion homeostasis	biological_process	0.45528	1	218	41	20542	102191052
GO:0055074	calcium ion homeostasis	biological_process	0.45528	1	218	41	20542	102191052
GO:0072503	cellular divalent inorganic cation homeostasis	biological_process	0.45528	1	218	41	20542	102191052
GO:0072507	divalent inorganic cation homeostasis	biological_process	0.45528	1	218	41	20542	102191052
GO:0000793	condensed chromosome	cellular_component	0.45631	2	218	119	20542	102172944,102185409
GO:0006733	oxidoreduction coenzyme metabolic process	biological_process	0.45651	1	218	62	20542	106502734
GO:0006520	cellular amino acid metabolic process	biological_process	0.45731	4	218	274	20542	102184378,102174881,102190095,102182898
GO:0009288	bacterial-type flagellum	cellular_component	0.45846	1	218	51	20542	102174745
GO:0019013	viral nucleocapsid	cellular_component	0.4594	1	218	37	20542	102178646
GO:0005227	calcium activated cation channel activity	molecular_function	0.46077	1	218	25	20542	102185838
GO:0015269	calcium-activated potassium channel activity	molecular_function	0.46077	1	218	25	20542	102185838
GO:0022839	ion gated channel activity	molecular_function	0.46077	1	218	25	20542	102185838
GO:0000228	nuclear chromosome	cellular_component	0.46209	2	218	127	20542	102172944,102185409
GO:0010558	negative regulation of macromolecule biosynthetic process	biological_process	0.46258	1	218	51	20542	102178401
GO:0031327	negative regulation of cellular biosynthetic process	biological_process	0.46258	1	218	51	20542	102178401
GO:0051172	negative regulation of nitrogen compound metabolic process	biological_process	0.46258	1	218	51	20542	102178401
GO:2000113	negative regulation of cellular macromolecule biosynthetic process	biological_process	0.46258	1	218	51	20542	102178401
GO:0010629	negative regulation of gene expression	biological_process	0.46322	1	218	53	20542	102178401
GO:0000375	RNA splicing, via transesterification reactions	biological_process	0.46377	1	218	59	20542	102190101
GO:0008608	attachment of spindle microtubules to kinetochore	biological_process	0.46464	1	218	42	20542	102185409
GO:0006816	calcium ion transport	biological_process	0.46611	1	218	25	20542	102191052
GO:0010941	regulation of cell death	biological_process	0.4726	2	218	139	20542	102174881,102188830
GO:0042981	regulation of apoptotic process	biological_process	0.4726	2	218	139	20542	102174881,102188830
GO:0043067	regulation of programmed cell death	biological_process	0.4726	2	218	139	20542	102174881,102188830
GO:0005509	calcium ion binding	molecular_function	0.47623	10	218	541	20542	102173553,102169638,102170482,102186849,102189372,102169106,102171993,102188004,102168630,102191052
GO:0009892	negative regulation of metabolic process	biological_process	0.47642	2	218	130	20542	102178401,102185409
GO:0000280	nuclear division	biological_process	0.47646	2	218	142	20542	102168451,102172944
GO:0006720	isoprenoid metabolic process	biological_process	0.47743	1	218	50	20542	102190421
GO:0008299	isoprenoid biosynthetic process	biological_process	0.47743	1	218	50	20542	102190421
GO:1901136	carbohydrate derivative catabolic process	biological_process	0.47836	1	218	41	20542	102180007
GO:0019748	secondary metabolic process	biological_process	0.48259	1	218	31	20542	102178537
GO:0008135	translation factor activity, RNA binding	molecular_function	0.4863	1	218	93	20542	102190603
GO:0016052	carbohydrate catabolic process	biological_process	0.48638	1	218	70	20542	106502734
GO:0016705	oxidoreductase activity, acting on paired donors, with incorporation or reduction of molecular oxygen	molecular_function	0.48849	3	218	205	20542	102190421,102178381,102176619
GO:0004129	cytochrome-c oxidase activity	molecular_function	0.48878	1	218	77	20542	102185063
GO:0016675	oxidoreductase activity, acting on a heme group of donors	molecular_function	0.48878	1	218	77	20542	102185063
GO:0016676	oxidoreductase activity, acting on a heme group of donors, oxygen as acceptor	molecular_function	0.48878	1	218	77	20542	102185063
GO:0000155	phosphorelay sensor kinase activity	molecular_function	0.4895	1	218	32	20542	102168917
GO:0034655	nucleobase-containing compound catabolic process	biological_process	0.49401	1	218	47	20542	102180007
GO:0048285	organelle fission	biological_process	0.49453	2	218	148	20542	102168451,102172944
GO:0005102	receptor binding	molecular_function	0.49553	8	218	776	20542	102186605,102190378,102188405,100861228,102169250,102169734,102185807,102184165
GO:0006040	amino sugar metabolic process	biological_process	0.49658	1	218	32	20542	102172215
GO:0005882	intermediate filament	cellular_component	0.49678	2	218	235	20542	102186582,102180263
GO:0045111	intermediate filament cytoskeleton	cellular_component	0.49678	2	218	235	20542	102186582,102180263
GO:0031410	cytoplasmic vesicle	cellular_component	0.49848	2	218	117	20542	102186849,102176523
GO:0031982	vesicle	cellular_component	0.49878	2	218	118	20542	102186849,102176523
GO:0030170	pyridoxal phosphate binding	molecular_function	0.49971	1	218	48	20542	102173567
GO:0000151	ubiquitin ligase complex	cellular_component	0.50039	2	218	132	20542	102173448,102171806
GO:0034453	microtubule anchoring	biological_process	0.50069	1	218	47	20542	102185409
GO:0031090	organelle membrane	cellular_component	0.50226	7	218	562	20542	102191052,102189847,102184165,102176523,102185180,102170892,102175617
GO:0015002	heme-copper terminal oxidase activity	molecular_function	0.50488	1	218	83	20542	102185063
GO:0007409	axonogenesis	biological_process	0.50622	1	218	43	20542	102168630
GO:0007411	axon guidance	biological_process	0.50622	1	218	43	20542	102168630
GO:0048667	cell morphogenesis involved in neuron differentiation	biological_process	0.50622	1	218	43	20542	102168630
GO:0048812	neuron projection morphogenesis	biological_process	0.50622	1	218	43	20542	102168630
GO:0061564	axon development	biological_process	0.50622	1	218	43	20542	102168630
GO:0097485	neuron projection guidance	biological_process	0.50622	1	218	43	20542	102168630
GO:0000160	phosphorelay signal transduction system	biological_process	0.50853	1	218	40	20542	102168917
GO:0006511	ubiquitin-dependent protein catabolic process	biological_process	0.50861	2	218	147	20542	102171806,102172307
GO:0019941	modification-dependent protein catabolic process	biological_process	0.50889	2	218	148	20542	102171806,102172307
GO:0043632	modification-dependent macromolecule catabolic process	biological_process	0.50889	2	218	148	20542	102172307,102171806
GO:0004520	endodeoxyribonuclease activity	molecular_function	0.51246	1	218	51	20542	106502666
GO:0045259	proton-transporting ATP synthase complex	cellular_component	0.5137	1	218	74	20542	102170892
GO:0010604	positive regulation of macromolecule metabolic process	biological_process	0.5138	2	218	120	20542	102181438,102188227
GO:0016788	hydrolase activity, acting on ester bonds	molecular_function	0.51411	16	218	988	20542	102169106,102189036,108633778,102188405,102183823,102190819,102188081,102188923,102172215,102186035,102170784,102182566,106502666,102190095,102178972,102174567
GO:0031329	regulation of cellular catabolic process	biological_process	0.51588	2	218	137	20542	102189847,102178472
GO:0009894	regulation of catabolic process	biological_process	0.51693	2	218	140	20542	102189847,102178472
GO:0019318	hexose metabolic process	biological_process	0.51814	1	218	70	20542	102187926
GO:0007059	chromosome segregation	biological_process	0.51911	2	218	135	20542	102185409,102184819
GO:0030133	transport vesicle	cellular_component	0.52187	1	218	60	20542	102176523
GO:0061024	membrane organization	biological_process	0.52512	3	218	207	20542	102174342,102189847,102185810
GO:0008324	cation transmembrane transporter activity	molecular_function	0.52547	11	218	867	20542	102191052,102185524,102190378,102174942,102171993,102184165,102176661,102174567,102185063,102185838,102170892
GO:0004673	protein histidine kinase activity	molecular_function	0.52592	1	218	44	20542	102168917
GO:0016775	phosphotransferase activity, nitrogenous group as acceptor	molecular_function	0.52592	1	218	44	20542	102168917
GO:0000904	cell morphogenesis involved in differentiation	biological_process	0.5272	1	218	49	20542	102168630
GO:0006614	SRP-dependent cotranslational protein targeting to membrane	biological_process	0.52813	1	218	55	20542	102185810
GO:0045047	protein targeting to ER	biological_process	0.52813	1	218	55	20542	102185810
GO:0072599	establishment of protein localization to endoplasmic reticulum	biological_process	0.52813	1	218	55	20542	102185810
GO:0030120	vesicle coat	cellular_component	0.5285	1	218	52	20542	102176523
GO:0030135	coated vesicle	cellular_component	0.5285	1	218	52	20542	102176523
GO:0030662	coated vesicle membrane	cellular_component	0.5285	1	218	52	20542	102176523
GO:0004620	phospholipase activity	molecular_function	0.53117	1	218	32	20542	102178972
GO:0044257	cellular protein catabolic process	biological_process	0.53229	2	218	167	20542	102171806,102172307
GO:0051603	proteolysis involved in cellular protein catabolic process	biological_process	0.53229	2	218	167	20542	102171806,102172307
GO:0043234	protein complex	cellular_component	0.53359	26	218	2143	20542	102185838,102178646,102173448,102188081,102184165,102180263,102185409,102181438,102186605,102171993,102170741,102185180,102176523,102170368,102183104,102170892,102172944,102170154,102171806,102186582,102176682,102175617,102190603,102173015,102173974,102173571
GO:0016817	hydrolase activity, acting on acid anhydrides	molecular_function	0.53601	15	218	1128	20542	102180158,102184165,102171804,102182566,102188081,102191666,102191676,102189847,102174319,102169540,102181925,102180018,102181438,102178472,102171993
GO:0006364	rRNA processing	biological_process	0.53757	1	218	89	20542	102180018
GO:0016072	rRNA metabolic process	biological_process	0.53757	1	218	89	20542	102180018
GO:0030659	cytoplasmic vesicle membrane	cellular_component	0.53898	1	218	54	20542	102176523
GO:0009405	pathogenesis	biological_process	0.5391	5	218	357	20542	102188405,102173725,102181130,102169488,102186035
GO:0012506	vesicle membrane	cellular_component	0.5394	1	218	55	20542	102176523
GO:0070972	protein localization to endoplasmic reticulum	biological_process	0.5401	1	218	61	20542	102185810
GO:0061025	membrane fusion	biological_process	0.54185	1	218	68	20542	102189847
GO:0006418	tRNA aminoacylation for protein translation	biological_process	0.54195	1	218	68	20542	102182898
GO:1902582	single-organism intracellular transport	biological_process	0.54228	6	218	465	20542	102180158,102185810,102176523,102168917,102178548,102175617
GO:0005737	cytoplasm	cellular_component	0.54569	26	218	2517	20542	102188413,102175617,102183583,102190603,102181130,102190378,102173571,102173974,102170892,102190760,102186849,102170154,102171993,102181438,102185180,102176523,102183104,102191052,102189847,102190444,102185075,102183759,102179694,102174881,102168209,102184165
GO:0032940	secretion by cell	biological_process	0.5471	2	218	122	20542	102183392,102174567
GO:0008173	RNA methyltransferase activity	molecular_function	0.54766	1	218	60	20542	102180018
GO:0015077	monovalent inorganic cation transmembrane transporter activity	molecular_function	0.54783	7	218	534	20542	102170892,102174942,102171993,102185838,102185524,102174567,102185063
GO:0008017	microtubule binding	molecular_function	0.54948	2	218	128	20542	106502666,102191666
GO:0051235	maintenance of location	biological_process	0.55149	1	218	58	20542	102174881
GO:0006778	porphyrin-containing compound metabolic process	biological_process	0.55307	1	218	64	20542	102174942
GO:0072527	pyrimidine-containing compound metabolic process	biological_process	0.55385	1	218	68	20542	102180007
GO:0046903	secretion	biological_process	0.55623	2	218	123	20542	102174567,102183392
GO:0044271	cellular nitrogen compound biosynthetic process	biological_process	0.55634	39	218	3785	20542	102181438,100861391,102174942,102171993,102190655,102178401,102174701,102185075,102176803,102168209,102181130,102176682,102173015,102173974,102170089,102188227,102177992,102175961,102184154,100861019,102169055,102169420,102174319,102183759,102185838,102178646,102182898,102190444,102188830,102191376,100861008,102190378,102183583,102178472,102175617,102185524,102170892,102183120,102171804
GO:0004812	aminoacyl-tRNA ligase activity	molecular_function	0.55766	1	218	69	20542	102182898
GO:0016818	hydrolase activity, acting on acid anhydrides, in phosphorus-containing anhydrides	molecular_function	0.55813	13	218	1015	20542	102174319,102169540,102189847,102171993,102181438,102178472,102180018,102182566,102188081,102171804,102180158,102191676,102191666
GO:0005261	cation channel activity	molecular_function	0.55857	4	218	242	20542	102184165,102191052,102185524,102185838
GO:0004180	carboxypeptidase activity	molecular_function	0.55895	1	218	37	20542	102185075
GO:0022890	inorganic cation transmembrane transporter activity	molecular_function	0.55912	10	218	807	20542	102191052,102185524,102190378,102171993,102174942,102174567,102176661,102185063,102185838,102170892
GO:0005694	chromosome	cellular_component	0.56193	4	218	337	20542	102188081,102180158,102185409,102172944
GO:0016787	hydrolase activity	molecular_function	0.56256	47	218	3530	20542	102185075,102180007,102188405,102183823,102191666,102188081,102190819,102181438,102171993,102177543,102169106,102184819,102189847,102169540,102187812,106502666,102182566,102188923,102181925,102185810,102172610,102186035,102181804,102191376,102180158,102184165,102169420,102189036,102170741,106503032,102174319,108633778,102191676,102170784,102172059,102171804,102171478,102183912,102190095,102178972…
GO:0048468	cell development	biological_process	0.56321	2	218	134	20542	102168630,106502666
GO:0043228	non-membrane-bounded organelle	cellular_component	0.56436	15	218	1695	20542	102172944,102183759,102190444,102185409,102180263,102186582,102180158,102188081,102170154,102191376,102181130,102190378,102174745,102171993,102185774
GO:0008380	RNA splicing	biological_process	0.56823	1	218	71	20542	102190101
GO:0030163	protein catabolic process	biological_process	0.5684	2	218	178	20542	102171806,102172307
GO:0006873	cellular ion homeostasis	biological_process	0.56852	1	218	92	20542	102191052
GO:0006875	cellular metal ion homeostasis	biological_process	0.56852	1	218	92	20542	102191052
GO:0030003	cellular cation homeostasis	biological_process	0.56852	1	218	92	20542	102191052
GO:0044248	cellular catabolic process	biological_process	0.56992	7	218	585	20542	102184165,102189847,102171806,102172307,106502734,102180007,102178472
GO:0040007	growth	biological_process	0.57015	1	218	82	20542	100861228
GO:0016071	mRNA metabolic process	biological_process	0.57041	3	218	244	20542	102190101,102173015,102182797
GO:0022843	voltage-gated cation channel activity	molecular_function	0.57234	2	218	115	20542	102185524,102185838
GO:0015672	monovalent inorganic cation transport	biological_process	0.57249	6	218	452	20542	102184165,102185524,102185838,102174942,102170892,102171993
GO:0043038	amino acid activation	biological_process	0.57387	1	218	77	20542	102182898
GO:0043039	tRNA aminoacylation	biological_process	0.57387	1	218	77	20542	102182898
GO:0008138	protein tyrosine/serine/threonine phosphatase activity	molecular_function	0.57398	2	218	94	20542	102189036,102174567
GO:0042398	cellular modified amino acid biosynthetic process	biological_process	0.57557	1	218	48	20542	102191376
GO:0018130	heterocycle biosynthetic process	biological_process	0.57573	34	218	2879	20542	102174319,102169420,102169055,100861008,102188830,102185838,102178646,102185524,102183583,102178472,102175617,102190378,102171804,102170892,102183120,102178401,102190655,100861391,102174942,102181438,102171993,102168209,102176803,102185075,102174701,102173015,102173974,102176682,102184154,102175961,100861019,102177992,102170089,102188227
GO:0006613	cotranslational protein targeting to membrane	biological_process	0.57756	1	218	62	20542	102185810
GO:0006612	protein targeting to membrane	biological_process	0.57802	1	218	63	20542	102185810
GO:0016209	antioxidant activity	molecular_function	0.5854	1	218	77	20542	102191158
GO:0005856	cytoskeleton	cellular_component	0.58672	7	218	556	20542	102190378,102172944,102191376,102170154,102185409,102186582,102180263
GO:0005262	calcium channel activity	molecular_function	0.587	1	218	55	20542	102191052
GO:0006812	cation transport	biological_process	0.58736	10	218	783	20542	102190760,102170892,102185838,102176661,102184165,102171993,102174942,102190378,102185524,102191052
GO:0016875	ligase activity, forming carbon-oxygen bonds	molecular_function	0.58812	1	218	77	20542	102182898
GO:0016876	ligase activity, forming aminoacyl-tRNA and related compounds	molecular_function	0.58812	1	218	77	20542	102182898
GO:0009617	response to bacterium	biological_process	0.58907	1	218	76	20542	102178646
GO:0042742	defense response to bacterium	biological_process	0.58907	1	218	76	20542	102178646
GO:0052689	carboxylic ester hydrolase activity	molecular_function	0.58937	1	218	61	20542	102172215
GO:0050801	ion homeostasis	biological_process	0.58989	1	218	95	20542	102191052
GO:0055065	metal ion homeostasis	biological_process	0.58989	1	218	95	20542	102191052
GO:0055080	cation homeostasis	biological_process	0.58989	1	218	95	20542	102191052
GO:0098771	inorganic ion homeostasis	biological_process	0.58989	1	218	95	20542	102191052
GO:0032403	protein complex binding	molecular_function	0.59601	4	218	329	20542	102191666,106502666,102184886,102169540
GO:0006270	DNA replication initiation	biological_process	0.59769	1	218	85	20542	102190101
GO:1901362	organic cyclic compound biosynthetic process	biological_process	0.59814	34	218	2918	20542	102181438,102174942,100861391,102171993,102190655,102178401,102174701,102185075,102176803,102168209,102176682,102173015,102173974,102170089,102188227,102177992,102175961,102184154,100861019,102169055,102169420,102174319,102178646,102185838,102188830,100861008,102190378,102183583,102178472,102175617,102185524,102170892,102183120,102171804
GO:0032991	macromolecular complex	cellular_component	0.59816	30	218	3060	20542	102170892,102172944,102170154,102171806,102186582,102176682,102175617,102190603,102181130,102173015,102173974,102173571,102190444,102185838,102178646,102183759,102188081,102173448,102180263,102184165,102185409,102181438,102186605,102171993,102170741,102185180,102176523,102190101,102170368,102183104
GO:0019438	aromatic compound biosynthetic process	biological_process	0.59857	33	218	2845	20542	102174319,102169420,102169055,100861008,102188830,102185838,102178646,102185524,102183583,102178472,102175617,102190378,102171804,102170892,102183120,102178401,102190655,100861391,102181438,102174942,102171993,102168209,102176803,102185075,102174701,102173015,102176682,102184154,102175961,100861019,102177992,102188227,102170089
GO:0016055	Wnt signaling pathway	biological_process	0.59979	1	218	61	20542	102181925
GO:0003735	structural constituent of ribosome	molecular_function	0.59979	4	218	818	20542	102181130,102183759,102171993,102190444
GO:0048037	cofactor binding	molecular_function	0.59999	4	218	363	20542	102191676,102190421,102173567,102173015
GO:0032990	cell part morphogenesis	biological_process	0.6028	1	218	57	20542	102168630
GO:0048858	cell projection morphogenesis	biological_process	0.6028	1	218	57	20542	102168630
GO:0004725	protein tyrosine phosphatase activity	molecular_function	0.60497	2	218	106	20542	102174567,102189036
GO:0042254	ribosome biogenesis	biological_process	0.60553	1	218	120	20542	102180018
GO:0005126	cytokine receptor binding	molecular_function	0.60699	1	218	186	20542	102184165
GO:0016151	nickel cation binding	molecular_function	0.6071	1	218	168	20542	106502734
GO:0016020	membrane	cellular_component	0.60739	71	218	6677	20542	102168545,102169071,102171806,102190603,102181130,102173571,102180007,102176803,102176661,100861391,102169224,102173725,102171993,106502734,102169488,102169638,102190760,102191158,102183912,102187484,102186849,102190095,102174567,102188004,102190378,102185524,102180889,102189759,102178697,102181667,102185869,102181804,102182471,102184597,102174881,102186605,102176523,102183104,102170368,102178593…
GO:0006915	apoptotic process	biological_process	0.6079	2	218	178	20542	102188830,102174881
GO:0012501	programmed cell death	biological_process	0.6079	2	218	178	20542	102174881,102188830
GO:0007275	multicellular organismal development	biological_process	0.6094	4	218	313	20542	106502666,102168545,102178401,102168630
GO:0051701	interaction with host	biological_process	0.61101	2	218	166	20542	102168545,102173725
GO:0043604	amide biosynthetic process	biological_process	0.61373	6	218	1019	20542	102182898,102181130,102183759,102171993,102190444,102191376
GO:0005267	potassium channel activity	molecular_function	0.61489	2	218	118	20542	102185838,102185524
GO:0016032	viral process	biological_process	0.6164	7	218	582	20542	102190444,102173725,102183190,102180263,102184165,102188108,102168545
GO:0004017	adenylate kinase activity	molecular_function	0.6167	1	218	166	20542	102191158
GO:0005244	voltage-gated ion channel activity	molecular_function	0.61673	2	218	132	20542	102185838,102185524
GO:0022832	voltage-gated channel activity	molecular_function	0.61673	2	218	132	20542	102185524,102185838
GO:0043232	intracellular non-membrane-bounded organelle	cellular_component	0.61682	14	218	1653	20542	102190378,102181130,102171993,102185774,102183759,102172944,102190444,102180263,102186582,102180158,102185409,102191376,102170154,102188081
GO:0008219	cell death	biological_process	0.61779	2	218	185	20542	102174881,102188830
GO:0016265	death	biological_process	0.61779	2	218	185	20542	102188830,102174881
GO:0016567	protein ubiquitination	biological_process	0.61792	1	218	96	20542	102171806
GO:0015630	microtubule cytoskeleton	cellular_component	0.61839	3	218	207	20542	102172944,102190378,102185409
GO:0006367	transcription initiation from RNA polymerase II promoter	biological_process	0.62152	1	218	74	20542	102175961
GO:0005615	extracellular space	cellular_component	0.62191	2	218	204	20542	102189422,102183583
GO:0005840	ribosome	cellular_component	0.62242	4	218	828	20542	102183759,102181130,102190444,102171993
GO:0044430	cytoskeletal part	cellular_component	0.62248	6	218	516	20542	102172944,102190378,102180263,102186582,102185409,102170154
GO:0055082	cellular chemical homeostasis	biological_process	0.62623	1	218	99	20542	102191052
GO:0009889	regulation of biosynthetic process	biological_process	0.6275	25	218	2160	20542	100861019,102171804,102188227,102170089,102185524,102190378,102178472,102176682,102183583,102175617,102176803,102185409,102168209,102174701,102185838,102178646,102185075,102188830,102178401,102169420,102181438,100861391,102174942,102171993,102188514
GO:0030955	potassium ion binding	molecular_function	0.63051	1	218	52	20542	102185524
GO:0031420	alkali metal ion binding	molecular_function	0.63051	1	218	52	20542	102185524
GO:0005815	microtubule organizing center	cellular_component	0.6319	1	218	66	20542	102190378
GO:0005996	monosaccharide metabolic process	biological_process	0.63275	1	218	89	20542	102187926
GO:0000775	chromosome, centromeric region	cellular_component	0.63308	2	218	179	20542	102185409,102172944
GO:0032774	RNA biosynthetic process	biological_process	0.63339	29	218	2530	20542	102178401,102190655,102174319,102171993,102169420,102181438,102174942,100861391,102169055,100861008,102168209,102176803,102185075,102188830,102174701,102185838,102178646,102185524,102175617,102176682,102183583,102178472,102190378,102171804,100861019,102175961,102184154,102170089,102188227
GO:0043414	macromolecule methylation	biological_process	0.63468	1	218	84	20542	102189411
GO:0044427	chromosomal part	cellular_component	0.63615	3	218	294	20542	102172944,102185409,102188081
GO:0022613	ribonucleoprotein complex biogenesis	biological_process	0.63785	1	218	127	20542	102180018
GO:0032446	protein modification by small protein conjugation	biological_process	0.64186	1	218	100	20542	102171806
GO:0048522	positive regulation of cellular process	biological_process	0.64266	4	218	336	20542	102178472,102181438,102188227,102189847
GO:0070647	protein modification by small protein conjugation or removal	biological_process	0.64337	2	218	204	20542	102172827,102171806
GO:0015085	calcium ion transmembrane transporter activity	molecular_function	0.64371	1	218	61	20542	102191052
GO:0098800	inner mitochondrial membrane protein complex	cellular_component	0.64378	1	218	105	20542	102170892
GO:0046700	heterocycle catabolic process	biological_process	0.64403	1	218	77	20542	102180007
GO:0005044	scavenger receptor activity	molecular_function	0.64441	1	218	74	20542	102172610
GO:0038024	cargo receptor activity	molecular_function	0.64441	1	218	74	20542	102172610
GO:0007166	cell surface receptor signaling pathway	biological_process	0.64596	3	218	197	20542	102181925,102173448,102190819
GO:0044764	multi-organism cellular process	biological_process	0.64639	8	218	655	20542	102173725,102188108,102180889,102190444,102183190,102180263,102184165,102168545
GO:0034654	nucleobase-containing compound biosynthetic process	biological_process	0.64649	31	218	2740	20542	102188227,102170089,102177992,102170892,100861019,102175961,102184154,102171804,102190378,102175617,102183583,102176682,102178472,102185524,102185838,102174701,102178646,102185075,102188830,102176803,100861008,102168209,102169055,102171993,102169420,102174942,100861391,102181438,102190655,102174319,102178401
GO:0019068	virion assembly	biological_process	0.64909	1	218	107	20542	102183190
GO:0015631	tubulin binding	molecular_function	0.64919	2	218	150	20542	102191666,106502666
GO:0006631	fatty acid metabolic process	biological_process	0.65031	1	218	77	20542	102180515
GO:0015079	potassium ion transmembrane transporter activity	molecular_function	0.65036	2	218	130	20542	102185524,102185838
GO:0016887	ATPase activity	molecular_function	0.65054	6	218	451	20542	102171993,102182566,102188081,102189847,102180158,102174319
GO:0044270	cellular nitrogen compound catabolic process	biological_process	0.65192	1	218	79	20542	102180007
GO:0033176	proton-transporting V-type ATPase complex	cellular_component	0.65346	1	218	92	20542	102184165
GO:0009057	macromolecule catabolic process	biological_process	0.65413	3	218	271	20542	102184165,102171806,102172307
GO:0050662	coenzyme binding	molecular_function	0.65414	3	218	296	20542	102190421,102191676,102173015
GO:0016776	phosphotransferase activity, phosphate group as acceptor	molecular_function	0.65454	1	218	179	20542	102191158
GO:0006914	autophagy	biological_process	0.65465	3	218	263	20542	102189847,106502734,102178472
GO:0050790	regulation of catalytic activity	biological_process	0.65664	2	218	148	20542	102185838,102183001
GO:0006470	protein dephosphorylation	biological_process	0.6567	2	218	121	20542	102174567,102189036
GO:0098687	chromosomal region	cellular_component	0.65724	2	218	187	20542	102185409,102172944
GO:0016831	carboxy-lyase activity	molecular_function	0.65834	1	218	85	20542	102187926
GO:0006955	immune response	biological_process	0.65931	2	218	324	20542	102184165,102169055
GO:0044712	single-organism catabolic process	biological_process	0.65937	2	218	206	20542	106502734,102180007
GO:0019439	aromatic compound catabolic process	biological_process	0.66124	1	218	85	20542	102180007
GO:1901575	organic substance catabolic process	biological_process	0.66256	5	218	462	20542	106502734,102172307,102180007,102184165,102171806
GO:0044432	endoplasmic reticulum part	cellular_component	0.66505	2	218	187	20542	102185180,102191052
GO:1901361	organic cyclic compound catabolic process	biological_process	0.66518	1	218	84	20542	102180007
GO:0031683	G-protein beta/gamma-subunit complex binding	molecular_function	0.66913	1	218	123	20542	102169540
GO:0006351	transcription, DNA-templated	biological_process	0.66962	28	218	2502	20542	102185524,102190378,102183583,102176682,102178472,102175617,102184154,102175961,100861019,102171804,102170089,102188227,102174319,102178401,102169055,102181438,102169420,100861391,102174942,102171993,102176803,102168209,100861008,102185838,102174701,102178646,102185075,102188830
GO:0097659	nucleic acid-templated transcription	biological_process	0.66962	28	218	2502	20542	102170089,102188227,102171804,102175961,102184154,100861019,102176682,102183583,102178472,102175617,102190378,102185524,102185075,102188830,102178646,102185838,102174701,102168209,100861008,102176803,102174942,102169420,100861391,102181438,102171993,102169055,102178401,102174319
GO:0090150	establishment of protein localization to membrane	biological_process	0.66997	1	218	89	20542	102185810
GO:0044433	cytoplasmic vesicle part	cellular_component	0.67023	1	218	73	20542	102176523
GO:0006935	chemotaxis	biological_process	0.67103	1	218	70	20542	102168630
GO:0042330	taxis	biological_process	0.67103	1	218	70	20542	102168630
GO:0009523	photosystem II	cellular_component	0.67104	1	218	80	20542	102170368
GO:0006412	translation	biological_process	0.67259	5	218	976	20542	102183759,102182898,102181130,102190444,102171993
GO:0030246	carbohydrate binding	molecular_function	0.67287	1	218	96	20542	102181667
GO:0006575	cellular modified amino acid metabolic process	biological_process	0.67402	1	218	72	20542	102191376
GO:0016311	dephosphorylation	biological_process	0.67521	2	218	129	20542	102189036,102174567
GO:0043093	FtsZ-dependent cytokinesis	biological_process	0.67713	1	218	90	20542	102190378
GO:0048878	chemical homeostasis	biological_process	0.67794	1	218	108	20542	102191052
GO:0019048	modulation by virus of host morphology or physiology	biological_process	0.67807	1	218	92	20542	102168545
GO:0007067	mitotic nuclear division	biological_process	0.6782	1	218	109	20542	102172944
GO:0050660	flavin adenine dinucleotide binding	molecular_function	0.67945	1	218	88	20542	102190421
GO:1901565	organonitrogen compound catabolic process	biological_process	0.68174	1	218	82	20542	102180007
GO:0017111	nucleoside-triphosphatase activity	molecular_function	0.68713	11	218	944	20542	102189847,102169540,102174319,102181438,102171993,102180018,102188081,102182566,102180158,102191676,102191666
GO:0006952	defense response	biological_process	0.68743	3	218	386	20542	106502666,102178646,102171299
GO:0070008	serine-type exopeptidase activity	molecular_function	0.68874	1	218	68	20542	102185075
GO:0032505	reproduction of a single-celled organism	biological_process	0.68935	1	218	92	20542	102190378
GO:0016579	protein deubiquitination	biological_process	0.68954	1	218	104	20542	102172827
GO:0070646	protein modification by small protein removal	biological_process	0.68954	1	218	104	20542	102172827
GO:0033177	proton-transporting two-sector ATPase complex, proton-transporting domain	cellular_component	0.69025	1	218	133	20542	102170892
GO:0006813	potassium ion transport	biological_process	0.69168	2	218	140	20542	102185524,102185838
GO:0019201	nucleotide kinase activity	molecular_function	0.6919	1	218	187	20542	102191158
GO:0019219	regulation of nucleobase-containing compound metabolic process	biological_process	0.69225	24	218	2136	20542	100861019,102171804,102170089,102188227,102185524,102190378,102175617,102178472,102176682,102183583,102176803,102168209,102185838,102174701,102178646,102185075,102188830,102178401,102171993,102188514,102169420,102174942,102181438,100861391
GO:0000917	barrier septum assembly	biological_process	0.69353	1	218	93	20542	102190378
GO:0032506	cytokinetic process	biological_process	0.69353	1	218	93	20542	102190378
GO:0090529	cell septum assembly	biological_process	0.69353	1	218	93	20542	102190378
GO:1902410	mitotic cytokinetic process	biological_process	0.69353	1	218	93	20542	102190378
GO:0065009	regulation of molecular function	biological_process	0.69388	2	218	158	20542	102183001,102185838
GO:0043603	cellular amide metabolic process	biological_process	0.69418	6	218	1063	20542	102190444,102171993,102183759,102182898,102181130,102191376
GO:0044403	symbiosis, encompassing mutualism through parasitism	biological_process	0.69551	7	218	622	20542	102183190,102190444,102173725,102188108,102168545,102180263,102184165
GO:0051082	unfolded protein binding	molecular_function	0.69619	1	218	140	20542	102178472
GO:0042592	homeostatic process	biological_process	0.69646	2	218	209	20542	102169072,102191052
GO:0044265	cellular macromolecule catabolic process	biological_process	0.69677	2	218	206	20542	102172307,102171806
GO:0000278	mitotic cell cycle	biological_process	0.69701	2	218	209	20542	102190378,102172944
GO:1903047	mitotic cell cycle process	biological_process	0.69701	2	218	209	20542	102172944,102190378
GO:0031324	negative regulation of cellular metabolic process	biological_process	0.69736	1	218	102	20542	102178401
GO:2000112	regulation of cellular macromolecule biosynthetic process	biological_process	0.69787	24	218	2153	20542	100861019,102171804,102188227,102170089,102185524,102190378,102183583,102176682,102178472,102175617,102176803,102168209,102185838,102178646,102174701,102188830,102185075,102178401,102174942,102169420,102181438,100861391,102188514,102171993
GO:0044419	interspecies interaction between organisms	biological_process	0.69924	7	218	626	20542	102168545,102188108,102180263,102184165,102173725,102190444,102183190
GO:0043231	intracellular membrane-bounded organelle	cellular_component	0.69991	34	218	2931	20542	102172944,102170892,102190760,102186849,102170154,102171804,102190378,102175617,102178472,102189411,102179694,102185838,102178646,102188830,102184165,102173448,102174881,102185180,102170741,102190101,102191052,102176523,102188227,102175961,102181925,102176682,102173015,102188108,102185075,102185409,102188081,102168209,102181438,102189847
GO:0043227	membrane-bounded organelle	cellular_component	0.69997	34	218	2932	20542	102189847,102181438,102185409,102188081,102168209,102185075,102173015,102188108,102181925,102176682,102175961,102188227,102190101,102191052,102176523,102185180,102170741,102184165,102173448,102174881,102185838,102179694,102178646,102188830,102190378,102175617,102189411,102178472,102186849,102171804,102170154,102172944,102190760,102170892
GO:0051336	regulation of hydrolase activity	biological_process	0.70036	1	218	76	20542	102183001
GO:0030529	ribonucleoprotein complex	cellular_component	0.70117	5	218	970	20542	102190101,102183759,102181130,102190444,102171993
GO:0035091	phosphatidylinositol binding	molecular_function	0.70162	1	218	66	20542	102171299
GO:0016893	endonuclease activity, active with either ribo- or deoxyribonucleic acids and producing 5'-phosphomonoesters	molecular_function	0.70197	1	218	109	20542	106502666
GO:0044424	intracellular part	cellular_component	0.70235	53	218	4973	20542	102176523,102191052,102185774,102170368,102190101,102183104,102186605,102170741,102185180,102174881,102191376,102173448,102184165,102180263,102180158,102188830,102190444,102185838,102178646,102179694,102183759,102189411,102183583,102178472,102175617,102190378,102170154,102171804,102186849,102186582,102190760,102170892,102172944,102189847,102181438,102171993,102168209,102188081,102185409,102185075…
GO:0010556	regulation of macromolecule biosynthetic process	biological_process	0.70318	24	218	2157	20542	102170089,102188227,102171804,100861019,102178472,102176682,102183583,102175617,102190378,102185524,102188830,102185075,102185838,102178646,102174701,102168209,102176803,102181438,102169420,102174942,100861391,102171993,102188514,102178401
GO:0031326	regulation of cellular biosynthetic process	biological_process	0.70318	24	218	2157	20542	102185524,102190378,102175617,102176682,102183583,102178472,100861019,102171804,102188227,102170089,102178401,102171993,102188514,102174942,102169420,102181438,100861391,102176803,102168209,102185838,102174701,102178646,102185075,102188830
GO:0051171	regulation of nitrogen compound metabolic process	biological_process	0.7043	24	218	2161	20542	102178401,102171993,102188514,102169420,102174942,100861391,102181438,102168209,102176803,102185075,102188830,102178646,102185838,102174701,102185524,102175617,102178472,102176682,102183583,102190378,102171804,100861019,102188227,102170089
GO:0006790	sulfur compound metabolic process	biological_process	0.70587	1	218	90	20542	102187926
GO:0043043	peptide biosynthetic process	biological_process	0.7063	5	218	993	20542	102190444,102171993,102183759,102182898,102181130
GO:0016462	pyrophosphatase activity	molecular_function	0.70775	11	218	955	20542	102189847,102169540,102174319,102180018,102181438,102171993,102180158,102182566,102188081,102191666,102191676
GO:0000287	magnesium ion binding	molecular_function	0.7079	1	218	103	20542	102170784
GO:0098813	nuclear chromosome segregation	biological_process	0.70795	1	218	98	20542	102185409
GO:0016070	RNA metabolic process	biological_process	0.71086	35	218	3159	20542	102173015,102176682,102175961,102184154,100861019,102170089,102188227,102190655,102178401,100861391,102174942,102181438,102171993,102176803,102168209,102174701,102185075,102185524,102180018,102190378,102182797,102183583,102178472,102175617,102171804,102190101,102174319,102169055,102169420,102186605,100861008,102178646,102185838,102182898,102188830
GO:0032879	regulation of localization	biological_process	0.71236	1	218	87	20542	102188405
GO:0032259	methylation	biological_process	0.71385	1	218	108	20542	102189411
GO:0010605	negative regulation of macromolecule metabolic process	biological_process	0.71412	1	218	108	20542	102178401
GO:0048518	positive regulation of biological process	biological_process	0.71527	4	218	373	20542	102181438,102178472,102188227,102189847
GO:0046983	protein dimerization activity	molecular_function	0.71548	3	218	350	20542	102190335,102174701,102187100
GO:0044763	single-organism cellular process	biological_process	0.71581	76	218	7359	20542	102185203,102190655,102169540,102189847,102174942,102190819,102185409,102183392,102191666,102173974,102173015,102168630,106502666,102184154,102168917,102172677,102191052,102190193,102184845,102180515,102173448,102184165,102178537,102182898,102185807,102173512,102173025,102189372,102170154,102184378,102178972,102172827,102174342,102170892,102172944,102172000,102184819,102171993,102169072,102177543…
GO:0006950	response to stress	biological_process	0.71588	10	218	1183	20542	106502666,102183120,102187100,102178646,102173571,102177543,102171299,102189411,106502734,102170741
GO:0003924	GTPase activity	molecular_function	0.71773	4	218	430	20542	102180018,102181438,102189847,102169540
GO:0000281	mitotic cytokinesis	biological_process	0.7179	1	218	97	20542	102190378
GO:0061640	cytoskeleton-dependent cytokinesis	biological_process	0.7179	1	218	97	20542	102190378
GO:0009055	electron carrier activity	molecular_function	0.7232	2	218	234	20542	102191158,102185063
GO:0043226	organelle	cellular_component	0.72355	44	218	4235	20542	102185075,102188081,102168209,102185409,102171993,102181438,102189847,102188227,102175961,102176682,102181130,102174745,102181925,102188108,102173015,102190444,102188830,102185838,102183759,102179694,102178646,102173448,102191376,102174881,102180158,102180263,102184165,102185180,102170741,102176523,102190101,102185774,102191052,102190760,102170892,102172944,102186849,102170154,102171804,102186582…
GO:0003678	DNA helicase activity	molecular_function	0.72457	1	218	115	20542	102188081
GO:0036459	ubiquitinyl hydrolase activity	molecular_function	0.72584	1	218	111	20542	102172827
GO:0019222	regulation of metabolic process	biological_process	0.72817	27	218	2425	20542	102178646,102185838,102174701,102183001,102188830,102185075,102185409,102176803,102168209,102171993,102188514,102169420,102181438,100861391,102174942,102189847,102178401,102188227,102170089,100861019,102171804,102190378,102175617,102183583,102176682,102178472,102185524
GO:0019954	asexual reproduction	biological_process	0.72956	1	218	103	20542	102190378
GO:0030001	metal ion transport	biological_process	0.73177	6	218	510	20542	102185524,102176661,102191052,102190760,102190378,102185838
GO:0043229	intracellular organelle	cellular_component	0.73277	43	218	4168	20542	102188830,102190444,102179694,102185838,102183759,102178646,102174881,102191376,102173448,102180263,102184165,102180158,102170741,102185180,102176523,102185774,102191052,102190101,102190760,102170892,102172944,102171804,102170154,102186849,102186582,102189411,102178472,102175617,102190378,102185075,102168209,102188081,102185409,102181438,102171993,102189847,102188227,102175961,102176682,102181925…
GO:0016782	transferase activity, transferring sulfur-containing groups	molecular_function	0.73385	1	218	80	20542	102190378
GO:0030154	cell differentiation	biological_process	0.73772	2	218	208	20542	102168630,106502666
GO:0005096	GTPase activator activity	molecular_function	0.7388	1	218	83	20542	102188413
GO:0016830	carbon-carbon lyase activity	molecular_function	0.74084	1	218	102	20542	102187926
GO:0016591	DNA-directed RNA polymerase II, holoenzyme	cellular_component	0.74308	1	218	109	20542	102178646
GO:0016491	oxidoreductase activity	molecular_function	0.74314	14	218	1336	20542	102173015,102176619,102181667,102180515,102190095,102189372,102184165,102185063,102174567,102189992,102190421,102191158,102179694,102178381
GO:0000041	transition metal ion transport	biological_process	0.74584	1	218	152	20542	102190760
GO:0046872	metal ion binding	molecular_function	0.746	44	218	3537	20542	102170482,102173553,102170089,102188108,102168630,102188923,102190603,102168209,102190819,102177104,102188405,102180007,102183823,102182525,102171993,102177543,102169106,106502734,102186849,102189372,102190095,102185063,102174567,102190760,102169638,102170784,102191158,102187100,102188981,102185524,102189411,102178472,102188004,102174881,102184538,102178646,102176523,102180986,102191052,102189949…
GO:0003887	DNA-directed DNA polymerase activity	molecular_function	0.7462	1	218	110	20542	102174319
GO:0000902	cell morphogenesis	biological_process	0.7469	1	218	109	20542	102168630
GO:0032989	cellular component morphogenesis	biological_process	0.7469	1	218	109	20542	102168630
GO:0008234	cysteine-type peptidase activity	molecular_function	0.74707	2	218	227	20542	102177543,102183912
GO:0006810	transport	biological_process	0.7483	34	218	2823	20542	102177439,102174942,102173725,102169224,102171993,102188081,102176661,102183392,102188405,102185810,102173974,102175038,102173571,102190603,102171806,102168917,102184886,102176523,102191052,102185774,102183104,102184165,102180158,102185838,102185524,102190356,102175617,102190378,102170154,102172827,102174567,102170892,102178548,102190760
GO:0044003	modification by symbiont of host morphology or physiology	biological_process	0.74955	1	218	101	20542	102168545
GO:0051817	modification of morphology or physiology of other organism involved in symbiotic interaction	biological_process	0.74955	1	218	101	20542	102168545
GO:0006518	peptide metabolic process	biological_process	0.75043	5	218	1021	20542	102171993,102190444,102181130,102182898,102183759
GO:0006355	regulation of transcription, DNA-templated	biological_process	0.75091	23	218	2114	20542	102190378,102175617,102183583,102176682,102178472,102185524,102170089,102188227,100861019,102171804,102171993,102169420,100861391,102174942,102181438,102178401,102178646,102185838,102174701,102185075,102188830,102176803,102168209
GO:1903506	regulation of nucleic acid-templated transcription	biological_process	0.75091	23	218	2114	20542	102168209,102176803,102188830,102185075,102178646,102185838,102174701,102178401,102171993,102169420,102174942,100861391,102181438,102171804,100861019,102188227,102170089,102185524,102175617,102176682,102183583,102178472,102190378
GO:0044707	single-multicellular organism process	biological_process	0.75175	6	218	651	20542	102172944,102170995,102168630,106502666,102168545,102178401
GO:0043169	cation binding	molecular_function	0.75267	44	218	3555	20542	108633778,102189949,102191052,102180986,102176523,102184845,102180515,102169055,102184538,102174881,102178646,102185524,102188981,102188004,102189411,102178472,102185063,102174567,102186849,102189372,102190095,102187100,102191158,102170784,102190760,102169638,102182525,106502734,102169106,102171993,102177543,102177104,102190819,102168209,102183823,102180007,102188405,102188108,102190603,102188923…
GO:0008233	peptidase activity	molecular_function	0.75387	11	218	1080	20542	102169420,102177543,102172610,106503032,102181804,102185075,102188405,102180007,102191376,102187812,102183912
GO:2001141	regulation of RNA biosynthetic process	biological_process	0.75573	23	218	2118	20542	100861019,102171804,102170089,102188227,102185524,102190378,102175617,102183583,102176682,102178472,102176803,102168209,102178646,102185838,102174701,102188830,102185075,102178401,102171993,102169420,102174942,102181438,100861391
GO:0051234	establishment of localization	biological_process	0.75585	34	218	2840	20542	102185810,102173571,102173974,102175038,102190603,102171806,102168917,102177439,102173725,102169224,102174942,102171993,102188081,102176661,102188405,102183392,102185524,102190356,102175617,102190378,102170154,102172827,102174567,102190760,102170892,102178548,102184886,102176523,102191052,102185774,102183104,102184165,102180158,102185838
GO:0051252	regulation of RNA metabolic process	biological_process	0.75648	23	218	2121	20542	102174942,102169420,100861391,102181438,102171993,102178401,102185838,102174701,102178646,102188830,102185075,102176803,102168209,102190378,102183583,102176682,102178472,102175617,102185524,102170089,102188227,100861019,102171804
GO:0070011	peptidase activity, acting on L-amino acid peptides	molecular_function	0.75805	10	218	1007	20542	102169420,102177543,102172610,106503032,102185075,102181804,102188405,102180007,102187812,102183912
GO:0015276	ligand-gated ion channel activity	molecular_function	0.75809	2	218	152	20542	102185838,102191052
GO:0022834	ligand-gated channel activity	molecular_function	0.75809	2	218	152	20542	102185838,102191052
GO:0019199	transmembrane receptor protein kinase activity	molecular_function	0.76017	1	218	58	20542	102173448
GO:0051179	localization	biological_process	0.76113	36	218	2978	20542	102185774,102191052,102183104,102184886,102176523,102185838,102180158,102184165,102174881,102190378,102175617,102190356,102185524,102170892,102178548,102190760,102172827,102174342,102174567,102170154,102173725,102174942,102169224,102171993,102177439,102188405,102183392,102176661,102188081,102190603,102175038,102173571,102173974,102185810,102168917,102171806
GO:0030695	GTPase regulator activity	molecular_function	0.76224	1	218	95	20542	102188413
GO:0000428	DNA-directed RNA polymerase complex	cellular_component	0.76482	1	218	116	20542	102178646
GO:0030880	RNA polymerase complex	cellular_component	0.76482	1	218	116	20542	102178646
GO:0055029	nuclear DNA-directed RNA polymerase complex	cellular_component	0.76482	1	218	116	20542	102178646
GO:0035821	modification of morphology or physiology of other organism	biological_process	0.76688	1	218	106	20542	102168545
GO:0044431	Golgi apparatus part	cellular_component	0.76864	1	218	91	20542	102174881
GO:0004222	metalloendopeptidase activity	molecular_function	0.76883	2	218	165	20542	102169420,102188405
GO:0005525	GTP binding	molecular_function	0.76999	5	218	583	20542	102185810,102169540,102189847,102180018,102174935
GO:0005743	mitochondrial inner membrane	cellular_component	0.77021	1	218	152	20542	102170892
GO:0001071	nucleic acid binding transcription factor activity	molecular_function	0.77144	9	218	841	20542	102171993,102175617,102183583,102190378,102168209,100861019,102185075,102170089,102178646
GO:0003700	transcription factor activity, sequence-specific DNA binding	molecular_function	0.77144	9	218	841	20542	102190378,102175617,102171993,102183583,102170089,102178646,102185075,100861019,102168209
GO:0031323	regulation of cellular metabolic process	biological_process	0.77372	25	218	2326	20542	102171804,100861019,102170089,102188227,102185524,102176682,102183583,102178472,102175617,102190378,102168209,102176803,102185075,102188830,102178646,102185838,102174701,102178401,102189847,100861391,102169420,102174942,102181438,102171993,102188514
GO:0005634	nucleus	cellular_component	0.77494	23	218	2083	20542	102185409,102173448,102188081,102168209,102185838,102178646,102188830,102185075,102190101,102170741,102181438,102175961,102170154,102171804,102188227,102172944,102173015,102188108,102190378,102181925,102189411,102176682,102178472
GO:0032561	guanyl ribonucleotide binding	molecular_function	0.77571	5	218	587	20542	102189847,102169540,102185810,102174935,102180018
GO:0016820	hydrolase activity, acting on acid anhydrides, catalyzing transmembrane movement of substances	molecular_function	0.77597	2	218	163	20542	102184165,102171993
GO:0070838	divalent metal ion transport	biological_process	0.77647	1	218	131	20542	102191052
GO:0016192	vesicle-mediated transport	biological_process	0.77647	4	218	380	20542	102173974,102173571,102183104,102176523
GO:1902578	single-organism localization	biological_process	0.77666	26	218	2226	20542	102176661,102184165,102180158,102174881,102185838,102183392,102188405,102191052,102185774,102176523,102171993,102174942,102173725,102174567,102172827,102174342,102171806,102170154,102178548,102170892,102190760,102168917,102185524,102185810,102190378,102175617
GO:0004175	endopeptidase activity	molecular_function	0.778	7	218	770	20542	102187812,106503032,102172610,102181804,102169420,102188405,102180007
GO:0010468	regulation of gene expression	biological_process	0.77979	23	218	2169	20542	102175617,102176682,102183583,102178472,102190378,102185524,102188227,102170089,102171804,100861019,102171993,102169420,100861391,102174942,102181438,102178401,102185075,102188830,102174701,102185838,102178646,102168209,102176803
GO:0019001	guanyl nucleotide binding	molecular_function	0.78209	5	218	591	20542	102189847,102169540,102185810,102174935,102180018
GO:0009056	catabolic process	biological_process	0.78374	7	218	716	20542	102189847,102184165,102171806,102172307,106502734,102178472,102180007
GO:0080090	regulation of primary metabolic process	biological_process	0.78479	24	218	2261	20542	102190378,102175617,102176682,102178472,102183583,102185524,102188227,102170089,100861019,102171804,102171993,102188514,100861391,102169420,102174942,102181438,102178401,102185838,102178646,102174701,102185075,102188830,102176803,102168209
GO:0002376	immune system process	biological_process	0.78486	2	218	380	20542	102169055,102184165
GO:0098542	defense response to other organism	biological_process	0.78595	1	218	141	20542	102178646
GO:0060255	regulation of macromolecule metabolic process	biological_process	0.78754	24	218	2274	20542	102188227,102170089,102171804,100861019,102183583,102176682,102178472,102175617,102190378,102185524,102188830,102185075,102185838,102174701,102178646,102168209,102176803,102169420,100861391,102181438,102174942,102188514,102171993,102178401
GO:0000910	cytokinesis	biological_process	0.78993	1	218	109	20542	102190378
GO:0034061	DNA polymerase activity	molecular_function	0.79513	1	218	133	20542	102174319
GO:0006928	movement of cell or subcellular component	biological_process	0.79614	3	218	268	20542	102168630,102168917,102191666
GO:1990234	transferase complex	cellular_component	0.79653	3	218	336	20542	102178646,102171806,102173448
GO:0044699	single-organism process	biological_process	0.79691	95	218	9179	20542	102189411,102190378,102172215,102185524,102189759,102181667,102178548,102190760,102191158,102183120,102187100,102190095,102174567,102185063,102186605,102170741,102175944,102176523,106503032,102188830,102168451,102184597,102174881,102191376,102181925,102187926,102185810,102173571,102177992,102174998,102168545,102171806,102173725,102184501,102188605,102177543,102171993,102169072,102174935,106502734…
GO:0003777	microtubule motor activity	molecular_function	0.79823	1	218	69	20542	102191666
GO:0006508	proteolysis	biological_process	0.79827	9	218	1019	20542	102172610,106503032,102172307,102169420,102177543,102172827,102187812,102183912,102171806
GO:0008047	enzyme activator activity	molecular_function	0.79937	1	218	109	20542	102188413
GO:0043933	macromolecular complex subunit organization	biological_process	0.80288	6	218	695	20542	102183104,102184165,102184886,102171804,102190378,102189411
GO:0000152	nuclear ubiquitin ligase complex	cellular_component	0.80641	1	218	130	20542	102173448
GO:0005680	anaphase-promoting complex	cellular_component	0.80641	1	218	130	20542	102173448
GO:0031461	cullin-RING ubiquitin ligase complex	cellular_component	0.80641	1	218	130	20542	102173448
GO:0005938	cell cortex	cellular_component	0.80685	1	218	101	20542	102174881
GO:0019866	organelle inner membrane	cellular_component	0.80689	1	218	162	20542	102170892
GO:0010467	gene expression	biological_process	0.80709	37	218	3984	20542	102168209,102176803,102185075,102174701,102178401,102171993,102174942,100861391,102181438,100861019,102184154,102175961,102188227,102170089,102173015,102176682,102181130,100861008,102190444,102188830,102182898,102183759,102185838,102178646,102190101,102174319,102186605,102169420,102169055,102171804,102185524,102175617,102178472,102183583,102190378,102180018,102182797
GO:0015629	actin cytoskeleton	cellular_component	0.81007	1	218	103	20542	102170154
GO:0072511	divalent inorganic cation transport	biological_process	0.81483	1	218	143	20542	102191052
GO:0042802	identical protein binding	molecular_function	0.81603	1	218	166	20542	102190760
GO:0016829	lyase activity	molecular_function	0.8163	3	218	310	20542	102173015,102187926,102174942
GO:0005622	intracellular	cellular_component	0.81828	54	218	5381	20542	102179694,102185838,102183759,102178646,102188830,102190444,102180158,102180263,102184165,102174881,102191376,102173448,102170741,102185180,102186605,102191052,102185774,102183104,102170368,102190101,102176523,102172944,102190760,102170892,102186582,102171804,102170154,102186849,102190378,102189411,102183583,102178472,102175617,102185075,102185409,102168209,102188081,102181438,102171993,102189847…
GO:0007018	microtubule-based movement	biological_process	0.81848	1	218	74	20542	102191666
GO:0051259	protein oligomerization	biological_process	0.81998	1	218	120	20542	102190378
GO:0061695	transferase complex, transferring phosphorus-containing groups	cellular_component	0.82125	1	218	141	20542	102178646
GO:0055114	oxidation-reduction process	biological_process	0.82249	12	218	1231	20542	102190421,102189992,102185807,102178381,102189372,102190095,102184165,102174567,102180515,102173015,102181667,102176619
GO:0030312	external encapsulating structure	cellular_component	0.82846	1	218	129	20542	102180515
GO:0019725	cellular homeostasis	biological_process	0.82918	1	218	175	20542	102191052
GO:0044421	extracellular region part	cellular_component	0.82937	3	218	340	20542	102183583,102189422,102178401
GO:0033643	host cell part	cellular_component	0.83176	1	218	131	20542	102184165
GO:0040011	locomotion	biological_process	0.8353	2	218	258	20542	102173725,102168630
GO:0048869	cellular developmental process	biological_process	0.83594	2	218	268	20542	102168630,106502666
GO:0042995	cell projection	cellular_component	0.83714	1	218	157	20542	102174745
GO:0006352	DNA-templated transcription, initiation	biological_process	0.8382	1	218	181	20542	102175961
GO:0018995	host	cellular_component	0.83839	1	218	139	20542	102184165
GO:0043657	host cell	cellular_component	0.83839	1	218	139	20542	102184165
GO:0044215	other organism	cellular_component	0.83853	1	218	140	20542	102184165
GO:0044216	other organism cell	cellular_component	0.83853	1	218	140	20542	102184165
GO:0044217	other organism part	cellular_component	0.83853	1	218	140	20542	102184165
GO:0005794	Golgi apparatus	cellular_component	0.83941	1	218	117	20542	102174881
GO:0006396	RNA processing	biological_process	0.83999	5	218	574	20542	102182797,102180018,102186605,102173015,102190101
GO:0065008	regulation of biological quality	biological_process	0.84485	5	218	601	20542	102188405,102169072,102191052,102174881,102168545
GO:0004519	endonuclease activity	molecular_function	0.84621	1	218	177	20542	106502666
GO:0034660	ncRNA metabolic process	biological_process	0.84634	3	218	380	20542	102180018,102182898,102186605
GO:0050896	response to stimulus	biological_process	0.84684	40	218	4943	20542	102173025,102173512,102189759,102181667,102189411,102190378,102184378,102178972,102174342,102191158,102183120,102187100,102172000,106503032,102172677,102184845,102170741,102169055,102173448,102184165,102185807,102178646,102173571,102173015,102168630,102181925,106502666,102168545,102184154,102168917,102185203,102169540,102189847,102169072,102177543,102171299,106502734,102174935,102190819,102176803
GO:0051716	cellular response to stimulus	biological_process	0.84703	33	218	4135	20542	102190819,102176803,102177543,102169072,102174935,106502734,102185203,102189847,102169540,102168917,102168545,102184154,102181925,102173015,102173571,102185807,102173448,102170741,102184845,102172677,106503032,102183120,102191158,102172000,102187100,102184378,102178972,102174342,102189411,102173025,102173512,102189759,102181667
GO:0016614	oxidoreductase activity, acting on CH-OH group of donors	molecular_function	0.85082	1	218	153	20542	102190421
GO:0046873	metal ion transmembrane transporter activity	molecular_function	0.85223	5	218	525	20542	102185838,102190378,102185524,102191052,102176661
GO:0044765	single-organism transport	biological_process	0.8529	24	218	2172	20542	102191052,102185774,102176523,102173725,102174942,102171993,102180158,102184165,102176661,102185838,102188405,102183392,102185810,102185524,102190378,102175617,102172827,102174567,102170154,102171806,102170892,102178548,102168917,102190760
GO:0005783	endoplasmic reticulum	cellular_component	0.85329	2	218	266	20542	102191052,102185180
GO:0000003	reproduction	biological_process	0.85382	3	218	325	20542	102190760,102168451,102190378
GO:0019028	viral capsid	cellular_component	0.85625	3	218	402	20542	102178646,102173725,102178472
GO:0008081	phosphoric diester hydrolase activity	molecular_function	0.85724	1	218	69	20542	102178972
GO:0050789	regulation of biological process	biological_process	0.86978	55	218	6095	20542	102178972,102174342,102170154,102171804,102184378,102172000,102191158,102181667,102189759,102173025,102173512,102185524,102190378,102183583,102178472,102175617,102174881,102173448,102185838,102178646,102185807,102188830,102172677,106503032,102184845,102169420,102184154,100861019,102168545,102188227,102170089,102168917,102173015,102181925,102176682,102176803,102185409,102168209,102190819,102174701…
GO:0048193	Golgi vesicle transport	biological_process	0.87073	1	218	158	20542	102176523
GO:0046914	transition metal ion binding	molecular_function	0.87117	20	218	2072	20542	102180007,102178646,102174881,102168209,102177543,106502734,102180515,102180986,102176523,102182525,102189949,102190760,102191158,102170784,102170089,102185063,102178472,102189411,102190603,102188981
GO:0060589	nucleoside-triphosphatase regulator activity	molecular_function	0.87325	1	218	141	20542	102188413
GO:0022891	substrate-specific transmembrane transporter activity	molecular_function	0.87333	13	218	1263	20542	102185838,102170892,102184165,102174567,102176661,102185063,102171806,102190378,102174942,102171993,102191052,102175038,102185524
GO:0006811	ion transport	biological_process	0.87621	12	218	1187	20542	102185838,102170892,102190760,102172827,102184165,102176661,102190378,102174942,102171993,102185774,102191052,102185524
GO:0072509	divalent inorganic cation transmembrane transporter activity	molecular_function	0.87667	1	218	179	20542	102191052
GO:0005506	iron ion binding	molecular_function	0.87915	1	218	239	20542	102180515
GO:0043207	response to external biotic stimulus	biological_process	0.87944	1	218	169	20542	102178646
GO:0051707	response to other organism	biological_process	0.87944	1	218	169	20542	102178646
GO:0022836	gated channel activity	molecular_function	0.88176	3	218	283	20542	102191052,102185524,102185838
GO:0009605	response to external stimulus	biological_process	0.88222	2	218	295	20542	102178646,102168630
GO:0043623	cellular protein complex assembly	biological_process	0.88247	2	218	318	20542	102183104,102184165
GO:0050794	regulation of cellular process	biological_process	0.8838	53	218	5965	20542	102172000,102191158,102178972,102174342,102170154,102184378,102171804,102190378,102183583,102178472,102175617,102189759,102181667,102173512,102173025,102185524,102185838,102185807,102178646,102188830,102174881,102173448,102184845,102169420,102172677,106503032,102170089,102188227,102168917,102184154,100861019,102168545,102181925,102176682,102173015,102174701,102185075,102188405,102176803,102168209…
GO:0005789	endoplasmic reticulum membrane	cellular_component	0.88503	1	218	179	20542	102191052
GO:0006820	anion transport	biological_process	0.88506	1	218	201	20542	102185774
GO:0008237	metallopeptidase activity	molecular_function	0.8862	2	218	210	20542	102188405,102169420
GO:0042626	ATPase activity, coupled to transmembrane movement of substances	molecular_function	0.88941	1	218	122	20542	102171993
GO:0043492	ATPase activity, coupled to movement of substances	molecular_function	0.88941	1	218	122	20542	102171993
GO:0051301	cell division	biological_process	0.89538	1	218	179	20542	102190378
GO:0042175	nuclear outer membrane-endoplasmic reticulum membrane network	cellular_component	0.89567	1	218	185	20542	102191052
GO:0015075	ion transmembrane transporter activity	molecular_function	0.89654	12	218	1215	20542	102185524,102191052,102174942,102171993,102190378,102171806,102184165,102176661,102185063,102174567,102170892,102185838
GO:0004536	deoxyribonuclease activity	molecular_function	0.89668	1	218	182	20542	106502666
GO:0000226	microtubule cytoskeleton organization	biological_process	0.89843	1	218	153	20542	102185409
GO:0009607	response to biotic stimulus	biological_process	0.89894	1	218	197	20542	102178646
GO:0007154	cell communication	biological_process	0.89902	28	218	3696	20542	102181925,102173512,102173025,102173015,102181667,102189759,102168917,102191158,102172000,102184378,102168545,102174342,102178972,102184154,102169072,102174935,102184845,102172677,102185203,106503032,102189847,102169540,102188405,102185807,102174881,102173448,102190819,102176803
GO:0034470	ncRNA processing	biological_process	0.90121	2	218	307	20542	102180018,102186605
GO:0015399	primary active transmembrane transporter activity	molecular_function	0.90221	1	218	128	20542	102171993
GO:0015405	P-P-bond-hydrolysis-driven transmembrane transporter activity	molecular_function	0.90221	1	218	128	20542	102171993
GO:0008238	exopeptidase activity	molecular_function	0.90248	1	218	143	20542	102185075
GO:0005576	extracellular region	cellular_component	0.903	12	218	1454	20542	102178646,102185807,102169250,102189422,102188405,102184165,102170154,102190378,102171299,102183583,102173725,102178401
GO:0044767	single-organism developmental process	biological_process	0.90311	4	218	529	20542	106502666,102168545,102178401,102168630
GO:0008270	zinc ion binding	molecular_function	0.90381	16	218	1686	20542	102174881,102180007,102178646,102180986,102176523,102182525,102189949,102177543,106502734,102185063,102191158,102170089,102188981,102189411,102178472,102190603
GO:0044425	membrane part	cellular_component	0.90513	37	218	4707	20542	102171806,102168545,102169071,102181130,102173571,102184675,102175038,102173974,102180007,102183392,106502734,102170995,102171993,102173725,102189847,102185203,102169638,102170892,102190095,102170154,102175617,102189759,102181667,102185524,102185838,102185807,102181804,102185869,102184165,102174881,102185180,102186605,102170368,102183104,102191052,102185774,102176523
GO:0007017	microtubule-based process	biological_process	0.90692	2	218	237	20542	102185409,102191666
GO:0032501	multicellular organismal process	biological_process	0.90706	6	218	801	20542	106502666,102168545,102178401,102172944,102170995,102168630
GO:0006399	tRNA metabolic process	biological_process	0.9087	2	218	301	20542	102182898,102186605
GO:0005578	proteinaceous extracellular matrix	cellular_component	0.91077	1	218	135	20542	102178401
GO:0065007	biological regulation	biological_process	0.91179	56	218	6303	20542	102190378,102175617,102178472,102183583,102181667,102189759,102185524,102173512,102173025,102172000,102191158,102174342,102178972,102170154,102184378,102171804,102184845,102169420,102191052,106503032,102172677,102178646,102185838,102185807,102188830,102173448,102174881,102181925,102176682,102173015,102170089,102188227,102168917,100861019,102184154,102168545,102174935,102169072,102171993,102188514…
GO:0022892	substrate-specific transporter activity	molecular_function	0.91336	13	218	1348	20542	102171806,102176661,102174567,102185063,102184165,102170892,102185838,102185524,102175038,102191052,102171993,102174942,102190378
GO:0051704	multi-organism process	biological_process	0.91531	13	218	1341	20542	102168545,102184165,102180263,102190444,102183190,102188405,102178646,102188108,102180889,102186035,102169488,102173725,102181130
GO:0012505	endomembrane system	cellular_component	0.91562	4	218	500	20542	102174881,102176523,102191052,102185180
GO:0008236	serine-type peptidase activity	molecular_function	0.91606	2	218	363	20542	102185075,102172610
GO:0017171	serine hydrolase activity	molecular_function	0.91606	2	218	363	20542	102172610,102185075
GO:0044700	single organism signaling	biological_process	0.91625	27	218	3652	20542	102185807,102188405,102176803,102190819,102173448,102184845,102174935,102169072,102169540,102189847,106503032,102185203,102172677,102172000,102191158,102168917,102174342,102184154,102178972,102184378,102168545,102181925,102189759,102181667,102173015,102173025,102173512
GO:0032502	developmental process	biological_process	0.91656	4	218	562	20542	102178401,102168545,106502666,102168630
GO:0048856	anatomical structure development	biological_process	0.91812	2	218	326	20542	102168630,106502666
GO:0019058	viral life cycle	biological_process	0.91951	2	218	346	20542	102184165,102183190
GO:0023052	signaling	biological_process	0.92089	27	218	3659	20542	102172677,106503032,102185203,102189847,102169540,102169072,102174935,102184845,102190819,102173448,102176803,102188405,102185807,102173025,102173512,102173015,102181667,102189759,102181925,102184378,102168545,102184154,102174342,102178972,102168917,102191158,102172000
GO:0005216	ion channel activity	molecular_function	0.92235	5	218	469	20542	102185838,102185524,102171806,102191052,102184165
GO:0022838	substrate-specific channel activity	molecular_function	0.92235	5	218	469	20542	102191052,102184165,102185524,102171806,102185838
GO:0015267	channel activity	molecular_function	0.92314	5	218	472	20542	102185838,102184165,102191052,102185524,102171806
GO:0022803	passive transmembrane transporter activity	molecular_function	0.92314	5	218	472	20542	102185524,102171806,102184165,102191052,102185838
GO:0030234	enzyme regulator activity	molecular_function	0.92326	3	218	451	20542	102174567,102188413,102185838
GO:0007165	signal transduction	biological_process	0.93831	26	218	3633	20542	102191158,102168917,102172000,102168545,102184378,102174342,102178972,102184154,102181925,102173512,102173025,102181667,102189759,102173015,102185807,102173448,102190819,102176803,102169072,102184845,102174935,106503032,102185203,102172677,102169540,102189847
GO:0034622	cellular macromolecular complex assembly	biological_process	0.93854	2	218	432	20542	102184165,102183104
GO:0005198	structural molecule activity	molecular_function	0.9389	7	218	1417	20542	102173725,102190444,102178472,102171993,102183759,102181130,102186582
GO:0055085	transmembrane transport	biological_process	0.94143	9	218	978	20542	102191052,102190378,102171993,102174942,102176661,102174567,102172827,102184165,102170892
GO:0016874	ligase activity	molecular_function	0.94544	1	218	215	20542	102182898
GO:0016021	integral component of membrane	cellular_component	0.94582	28	218	4076	20542	102185524,102181667,102173571,102189759,102175038,102184675,102181130,102170154,102168545,102169071,102171806,102190095,102169638,102170892,102185203,102189847,102191052,102185774,102173725,102170995,106502734,102174881,102185869,102181804,102180007,102183392,102185807,102185838
GO:0005623	cell	cellular_component	0.94597	55	218	5860	20542	102190444,102188830,102185838,102179694,102183759,102178646,102173448,102174881,102191376,102184165,102180263,102180158,102186605,102180515,102185180,102170741,102176523,102170368,102183104,102190101,102191052,102185774,102190760,102170892,102172944,102186849,102171804,102170154,102186582,102175617,102183583,102189411,102178472,102190378,102185075,102188081,102168209,102185409,102171993,102181438…
GO:0044464	cell part	cellular_component	0.94597	55	218	5860	20542	102185075,102185409,102188081,102168209,102171993,102181438,102189847,102188227,100861019,102175961,102171806,102190603,102181130,102181925,102174745,102188413,102176682,102173571,102173974,102173015,102188108,102178646,102185838,102179694,102183759,102190444,102188830,102180158,102180263,102184165,102173448,102191376,102174881,102180515,102185180,102170741,102186605,102190101,102170368,102183104…
GO:0009653	anatomical structure morphogenesis	biological_process	0.94615	1	218	223	20542	102168630
GO:0042623	ATPase activity, coupled	molecular_function	0.95157	1	218	194	20542	102171993
GO:0004553	hydrolase activity, hydrolyzing O-glycosyl compounds	molecular_function	0.95211	1	218	216	20542	102170741
GO:0031224	intrinsic component of membrane	cellular_component	0.95212	28	218	4099	20542	102173725,102170995,106502734,102185203,102191052,102189847,102185774,102181804,102185869,102180007,102183392,102185838,102185807,102174881,102181130,102185524,102173571,102189759,102175038,102181667,102184675,102170892,102169638,102170154,102168545,102169071,102171806,102190095
GO:0004252	serine-type endopeptidase activity	molecular_function	0.95394	1	218	282	20542	102172610
GO:0003774	motor activity	molecular_function	0.95622	1	218	147	20542	102191666
GO:0006461	protein complex assembly	biological_process	0.95773	3	218	554	20542	102184165,102183104,102190378
GO:0070271	protein complex biogenesis	biological_process	0.95776	3	218	555	20542	102190378,102184165,102183104
GO:0008033	tRNA processing	biological_process	0.95942	1	218	227	20542	102186605
GO:0065003	macromolecular complex assembly	biological_process	0.96347	3	218	573	20542	102183104,102184165,102190378
GO:1902494	catalytic complex	cellular_component	0.96389	3	218	504	20542	102178646,102173448,102171806
GO:0071822	protein complex subunit organization	biological_process	0.96716	3	218	603	20542	102183104,102184165,102190378
GO:0016798	hydrolase activity, acting on glycosyl bonds	molecular_function	0.96995	1	218	239	20542	102170741
GO:0022857	transmembrane transporter activity	molecular_function	0.97019	13	218	1468	20542	102185838,102170892,102184165,102174567,102176661,102185063,102171806,102190378,102174942,102171993,102191052,102175038,102185524
GO:0007186	G-protein coupled receptor signaling pathway	biological_process	0.9734	4	218	2087	20542	102169540,102189759,102181667,102174342
GO:0031012	extracellular matrix	cellular_component	0.97593	1	218	212	20542	102178401
GO:0022804	active transmembrane transporter activity	molecular_function	0.98111	1	218	235	20542	102171993
GO:0060089	molecular transducer activity	molecular_function	0.98326	8	218	2393	20542	102173512,102172610,102169540,102181667,102169638,102168917,102172944,102173448
GO:0044085	cellular component biogenesis	biological_process	0.98334	5	218	954	20542	102184165,102183104,102180018,102190378,102183190
GO:0042221	response to chemical	biological_process	0.9846	1	218	273	20542	102168630
GO:0004872	receptor activity	molecular_function	0.98535	6	218	2169	20542	102173448,102181667,102172610,102168917,102169638,102172944
GO:0022607	cellular component assembly	biological_process	0.98775	4	218	830	20542	102184165,102183104,102190378,102183190
GO:0005215	transporter activity	molecular_function	0.99106	13	218	1666	20542	102185524,102191052,102175038,102174942,102171993,102190378,102171806,102184165,102174567,102176661,102185063,102170892,102185838
GO:0004518	nuclease activity	molecular_function	0.99215	1	218	395	20542	106502666
GO:0004871	signal transducer activity	molecular_function	0.993	6	218	2298	20542	102169540,102181667,102173448,102173512,102172944,102168917
GO:0038023	signaling receptor activity	molecular_function	0.99523	4	218	2074	20542	102173448,102181667,102168917,102172944
GO:0004888	transmembrane signaling receptor activity	molecular_function	0.99704	3	218	2019	20542	102172944,102181667,102173448
GO:0004930	G-protein coupled receptor activity	molecular_function	0.9979	1	218	1864	20542	102181667
GO:0071944	cell periphery	cellular_component	0.99807	2	218	659	20542	102174881,102180515
