# Supplementary material for: Trend analysis of the role of circular RNA in goat skeletal muscle development
Source: BMC Genomics. 2020 Mar 10;21:220. doi: 10.1186/s12864-020-6649-2 (PMC7063781; doi:10.1186/s12864-020-6649-2)
Supplement: Supplementary file 8 — Additional file 8: Table S6. Functional analysis of cluster 19. [file 12864_2020_6649_MOESM8_ESM.xlsx]

## Sheet: Sheet1
Enriched GO terms of cluster 19
DEG_item：Number of genes associated with the GO term
DEG_list：Number of annotated genes for GO term
Bg_item：Number of background (all) genes associated with the GO term
Bg_list：Number of background (all) genes for GO annotation
GO_accession	Description	Term_type	Over_represented_pValue	DEG_item	DEG_list	Bg_item	Bg_list	Gene_names
GO:0043412	macromolecule modification	biological_process	0.000859	36	198	1672	20542	102176618,102171295,102177278,102173809,102175307,102176420,102183424,102186040,102190320,100860918,102185745,102191436,102187627,102183206,102175162,102173248,102168996,102184011,102177957,106501759,102180976,102173250,102189507,102186637,102175886,102172847,102181186,102173234,102182606,102191247,102190939,102178329,102190237,102189466,102176004,102180226
GO:0090544	BAF-type complex	cellular_component	0.0025366	2	198	4	20542	102168890,102178076
GO:0070603	SWI/SNF superfamily-type complex	cellular_component	0.0035068	2	198	10	20542	102168890,102178076
GO:0009451	RNA modification	biological_process	0.0039292	7	198	189	20542	106501759,102176618,102175307,102183424,102190237,102182606,102180226
GO:0008138	protein tyrosine/serine/threonine phosphatase activity	molecular_function	0.0039486	6	198	94	20542	102176004,102185745,102173248,102190939,102184011,102189507
GO:0019033	viral tegument	cellular_component	0.0040206	3	198	19	20542	102179887,102174457,102169592
GO:0044237	cellular metabolic process	biological_process	0.0053153	94	198	7267	20542	102168494,102178862,102190939,102172298,102172607,102190596,102181186,102189466,102176004,102180226,102172670,102173888,102190237,102182158,102173250,102180976,102176564,102178076,102189507,102183850,102187656,102179243,102177957,102188104,102179229,102189626,102180895,102175290,102172847,102186129,102175886,102185745,102191436,102178874,102190320,102181773,102168890,102177278,102183294,100860925…
GO:0004725	protein tyrosine phosphatase activity	molecular_function	0.0056375	6	198	106	20542	102185745,102173248,102176004,102184011,102189507,102190939
GO:0005853	eukaryotic translation elongation factor 1 complex	cellular_component	0.0070912	1	198	6	20542	102173019
GO:0016791	phosphatase activity	molecular_function	0.0071624	12	198	353	20542	102187336,102173248,102176004,102184011,102175307,102172972,102185745,102190688,102189507,102190939,102189612,102173234
GO:0044267	cellular protein metabolic process	biological_process	0.0082327	39	198	2715	20542	102176004,102175447,102189466,102178329,102190939,102178862,102168494,102191247,102173234,102181186,102186129,102172847,102189626,102175886,102189507,102186637,102180976,102173250,102177957,102184011,102168996,102173248,102175162,102183206,102187627,102191436,102185745,102191108,100860918,102190320,102187323,102186040,102176420,102175307,102188944,102173019,102173809,102177278,102171295
GO:0003746	translation elongation factor activity	molecular_function	0.009121	2	198	22	20542	102173019,102168494
GO:0006470	protein dephosphorylation	biological_process	0.0099886	6	198	121	20542	102176004,102173248,102185745,102190939,102184011,102189507
GO:0006414	translational elongation	biological_process	0.0099889	2	198	25	20542	102173019,102168494
GO:0008152	metabolic process	biological_process	0.010851	114	198	9353	20542	102186214,102180763,102175307,102179302,102172972,102173809,102173019,102168349,102176618,102168996,102173248,102177020,102171383,102185818,102184011,102187627,102185641,102175162,102179887,102183206,102182760,102187323,102179493,102172668,106503460,100860918,102191108,102171645,102189487,102187868,102185630,102168682,102172326,102186637,106501759,102188878,102171926,102186891,106503532,102171336…
GO:0016311	dephosphorylation	biological_process	0.012371	6	198	129	20542	102189507,102184011,102190939,102173248,102185745,102176004
GO:0004721	phosphoprotein phosphatase activity	molecular_function	0.012465	6	198	136	20542	102184011,102189507,102190939,102173248,102185745,102176004
GO:0003993	acid phosphatase activity	molecular_function	0.013876	7	198	127	20542	102173234,102172972,102189612,102190939,102190688,102187336,102173248
GO:0044802	single-organism membrane organization	biological_process	0.013975	6	198	161	20542	102169874,102173323,102180806,102176420,102173234,102175307
GO:0006464	cellular protein modification process	biological_process	0.01403	29	198	1490	20542	102172847,102186040,102176420,102175886,102186637,102189507,102173809,102180976,102173250,102177278,102171295,102177957,102184011,102176004,102168996,102189466,102173248,102175162,102183206,102178329,102187627,102190939,102191247,102191436,102185745,102173234,102181186,100860918,102190320
GO:0036211	protein modification process	biological_process	0.01403	29	198	1490	20542	102175886,102176420,102172847,102186040,102171295,102177957,102186637,102189507,102173809,102177278,102180976,102173250,102175162,102183206,102178329,102187627,102184011,102176004,102168996,102173248,102189466,102173234,102190320,102181186,100860918,102190939,102191247,102191436,102185745
GO:0016032	viral process	biological_process	0.01426	13	198	582	20542	102182760,102180976,102178076,102178874,102183850,102186394,106501759,100750234,102173234,102185818,102190237,102173977,102169459
GO:0044238	primary metabolic process	biological_process	0.015044	95	198	7775	20542	102179302,102175307,102180763,102186214,102176618,102168349,102173019,102173809,102183206,102179887,102175162,102187627,102171383,102184011,102177020,102173248,102168996,102191108,100860918,102172668,102179493,102187323,102182760,102189487,106503532,102186891,102171926,102188878,106501759,102186637,102168682,102178081,102178329,102172132,102182369,102189046,102175447,102171336,102173234,102182176…
GO:0044260	cellular macromolecule metabolic process	biological_process	0.015316	77	198	6068	20542	102170795,102171295,102188944,102177278,102183294,102176420,102183424,102186040,102176080,102190320,102178874,102185745,102191436,102181773,102168890,102187656,102177957,102178076,102189507,102183850,102182158,102173250,102180976,102175886,102175290,102180895,102189626,102172847,102186129,102179229,102181186,102190596,102178862,102190939,102168494,102173888,102190237,102180226,102172670,102189466…
GO:0071704	organic substance metabolic process	biological_process	0.016226	98	198	8052	20542	102173234,102182176,102189565,102182606,102191247,102169592,102178081,102178329,102172132,102171348,102189046,102182369,102175447,102171336,106503532,102171926,102186891,106501759,102188878,102186637,102168682,102189487,100860918,102191108,106503460,102172668,102179493,102187323,102182760,102183206,102179887,102175162,102187627,102171383,102184011,102173248,102177020,102168996,102176618,102168349…
GO:0006400	tRNA modification	biological_process	0.016912	5	198	135	20542	102182606,106501759,102175307,102176618,102190237
GO:0072511	divalent inorganic cation transport	biological_process	0.017059	5	198	143	20542	102181344,102179229,102180806,102175307,102171926
GO:0043170	macromolecule metabolic process	biological_process	0.017064	84	198	6806	20542	102180600,102190596,102181186,102168494,102190939,102178862,102173888,102190237,102189466,102176004,102180226,102172670,102187656,102177957,102182158,102180976,102173250,102189507,102178076,102183850,102175886,102179229,102175290,102180895,102186482,102189626,102186129,102172847,102190320,102169112,102185745,102191436,102178874,102181773,102168890,102170795,102171295,102177278,102183294,102188944…
GO:0002949	tRNA threonylcarbamoyladenosine modification	biological_process	0.018141	4	198	79	20542	106501759,102176618,102175307,102190237
GO:0070525	tRNA threonylcarbamoyladenosine metabolic process	biological_process	0.018141	4	198	79	20542	102190237,106501759,102175307,102176618
GO:0042578	phosphoric ester hydrolase activity	molecular_function	0.0182	13	198	427	20542	102169610,102175307,102172972,102176004,102187336,102173248,102184011,102189612,102173234,102185745,102190939,102189507,102190688
GO:0009987	cellular process	biological_process	0.018581	132	198	12095	20542	102173019,102172972,102175307,102169031,102186214,102179493,102183206,102187627,102184011,102177020,102173248,106503532,106501759,102168682,102176216,102172326,102173323,102185630,102169974,102173767,102171645,102173234,102185714,102182176,102190420,102184213,102178329,102169610,102171336,100750234,106502698,102179539,102183294,100860925,102176420,102176080,102186040,102180806,102190320,102178874…
GO:0072657	protein localization to membrane	biological_process	0.020051	4	198	92	20542	102175307,102173234,102169874,102180806
GO:0044764	multi-organism cellular process	biological_process	0.020418	14	198	655	20542	102186394,106501759,102173234,100750234,102182760,102180976,102183850,102178076,102178874,102169459,102168885,102173977,102190237,102185818
GO:0006796	phosphate-containing compound metabolic process	biological_process	0.022037	26	198	1279	20542	102172298,100860918,102181186,102173234,102185745,102191247,102191436,102190939,102173248,102171336,102168996,102176004,102184011,102177957,102179243,102188104,102171295,102180976,102173250,100860925,102173809,102189507,102175307,102176420,102186040,102172847
GO:0006793	phosphorus metabolic process	biological_process	0.023811	26	198	1288	20542	102189507,102173250,102180976,100860925,102173809,102188104,102171295,102179243,102177957,102186040,102172847,102176420,102175307,102190939,102185745,102191247,102191436,102181186,100860918,102173234,102172298,102184011,102173248,102171336,102168996,102176004
GO:0010467	gene expression	biological_process	0.024449	49	198	3984	20542	102178874,102172668,102191108,102187323,102168890,102171383,102181773,102177020,102179887,102188944,102168349,102173019,102183294,102170795,102176618,102176080,102179302,102175307,102178862,102168494,102182606,102173234,102189565,102190596,102182176,102180226,102172132,102176004,102178081,102190237,102173888,102178329,102183850,102168682,102189507,102178076,102186637,102182158,102186891,102171926…
GO:0044403	symbiosis, encompassing mutualism through parasitism	biological_process	0.024762	13	198	622	20542	102178076,102178874,102183850,102180976,102182760,100750234,102173234,106501759,102186394,102185818,102190237,102173977,102169459
GO:0044419	interspecies interaction between organisms	biological_process	0.025655	13	198	626	20542	102186394,106501759,100750234,102173234,102180976,102182760,102178874,102178076,102183850,102190237,102173977,102169459,102185818
GO:0031221	arabinan metabolic process	biological_process	0.026158	1	198	1	20542	102180763
GO:0009240	isopentenyl diphosphate biosynthetic process	biological_process	0.026278	1	198	1	20542	100860925
GO:0016726	oxidoreductase activity, acting on CH or CH2 groups, NAD or NADP as acceptor	molecular_function	0.026278	1	198	1	20542	100860925
GO:0019288	isopentenyl diphosphate biosynthetic process, methylerythritol 4-phosphate pathway	biological_process	0.026278	1	198	1	20542	100860925
GO:0046490	isopentenyl diphosphate metabolic process	biological_process	0.026278	1	198	1	20542	100860925
GO:0050992	dimethylallyl diphosphate biosynthetic process	biological_process	0.026278	1	198	1	20542	100860925
GO:0050993	dimethylallyl diphosphate metabolic process	biological_process	0.026278	1	198	1	20542	100860925
GO:0051745	4-hydroxy-3-methylbut-2-en-1-yl diphosphate reductase activity	molecular_function	0.026278	1	198	1	20542	100860925
GO:0045926	negative regulation of growth	biological_process	0.027287	1	198	1	20542	102173234
GO:0005275	amine transmembrane transporter activity	molecular_function	0.02751	1	198	2	20542	102178081
GO:0015101	organic cation transmembrane transporter activity	molecular_function	0.02751	1	198	2	20542	102178081
GO:0015665	alcohol transmembrane transporter activity	molecular_function	0.02751	1	198	2	20542	102178081
GO:0015695	organic cation transport	biological_process	0.02751	1	198	2	20542	102178081
GO:0015837	amine transport	biological_process	0.02751	1	198	2	20542	102178081
GO:0034228	ethanolamine transmembrane transporter activity	molecular_function	0.02751	1	198	2	20542	102178081
GO:0034229	ethanolamine transport	biological_process	0.02751	1	198	2	20542	102178081
GO:0006059	hexitol metabolic process	biological_process	0.027711	1	198	2	20542	102188104
GO:0019402	galactitol metabolic process	biological_process	0.027711	1	198	2	20542	102188104
GO:0060589	nucleoside-triphosphatase regulator activity	molecular_function	0.028511	5	198	141	20542	102172326,102183459,102172668,102184353,100860918
GO:0000156	phosphorelay response regulator activity	molecular_function	0.028542	1	198	2	20542	102174741
GO:0046915	transition metal ion transmembrane transporter activity	molecular_function	0.030192	4	198	138	20542	102180806,102181344,102171926,102175307
GO:0042600	chorion	cellular_component	0.030206	4	198	95	20542	102179229,102181773,106502698,102187656
GO:0030515	snoRNA binding	molecular_function	0.033368	1	198	6	20542	102183424
GO:0072588	box H/ACA RNP complex	cellular_component	0.033368	1	198	6	20542	102183424
GO:0030554	adenyl nucleotide binding	molecular_function	0.034178	33	198	1743	20542	102187566,102168996,102172513,102179493,102186627,100860918,106503460,102191436,102175307,102178200,102176420,102186040,102186214,102176618,102191389,102171295,102188944,102173888,102190237,102172670,102182176,102181186,102173234,102174741,102191247,102172847,102187656,102177957,106501759,102184353,102171926,102180976,102173250
GO:0015066	alpha-amylase inhibitor activity	molecular_function	0.034232	1	198	4	20542	102169658
GO:0005102	receptor binding	molecular_function	0.035799	12	198	776	20542	102186129,102189826,102175596,102175447,102187336,102176420,102187050,102186637,102187592,102173234,102186394,102179493
GO:0008270	zinc ion binding	molecular_function	0.039366	27	198	1686	20542	102175886,102176523,102172972,102187336,102191389,102188878,102186394,102186637,102176216,102182158,102185630,100861357,102171475,102173888,102187627,102185818,102172513,102176004,102169658,102171943,102168579,102182176,102178862,102182606,102168494,102169592,102186543
GO:0044767	single-organism developmental process	biological_process	0.039402	11	198	529	20542	102182158,106502698,102179339,102187656,102188104,102173234,102177020,102179229,102181773,102187050,102169610
GO:0061024	membrane organization	biological_process	0.039787	6	198	207	20542	102173234,102176420,102175307,102180806,102169874,102173323
GO:0072509	divalent inorganic cation transmembrane transporter activity	molecular_function	0.04055	5	198	179	20542	102175307,102171926,102179229,102181344,102180806
GO:0010167	response to nitrate	biological_process	0.040753	1	198	2	20542	102189507
GO:0015706	nitrate transport	biological_process	0.040753	1	198	2	20542	102189507
GO:0019087	transformation of host cell by virus	biological_process	0.041306	2	198	39	20542	102182760,102173977
GO:0000014	single-stranded DNA endodeoxyribonuclease activity	molecular_function	0.041795	1	198	5	20542	106503532
GO:0070838	divalent metal ion transport	biological_process	0.043273	4	198	131	20542	102179229,102181344,102175307,102171926
GO:0044249	cellular biosynthetic process	biological_process	0.043757	53	198	4411	20542	102176618,102170795,102183294,100860925,102173809,102173019,102188944,102168349,102175307,102178200,102186214,102176080,102187323,102172668,102178874,102179887,102183206,102175162,102177020,102171383,102181773,102168890,102187656,102188878,106501759,102179243,102186891,102188104,102171926,102182158,102189507,102178076,102186637,102168682,102183850,102179229,102175290,102189626,102186129,102182176…
GO:0007219	Notch signaling pathway	biological_process	0.043965	2	198	30	20542	102177020,102169610
GO:0044271	cellular nitrogen compound biosynthetic process	biological_process	0.044676	45	198	3785	20542	102187323,102172668,102178874,102179887,102177020,102181773,102171383,102168890,102176618,102170795,102183294,102173019,102188944,102168349,102176080,102186214,102182176,102172298,102190596,102189565,102173234,102168494,102178329,102173888,102178081,102176004,102171336,102172132,102187656,102188878,106501759,102179243,102186891,102188104,102171926,102182158,102186637,102189507,102178076,102183850…
GO:0003824	catalytic activity	molecular_function	0.044689	102	198	7654	20542	102187868,102169974,102188819,102189487,102171645,102171926,102179119,106503532,102186394,106501759,102168682,102186637,102178329,102169610,102189046,102182369,102173234,102185714,102182176,102191247,102169592,102182606,102179302,102172972,102180763,102175307,102186214,102187336,102176618,102173809,102175162,102183206,102187627,102185641,102184011,102185818,102168996,102173248,100860918,102191108…
GO:0055070	copper ion homeostasis	biological_process	0.045417	1	198	4	20542	102175089
GO:0019012	virion	cellular_component	0.045572	12	198	617	20542	102176420,102179887,102183424,102174457,102187050,102180895,102175905,102182369,102189466,102178076,102168494,102169592
GO:0032502	developmental process	biological_process	0.046074	11	198	562	20542	102188104,102173234,106502698,102187656,102179339,102182158,102187050,102169610,102181773,102179229,102177020
GO:0015979	photosynthesis	biological_process	0.046135	5	198	152	20542	102172607,102185630,102177020,102172326,102176080
GO:0019538	protein metabolic process	biological_process	0.047387	43	198	3449	20542	102171295,102188944,102173019,102173809,102177278,102176420,102175307,102186040,102169112,100860918,102191108,102190320,102187323,102191436,102182760,102185745,102175162,102183206,102187627,102184011,102168996,102173248,102177957,102186637,102189507,102180976,102173250,102175886,102186129,102172847,102189626,102173234,102181186,102180600,102190939,102178862,102168494,102169592,102191247,102178329…
GO:0000041	transition metal ion transport	biological_process	0.047634	4	198	152	20542	102171926,102175307,102180806,102181344
GO:0005524	ATP binding	molecular_function	0.047827	32	198	1719	20542	102186627,102179493,106503460,100860918,102191436,102187566,102168996,102172513,102176618,102191389,102171295,102188944,102178200,102175307,102176420,102186214,102186040,102182176,102174741,102173234,102181186,102191247,102173888,102190237,102172670,102177957,106501759,102187656,102171926,102180976,102173250,102172847
GO:0015093	ferrous iron transmembrane transporter activity	molecular_function	0.047873	3	198	97	20542	102181344,102171926,102175307
GO:0015684	ferrous iron transport	biological_process	0.047873	3	198	97	20542	102171926,102175307,102181344
GO:0090407	organophosphate biosynthetic process	biological_process	0.047892	7	198	309	20542	102188104,102179243,102175307,102172298,102171336,102173809,100860925
GO:0006633	fatty acid biosynthetic process	biological_process	0.048542	2	198	36	20542	102182369,102178200
GO:0032559	adenyl ribonucleotide binding	molecular_function	0.048698	32	198	1722	20542	102173888,102190237,102172670,102182176,102174741,102173234,102181186,102191247,102172847,102177957,106501759,102187656,102171926,102180976,102173250,102168996,102187566,102172513,102186627,102179493,106503460,100860918,102191436,102178200,102175307,102176420,102186214,102186040,102176618,102171295,102191389,102188944
GO:1901618	organic hydroxy compound transmembrane transporter activity	molecular_function	0.048816	1	198	5	20542	102178081
GO:0019682	glyceraldehyde-3-phosphate metabolic process	biological_process	0.049097	1	198	6	20542	100860925
GO:0010207	photosystem II assembly	biological_process	0.049427	1	198	4	20542	102172326
GO:0098772	molecular function regulator	molecular_function	0.051852	14	198	674	20542	102187973,102171348,102169658,102175430,102179302,102172326,102182158,102184353,102188104,102172668,102173234,100860918,102172607,102183459
GO:0016070	RNA metabolic process	biological_process	0.05189	43	198	3159	20542	102178874,102172668,102191108,102177020,102168890,102171383,102181773,102179887,102183294,102188944,102168349,102176618,102170795,102176080,102175307,102183424,102179302,102182606,102178862,102189565,102190596,102182176,102176004,102172132,102180226,102178081,102190237,102173888,102182158,102168682,102183850,102189507,102186637,102178076,106501759,102188878,102187656,102171926,102186891,102179229…
GO:0034470	ncRNA processing	biological_process	0.053515	7	198	307	20542	102190237,106501759,102175307,102176618,102180226,102180895,102182606
GO:0017076	purine nucleotide binding	molecular_function	0.053615	35	198	2050	20542	102191247,102181344,102182176,102181186,102173234,102174741,102172670,102190237,102173888,102180976,102173250,102176461,102187656,106501759,102177957,102171926,102184353,102172847,102191436,102179493,102186627,100860918,106503460,102187566,102168996,102172513,102188944,102176618,102171295,102191389,102186040,102186214,102175307,102178200,102176420
GO:0018144	RNA-protein covalent cross-linking	biological_process	0.053722	1	198	3	20542	102189466
GO:0008033	tRNA processing	biological_process	0.054077	6	198	227	20542	102190237,102175307,102176618,106501759,102180895,102182606
GO:0006338	chromatin remodeling	biological_process	0.054108	2	198	30	20542	102178076,102168890
GO:0016482	cytoplasmic transport	biological_process	0.054188	7	198	311	20542	102169874,102186482,102180895,102170479,102171943,102176523,102175307
GO:0000921	septin ring assembly	biological_process	0.054892	2	198	32	20542	102180895,102176420
GO:0005940	septin ring	cellular_component	0.054892	2	198	32	20542	102176420,102180895
GO:0031106	septin ring organization	biological_process	0.054892	2	198	32	20542	102176420,102180895
GO:0032156	septin cytoskeleton	cellular_component	0.054892	2	198	32	20542	102180895,102176420
GO:0032185	septin cytoskeleton organization	biological_process	0.054892	2	198	32	20542	102180895,102176420
GO:0031423	hexon binding	molecular_function	0.056526	1	198	5	20542	102187050
GO:0044085	cellular component biogenesis	biological_process	0.056668	15	198	954	20542	102180763,102183424,102176420,102173767,102177290,102180895,102186482,102180226,102172607,102174741,102173234,102181186,102173019,102180976,102172326
GO:0005381	iron ion transmembrane transporter activity	molecular_function	0.056879	3	198	101	20542	102175307,102171926,102181344
GO:0009607	response to biotic stimulus	biological_process	0.057567	5	198	197	20542	102191824,102185967,102182158,102168885,102186394
GO:0033365	protein localization to organelle	biological_process	0.057808	6	198	258	20542	102173234,102175307,102180895,102169874,102170479,102177290
GO:0007264	small GTPase mediated signal transduction	biological_process	0.058651	10	198	426	20542	102186627,102183459,102172607,102176618,102171926,102172668,102181344,102175307,102179302,102187973
GO:0034660	ncRNA metabolic process	biological_process	0.058969	8	198	380	20542	102190237,102175307,102180226,102180895,102176618,106501759,102188944,102182606
GO:0008312	7S RNA binding	molecular_function	0.058988	1	198	6	20542	102169874
GO:0048500	signal recognition particle	cellular_component	0.058988	1	198	6	20542	102169874
GO:0007166	cell surface receptor signaling pathway	biological_process	0.059266	6	198	197	20542	102177020,102168996,102175886,102184213,102169610,102190596
GO:1901576	organic substance biosynthetic process	biological_process	0.060739	53	198	4493	20542	102178874,102172668,102187323,102168890,102181773,102171383,102177020,102175162,102179887,102183206,102168349,102188944,102173809,102173019,102183294,100860925,102170795,102176618,102176080,102186214,102178200,102175307,102168494,102173234,102190596,102189565,102182176,102172298,102172670,102172132,102176004,102171336,102182369,102178081,102173888,102178329,102168682,102183850,102189507,102186637…
GO:0008134	transcription factor binding	molecular_function	0.061811	5	198	204	20542	102176420,102176618,102187656,106501759,102178862
GO:0003951	NAD+ kinase activity	molecular_function	0.062979	1	198	5	20542	102172298
GO:0006741	NADP biosynthetic process	biological_process	0.062979	1	198	5	20542	102172298
GO:0046914	transition metal ion binding	molecular_function	0.062988	30	198	2072	20542	102175089,102187336,102176523,102175886,102172972,102186637,102176216,102182158,102185630,100861357,102179119,102191389,102186394,102188878,102185818,102172513,102171943,102176004,102169658,102171475,102173888,102187627,102178862,102182606,102168494,102169592,102186543,102168579,102188121,102182176
GO:0032007	negative regulation of TOR signaling	biological_process	0.063251	1	198	5	20542	102184213
GO:0038179	neurotrophin signaling pathway	biological_process	0.063251	1	198	5	20542	102184213
GO:0048011	neurotrophin TRK receptor signaling pathway	biological_process	0.063251	1	198	5	20542	102184213
GO:0070848	response to growth factor	biological_process	0.063251	1	198	5	20542	102184213
GO:0071363	cellular response to growth factor stimulus	biological_process	0.063251	1	198	5	20542	102184213
GO:1902532	negative regulation of intracellular signal transduction	biological_process	0.063251	1	198	5	20542	102184213
GO:0070647	protein modification by small protein conjugation or removal	biological_process	0.063285	5	198	204	20542	102177278,102186637,102187627,102190320,102175886
GO:0006399	tRNA metabolic process	biological_process	0.063378	7	198	301	20542	102175307,102176618,106501759,102190237,102182606,102180895,102188944
GO:0010035	response to inorganic substance	biological_process	0.06388	2	198	24	20542	102189507,102180806
GO:0030212	hyaluronan metabolic process	biological_process	0.064434	1	198	7	20542	102171348
GO:1903510	mucopolysaccharide metabolic process	biological_process	0.064434	1	198	7	20542	102171348
GO:0048585	negative regulation of response to stimulus	biological_process	0.066501	2	198	30	20542	102184213,102186394
GO:0018130	heterocycle biosynthetic process	biological_process	0.067115	39	198	2879	20542	102182158,102168682,102183850,102186637,102189507,102178076,102188878,106501759,102179243,102187656,102188104,102186891,102171926,102179229,102175290,102189626,102190596,102189565,102182176,102172298,102171336,102176004,102172132,102178081,102173888,102183294,102168349,102176618,102170795,102176080,102186214,102175307,102178874,102172668,102177020,102168890,102181773,102171383,102179887
GO:0034654	nucleobase-containing compound biosynthetic process	biological_process	0.06722	37	198	2740	20542	102178874,102172668,102177020,102168890,102181773,102171383,102179887,102183294,102168349,102176618,102170795,102176080,102190596,102189565,102172298,102182176,102176004,102171336,102172132,102178081,102173888,102182158,102183850,102168682,102189507,102186637,102178076,106501759,102188878,102179243,102187656,102186891,102188104,102171926,102179229,102189626,102175290
GO:0033743	peptide-methionine (R)-S-oxide reductase activity	molecular_function	0.067567	1	198	8	20542	102179636
GO:0019048	modulation by virus of host morphology or physiology	biological_process	0.067845	3	198	92	20542	102182760,102186394,102173977
GO:0000166	nucleotide binding	molecular_function	0.068482	38	198	2312	20542	102180976,102173250,102176461,102177957,106501759,102187450,102187656,102171926,102184353,102172847,102181344,102191247,102182176,102173234,102174741,102181186,102189466,102172670,102179380,102190237,102173888,102188944,102176618,102171295,102191389,102186214,102186040,102178200,102175307,102176420,102191436,102186627,102179493,106503460,100860918,102168996,102187566,102172513
GO:1901265	nucleoside phosphate binding	molecular_function	0.068482	38	198	2312	20542	102168996,102187566,102172513,102179493,102186627,100860918,106503460,102191436,102178200,102175307,102176420,102186040,102186214,102176618,102171295,102191389,102188944,102190237,102173888,102189466,102179380,102172670,102182176,102181186,102174741,102173234,102191247,102181344,102172847,102187656,102187450,102177957,106501759,102184353,102171926,102180976,102173250,102176461
GO:0009058	biosynthetic process	biological_process	0.068939	54	198	4595	20542	102186214,102176080,102178200,102175307,100860925,102183294,102173019,102173809,102168349,102188944,102176618,102170795,102177020,102181773,102171383,102168890,102183206,102179887,102175162,102178874,102187323,102172668,102179229,102175290,102189626,102186129,102170619,102182158,102189507,102186637,102178076,102168682,102183850,102187656,102188878,106501759,102179243,102186891,102188104,102171926…
GO:0072330	monocarboxylic acid biosynthetic process	biological_process	0.070222	2	198	40	20542	102182369,102178200
GO:0035639	purine ribonucleoside triphosphate binding	molecular_function	0.07067	34	198	2020	20542	102191389,102171295,102176618,102188944,102176420,102175307,102178200,102186040,102186214,100860918,106503460,102179493,102186627,102191436,102172513,102168996,102187566,102171926,102187656,106501759,102177957,102176461,102173250,102180976,102172847,102181186,102174741,102173234,102182176,102191247,102181344,102173888,102190237,102172670
GO:0007213	G-protein coupled acetylcholine receptor signaling pathway	biological_process	0.070923	1	198	3	20542	102180806
GO:0043113	receptor clustering	biological_process	0.070923	1	198	3	20542	102180806
GO:0043236	laminin binding	molecular_function	0.070923	1	198	3	20542	102180806
GO:0090150	establishment of protein localization to membrane	biological_process	0.071726	3	198	89	20542	102169874,102175307,102173234
GO:0001883	purine nucleoside binding	molecular_function	0.071789	34	198	2023	20542	102172670,102190237,102173888,102181344,102191247,102181186,102174741,102173234,102182176,102172847,102176461,102180976,102173250,102171926,102187656,102177957,106501759,102172513,102168996,102187566,102191436,100860918,106503460,102179493,102186627,102186040,102186214,102176420,102175307,102178200,102188944,102171295,102191389,102176618
GO:0032549	ribonucleoside binding	molecular_function	0.071789	34	198	2023	20542	102186214,102186040,102175307,102178200,102176420,102188944,102176618,102191389,102171295,102187566,102168996,102172513,102191436,102186627,102179493,106503460,100860918,102172847,102180976,102173250,102176461,102177957,106501759,102187656,102171926,102172670,102173888,102190237,102191247,102181344,102182176,102173234,102174741,102181186
GO:0032550	purine ribonucleoside binding	molecular_function	0.071789	34	198	2023	20542	106501759,102177957,102187656,102171926,102180976,102173250,102176461,102172847,102182176,102174741,102173234,102181186,102191247,102181344,102190237,102173888,102172670,102176618,102191389,102171295,102188944,102178200,102175307,102176420,102186214,102186040,102186627,102179493,106503460,100860918,102191436,102187566,102168996,102172513
GO:0006631	fatty acid metabolic process	biological_process	0.072155	3	198	77	20542	102178200,102182369,102189046
GO:0032555	purine ribonucleotide binding	molecular_function	0.072733	34	198	2027	20542	102171926,102187656,102177957,106501759,102176461,102180976,102173250,102172847,102181186,102174741,102173234,102182176,102191247,102181344,102173888,102190237,102172670,102191389,102171295,102176618,102188944,102176420,102175307,102178200,102186040,102186214,100860918,106503460,102179493,102186627,102191436,102172513,102168996,102187566
GO:1902580	single-organism cellular localization	biological_process	0.072754	6	198	267	20542	102175307,102173234,102180806,102180895,102169874,102170479
GO:0004329	formate-tetrahydrofolate ligase activity	molecular_function	0.072918	1	198	3	20542	102186214
GO:0032787	monocarboxylic acid metabolic process	biological_process	0.073517	4	198	130	20542	102178200,102182369,102189046,100860925
GO:0030312	external encapsulating structure	cellular_component	0.073829	4	198	129	20542	102181773,102179229,106502698,102187656
GO:0001882	nucleoside binding	molecular_function	0.074615	34	198	2031	20542	102176461,102173250,102180976,102171926,102177957,106501759,102187656,102172847,102181344,102191247,102173234,102174741,102181186,102182176,102172670,102173888,102190237,102188944,102191389,102171295,102176618,102186214,102186040,102176420,102175307,102178200,102191436,106503460,100860918,102186627,102179493,102172513,102168996,102187566
GO:0048856	anatomical structure development	biological_process	0.075247	7	198	326	20542	102173234,102188104,106502698,102187050,102179339,102182158,102179229
GO:0015696	ammonium transport	biological_process	0.07541	1	198	9	20542	102178081
GO:1901362	organic cyclic compound biosynthetic process	biological_process	0.076275	39	198	2918	20542	102178081,102173888,102176004,102171336,102172132,102189565,102190596,102182176,102172298,102179229,102175290,102189626,102179243,102188878,106501759,102187656,102188104,102186891,102171926,102182158,102183850,102168682,102189507,102186637,102178076,102179887,102177020,102168890,102181773,102171383,102172668,102178874,102175307,102176080,102186214,102176618,102170795,102183294,102168349
GO:0016831	carboxy-lyase activity	molecular_function	0.076284	3	198	85	20542	102169974,102176564,102179539
GO:0019438	aromatic compound biosynthetic process	biological_process	0.077336	38	198	2845	20542	102177020,102171383,102181773,102168890,102179887,102178874,102172668,102186214,102176080,102183294,102168349,102176618,102170795,102176004,102171336,102172132,102173888,102178081,102172298,102182176,102189565,102190596,102179229,102175290,102189626,102182158,102186637,102189507,102178076,102183850,102168682,102187656,106501759,102188878,102179243,102186891,102188104,102171926
GO:0048869	cellular developmental process	biological_process	0.078298	6	198	268	20542	106502698,102179339,102188104,102173234,102177020,102179229
GO:0030638	polyketide metabolic process	biological_process	0.078378	1	198	3	20542	102173234
GO:0030639	polyketide biosynthetic process	biological_process	0.078378	1	198	3	20542	102173234
GO:0012507	ER to Golgi transport vesicle membrane	cellular_component	0.079094	2	198	36	20542	102171943,102176523
GO:0030127	COPII vesicle coat	cellular_component	0.079094	2	198	36	20542	102171943,102176523
GO:0030134	ER to Golgi transport vesicle	cellular_component	0.079094	2	198	36	20542	102176523,102171943
GO:0008948	oxaloacetate decarboxylase activity	molecular_function	0.079338	2	198	36	20542	102179539,102169974
GO:0035725	sodium ion transmembrane transport	biological_process	0.079338	2	198	36	20542	102169974,102179539
GO:0071436	sodium ion export	biological_process	0.079338	2	198	36	20542	102179539,102169974
GO:0030177	positive regulation of Wnt signaling pathway	biological_process	0.079516	1	198	4	20542	102175886
GO:0060070	canonical Wnt signaling pathway	biological_process	0.079516	1	198	4	20542	102175886
GO:0060828	regulation of canonical Wnt signaling pathway	biological_process	0.079516	1	198	4	20542	102175886
GO:0090263	positive regulation of canonical Wnt signaling pathway	biological_process	0.079516	1	198	4	20542	102175886
GO:0032553	ribonucleotide binding	molecular_function	0.079715	34	198	2049	20542	106503460,100860918,102186627,102179493,102191436,102172513,102187566,102168996,102171295,102191389,102176618,102188944,102176420,102178200,102175307,102186214,102186040,102174741,102173234,102181186,102182176,102181344,102191247,102190237,102173888,102172670,102171926,106501759,102177957,102187656,102176461,102180976,102173250,102172847
GO:0019901	protein kinase binding	molecular_function	0.08025	2	198	35	20542	102183294,102181773
GO:0018143	nucleic acid-protein covalent cross-linking	biological_process	0.080978	1	198	6	20542	102189466
GO:0003989	acetyl-CoA carboxylase activity	molecular_function	0.081011	1	198	9	20542	102178200
GO:0016421	CoA carboxylase activity	molecular_function	0.081011	1	198	9	20542	102178200
GO:0016885	ligase activity, forming carbon-carbon bonds	molecular_function	0.081011	1	198	9	20542	102178200
GO:0006826	iron ion transport	biological_process	0.081013	3	198	108	20542	102171926,102175307,102181344
GO:0006888	ER to Golgi vesicle-mediated transport	biological_process	0.083199	2	198	45	20542	102176523,102171943
GO:0004315	3-oxoacyl-[acyl-carrier-protein] synthase activity	molecular_function	0.083384	1	198	7	20542	102182369
GO:0009108	coenzyme biosynthetic process	biological_process	0.083634	3	198	89	20542	102175307,102172298,102186214
GO:0019079	viral genome replication	biological_process	0.083857	3	198	73	20542	106501759,102190237,102169459
GO:0016725	oxidoreductase activity, acting on CH or CH2 groups	molecular_function	0.084259	1	198	10	20542	100860925
GO:0036094	small molecule binding	molecular_function	0.085008	38	198	2361	20542	102187566,102168996,102172513,102179493,102186627,100860918,106503460,102191436,102175307,102178200,102176420,102186040,102186214,102176618,102171295,102191389,102188944,102190237,102173888,102189466,102172670,102179380,102182176,102181186,102173234,102174741,102181344,102191247,102172847,102187656,106501759,102177957,102187450,102171926,102184353,102173250,102180976,102176461
GO:0034464	BBSome	cellular_component	0.085482	1	198	8	20542	102173234
GO:0022607	cellular component assembly	biological_process	0.087056	13	198	830	20542	102172607,102181186,102174741,102173234,102180976,102173019,102172326,102180763,102176420,102173767,102180895,102186482,102177290
GO:0002683	negative regulation of immune system process	biological_process	0.087209	1	198	5	20542	102186394
GO:0002698	negative regulation of immune effector process	biological_process	0.087209	1	198	5	20542	102186394
GO:0002832	negative regulation of response to biotic stimulus	biological_process	0.087209	1	198	5	20542	102186394
GO:0030683	evasion or tolerance by virus of host immune response	biological_process	0.087209	1	198	5	20542	102186394
GO:0031348	negative regulation of defense response	biological_process	0.087209	1	198	5	20542	102186394
GO:0043901	negative regulation of multi-organism process	biological_process	0.087209	1	198	5	20542	102186394
GO:0050687	negative regulation of defense response to virus	biological_process	0.087209	1	198	5	20542	102186394
GO:0002697	regulation of immune effector process	biological_process	0.088109	1	198	6	20542	102186394
GO:0050688	regulation of defense response to virus	biological_process	0.088109	1	198	6	20542	102186394
GO:0050690	regulation of defense response to virus by virus	biological_process	0.088109	1	198	6	20542	102186394
GO:0019073	viral DNA genome packaging	biological_process	0.088524	1	198	5	20542	102173234
GO:1902590	multi-organism organelle organization	biological_process	0.088524	1	198	5	20542	102173234
GO:0034645	cellular macromolecule biosynthetic process	biological_process	0.089108	44	198	3842	20542	102187656,106501759,102188878,102171926,102186891,102182158,102189507,102186637,102178076,102183850,102168682,102179229,102189626,102175290,102186129,102182176,102189565,102190596,102173234,102168494,102178329,102173888,102178081,102176004,102172132,102172670,102176618,102170795,102183294,102173809,102173019,102168349,102188944,102176080,102187323,102172668,102178874,102183206,102179887,102175162…
GO:0043015	gamma-tubulin binding	molecular_function	0.08964	1	198	9	20542	102187592
GO:0000077	DNA damage checkpoint	biological_process	0.090894	1	198	15	20542	106503532
GO:0031570	DNA integrity checkpoint	biological_process	0.090894	1	198	15	20542	106503532
GO:0008519	ammonium transmembrane transporter activity	molecular_function	0.092243	1	198	11	20542	102178081
GO:0006914	autophagy	biological_process	0.092904	6	198	263	20542	102176420,102172972,102178862,102183081,102189466,102171645
GO:0005515	protein binding	molecular_function	0.094896	88	198	6278	20542	102172777,102178737,102185745,102181773,102175596,102191824,102183294,100861357,102185381,102189612,102174880,102180806,102187289,102176420,102172911,102183424,102190175,102184038,102178862,102190939,102170853,102186543,102181186,102184287,102174741,102172607,102187973,102172670,102189466,102173888,102169459,102177417,102173250,102182158,102185129,102187656,102175290,102186129,102179229,102175886…
GO:0044003	modification by symbiont of host morphology or physiology	biological_process	0.097128	3	198	101	20542	102182760,102186394,102173977
GO:0051817	modification of morphology or physiology of other organism involved in symbiotic interaction	biological_process	0.097128	3	198	101	20542	102182760,102186394,102173977
GO:0060590	ATPase regulator activity	molecular_function	0.097706	2	198	49	20542	102184353,102172326
GO:0045048	protein insertion into ER membrane	biological_process	0.099143	1	198	10	20542	102173234
GO:0071816	tail-anchored membrane protein insertion into ER membrane	biological_process	0.099143	1	198	10	20542	102173234
GO:0006081	cellular aldehyde metabolic process	biological_process	0.10014	1	198	9	20542	100860925
GO:0043167	ion binding	molecular_function	0.10079	77	198	5571	20542	102176618,102175089,102186214,102187336,102172972,102175307,102169874,100860918,102191108,106503460,102179493,102185818,102177020,102173248,102168996,102171943,102187627,102176461,102186637,102172326,102176216,102185630,102171926,102179119,106501759,102188878,102186394,102187450,102178223,102176523,102182606,102169592,102191247,102173234,102182176,102180978,102169658,102188944,100860925,100861357…
GO:0097159	organic cyclic compound binding	molecular_function	0.10082	71	198	5765	20542	102188944,102183294,102170795,102171295,102191389,102186040,102176420,102183424,102178200,102191436,102186627,102181773,102168890,102172513,102187566,102178076,102183850,102173250,102180976,102176564,102184353,102187656,102177957,102189626,102175290,102186482,102186129,102172847,102174608,102186097,102168494,102181344,102181186,102174741,102180226,102172670,102179380,102189466,102176004,102173977…
GO:1901363	heterocyclic compound binding	molecular_function	0.10082	71	198	5765	20542	102183294,102188944,102171295,102191389,102170795,102186040,102178200,102183424,102176420,102191436,102186627,102187566,102168890,102172513,102181773,102176564,102180976,102173250,102183850,102178076,102177957,102187656,102184353,102186129,102172847,102175290,102189626,102186482,102174608,102186097,102168494,102181344,102174741,102181186,102176004,102189466,102179380,102172670,102180226,102173888…
GO:0030658	transport vesicle membrane	cellular_component	0.10325	2	198	42	20542	102176523,102171943
GO:0043933	macromolecular complex subunit organization	biological_process	0.10365	11	198	695	20542	102180763,102176420,102173767,102168890,102177290,102186482,102180895,102181186,102173019,102172326,102178076
GO:0006351	transcription, DNA-templated	biological_process	0.10382	33	198	2502	20542	102181773,102171383,102168890,102177020,102179887,102178874,102172668,102176080,102168349,102183294,102170795,102176618,102172132,102176004,102173888,102178081,102182176,102189565,102190596,102189626,102175290,102179229,102189507,102178076,102186637,102168682,102183850,102182158,102171926,102186891,102187656,106501759,102188878
GO:0097659	nucleic acid-templated transcription	biological_process	0.10382	33	198	2502	20542	102179887,102168890,102181773,102171383,102177020,102172668,102178874,102176080,102170795,102176618,102168349,102183294,102178081,102173888,102172132,102176004,102189565,102190596,102182176,102175290,102189626,102179229,102186891,102171926,102188878,106501759,102187656,102168682,102183850,102186637,102189507,102178076,102182158
GO:0015850	organic hydroxy compound transport	biological_process	0.10494	1	198	10	20542	102178081
GO:0032465	regulation of cytokinesis	biological_process	0.10623	1	198	6	20542	106502698
GO:0009059	macromolecule biosynthetic process	biological_process	0.10725	44	198	3879	20542	102168890,102171383,102181773,102177020,102175162,102183206,102179887,102178874,102172668,102187323,102176080,102168349,102188944,102173809,102173019,102183294,102170795,102176618,102172670,102172132,102176004,102178081,102173888,102178329,102168494,102173234,102189565,102190596,102182176,102186129,102175290,102189626,102179229,102168682,102183850,102189507,102178076,102186637,102182158,102171926…
GO:0043168	anion binding	molecular_function	0.1075	38	198	2372	20542	102172847,102187656,102177957,106501759,102179119,102171926,102173250,102180976,102176564,102176461,102190237,102173888,102179380,102172670,102182176,102181186,102174741,102173234,102181344,102191247,102178200,102175307,102176420,102186040,102186214,102176618,102171295,102191389,102188944,102187566,102168996,102172513,102179493,102186627,100860918,106503460,102191436,102169874
GO:0045263	proton-transporting ATP synthase complex, coupling factor F(o)	cellular_component	0.10751	2	198	56	20542	102171336,102179243
GO:0019222	regulation of metabolic process	biological_process	0.10754	33	198	2425	20542	102170795,102176618,102168349,102183294,102172972,102176080,102172668,102178874,102179887,102168890,102171383,102181773,102177020,102186891,102171926,106501759,102188878,102187656,102183850,102172326,102189507,102182158,102175290,102189565,102190596,102182176,102178862,102178081,102173888,102180226,102172132,102176004,102189466
GO:0006739	NADP metabolic process	biological_process	0.10761	1	198	12	20542	102172298
GO:0042287	MHC protein binding	molecular_function	0.1083	1	198	11	20542	102173234
GO:0042289	MHC class II protein binding	molecular_function	0.1083	1	198	11	20542	102173234
GO:0016579	protein deubiquitination	biological_process	0.10856	3	198	104	20542	102190320,102187627,102177278
GO:0070646	protein modification by small protein removal	biological_process	0.10856	3	198	104	20542	102190320,102187627,102177278
GO:0008360	regulation of cell shape	biological_process	0.10906	1	198	7	20542	102179339
GO:0002831	regulation of response to biotic stimulus	biological_process	0.10938	1	198	8	20542	102186394
GO:0020012	evasion or tolerance of host immune response	biological_process	0.11038	1	198	6	20542	102186394
GO:0051805	evasion or tolerance of immune response of other organism involved in symbiotic interaction	biological_process	0.11038	1	198	6	20542	102186394
GO:0052564	response to immune response of other organism involved in symbiotic interaction	biological_process	0.11038	1	198	6	20542	102186394
GO:0052572	response to host immune response	biological_process	0.11038	1	198	6	20542	102186394
GO:0035821	modification of morphology or physiology of other organism	biological_process	0.11075	3	198	106	20542	102182760,102186394,102173977
GO:0006777	Mo-molybdopterin cofactor biosynthetic process	biological_process	0.11317	1	198	13	20542	102175307
GO:0019720	Mo-molybdopterin cofactor metabolic process	biological_process	0.11317	1	198	13	20542	102175307
GO:0005635	nuclear envelope	cellular_component	0.11319	2	198	31	20542	102188944,102187566
GO:0016830	carbon-carbon lyase activity	molecular_function	0.11401	3	198	102	20542	102169974,102176564,102179539
GO:0046983	protein dimerization activity	molecular_function	0.1146	6	198	350	20542	102177020,102178862,102175290,102184038,102169459,102176420
GO:0016624	oxidoreductase activity, acting on the aldehyde or oxo group of donors, disulfide as acceptor	molecular_function	0.11628	1	198	14	20542	102183291
GO:0030695	GTPase regulator activity	molecular_function	0.11796	3	198	95	20542	100860918,102172668,102183459
GO:0019900	kinase binding	molecular_function	0.11844	2	198	42	20542	102183294,102181773
GO:0006461	protein complex assembly	biological_process	0.1187	9	198	554	20542	102181186,102172326,102173019,102176420,102180763,102177290,102186482,102180895,102173767
GO:0070271	protein complex biogenesis	biological_process	0.11884	9	198	555	20542	102173767,102177290,102180895,102186482,102180763,102176420,102173019,102172326,102181186
GO:0005488	binding	molecular_function	0.11942	144	198	12097	20542	102176618,102168349,102180763,102190232,102179302,100861401,102175089,100860918,102191108,102172668,102187592,106503460,102182760,102169874,102185641,102168996,102171943,102171383,102185818,102188878,102186394,102171926,102186891,102186637,102176523,102174452,102187868,102178223,102189826,102189565,102184567,102182606,102191247,102185466,102187050,102178081,102169658,102175447,102172132,102170795…
GO:0097367	carbohydrate derivative binding	molecular_function	0.1195	34	198	2124	20542	106503460,100860918,102186627,102179493,102191436,102172513,102187566,102168996,102191389,102171295,102176618,102188944,102176420,102178200,102175307,102186214,102186040,102173234,102174741,102181186,102182176,102191247,102181344,102173888,102190237,102172670,102171926,102177957,106501759,102187656,102176461,102173250,102180976,102172847
GO:0032774	RNA biosynthetic process	biological_process	0.12136	33	198	2530	20542	102173888,102178081,102176004,102172132,102182176,102190596,102189565,102179229,102175290,102189626,102187656,106501759,102188878,102186891,102171926,102182158,102186637,102189507,102178076,102168682,102183850,102179887,102177020,102171383,102181773,102168890,102172668,102178874,102176080,102176618,102170795,102183294,102168349
GO:0009888	tissue development	biological_process	0.12137	3	198	120	20542	102182158,102179229,106502698
GO:0006396	RNA processing	biological_process	0.12183	10	198	574	20542	102190237,102179302,102175307,102180895,102180226,102191108,102176618,106501759,102178862,102182606
GO:0043207	response to external biotic stimulus	biological_process	0.12241	4	198	169	20542	102186394,102185967,102191824,102182158
GO:0051707	response to other organism	biological_process	0.12241	4	198	169	20542	102186394,102182158,102185967,102191824
GO:0019359	nicotinamide nucleotide biosynthetic process	biological_process	0.12394	1	198	13	20542	102172298
GO:0009620	response to fungus	biological_process	0.12396	1	198	10	20542	102185967
GO:0050832	defense response to fungus	biological_process	0.12396	1	198	10	20542	102185967
GO:0030234	enzyme regulator activity	molecular_function	0.12453	8	198	451	20542	102175430,102169658,102171348,102183459,100860918,102172668,102184353,102172326
GO:0036128	CatSper complex	cellular_component	0.12613	1	198	8	20542	102179119
GO:0036459	ubiquitinyl hydrolase activity	molecular_function	0.12644	3	198	111	20542	102177278,102187627,102190320
GO:0006305	DNA alkylation	biological_process	0.12731	1	198	13	20542	102180226
GO:0006306	DNA methylation	biological_process	0.12731	1	198	13	20542	102180226
GO:0044728	DNA methylation or demethylation	biological_process	0.12731	1	198	13	20542	102180226
GO:0005247	voltage-gated chloride channel activity	molecular_function	0.12775	1	198	9	20542	100750232
GO:0005253	anion channel activity	molecular_function	0.12775	1	198	9	20542	100750232
GO:0005254	chloride channel activity	molecular_function	0.12775	1	198	9	20542	100750232
GO:0008308	voltage-gated anion channel activity	molecular_function	0.12775	1	198	9	20542	100750232
GO:0015108	chloride transmembrane transporter activity	molecular_function	0.12775	1	198	9	20542	100750232
GO:0070925	organelle assembly	biological_process	0.12788	3	198	115	20542	102180895,102173234,102176420
GO:0005732	small nucleolar ribonucleoprotein complex	cellular_component	0.12801	1	198	17	20542	102183424
GO:0010468	regulation of gene expression	biological_process	0.12887	29	198	2169	20542	102190596,102189565,102182176,102172668,102178874,102178081,102179887,102173888,102176004,102177020,102168890,102181773,102180226,102172132,102171383,106501759,102188878,102187656,102176618,102186891,102171926,102170795,102183294,102182158,102183850,102168349,102189507,102176080,102175290
GO:0019400	alditol metabolic process	biological_process	0.12935	1	198	10	20542	102188104
GO:0031099	regeneration	biological_process	0.12952	1	198	16	20542	102182158
GO:0042246	tissue regeneration	biological_process	0.12952	1	198	16	20542	102182158
GO:0048589	developmental growth	biological_process	0.12952	1	198	16	20542	102182158
GO:0009653	anatomical structure morphogenesis	biological_process	0.13005	5	198	223	20542	102179229,102188104,102173234,102179339,106502698
GO:0030151	molybdenum ion binding	molecular_function	0.13007	1	198	10	20542	102179119
GO:1901137	carbohydrate derivative biosynthetic process	biological_process	0.13128	7	198	355	20542	102183206,102175162,102188104,102178329,102179243,102173809,102171336
GO:0003887	DNA-directed DNA polymerase activity	molecular_function	0.13167	3	198	110	20542	102171451,102178076,102172670
GO:0034641	cellular nitrogen compound metabolic process	biological_process	0.13198	58	198	5212	20542	102186214,102176080,102175307,102183424,102179302,102173019,102183294,102188944,102168349,102176618,102170795,102177020,102168890,102181773,102171383,102179887,102178874,102187323,102179493,102172668,106503460,102191108,102179229,102186129,102189626,102180895,102175290,102182158,102168682,102183850,102189507,102178076,102186637,102179243,102188878,106501759,102187656,102186891,102188104,102171926…
GO:0031323	regulation of cellular metabolic process	biological_process	0.132	31	198	2326	20542	102172132,102181773,102171383,102168890,102189466,102177020,102176004,102179887,102173888,102178081,102178874,102178862,102172668,102182176,102189565,102190596,102175290,102176080,102172972,102189507,102168349,102183850,102183294,102182158,102170795,102171926,102186891,102176618,102187656,102188878,106501759
GO:0004312	fatty acid synthase activity	molecular_function	0.13268	1	198	9	20542	102182369
GO:0006614	SRP-dependent cotranslational protein targeting to membrane	biological_process	0.13309	2	198	55	20542	102175307,102169874
GO:0045047	protein targeting to ER	biological_process	0.13309	2	198	55	20542	102175307,102169874
GO:0072599	establishment of protein localization to endoplasmic reticulum	biological_process	0.13309	2	198	55	20542	102175307,102169874
GO:0071840	cellular component organization or biogenesis	biological_process	0.13484	27	198	1935	20542	102168890,102180226,102169874,102179339,102172607,102179493,102174741,102173234,102181186,102173767,102169031,102177290,102186482,102180806,102180895,102175290,102180763,102175307,102183424,102176420,102173019,102180976,102176216,102172326,102173323,102178076,102188104
GO:1901698	response to nitrogen compound	biological_process	0.13531	1	198	14	20542	102189507
GO:0000902	cell morphogenesis	biological_process	0.13549	3	198	109	20542	102179339,102188104,102173234
GO:0032989	cellular component morphogenesis	biological_process	0.13549	3	198	109	20542	102179339,102188104,102173234
GO:0051205	protein insertion into membrane	biological_process	0.13573	1	198	19	20542	102173234
GO:0015698	inorganic anion transport	biological_process	0.13621	2	198	55	20542	102189507,100750232
GO:0006486	protein glycosylation	biological_process	0.13723	3	198	101	20542	102178329,102175162,102183206
GO:0043413	macromolecule glycosylation	biological_process	0.13723	3	198	101	20542	102178329,102183206,102175162
GO:0043604	amide biosynthetic process	biological_process	0.13741	9	198	1019	20542	102178329,102186214,102186129,102189626,102187323,102173234,102173019,102168494,102188944
GO:0008135	translation factor activity, RNA binding	molecular_function	0.13766	2	198	93	20542	102173019,102168494
GO:0000910	cytokinesis	biological_process	0.13821	3	198	109	20542	102174741,102172607,106502698
GO:0065003	macromolecular complex assembly	biological_process	0.13862	9	198	573	20542	102177290,102180895,102186482,102173767,102176420,102180763,102172326,102173019,102181186
GO:0009416	response to light stimulus	biological_process	0.13946	1	198	9	20542	102175596
GO:0071705	nitrogen compound transport	biological_process	0.14068	4	198	183	20542	102186482,102189507,102178081,102190461
GO:0004867	serine-type endopeptidase inhibitor activity	molecular_function	0.14073	2	198	53	20542	102175430,102171348
GO:0009314	response to radiation	biological_process	0.14083	1	198	10	20542	102175596
GO:0070085	glycosylation	biological_process	0.14171	3	198	103	20542	102175162,102183206,102178329
GO:0070972	protein localization to endoplasmic reticulum	biological_process	0.14348	2	198	61	20542	102175307,102169874
GO:0030170	pyridoxal phosphate binding	molecular_function	0.14528	2	198	48	20542	102179119,102176564
GO:0009360	DNA polymerase III complex	cellular_component	0.14554	1	198	15	20542	102172670
GO:0042575	DNA polymerase complex	cellular_component	0.14554	1	198	15	20542	102172670
GO:0030545	receptor regulator activity	molecular_function	0.14558	1	198	12	20542	102182158
GO:0030547	receptor inhibitor activity	molecular_function	0.14558	1	198	12	20542	102182158
GO:0030548	acetylcholine receptor regulator activity	molecular_function	0.14558	1	198	12	20542	102182158
GO:0030550	acetylcholine receptor inhibitor activity	molecular_function	0.14558	1	198	12	20542	102182158
GO:0019363	pyridine nucleotide biosynthetic process	biological_process	0.14564	1	198	15	20542	102172298
GO:0006139	nucleobase-containing compound metabolic process	biological_process	0.14617	51	198	4169	20542	102172668,102191108,102179493,102178874,102179887,102168890,102181773,102171383,102177020,102170795,102176618,102168349,102188944,102183294,102179302,102183424,102175307,102176080,102173234,102189565,102190596,102172298,102182176,102178862,102182606,102178081,102190237,102173888,102172670,102180226,102172132,102171336,102176004,102186891,102171926,102188104,106503532,106501759,102188878,102179243…
GO:0051260	protein homooligomerization	biological_process	0.14632	2	198	64	20542	102180763,102173767
GO:0016671	oxidoreductase activity, acting on a sulfur group of donors, disulfide as acceptor	molecular_function	0.14796	1	198	13	20542	102179636
GO:0006807	nitrogen compound metabolic process	biological_process	0.14817	60	198	5431	20542	102178874,102179493,102187323,102191108,102172668,106503460,102177020,102181773,102171383,102168890,102179887,102183294,102173019,102188944,102168349,102176618,102170795,102186214,102176080,102175307,102179302,102183424,102182606,102168494,102178862,102182176,102172298,102189565,102190596,102173234,102171336,102176004,102172132,102180226,102171348,102172670,102178329,102190237,102173888,102178081…
GO:0008176	tRNA (guanine-N7-)-methyltransferase activity	molecular_function	0.14931	1	198	14	20542	102182606
GO:0040029	regulation of gene expression, epigenetic	biological_process	0.15036	1	198	14	20542	102180226
GO:0031929	TOR signaling	biological_process	0.15076	1	198	13	20542	102184213
GO:0032006	regulation of TOR signaling	biological_process	0.15076	1	198	13	20542	102184213
GO:0006355	regulation of transcription, DNA-templated	biological_process	0.151	28	198	2114	20542	102189507,102183850,102168349,102182158,102183294,102170795,102186891,102171926,102176618,102187656,102188878,106501759,102175290,102176080,102178874,102172668,102182176,102190596,102189565,102172132,102181773,102171383,102168890,102177020,102176004,102179887,102173888,102178081
GO:1903506	regulation of nucleic acid-templated transcription	biological_process	0.151	28	198	2114	20542	102175290,102176080,102183294,102182158,102189507,102168349,102183850,102187656,102176618,102188878,106501759,102170795,102186891,102171926,102177020,102176004,102181773,102172132,102171383,102168890,102173888,102179887,102178081,102178874,102182176,102189565,102190596,102172668
GO:0030133	transport vesicle	cellular_component	0.15148	2	198	60	20542	102171943,102176523
GO:0008376	acetylgalactosaminyltransferase activity	molecular_function	0.15224	1	198	9	20542	102185714
GO:0031985	Golgi cisterna	cellular_component	0.15224	1	198	9	20542	102185714
GO:0032580	Golgi cisterna membrane	cellular_component	0.15224	1	198	9	20542	102185714
GO:0030120	vesicle coat	cellular_component	0.15236	2	198	52	20542	102171943,102176523
GO:0030135	coated vesicle	cellular_component	0.15236	2	198	52	20542	102171943,102176523
GO:0030662	coated vesicle membrane	cellular_component	0.15236	2	198	52	20542	102171943,102176523
GO:0071822	protein complex subunit organization	biological_process	0.15255	9	198	603	20542	102173767,102177290,102186482,102180895,102180763,102176420,102173019,102172326,102181186
GO:0022604	regulation of cell morphogenesis	biological_process	0.15312	1	198	13	20542	102179339
GO:0051704	multi-organism process	biological_process	0.15321	20	198	1341	20542	102185967,102179229,102168885,102183850,102178076,102180976,102182158,102188104,100750234,102186394,106501759,106502698,102185818,102191824,102169459,102173977,102190237,102178874,102182760,102173234
GO:0008417	fucosyltransferase activity	molecular_function	0.15333	1	198	14	20542	102183206
GO:0051028	mRNA transport	biological_process	0.15345	2	198	48	20542	102186482,102190461
GO:0001522	pseudouridine synthesis	biological_process	0.15363	1	198	27	20542	102183424
GO:0006821	chloride transport	biological_process	0.15386	1	198	13	20542	100750232
GO:2001141	regulation of RNA biosynthetic process	biological_process	0.15418	28	198	2118	20542	106501759,102188878,102187656,102176618,102171926,102186891,102170795,102183294,102182158,102183850,102168349,102189507,102176080,102175290,102190596,102189565,102182176,102172668,102178874,102178081,102173888,102179887,102176004,102177020,102168890,102181773,102172132,102171383
GO:0007167	enzyme linked receptor protein signaling pathway	biological_process	0.15428	2	198	36	20542	102168996,102184213
GO:0007169	transmembrane receptor protein tyrosine kinase signaling pathway	biological_process	0.15428	2	198	36	20542	102168996,102184213
GO:0010506	regulation of autophagy	biological_process	0.1544	3	198	106	20542	102172972,102178862,102189466
GO:0050801	ion homeostasis	biological_process	0.15477	2	198	95	20542	102175089,102179229
GO:0055065	metal ion homeostasis	biological_process	0.15477	2	198	95	20542	102179229,102175089
GO:0055080	cation homeostasis	biological_process	0.15477	2	198	95	20542	102175089,102179229
GO:0098771	inorganic ion homeostasis	biological_process	0.15477	2	198	95	20542	102175089,102179229
GO:0051252	regulation of RNA metabolic process	biological_process	0.15493	28	198	2121	20542	102172668,102182176,102189565,102190596,102178874,102173888,102179887,102178081,102181773,102172132,102171383,102168890,102177020,102176004,102170795,102186891,102171926,102176618,102187656,106501759,102188878,102189507,102183850,102168349,102182158,102183294,102175290,102176080
GO:0051259	protein oligomerization	biological_process	0.15513	3	198	120	20542	102180763,102173019,102173767
GO:0045259	proton-transporting ATP synthase complex	cellular_component	0.15548	2	198	74	20542	102179243,102171336
GO:0030682	evasion or tolerance of host defense response	biological_process	0.15595	1	198	11	20542	102186394
GO:0051807	evasion or tolerance of defense response of other organism involved in symbiotic interaction	biological_process	0.15595	1	198	11	20542	102186394
GO:0006412	translation	biological_process	0.15672	8	198	976	20542	102178329,102186129,102189626,102173234,102187323,102188944,102173019,102168494
GO:0005179	hormone activity	molecular_function	0.15883	4	198	225	20542	102187336,102186637,102175596,102187592
GO:0003723	RNA binding	molecular_function	0.15884	11	198	749	20542	102186482,102171348,102190237,102173977,102183424,102169874,102168494,102173019,102191108,102176618,102186394
GO:0009101	glycoprotein biosynthetic process	biological_process	0.15889	3	198	108	20542	102175162,102183206,102178329
GO:0005507	copper ion binding	molecular_function	0.15974	2	198	71	20542	102175089,102185818
GO:0040007	growth	biological_process	0.1598	2	198	82	20542	102182158,102173234
GO:0001071	nucleic acid binding transcription factor activity	molecular_function	0.16017	13	198	841	20542	102179887,102177020,102181773,102171383,102175290,102189565,102188878,102176618,102172668,102186891,102170795,102183294,102168349
GO:0003700	transcription factor activity, sequence-specific DNA binding	molecular_function	0.16017	13	198	841	20542	102171383,102181773,102175290,102177020,102179887,102168349,102183294,102186891,102172668,102170795,102189565,102188878,102176618
GO:0043231	intracellular membrane-bounded organelle	cellular_component	0.16034	38	198	2931	20542	102174608,102176523,102186482,102185967,102179229,102184353,102188104,106501759,102168682,102172326,102183850,102189507,102178076,102185630,102182158,102178081,102173888,102176004,102171336,102181186,102185714,102190461,102182176,102178862,102183424,102176420,102175307,102176080,102191389,102188944,102173809,102177278,102171475,102168890,102175596,102171943,102187566,102191108
GO:0043227	membrane-bounded organelle	cellular_component	0.16041	38	198	2932	20542	102191389,102173809,102177278,102188944,102175307,102183424,102176420,102176080,102191108,102171475,102187566,102171943,102168890,102175596,106501759,102188104,102184353,102185630,102182158,102183850,102168682,102172326,102189507,102178076,102174608,102176523,102185967,102179229,102186482,102190461,102182176,102181186,102185714,102178862,102178081,102173888,102171336,102176004
GO:0015097	mercury ion transmembrane transporter activity	molecular_function	0.16042	1	198	12	20542	102180806
GO:0015694	mercury ion transport	biological_process	0.16042	1	198	12	20542	102180806
GO:0046689	response to mercury ion	biological_process	0.16042	1	198	12	20542	102180806
GO:0050787	detoxification of mercury ion	biological_process	0.16042	1	198	12	20542	102180806
GO:0061687	detoxification of inorganic compound	biological_process	0.16042	1	198	12	20542	102180806
GO:0098754	detoxification	biological_process	0.16042	1	198	12	20542	102180806
GO:0031347	regulation of defense response	biological_process	0.16066	1	198	15	20542	102186394
GO:0000774	adenyl-nucleotide exchange factor activity	molecular_function	0.16081	1	198	23	20542	102184353
GO:0019049	evasion or tolerance of host defenses by virus	biological_process	0.16085	1	198	10	20542	102186394
GO:0015934	large ribosomal subunit	cellular_component	0.16101	1	198	20	20542	102178329
GO:0030659	cytoplasmic vesicle membrane	cellular_component	0.16103	2	198	54	20542	102171943,102176523
GO:0012506	vesicle membrane	cellular_component	0.16158	2	198	55	20542	102171943,102176523
GO:0019219	regulation of nucleobase-containing compound metabolic process	biological_process	0.16167	28	198	2136	20542	102172668,102190596,102189565,102182176,102178874,102178081,102179887,102173888,102168890,102181773,102171383,102172132,102176004,102177020,102186891,102171926,102170795,106501759,102188878,102187656,102176618,102168349,102183850,102189507,102182158,102183294,102176080,102175290
GO:0090304	nucleic acid metabolic process	biological_process	0.1622	47	198	3819	20542	102172670,102172132,102180226,102176004,102178081,102173888,102190237,102178862,102182606,102173234,102190596,102189565,102182176,102189626,102175290,102180895,102179229,102168682,102183850,102189507,102178076,102186637,102182158,102171926,102186891,106503532,106501759,102188878,102187656,102168890,102181773,102171383,102177020,102179887,102178874,102172668,102191108,102179493,102176080,102183424…
GO:0032324	molybdopterin cofactor biosynthetic process	biological_process	0.16244	1	198	16	20542	102175307
GO:0043545	molybdopterin cofactor metabolic process	biological_process	0.16244	1	198	16	20542	102175307
GO:0015985	energy coupled proton transport, down electrochemical gradient	biological_process	0.16302	2	198	77	20542	102171336,102179243
GO:0015986	ATP synthesis coupled proton transport	biological_process	0.16302	2	198	77	20542	102179243,102171336
GO:1901135	carbohydrate derivative metabolic process	biological_process	0.16474	9	198	557	20542	102173809,100860925,102179243,102188104,102171336,102171348,102178329,102175162,102183206
GO:0008535	respiratory chain complex IV assembly	biological_process	0.16512	1	198	12	20542	102186482
GO:0033617	mitochondrial respiratory chain complex IV assembly	biological_process	0.16512	1	198	12	20542	102186482
GO:0097034	mitochondrial respiratory chain complex IV biogenesis	biological_process	0.16637	1	198	13	20542	102186482
GO:0009100	glycoprotein metabolic process	biological_process	0.16753	3	198	111	20542	102178329,102183206,102175162
GO:0031090	organelle membrane	cellular_component	0.16761	9	198	562	20542	102185714,102173809,102185630,102176420,102176523,102171336,102187566,102171943,102175596
GO:0032102	negative regulation of response to external stimulus	biological_process	0.16774	1	198	12	20542	102186394
GO:2000112	regulation of cellular macromolecule biosynthetic process	biological_process	0.16799	28	198	2153	20542	102178081,102179887,102173888,102168890,102172132,102181773,102171383,102176004,102177020,102172668,102189565,102190596,102182176,102178874,102176080,102175290,102186891,102171926,102170795,102188878,106501759,102187656,102176618,102183850,102168349,102189507,102182158,102183294
GO:0006613	cotranslational protein targeting to membrane	biological_process	0.16821	2	198	62	20542	102175307,102169874
GO:0006612	protein targeting to membrane	biological_process	0.16883	2	198	63	20542	102169874,102175307
GO:0031967	organelle envelope	cellular_component	0.16953	5	198	293	20542	102176420,102188944,102187566,102171336,102185630
GO:0072525	pyridine-containing compound biosynthetic process	biological_process	0.16977	1	198	17	20542	102172298
GO:0006325	chromatin organization	biological_process	0.16991	3	198	167	20542	102178076,102168890,102181186
GO:0005634	nucleus	cellular_component	0.17046	28	198	2083	20542	102168890,102187566,102176004,102171475,102173888,102178081,102178862,102191108,102181186,102182176,102190461,102186482,102176080,102179229,102185967,102176420,102183424,102174608,102175307,102178076,102189507,102168682,102188944,102183850,102182158,102191389,102188104,106501759
GO:0046556	alpha-L-arabinofuranosidase activity	molecular_function	0.17125	1	198	13	20542	102180763
GO:0010556	regulation of macromolecule biosynthetic process	biological_process	0.17137	28	198	2157	20542	102176080,102175290,102168349,102183850,102189507,102183294,102182158,102186891,102171926,102170795,106501759,102188878,102187656,102176618,102168890,102181773,102172132,102171383,102176004,102177020,102178081,102173888,102179887,102178874,102172668,102190596,102189565,102182176
GO:0031326	regulation of cellular biosynthetic process	biological_process	0.17137	28	198	2157	20542	102177020,102176004,102181773,102172132,102171383,102168890,102179887,102173888,102178081,102178874,102182176,102190596,102189565,102172668,102175290,102176080,102182158,102183294,102189507,102168349,102183850,102187656,102176618,106501759,102188878,102170795,102186891,102171926
GO:0005637	nuclear inner membrane	cellular_component	0.17201	1	198	10	20542	102187566
GO:0005639	integral component of nuclear inner membrane	cellular_component	0.17201	1	198	10	20542	102187566
GO:0031229	intrinsic component of nuclear inner membrane	cellular_component	0.17201	1	198	10	20542	102187566
GO:0044453	nuclear membrane part	cellular_component	0.17201	1	198	10	20542	102187566
GO:0019072	viral genome packaging	biological_process	0.17214	1	198	12	20542	102173234
GO:0051189	prosthetic group metabolic process	biological_process	0.1722	1	198	18	20542	102175307
GO:0051171	regulation of nitrogen compound metabolic process	biological_process	0.17246	28	198	2161	20542	102189507,102168349,102183850,102183294,102182158,102170795,102186891,102171926,102187656,102176618,102188878,106501759,102175290,102176080,102178874,102172668,102182176,102189565,102190596,102172132,102181773,102171383,102168890,102177020,102176004,102179887,102173888,102178081
GO:0009889	regulation of biosynthetic process	biological_process	0.17305	28	198	2160	20542	102175290,102176080,102182158,102183294,102189507,102168349,102183850,102187656,102176618,102188878,106501759,102170795,102186891,102171926,102177020,102176004,102171383,102181773,102172132,102168890,102173888,102179887,102178081,102178874,102182176,102190596,102189565,102172668
GO:0034613	cellular protein localization	biological_process	0.1741	11	198	640	20542	102169874,102173234,102185714,102171943,102177290,102170479,102180895,102180806,102175307,102174452,102176523
GO:0070727	cellular macromolecule localization	biological_process	0.1741	11	198	640	20542	102169874,102173234,102185714,102171943,102177290,102180806,102180895,102170479,102175307,102174452,102176523
GO:0006725	cellular aromatic compound metabolic process	biological_process	0.175	52	198	4312	20542	102178874,102179493,102172668,102191108,102177020,102168890,102181773,102171383,102179887,102183294,102168349,102188944,102176618,102170795,102186214,102176080,102175307,102183424,102179302,102182606,102178862,102189565,102190596,102172298,102182176,102173234,102171336,102176004,102172670,102172132,102180226,102178081,102190237,102173888,102182158,102183850,102168682,102178076,102189507,102186637…
GO:0009165	nucleotide biosynthetic process	biological_process	0.17557	4	198	212	20542	102171336,102179243,102172298,102188104
GO:1901293	nucleoside phosphate biosynthetic process	biological_process	0.17557	4	198	212	20542	102171336,102172298,102179243,102188104
GO:0098542	defense response to other organism	biological_process	0.17623	3	198	141	20542	102186394,102185967,102191824
GO:0032780	negative regulation of ATPase activity	biological_process	0.17688	1	198	14	20542	102172326
GO:0010927	cellular component assembly involved in morphogenesis	biological_process	0.17692	1	198	14	20542	102173234
GO:0042384	cilium assembly	biological_process	0.17692	1	198	14	20542	102173234
GO:0060271	cilium morphogenesis	biological_process	0.17692	1	198	14	20542	102173234
GO:0006171	cAMP biosynthetic process	biological_process	0.17852	1	198	10	20542	102188104
GO:0046058	cAMP metabolic process	biological_process	0.17852	1	198	10	20542	102188104
GO:0005891	voltage-gated calcium channel complex	cellular_component	0.17858	1	198	12	20542	102179119
GO:0034704	calcium channel complex	cellular_component	0.17858	1	198	12	20542	102179119
GO:0044782	cilium organization	biological_process	0.17874	1	198	15	20542	102173234
GO:0004016	adenylate cyclase activity	molecular_function	0.17977	1	198	11	20542	102188104
GO:0098662	inorganic cation transmembrane transport	biological_process	0.18017	5	198	277	20542	102179243,102169974,102179539,102179229,102171336
GO:0046483	heterocycle metabolic process	biological_process	0.18069	52	198	4309	20542	102176004,102171336,102172670,102172132,102180226,102178081,102190237,102173888,102182606,102178862,102189565,102190596,102172298,102182176,102173234,102179229,102175290,102189626,102180895,102182158,102183850,102168682,102189507,102186637,102178076,106501759,102188878,102179243,102187656,102186891,102171926,102188104,106503532,102177020,102168890,102181773,102171383,102179887,102178874,102179493…
GO:0016787	hydrolase activity	molecular_function	0.18105	48	198	3530	20542	102186394,106501759,102187656,102171926,106503532,102189507,102168885,102185967,102171645,102189487,102175905,102180895,102180600,102182176,102173234,102181344,102190939,102169610,102190099,102190237,102173888,102176004,102189466,102189612,102176618,102191389,100750234,102177278,102188944,102190688,102180763,102175307,102179302,102172911,102176420,102172972,102187336,102186627,102179493,102169112…
GO:0034061	DNA polymerase activity	molecular_function	0.18168	3	198	133	20542	102171451,102178076,102172670
GO:0000154	rRNA modification	biological_process	0.18253	1	198	20	20542	102180226
GO:0031167	rRNA methylation	biological_process	0.18253	1	198	20	20542	102180226
GO:1990267	response to transition metal nanoparticle	biological_process	0.18258	1	198	13	20542	102180806
GO:0043043	peptide biosynthetic process	biological_process	0.18372	8	198	993	20542	102189626,102186129,102178329,102173019,102168494,102188944,102187323,102173234
GO:0008610	lipid biosynthetic process	biological_process	0.18432	4	198	208	20542	102173809,100860925,102182369,102178200
GO:0098660	inorganic ion transmembrane transport	biological_process	0.18494	5	198	279	20542	102179539,102179229,102171336,102169974,102179243
GO:0043462	regulation of ATPase activity	biological_process	0.18497	1	198	17	20542	102172326
GO:0033588	Elongator holoenzyme complex	cellular_component	0.18545	1	198	12	20542	102178862
GO:0006754	ATP biosynthetic process	biological_process	0.18633	2	198	85	20542	102171336,102179243
GO:0071103	DNA conformation change	biological_process	0.18645	3	198	163	20542	102181186,102173234,102179493
GO:0048519	negative regulation of biological process	biological_process	0.18665	5	198	257	20542	102186394,102184213,102173234,102172326,102176080
GO:0016043	cellular component organization	biological_process	0.18665	25	198	1817	20542	102173767,102169031,102177290,102175290,102186482,102180895,102180806,102180763,102175307,102176420,102173019,102180976,102176216,102172326,102178076,102173323,102188104,102168890,102169874,102179339,102179493,102172607,102174741,102173234,102181186
GO:0005186	pheromone activity	molecular_function	0.18709	1	198	12	20542	102186394
GO:0048646	anatomical structure formation involved in morphogenesis	biological_process	0.18725	3	198	116	20542	102179229,102173234,106502698
GO:0007224	smoothened signaling pathway	biological_process	0.18742	1	198	18	20542	102190596
GO:0005158	insulin receptor binding	molecular_function	0.18855	1	198	17	20542	102179493
GO:1901566	organonitrogen compound biosynthetic process	biological_process	0.18895	14	198	1442	20542	102171336,102186214,102186129,102189626,102178329,102175307,102173019,102168494,102188944,102187323,102179243,102172298,102173234,102188104
GO:0006403	RNA localization	biological_process	0.18899	2	198	55	20542	102186482,102190461
GO:0050657	nucleic acid transport	biological_process	0.18899	2	198	55	20542	102186482,102190461
GO:0050658	RNA transport	biological_process	0.18899	2	198	55	20542	102186482,102190461
GO:0051236	establishment of RNA localization	biological_process	0.18899	2	198	55	20542	102186482,102190461
GO:0043603	cellular amide metabolic process	biological_process	0.18904	9	198	1063	20542	102189626,102186129,102186214,102178329,102188944,102173019,102168494,102173234,102187323
GO:0005739	mitochondrion	cellular_component	0.18966	6	198	399	20542	102177278,102185630,102171336,102186482,102172326,102176420
GO:0060255	regulation of macromolecule metabolic process	biological_process	0.19	29	198	2274	20542	102178874,102182176,102189565,102190596,102172668,102177020,102176004,102181773,102180226,102171383,102172132,102168890,102179887,102173888,102178081,102183294,102182158,102189507,102183850,102168349,102176618,102187656,106501759,102188878,102170795,102186891,102171926,102175290,102176080
GO:0098655	cation transmembrane transport	biological_process	0.19014	5	198	285	20542	102179229,102179539,102171336,102169974,102179243
GO:0019866	organelle inner membrane	cellular_component	0.19046	3	198	162	20542	102171336,102187566,102185630
GO:0010256	endomembrane system organization	biological_process	0.19095	2	198	60	20542	102173323,102173234
GO:0045502	dynein binding	molecular_function	0.19169	2	198	102	20542	102176420,102178862
GO:0030111	regulation of Wnt signaling pathway	biological_process	0.1918	1	198	13	20542	102175886
GO:0044423	virion part	cellular_component	0.19351	9	198	579	20542	102178076,102168494,102169592,102179887,102176420,102174457,102180895,102175905,102182369
GO:0071944	cell periphery	cellular_component	0.19371	10	198	659	20542	102169874,102188104,102179119,102187656,106502698,102180895,102181773,102179229,102173767,102176420
GO:0055076	transition metal ion homeostasis	biological_process	0.19389	1	198	54	20542	102175089
GO:0016758	transferase activity, transferring hexosyl groups	molecular_function	0.19461	4	198	222	20542	102169592,102178329,102185714,102183206
GO:0016829	lyase activity	molecular_function	0.19544	6	198	310	20542	102169974,102188104,102179539,102189046,102176564,102179636
GO:0065007	biological regulation	biological_process	0.19638	63	198	6303	20542	102180806,102175089,102176080,102172972,102176420,102179302,102175307,102168349,102183294,102170795,102183459,102176618,106502698,102181773,102171383,102168890,102177020,102168996,102179887,102169874,102178874,102182760,102172668,102179339,102186627,102175290,102179229,102175886,102168885,102189507,102173323,102183850,102172326,102182158,102185129,102188104,102186891,102171926,102187656,102188878…
GO:0008716	D-alanine-D-alanine ligase activity	molecular_function	0.19753	1	198	10	20542	102178200
GO:0009372	quorum sensing	biological_process	0.19862	1	198	11	20542	102168885
GO:0048872	homeostasis of number of cells	biological_process	0.19862	1	198	11	20542	102168885
GO:0048874	homeostasis of number of cells in a free-living population	biological_process	0.19862	1	198	11	20542	102168885
GO:0015931	nucleobase-containing compound transport	biological_process	0.20042	2	198	58	20542	102190461,102186482
GO:0005667	transcription factor complex	cellular_component	0.20054	2	198	91	20542	102179887,102179229
GO:0031975	envelope	cellular_component	0.20082	5	198	312	20542	102188944,102187566,102171336,102185630,102176420
GO:0001101	response to acid chemical	biological_process	0.20185	1	198	12	20542	102189507
GO:0016757	transferase activity, transferring glycosyl groups	molecular_function	0.20208	6	198	354	20542	102175162,102183206,102185714,102191108,102178329,102169592
GO:0001664	G-protein coupled receptor binding	molecular_function	0.20209	1	198	63	20542	102175447
GO:1901360	organic cyclic compound metabolic process	biological_process	0.20246	52	198	4364	20542	102186214,102176080,102179302,102183424,102175307,102188944,102168349,102183294,102170795,102176618,102168890,102181773,102171383,102177020,102179887,102178874,102172668,102191108,102179493,102189626,102175290,102180895,102179229,102168682,102183850,102189507,102186637,102178076,102182158,102186891,102171926,102188104,106503532,102188878,106501759,102179243,102187656,102172670,102180226,102172132…
GO:0022890	inorganic cation transmembrane transporter activity	molecular_function	0.20279	12	198	807	20542	102175307,102169974,102178081,102179229,102171336,102180806,102177290,102180600,102179243,102171926,102179539,102181344
GO:0006576	cellular biogenic amine metabolic process	biological_process	0.2029	2	198	88	20542	106503460,102175307
GO:0044106	cellular amine metabolic process	biological_process	0.2029	2	198	88	20542	106503460,102175307
GO:0006397	mRNA processing	biological_process	0.203	4	198	209	20542	102178862,102179302,102191108,102175307
GO:0044550	secondary metabolite biosynthetic process	biological_process	0.20575	1	198	14	20542	102173234
GO:0009615	response to virus	biological_process	0.2058	2	198	71	20542	102182158,102186394
GO:0006732	coenzyme metabolic process	biological_process	0.20629	3	198	143	20542	102175307,102172298,102186214
GO:0044391	ribosomal subunit	cellular_component	0.20659	1	198	27	20542	102178329
GO:0008194	UDP-glycosyltransferase activity	molecular_function	0.2069	2	198	71	20542	102169592,102185714
GO:0019904	protein domain specific binding	molecular_function	0.20866	1	198	17	20542	102169874
GO:0033108	mitochondrial respiratory chain complex assembly	biological_process	0.21132	1	198	16	20542	102186482
GO:0010038	response to metal ion	biological_process	0.21162	1	198	16	20542	102180806
GO:0016423	tRNA (guanine) methyltransferase activity	molecular_function	0.21408	1	198	23	20542	102182606
GO:0008654	phospholipid biosynthetic process	biological_process	0.21428	2	198	76	20542	102173809,100860925
GO:0009968	negative regulation of signal transduction	biological_process	0.21543	1	198	18	20542	102184213
GO:0050793	regulation of developmental process	biological_process	0.2163	2	198	64	20542	102179339,102187050
GO:0009152	purine ribonucleotide biosynthetic process	biological_process	0.21646	3	198	149	20542	102171336,102188104,102179243
GO:0072594	establishment of protein localization to organelle	biological_process	0.21672	4	198	229	20542	102175307,102170479,102180895,102169874
GO:0006518	peptide metabolic process	biological_process	0.21747	8	198	1021	20542	102178329,102189626,102186129,102173234,102187323,102188944,102173019,102168494
GO:0006468	protein phosphorylation	biological_process	0.2176	13	198	647	20542	102176420,102186040,102172847,102168996,100860918,102181186,102173234,102171295,102177957,102180976,102173250,102191247,102191436
GO:0002064	epithelial cell development	biological_process	0.21766	2	198	73	20542	102179229,106502698
GO:0002065	columnar/cuboidal epithelial cell differentiation	biological_process	0.21766	2	198	73	20542	106502698,102179229
GO:0002066	columnar/cuboidal epithelial cell development	biological_process	0.21766	2	198	73	20542	102179229,106502698
GO:0005213	structural constituent of chorion	molecular_function	0.21766	2	198	73	20542	102179229,106502698
GO:0007292	female gamete generation	biological_process	0.21766	2	198	73	20542	106502698,102179229
GO:0007304	chorion-containing eggshell formation	biological_process	0.21766	2	198	73	20542	106502698,102179229
GO:0030703	eggshell formation	biological_process	0.21766	2	198	73	20542	102179229,106502698
GO:0030707	ovarian follicle cell development	biological_process	0.21766	2	198	73	20542	102179229,106502698
GO:0048477	oogenesis	biological_process	0.21766	2	198	73	20542	102179229,106502698
GO:0000346	transcription export complex	cellular_component	0.21804	1	198	20	20542	102178862
GO:0000445	THO complex part of transcription export complex	cellular_component	0.21804	1	198	20	20542	102178862
GO:0051188	cofactor biosynthetic process	biological_process	0.21826	3	198	136	20542	102172298,102175307,102186214
GO:0070588	calcium ion transmembrane transport	biological_process	0.21878	1	198	11	20542	102179229
GO:0044380	protein localization to cytoskeleton	biological_process	0.21884	1	198	15	20542	102177290
GO:0071988	protein localization to spindle pole body	biological_process	0.21884	1	198	15	20542	102177290
GO:0072698	protein localization to microtubule cytoskeleton	biological_process	0.21884	1	198	15	20542	102177290
GO:0031329	regulation of cellular catabolic process	biological_process	0.2191	3	198	137	20542	102178862,102189466,102172972
GO:0030855	epithelial cell differentiation	biological_process	0.21927	2	198	76	20542	106502698,102179229
GO:0005795	Golgi stack	cellular_component	0.21934	1	198	14	20542	102185714
GO:0009894	regulation of catabolic process	biological_process	0.22031	3	198	140	20542	102172972,102189466,102178862
GO:0003918	DNA topoisomerase type II (ATP-hydrolyzing) activity	molecular_function	0.22036	1	198	26	20542	102179493
GO:0061505	DNA topoisomerase II activity	molecular_function	0.22036	1	198	26	20542	102179493
GO:0048878	chemical homeostasis	biological_process	0.22054	2	198	108	20542	102179229,102175089
GO:0042802	identical protein binding	molecular_function	0.221	3	198	166	20542	102176420,102187592,102178862
GO:0009142	nucleoside triphosphate biosynthetic process	biological_process	0.22106	2	198	96	20542	102179243,102171336
GO:0009145	purine nucleoside triphosphate biosynthetic process	biological_process	0.22106	2	198	96	20542	102179243,102171336
GO:0009201	ribonucleoside triphosphate biosynthetic process	biological_process	0.22106	2	198	96	20542	102171336,102179243
GO:0009206	purine ribonucleoside triphosphate biosynthetic process	biological_process	0.22106	2	198	96	20542	102179243,102171336
GO:0007049	cell cycle	biological_process	0.22212	8	198	552	20542	102190237,102176420,102177290,106502698,102172607,102174741,106503532,102185714
GO:0019899	enzyme binding	molecular_function	0.22223	3	198	109	20542	102183294,102181773,102191108
GO:0032101	regulation of response to external stimulus	biological_process	0.22256	1	198	24	20542	102186394
GO:0031965	nuclear membrane	cellular_component	0.22303	1	198	14	20542	102187566
GO:0004488	methylenetetrahydrofolate dehydrogenase (NADP+) activity	molecular_function	0.22342	1	198	14	20542	102186214
GO:0044413	avoidance of host defenses	biological_process	0.22407	1	198	16	20542	102186394
GO:0044415	evasion or tolerance of host defenses	biological_process	0.22407	1	198	16	20542	102186394
GO:0051832	avoidance of defenses of other organism involved in symbiotic interaction	biological_process	0.22407	1	198	16	20542	102186394
GO:0051834	evasion or tolerance of defenses of other organism involved in symbiotic interaction	biological_process	0.22407	1	198	16	20542	102186394
GO:0052173	response to defenses of other organism involved in symbiotic interaction	biological_process	0.22407	1	198	16	20542	102186394
GO:0052200	response to host defenses	biological_process	0.22407	1	198	16	20542	102186394
GO:0075136	response to host	biological_process	0.22407	1	198	16	20542	102186394
GO:0017080	sodium channel regulator activity	molecular_function	0.22713	1	198	29	20542	102188104
GO:0019871	sodium channel inhibitor activity	molecular_function	0.22713	1	198	29	20542	102188104
GO:0009260	ribonucleotide biosynthetic process	biological_process	0.2285	3	198	152	20542	102188104,102179243,102171336
GO:0046390	ribose phosphate biosynthetic process	biological_process	0.2285	3	198	152	20542	102171336,102179243,102188104
GO:0006812	cation transport	biological_process	0.22896	12	198	783	20542	102171926,102179243,102180600,102179539,102181344,102178081,102175307,102169974,102180806,102177290,102179229,102171336
GO:0016818	hydrolase activity, acting on acid anhydrides, in phosphorus-containing anhydrides	molecular_function	0.22917	15	198	1015	20542	102181344,102171926,102179493,102187656,102182176,102176618,106501759,102186627,102172513,102171645,102187566,102190237,102173888,102176420,102175307
GO:0006164	purine nucleotide biosynthetic process	biological_process	0.23004	3	198	158	20542	102179243,102188104,102171336
GO:0016846	carbon-sulfur lyase activity	molecular_function	0.23026	1	198	21	20542	102179636
GO:0019068	virion assembly	biological_process	0.23041	2	198	107	20542	102173234,102180976
GO:0040008	regulation of growth	biological_process	0.23101	1	198	28	20542	102173234
GO:0009452	7-methylguanosine RNA capping	biological_process	0.23154	1	198	21	20542	102180226
GO:0036260	RNA capping	biological_process	0.23154	1	198	21	20542	102180226
GO:0016567	protein ubiquitination	biological_process	0.23182	2	198	96	20542	102186637,102175886
GO:0043414	macromolecule methylation	biological_process	0.23268	2	198	84	20542	102173234,102180226
GO:0048583	regulation of response to stimulus	biological_process	0.23284	6	198	277	20542	102179302,102184213,102175886,102186394,102172607,102183459
GO:0009605	response to external stimulus	biological_process	0.23311	5	198	295	20542	102191824,102185967,102182158,102171645,102186394
GO:0042254	ribosome biogenesis	biological_process	0.23378	2	198	120	20542	102183424,102180226
GO:0004842	ubiquitin-protein transferase activity	molecular_function	0.23384	5	198	245	20542	106502698,102189626,102186637,100861357,102182158
GO:0019787	ubiquitin-like protein transferase activity	molecular_function	0.23384	5	198	245	20542	106502698,100861357,102182158,102186637,102189626
GO:0055036	virion membrane	cellular_component	0.23505	1	198	20	20542	102175905
GO:0008053	mitochondrial fusion	biological_process	0.23702	1	198	20	20542	102176420
GO:0016568	chromatin modification	biological_process	0.23934	2	198	73	20542	102178076,102168890
GO:0033036	macromolecule localization	biological_process	0.24012	14	198	945	20542	102171943,102186482,102180895,102180806,102175290,102170479,102177290,102175307,102174452,102176523,102169874,102190461,102185714,102173234
GO:0016887	ATPase activity	molecular_function	0.24043	8	198	451	20542	102190237,102187566,102172513,106501759,102186627,102187656,102179493,102176618
GO:0019199	transmembrane receptor protein kinase activity	molecular_function	0.24131	2	198	58	20542	100860918,102168996
GO:0072522	purine-containing compound biosynthetic process	biological_process	0.24304	3	198	165	20542	102171336,102179243,102188104
GO:0044877	macromolecular complex binding	molecular_function	0.24372	6	198	389	20542	102189466,102187592,102171926,102182176,102179493,102175307
GO:0019751	polyol metabolic process	biological_process	0.24449	1	198	19	20542	102188104
GO:0048870	cell motility	biological_process	0.24564	3	198	152	20542	102176420,102187050,102171645
GO:0051674	localization of cell	biological_process	0.24564	3	198	152	20542	102171645,102176420,102187050
GO:0080090	regulation of primary metabolic process	biological_process	0.24637	28	198	2261	20542	102179887,102173888,102178081,102177020,102176004,102181773,102172132,102171383,102168890,102182176,102189565,102190596,102172668,102178874,102175290,102176080,102176618,102187656,106501759,102188878,102170795,102171926,102186891,102183294,102182158,102189507,102168349,102183850
GO:0009127	purine nucleoside monophosphate biosynthetic process	biological_process	0.24672	2	198	96	20542	102179243,102171336
GO:0009168	purine ribonucleoside monophosphate biosynthetic process	biological_process	0.24672	2	198	96	20542	102179243,102171336
GO:0098800	inner mitochondrial membrane protein complex	cellular_component	0.24756	2	198	105	20542	102171336,102185630
GO:0044433	cytoplasmic vesicle part	cellular_component	0.24831	2	198	73	20542	102176523,102171943
GO:0006275	regulation of DNA replication	biological_process	0.24923	1	198	30	20542	102178874
GO:0019752	carboxylic acid metabolic process	biological_process	0.24933	7	198	425	20542	102186214,102188944,102176564,100860925,102189046,102182369,102178200
GO:0044428	nuclear part	cellular_component	0.2518	10	198	671	20542	102188944,102178862,102183850,102189507,102178076,102182158,102168890,102185967,102187566,102179229
GO:0051052	regulation of DNA metabolic process	biological_process	0.25292	1	198	31	20542	102178874
GO:0019882	antigen processing and presentation	biological_process	0.25348	1	198	67	20542	102173234
GO:0006952	defense response	biological_process	0.25355	5	198	386	20542	102173234,102183291,102186394,102191824,102185967
GO:0043226	organelle	cellular_component	0.2538	46	198	4235	20542	102181186,102185714,102173234,102182176,102190461,102178862,102173888,102178081,102178329,102189466,102171336,102176004,102188104,102184353,106501759,102189507,102178076,102172326,102168682,102183850,102182158,102185630,102176523,102174608,102189626,102186482,102180895,102186129,102179229,102171645,102185967,102191108,102187323,102171475,102175596,102168890,102187566,102171943,102191389,102188944…
GO:0035556	intracellular signal transduction	biological_process	0.25418	14	198	866	20542	102179302,102184213,102175307,102187973,102188104,102174741,102171926,102172668,102184287,102186627,102172607,102176618,102183459,102181344
GO:0004857	enzyme inhibitor activity	molecular_function	0.25519	4	198	238	20542	102169658,102175430,102172326,102171348
GO:0031625	ubiquitin protein ligase binding	molecular_function	0.25593	1	198	21	20542	102191108
GO:0044389	ubiquitin-like protein ligase binding	molecular_function	0.25593	1	198	21	20542	102191108
GO:0006913	nucleocytoplasmic transport	biological_process	0.25613	3	198	166	20542	102186482,102180895,102170479
GO:0007281	germ cell development	biological_process	0.25682	2	198	79	20542	106502698,102179229
GO:0016788	hydrolase activity, acting on ester bonds	molecular_function	0.25687	16	198	988	20542	106503532,102189612,102190688,102189507,102172972,102179302,102175307,102180895,102187336,102173234,102190939,102185745,102169610,102184011,102173248,102176004
GO:0032446	protein modification by small protein conjugation	biological_process	0.25703	2	198	100	20542	102175886,102186637
GO:0051276	chromosome organization	biological_process	0.25735	5	198	334	20542	102173234,102181186,102179493,102168890,102178076
GO:0031984	organelle subcompartment	cellular_component	0.25786	1	198	19	20542	102185714
GO:0098791	Golgi subcompartment	cellular_component	0.25786	1	198	19	20542	102185714
GO:0009396	folic acid-containing compound biosynthetic process	biological_process	0.25995	1	198	17	20542	102186214
GO:0009308	amine metabolic process	biological_process	0.26002	2	198	107	20542	102175307,106503460
GO:0043229	intracellular organelle	cellular_component	0.26145	45	198	4168	20542	102184353,102188104,106501759,102172326,102168682,102183850,102189507,102178076,102182158,102185630,102174608,102176523,102186129,102180895,102186482,102189626,102185967,102179229,102173234,102185714,102181186,102190461,102182176,102178862,102178081,102173888,102178329,102171336,102176004,102189466,102191389,102188944,102173809,102177278,102183424,102176420,102175307,102176080,102191108,102187323…
GO:0043169	cation binding	molecular_function	0.26186	46	198	3555	20542	102187627,102171475,102177020,102173248,102171943,102185818,102172513,102191108,102188121,102168579,102178874,102178200,102172972,102187336,102175089,102189612,102191389,100860925,100861357,102173888,102180978,102176004,102169658,100861014,102182176,102173234,102182606,102169592,102168494,102186543,102178862,102190939,102170853,102176523,102175886,102179229,102178223,102187450,102188878,102186394…
GO:0044255	cellular lipid metabolic process	biological_process	0.26213	5	198	276	20542	102178200,100860925,102189046,102182369,102173809
GO:0042803	protein homodimerization activity	molecular_function	0.26318	2	198	125	20542	102178862,102176420
GO:0009628	response to abiotic stimulus	biological_process	0.26352	1	198	17	20542	102175596
GO:0050840	extracellular matrix binding	molecular_function	0.26354	1	198	20	20542	102180806
GO:0009156	ribonucleoside monophosphate biosynthetic process	biological_process	0.26374	2	198	99	20542	102179243,102171336
GO:0009124	nucleoside monophosphate biosynthetic process	biological_process	0.26457	2	198	100	20542	102179243,102171336
GO:0009522	photosystem I	cellular_component	0.2647	1	198	20	20542	102177020
GO:0016740	transferase activity	molecular_function	0.26481	40	198	2950	20542	102168996,102183206,102175162,102191436,100860918,102191108,102186040,102176420,100861357,102173809,102176618,106502698,102170795,102171295,102182369,102189466,102180226,102172670,102178329,102182606,102191247,102168494,102169592,102172298,102185714,102181186,102173234,102171451,102189626,102172847,102170619,102173250,102182158,102180976,102176564,102178076,102186637,102168682,102187656,102177957
GO:0042030	ATPase inhibitor activity	molecular_function	0.26524	1	198	21	20542	102172326
GO:0070206	protein trimerization	biological_process	0.26562	1	198	31	20542	102173019
GO:0005747	mitochondrial respiratory chain complex I	cellular_component	0.26601	1	198	28	20542	102185630
GO:0030964	NADH dehydrogenase complex	cellular_component	0.26601	1	198	28	20542	102185630
GO:0045271	respiratory chain complex I	cellular_component	0.26601	1	198	28	20542	102185630
GO:0000917	barrier septum assembly	biological_process	0.26666	2	198	93	20542	102174741,102172607
GO:0032506	cytokinetic process	biological_process	0.26666	2	198	93	20542	102172607,102174741
GO:0090529	cell septum assembly	biological_process	0.26666	2	198	93	20542	102172607,102174741
GO:1902410	mitotic cytokinetic process	biological_process	0.26666	2	198	93	20542	102172607,102174741
GO:0051701	interaction with host	biological_process	0.26708	3	198	166	20542	102182760,102173977,102186394
GO:0022613	ribonucleoprotein complex biogenesis	biological_process	0.26719	2	198	127	20542	102180226,102183424
GO:0005525	GTP binding	molecular_function	0.26937	8	198	583	20542	102187656,102176618,102186627,102171926,106503460,102181344,102176461,102175307
GO:0019637	organophosphate metabolic process	biological_process	0.2698	7	198	506	20542	102171336,102173809,100860925,102179243,102172298,102175307,102188104
GO:0008375	acetylglucosaminyltransferase activity	molecular_function	0.27039	1	198	28	20542	102169592
GO:0060429	epithelium development	biological_process	0.27095	2	198	99	20542	102179229,106502698
GO:0051169	nuclear transport	biological_process	0.27376	3	198	171	20542	102180895,102186482,102170479
GO:0019239	deaminase activity	molecular_function	0.27377	1	198	20	20542	102188819
GO:0032561	guanyl ribonucleotide binding	molecular_function	0.27385	8	198	587	20542	102175307,102181344,102176461,102186627,102187656,102176618,106503460,102171926
GO:0008104	protein localization	biological_process	0.27443	12	198	801	20542	102169874,102173234,102185714,102177290,102180895,102175290,102180806,102170479,102171943,102176523,102174452,102175307
GO:0005125	cytokine activity	molecular_function	0.27452	1	198	75	20542	102186129
GO:0019028	viral capsid	cellular_component	0.27574	6	198	402	20542	102175905,102178076,102180895,102168494,102182369,102176420
GO:0010648	negative regulation of cell communication	biological_process	0.27585	1	198	21	20542	102184213
GO:0023057	negative regulation of signaling	biological_process	0.27585	1	198	21	20542	102184213
GO:0022804	active transmembrane transporter activity	molecular_function	0.27597	5	198	235	20542	102187566,102172513,102180600,102187656,102178081
GO:0044446	intracellular organelle part	cellular_component	0.27635	23	198	1854	20542	102173809,102182158,102185630,102188944,102183850,102189507,102178076,106501759,102185967,102179229,102180895,102176523,102176420,102178862,102181186,102185714,102171336,102187566,102171943,102189466,102168890,102175596,102178329
GO:0042559	pteridine-containing compound biosynthetic process	biological_process	0.27685	1	198	19	20542	102186214
GO:0016053	organic acid biosynthetic process	biological_process	0.27686	3	198	152	20542	102186214,102182369,102178200
GO:0046394	carboxylic acid biosynthetic process	biological_process	0.27686	3	198	152	20542	102182369,102186214,102178200
GO:0009271	phage shock	biological_process	0.27715	1	198	20	20542	102182158
GO:0098586	cellular response to virus	biological_process	0.27715	1	198	20	20542	102182158
GO:0006886	intracellular protein transport	biological_process	0.27858	9	198	570	20542	102169874,102185714,102173234,102170479,102180895,102171943,102176523,102174452,102175307
GO:0012505	endomembrane system	cellular_component	0.2794	8	198	500	20542	102176523,102175596,102187566,102171943,102184353,102185714,102188944,102173809
GO:1902582	single-organism intracellular transport	biological_process	0.27968	7	198	465	20542	102175307,102176523,102171943,102180895,102186482,102170479,102169874
GO:0008324	cation transmembrane transporter activity	molecular_function	0.28	12	198	867	20542	102177290,102180806,102171336,102179229,102178081,102169974,102175307,102181344,102179539,102171926,102179243,102180600
GO:0043436	oxoacid metabolic process	biological_process	0.28032	7	198	440	20542	102178200,102186214,102188944,102176564,100860925,102189046,102182369
GO:0019001	guanyl nucleotide binding	molecular_function	0.28165	8	198	591	20542	106503460,102171926,102176618,102187656,102186627,102176461,102181344,102175307
GO:0005643	nuclear pore	cellular_component	0.28215	1	198	17	20542	102188944
GO:0080134	regulation of response to stress	biological_process	0.28437	1	198	35	20542	102186394
GO:0045995	regulation of embryonic development	biological_process	0.28547	1	198	25	20542	102187050
GO:0031683	G-protein beta/gamma-subunit complex binding	molecular_function	0.28566	2	198	123	20542	102175307,102171926
GO:0006323	DNA packaging	biological_process	0.28865	2	198	130	20542	102181186,102173234
GO:0009896	positive regulation of catabolic process	biological_process	0.28914	2	198	86	20542	102189466,102172972
GO:0010508	positive regulation of autophagy	biological_process	0.28914	2	198	86	20542	102172972,102189466
GO:0031331	positive regulation of cellular catabolic process	biological_process	0.28914	2	198	86	20542	102189466,102172972
GO:0051336	regulation of hydrolase activity	biological_process	0.28923	2	198	76	20542	102172326,102172668
GO:0006457	protein folding	biological_process	0.29022	2	198	145	20542	102178862,102175447
GO:0042623	ATPase activity, coupled	molecular_function	0.292	4	198	194	20542	102179493,102187656,102172513,102187566
GO:0032403	protein complex binding	molecular_function	0.29225	5	198	329	20542	102179493,102175307,102187592,102171926,102189466
GO:0006082	organic acid metabolic process	biological_process	0.29231	7	198	444	20542	102186214,102188944,102189046,100860925,102182369,102176564,102178200
GO:0044444	cytoplasmic part	cellular_component	0.29363	20	198	2001	20542	102176420,102176523,102186129,102189626,102186482,102180895,102184353,102172326,102173019,102173809,102177278,102185630,102178329,102175596,102171336,102171943,102173234,102185714,102187323,102169874
GO:0007029	endoplasmic reticulum organization	biological_process	0.29471	1	198	29	20542	102173234
GO:0030529	ribonucleoprotein complex	cellular_component	0.29589	7	198	970	20542	102186129,102169874,102189626,102187323,102178329,102173234,102183424
GO:0044448	cell cortex part	cellular_component	0.29659	2	198	83	20542	102176420,102180895
GO:0016779	nucleotidyltransferase activity	molecular_function	0.29726	7	198	477	20542	102189466,102172670,102168682,102171451,102178076,102189626,102170795
GO:0051301	cell division	biological_process	0.29745	3	198	179	20542	102174741,106502698,102172607
GO:0008378	galactosyltransferase activity	molecular_function	0.29845	1	198	30	20542	102178329
GO:0044422	organelle part	cellular_component	0.29869	23	198	1876	20542	102176420,102176523,102179229,102185967,102180895,106501759,102182158,102185630,102173809,102178076,102189507,102188944,102183850,102178329,102189466,102171336,102187566,102171943,102175596,102168890,102185714,102181186,102178862
GO:0022412	cellular process involved in reproduction in multicellular organism	biological_process	0.29907	2	198	94	20542	102179229,106502698
GO:0000281	mitotic cytokinesis	biological_process	0.29947	2	198	97	20542	102174741,102172607
GO:0061640	cytoskeleton-dependent cytokinesis	biological_process	0.29947	2	198	97	20542	102174741,102172607
GO:0042626	ATPase activity, coupled to transmembrane movement of substances	molecular_function	0.29977	3	198	122	20542	102187656,102172513,102187566
GO:0043492	ATPase activity, coupled to movement of substances	molecular_function	0.29977	3	198	122	20542	102187656,102187566,102172513
GO:0000276	mitochondrial proton-transporting ATP synthase complex, coupling factor F(o)	cellular_component	0.30049	1	198	39	20542	102171336
GO:1901564	organonitrogen compound metabolic process	biological_process	0.30073	17	198	1847	20542	102179243,102188104,102173019,102176564,102188944,102175307,102186214,102186129,102189626,102187323,102172298,106503460,102173234,102168494,102178329,102171336,102171348
GO:0065008	regulation of biological quality	biological_process	0.30127	8	198	601	20542	102175089,102179229,102176420,102173977,102168885,102182760,102179339,102186394
GO:0005096	GTPase activator activity	molecular_function	0.30227	2	198	83	20542	102172668,102183459
GO:0030001	metal ion transport	biological_process	0.30274	8	198	510	20542	102171926,102179539,102181344,102175307,102169974,102179229,102180806,102177290
GO:0042025	host cell nucleus	cellular_component	0.30298	2	198	95	20542	102168349,102171348
GO:0003724	RNA helicase activity	molecular_function	0.30332	2	198	90	20542	102176618,102190237
GO:0016879	ligase activity, forming carbon-nitrogen bonds	molecular_function	0.30473	2	198	81	20542	102186214,102178200
GO:0044723	single-organism carbohydrate metabolic process	biological_process	0.30496	5	198	314	20542	102178329,102180763,102175162,102188104,102183206
GO:0030474	spindle pole body duplication	biological_process	0.30615	1	198	25	20542	102177290
GO:0051300	spindle pole body organization	biological_process	0.30615	1	198	25	20542	102177290
GO:0006090	pyruvate metabolic process	biological_process	0.30627	1	198	37	20542	100860925
GO:0005623	cell	cellular_component	0.30766	62	198	5860	20542	102191108,102187323,102169874,102179887,102171475,102168890,102175596,102181773,102171943,102187566,102177020,102191389,106502698,102176618,102188944,102173019,102173809,102177278,102179302,102183424,102172972,102176420,102175307,102176080,102173234,102185714,102181186,102190461,102172607,102182176,102178862,102178081,102173888,102178329,102172670,102176004,102171336,102189466,102184353,102179119…
GO:0044464	cell part	cellular_component	0.30766	62	198	5860	20542	102182176,102172607,102190461,102181186,102185714,102173234,102178862,102178329,102173888,102178081,102189466,102171336,102176004,102172670,102187656,102188878,106501759,102179243,102184353,102179119,102188104,102185630,102182158,102178076,102189507,102172326,102168682,102183850,102176523,102174608,102179229,102171645,102185967,102173767,102189626,102186482,102180895,102186129,102187323,102191108…
GO:0006605	protein targeting	biological_process	0.30807	4	198	261	20542	102180895,102170479,102169874,102175307
GO:0003006	developmental process involved in reproduction	biological_process	0.30841	2	198	95	20542	102179229,106502698
GO:0006760	folic acid-containing compound metabolic process	biological_process	0.30862	1	198	22	20542	102186214
GO:0003995	acyl-CoA dehydrogenase activity	molecular_function	0.30891	1	198	24	20542	102179380
GO:0046873	metal ion transmembrane transporter activity	molecular_function	0.30972	8	198	525	20542	102181344,102179539,102171926,102177290,102180806,102179229,102169974,102175307
GO:0045892	negative regulation of transcription, DNA-templated	biological_process	0.31031	1	198	31	20542	102176080
GO:0051253	negative regulation of RNA metabolic process	biological_process	0.31031	1	198	31	20542	102176080
GO:1902679	negative regulation of RNA biosynthetic process	biological_process	0.31031	1	198	31	20542	102176080
GO:1903507	negative regulation of nucleic acid-templated transcription	biological_process	0.31031	1	198	31	20542	102176080
GO:0033647	host intracellular organelle	cellular_component	0.31061	2	198	97	20542	102168349,102171348
GO:0033648	host intracellular membrane-bounded organelle	cellular_component	0.31061	2	198	97	20542	102168349,102171348
GO:0046872	metal ion binding	molecular_function	0.3117	45	198	3537	20542	102175886,102176523,102179229,102178223,102179119,102187450,102188878,102186394,102186637,102172326,102176216,102185630,102182158,102173888,100861014,102180978,102176004,102169658,102173234,102182176,102178862,102190939,102170853,102182606,102169592,102168494,102186543,102172972,102178200,102175089,102187336,102191389,102189612,100860925,100861357,102171475,102187627,102185818,102172513,102177020…
GO:0009966	regulation of signal transduction	biological_process	0.3119	5	198	228	20542	102184213,102179302,102175886,102172607,102183459
GO:0000075	cell cycle checkpoint	biological_process	0.31235	1	198	47	20542	106503532
GO:0044711	single-organism biosynthetic process	biological_process	0.31238	10	198	720	20542	102186214,102171336,102182369,102178200,102173809,100860925,102188104,102173234,102179243,102172298
GO:0034220	ion transmembrane transport	biological_process	0.31248	5	198	368	20542	102179243,102169974,102179539,102179229,102171336
GO:1902531	regulation of intracellular signal transduction	biological_process	0.31265	4	198	147	20542	102183459,102172607,102184213,102179302
GO:0003924	GTPase activity	molecular_function	0.31364	6	198	430	20542	102186627,102175307,102187656,102171926,102176420,102181344
GO:0004714	transmembrane receptor protein tyrosine kinase activity	molecular_function	0.31405	1	198	17	20542	102168996
GO:0098588	bounding membrane of organelle	cellular_component	0.31494	6	198	394	20542	102176523,102176420,102185714,102171943,102173809,102175596
GO:0016071	mRNA metabolic process	biological_process	0.31565	4	198	244	20542	102178862,102191108,102179302,102175307
GO:0043130	ubiquitin binding	molecular_function	0.31653	1	198	26	20542	102185466
GO:0033646	host intracellular part	cellular_component	0.31666	2	198	103	20542	102168349,102171348
GO:0043656	intracellular region of host	cellular_component	0.31666	2	198	103	20542	102168349,102171348
GO:0003950	NAD+ ADP-ribosyltransferase activity	molecular_function	0.31895	1	198	24	20542	102191108
GO:0008200	ion channel inhibitor activity	molecular_function	0.31959	2	198	94	20542	102188104,102173234
GO:0016248	channel inhibitor activity	molecular_function	0.31959	2	198	94	20542	102173234,102188104
GO:0016772	transferase activity, transferring phosphorus-containing groups	molecular_function	0.31968	24	198	1692	20542	102171295,102170795,102177957,102176618,102187656,102168682,102178076,102173250,102180976,102176420,102172847,102171451,102186040,102189626,102173234,102181186,100860918,102172298,102168494,102191436,102191247,102172670,102168996,102189466
GO:0042451	purine nucleoside biosynthetic process	biological_process	0.32066	2	198	125	20542	102179243,102171336
GO:0046129	purine ribonucleoside biosynthetic process	biological_process	0.32066	2	198	125	20542	102179243,102171336
GO:0030155	regulation of cell adhesion	biological_process	0.32084	1	198	31	20542	102187050
GO:0007275	multicellular organismal development	biological_process	0.3211	5	198	313	20542	102181773,102177020,102187050,102169610,102187656
GO:0032259	methylation	biological_process	0.32191	2	198	108	20542	102180226,102173234
GO:0007005	mitochondrion organization	biological_process	0.32193	2	198	96	20542	102186482,102176420
GO:0003735	structural constituent of ribosome	molecular_function	0.32216	5	198	818	20542	102186129,102189626,102178329,102187323,102173234
GO:0048284	organelle fusion	biological_process	0.32283	1	198	25	20542	102176420
GO:0000347	THO complex	cellular_component	0.32326	1	198	27	20542	102178862
GO:0016310	phosphorylation	biological_process	0.32334	13	198	757	20542	102180976,102173250,102191247,102191436,102181186,100860918,102171295,102173234,102177957,102186040,102172847,102168996,102176420
GO:0044424	intracellular part	cellular_component	0.32351	53	198	4973	20542	102176080,102176420,102179302,102183424,102175307,102188944,102177278,102173809,102173019,102191389,102175596,102168890,102177020,102187566,102171943,102179887,102171475,102169874,102191108,102187323,102189626,102186482,102180895,102186129,102179229,102185967,102176523,102174608,102189507,102178076,102168682,102183850,102172326,102185630,102182158,102184353,102188104,102179243,106501759,102172670…
GO:0052652	cyclic purine nucleotide metabolic process	biological_process	0.32518	1	198	22	20542	102188104
GO:0043900	regulation of multi-organism process	biological_process	0.32554	1	198	30	20542	102186394
GO:0019069	viral capsid assembly	biological_process	0.32589	1	198	39	20542	102180976
GO:0007009	plasma membrane organization	biological_process	0.32595	1	198	27	20542	102173323
GO:0019058	viral life cycle	biological_process	0.32674	5	198	346	20542	102173234,102169459,102190237,106501759,102180976
GO:0015399	primary active transmembrane transporter activity	molecular_function	0.32719	3	198	128	20542	102187656,102187566,102172513
GO:0015405	P-P-bond-hydrolysis-driven transmembrane transporter activity	molecular_function	0.32719	3	198	128	20542	102187566,102172513,102187656
GO:0005615	extracellular space	cellular_component	0.32915	3	198	204	20542	102178862,102186394,102176420
GO:0004540	ribonuclease activity	molecular_function	0.33091	2	198	123	20542	102180895,102179302
GO:1901700	response to oxygen-containing compound	biological_process	0.33164	1	198	33	20542	102189507
GO:0016023	cytoplasmic membrane-bounded vesicle	cellular_component	0.33228	2	198	98	20542	102171943,102176523
GO:0031988	membrane-bounded vesicle	cellular_component	0.33284	2	198	99	20542	102176523,102171943
GO:0003857	3-hydroxyacyl-CoA dehydrogenase activity	molecular_function	0.33291	1	198	27	20542	102189046
GO:0098803	respiratory chain complex	cellular_component	0.33361	1	198	44	20542	102185630
GO:0017111	nucleoside-triphosphatase activity	molecular_function	0.33367	13	198	944	20542	102181344,102176618,102179493,102187656,102186627,106501759,102171926,102171645,102187566,102172513,102175307,102176420,102190237
GO:0006816	calcium ion transport	biological_process	0.33367	1	198	25	20542	102179229
GO:0033177	proton-transporting two-sector ATPase complex, proton-transporting domain	cellular_component	0.33609	2	198	133	20542	102171336,102179243
GO:0030203	glycosaminoglycan metabolic process	biological_process	0.33773	1	198	31	20542	102171348
GO:0015103	inorganic anion transmembrane transporter activity	molecular_function	0.33776	1	198	33	20542	100750232
GO:0010646	regulation of cell communication	biological_process	0.33776	5	198	233	20542	102184213,102179302,102175886,102183459,102172607
GO:0008373	sialyltransferase activity	molecular_function	0.33826	1	198	23	20542	102175162
GO:0051082	unfolded protein binding	molecular_function	0.33833	2	198	140	20542	102178862,102185714
GO:0023051	regulation of signaling	biological_process	0.33849	5	198	236	20542	102172607,102183459,102175886,102179302,102184213
GO:0005975	carbohydrate metabolic process	biological_process	0.33885	8	198	574	20542	102178874,102188104,100750234,102189487,102180763,102178329,102175162,102183206
GO:0050789	regulation of biological process	biological_process	0.3395	58	198	6095	20542	102181344,102190420,102178862,102190596,102189565,102182176,102172607,102174741,102173234,102184287,102176004,102189466,102187973,102180226,102172132,102187050,102169610,102178081,102184213,102173888,102182158,102183850,102172326,102189507,102173323,102186394,102188878,106501759,102187656,102171926,102186891,102188104,102185129,102175290,102175886,102178874,102169874,102186627,102179339,102172668…
GO:0006497	protein lipidation	biological_process	0.34122	1	198	35	20542	102173809
GO:0006506	GPI anchor biosynthetic process	biological_process	0.34122	1	198	35	20542	102173809
GO:0006661	phosphatidylinositol biosynthetic process	biological_process	0.34122	1	198	35	20542	102173809
GO:0042158	lipoprotein biosynthetic process	biological_process	0.34122	1	198	35	20542	102173809
GO:0042558	pteridine-containing compound metabolic process	biological_process	0.34231	1	198	25	20542	102186214
GO:0044281	small molecule metabolic process	biological_process	0.34441	11	198	857	20542	102186214,102171336,102189046,102182369,102178200,102188944,102176564,100860925,102188104,102179243,102172298
GO:0006265	DNA topological change	biological_process	0.34455	1	198	33	20542	102179493
GO:0045934	negative regulation of nucleobase-containing compound metabolic process	biological_process	0.34536	1	198	35	20542	102176080
GO:0071973	bacterial-type flagellum-dependent cell motility	biological_process	0.34597	1	198	34	20542	102171645
GO:0016477	cell migration	biological_process	0.34649	1	198	33	20542	102187050
GO:0030334	regulation of cell migration	biological_process	0.34649	1	198	33	20542	102187050
GO:0006406	mRNA export from nucleus	biological_process	0.34659	1	198	26	20542	102186482
GO:0071166	ribonucleoprotein complex localization	biological_process	0.34659	1	198	26	20542	102186482
GO:0071426	ribonucleoprotein complex export from nucleus	biological_process	0.34659	1	198	26	20542	102186482
GO:0071427	mRNA-containing ribonucleoprotein complex export from nucleus	biological_process	0.34659	1	198	26	20542	102186482
GO:0005840	ribosome	cellular_component	0.34679	5	198	828	20542	102189626,102186129,102173234,102178329,102187323
GO:0009636	response to toxic substance	biological_process	0.34711	1	198	35	20542	102180806
GO:0001539	cilium or flagellum-dependent cell motility	biological_process	0.34731	1	198	35	20542	102171645
GO:0097588	archaeal or bacterial-type flagellum-dependent cell motility	biological_process	0.34731	1	198	35	20542	102171645
GO:0005198	structural molecule activity	molecular_function	0.3475	12	198	1417	20542	102189626,102180895,102186129,102179229,102189466,102178329,100860925,102168494,100860918,102173234,102187323,106502698
GO:0008175	tRNA methyltransferase activity	molecular_function	0.34764	1	198	38	20542	102182606
GO:0006066	alcohol metabolic process	biological_process	0.3483	1	198	40	20542	102188104
GO:0004866	endopeptidase inhibitor activity	molecular_function	0.34835	2	198	110	20542	102175430,102171348
GO:0061135	endopeptidase regulator activity	molecular_function	0.34835	2	198	110	20542	102175430,102171348
GO:0051346	negative regulation of hydrolase activity	biological_process	0.34872	1	198	34	20542	102172326
GO:0051641	cellular localization	biological_process	0.34876	13	198	921	20542	102169874,102185714,102173234,102171943,102180895,102186482,102180806,102175290,102170479,102177290,102175307,102176523,102174452
GO:0043087	regulation of GTPase activity	biological_process	0.35036	1	198	22	20542	102172668
GO:0016247	channel regulator activity	molecular_function	0.35114	2	198	100	20542	102173234,102188104
GO:0004672	protein kinase activity	molecular_function	0.35123	13	198	745	20542	102176420,102168996,102186040,102172847,102177957,100860918,102181186,102173234,102171295,102173250,102180976,102191436,102191247
GO:0003676	nucleic acid binding	molecular_function	0.35173	40	198	3811	20542	102168494,102186097,102173234,102174741,102181186,102189565,102182176,102171348,102172670,102172132,102180226,102176004,102178081,102190237,102173888,102173977,102183850,102178076,102186891,102188878,102186394,102186482,102175290,102189626,102174608,102169874,102172668,102191108,102179493,102168890,102181773,102171383,102185641,102173019,102183294,102170795,102176618,102187336,102183424,102175307
GO:0019835	cytolysis	biological_process	0.35181	1	198	23	20542	102180976
GO:0019684	photosynthesis, light reaction	biological_process	0.35349	1	198	35	20542	102172326
GO:0016462	pyrophosphatase activity	molecular_function	0.35379	13	198	955	20542	102176618,102179493,102187656,106501759,102186627,102171926,102181344,102175307,102176420,102190237,102171645,102187566,102172513
GO:0003678	DNA helicase activity	molecular_function	0.35401	2	198	115	20542	102190237,102171926
GO:0000786	nucleosome	cellular_component	0.3552	1	198	41	20542	102181186
GO:0098798	mitochondrial protein complex	cellular_component	0.35767	2	198	136	20542	102185630,102171336
GO:0015298	solute:cation antiporter activity	molecular_function	0.35874	1	198	23	20542	102180600
GO:0015299	solute:proton antiporter activity	molecular_function	0.35874	1	198	23	20542	102180600
GO:0009790	embryo development	biological_process	0.3591	1	198	32	20542	102187050
GO:0008168	methyltransferase activity	molecular_function	0.36042	4	198	293	20542	102186637,102180226,102182606,102173234
GO:0019013	viral nucleocapsid	cellular_component	0.36124	1	198	37	20542	102178076
GO:0006479	protein methylation	biological_process	0.36201	1	198	40	20542	102173234
GO:0008213	protein alkylation	biological_process	0.36201	1	198	40	20542	102173234
GO:0005622	intracellular	cellular_component	0.36201	56	198	5381	20542	102169874,102187323,102191108,102187566,102171943,102177020,102168890,102175596,102171475,102179887,102173019,102173809,102177278,102188944,102176618,102191389,102176080,102175307,102183424,102179302,102172972,102176420,102178862,102190461,102182176,102172607,102173234,102181186,102185714,102171336,102176004,102189466,102172670,102178329,102178081,102173888,102182158,102185630,102172326,102168682…
GO:0042592	homeostatic process	biological_process	0.36286	3	198	209	20542	102168885,102179229,102175089
GO:0022402	cell cycle process	biological_process	0.36297	5	198	361	20542	102174741,106503532,106502698,102172607,102177290
GO:0006405	RNA export from nucleus	biological_process	0.36373	1	198	27	20542	102186482
GO:0031966	mitochondrial membrane	cellular_component	0.364	3	198	237	20542	102176420,102185630,102171336
GO:0046474	glycerophospholipid biosynthetic process	biological_process	0.36479	1	198	37	20542	102173809
GO:0016627	oxidoreductase activity, acting on the CH-CH group of donors	molecular_function	0.36536	2	198	96	20542	102187868,102179380
GO:0009117	nucleotide metabolic process	biological_process	0.36587	4	198	327	20542	102188104,102172298,102179243,102171336
GO:0051168	nuclear export	biological_process	0.36613	1	198	30	20542	102186482
GO:0005672	transcription factor TFIIA complex	cellular_component	0.36848	1	198	32	20542	102179229
GO:0003916	DNA topoisomerase activity	molecular_function	0.36926	1	198	43	20542	102179493
GO:0008047	enzyme activator activity	molecular_function	0.36978	2	198	109	20542	102172668,102183459
GO:0006753	nucleoside phosphate metabolic process	biological_process	0.37047	4	198	331	20542	102188104,102179243,102172298,102171336
GO:0022603	regulation of anatomical structure morphogenesis	biological_process	0.37116	1	198	33	20542	102179339
GO:0051302	regulation of cell division	biological_process	0.37286	1	198	47	20542	106502698
GO:0003677	DNA binding	molecular_function	0.37365	27	198	2460	20542	102179493,102182176,102189565,102181186,102174741,102172668,102173234,102185641,102173888,102178081,102176004,102181773,102180226,102172132,102171383,102168890,102172670,102170795,102186891,102183294,102178076,102183850,102175307,102174608,102183424,102175290,102189626
GO:0005753	mitochondrial proton-transporting ATP synthase complex	cellular_component	0.37451	1	198	53	20542	102171336
GO:0055085	transmembrane transport	biological_process	0.37621	14	198	978	20542	102175596,102177290,102179229,102171336,102187566,100750232,102175438,102185257,102169974,102179539,102173234,102187656,102179243,102180600
GO:0051056	regulation of small GTPase mediated signal transduction	biological_process	0.37734	3	198	102	20542	102183459,102172607,102179302
GO:0051270	regulation of cellular component movement	biological_process	0.37886	1	198	39	20542	102187050
GO:2000145	regulation of cell motility	biological_process	0.37886	1	198	39	20542	102187050
GO:0005743	mitochondrial inner membrane	cellular_component	0.37902	2	198	152	20542	102171336,102185630
GO:0016646	oxidoreductase activity, acting on the CH-NH group of donors, NAD or NADP as acceptor	molecular_function	0.37994	1	198	30	20542	102186214
GO:0045017	glycerolipid biosynthetic process	biological_process	0.38006	1	198	39	20542	102173809
GO:0009163	nucleoside biosynthetic process	biological_process	0.38058	2	198	135	20542	102179243,102171336
GO:0042455	ribonucleoside biosynthetic process	biological_process	0.38058	2	198	135	20542	102171336,102179243
GO:0030031	cell projection assembly	biological_process	0.38127	1	198	39	20542	102173234
GO:1901659	glycosyl compound biosynthetic process	biological_process	0.38219	2	198	137	20542	102179243,102171336
GO:0005217	intracellular ligand-gated ion channel activity	molecular_function	0.38293	1	198	39	20542	102179229
GO:0005218	intracellular ligand-gated calcium channel activity	molecular_function	0.38293	1	198	39	20542	102179229
GO:0005219	ryanodine-sensitive calcium-release channel activity	molecular_function	0.38293	1	198	39	20542	102179229
GO:0015278	calcium-release channel activity	molecular_function	0.38293	1	198	39	20542	102179229
GO:0001510	RNA methylation	biological_process	0.38302	1	198	44	20542	102180226
GO:0000785	chromatin	cellular_component	0.38352	1	198	65	20542	102181186
GO:0040012	regulation of locomotion	biological_process	0.38353	1	198	42	20542	102187050
GO:0006606	protein import into nucleus	biological_process	0.38366	2	198	137	20542	102170479,102180895
GO:0034504	protein localization to nucleus	biological_process	0.38366	2	198	137	20542	102180895,102170479
GO:0044744	protein targeting to nucleus	biological_process	0.38366	2	198	137	20542	102170479,102180895
GO:0051170	nuclear import	biological_process	0.38366	2	198	137	20542	102170479,102180895
GO:1902593	single-organism nuclear import	biological_process	0.38366	2	198	137	20542	102180895,102170479
GO:0006874	cellular calcium ion homeostasis	biological_process	0.38519	1	198	41	20542	102179229
GO:0055074	calcium ion homeostasis	biological_process	0.38519	1	198	41	20542	102179229
GO:0072503	cellular divalent inorganic cation homeostasis	biological_process	0.38519	1	198	41	20542	102179229
GO:0072507	divalent inorganic cation homeostasis	biological_process	0.38519	1	198	41	20542	102179229
GO:0006304	DNA modification	biological_process	0.38651	1	198	41	20542	102180226
GO:0044815	DNA packaging complex	cellular_component	0.38867	1	198	45	20542	102181186
GO:0016741	transferase activity, transferring one-carbon groups	molecular_function	0.39038	4	198	304	20542	102173234,102182606,102186637,102180226
GO:0032993	protein-DNA complex	cellular_component	0.39057	1	198	46	20542	102181186
GO:0005746	mitochondrial respiratory chain	cellular_component	0.39131	1	198	52	20542	102185630
GO:0006814	sodium ion transport	biological_process	0.39329	2	198	105	20542	102179539,102169974
GO:0016903	oxidoreductase activity, acting on the aldehyde or oxo group of donors	molecular_function	0.39502	1	198	54	20542	102183291
GO:0008094	DNA-dependent ATPase activity	molecular_function	0.39503	1	198	52	20542	102179493
GO:0044801	single-organism membrane fusion	biological_process	0.39612	1	198	40	20542	102176420
GO:0016301	kinase activity	molecular_function	0.39769	17	198	1162	20542	102176420,102172847,102186040,102171295,102177957,102176618,102187656,102180976,102173250,102168996,102173234,102181186,100860918,102172298,102191247,102168494,102191436
GO:0098805	whole membrane	cellular_component	0.39782	3	198	188	20542	102176523,102176420,102171943
GO:0016817	hydrolase activity, acting on acid anhydrides	molecular_function	0.39821	15	198	1128	20542	102172513,102187566,102171645,102176420,102173888,102190237,102175307,102181344,102171926,106501759,102186627,102187656,102179493,102182176,102176618
GO:0007155	cell adhesion	biological_process	0.39853	6	198	385	20542	100860925,102182158,100860958,106501759,102187050,102176420
GO:0009150	purine ribonucleotide metabolic process	biological_process	0.39989	3	198	231	20542	102171336,102188104,102179243
GO:0015031	protein transport	biological_process	0.40043	10	198	731	20542	102171943,102180895,102175290,102170479,102175307,102176523,102174452,102169874,102173234,102185714
GO:0016020	membrane	cellular_component	0.40045	66	198	6677	20542	102188104,102185129,102179243,102177957,102187656,102182158,102180976,102168885,102185257,100750232,102175438,100860958,102172847,102180895,102175905,102185967,102179229,102181186,102180600,102178862,102181344,102173977,102173888,102191389,102171295,102179539,102176420,106502861,102180806,102186040,102179339,102191436,102172513,102175596,102187566,102179119,102171926,102172326,102185630,102176523…
GO:0022610	biological adhesion	biological_process	0.40188	6	198	388	20542	100860925,102182158,106501759,102187050,100860958,102176420
GO:0005938	cell cortex	cellular_component	0.40237	2	198	101	20542	102180895,102176420
GO:0010564	regulation of cell cycle process	biological_process	0.40474	1	198	51	20542	106502698
GO:0019748	secondary metabolic process	biological_process	0.40518	1	198	31	20542	102173234
GO:0019362	pyridine nucleotide metabolic process	biological_process	0.40574	1	198	56	20542	102172298
GO:0046496	nicotinamide nucleotide metabolic process	biological_process	0.40574	1	198	56	20542	102172298
GO:0009190	cyclic nucleotide biosynthetic process	biological_process	0.40778	1	198	30	20542	102188104
GO:0044455	mitochondrial membrane part	cellular_component	0.40908	2	198	150	20542	102171336,102185630
GO:0002682	regulation of immune system process	biological_process	0.4092	1	198	51	20542	102186394
GO:0009187	cyclic nucleotide metabolic process	biological_process	0.40939	1	198	32	20542	102188104
GO:0006334	nucleosome assembly	biological_process	0.41116	1	198	95	20542	102181186
GO:0031497	chromatin assembly	biological_process	0.41116	1	198	95	20542	102181186
GO:0034728	nucleosome organization	biological_process	0.41116	1	198	95	20542	102181186
GO:0051607	defense response to virus	biological_process	0.41138	1	198	53	20542	102186394
GO:0034622	cellular macromolecular complex assembly	biological_process	0.41188	5	198	432	20542	102180895,102186482,102172326,102181186,102176420
GO:0043565	sequence-specific DNA binding	molecular_function	0.41196	7	198	546	20542	102171383,102181773,102183294,102186891,102172668,102170795,102189565
GO:0009259	ribonucleotide metabolic process	biological_process	0.41221	3	198	234	20542	102171336,102179243,102188104
GO:0006163	purine nucleotide metabolic process	biological_process	0.41374	3	198	240	20542	102171336,102179243,102188104
GO:0006333	chromatin assembly or disassembly	biological_process	0.41518	1	198	99	20542	102181186
GO:0005740	mitochondrial envelope	cellular_component	0.41608	3	198	262	20542	102171336,102185630,102176420
GO:0045184	establishment of protein localization	biological_process	0.41628	10	198	748	20542	102171943,102180895,102175290,102170479,102175307,102176523,102174452,102169874,102185714,102173234
GO:0061695	transferase complex, transferring phosphorus-containing groups	cellular_component	0.41718	2	198	141	20542	102172670,102179229
GO:0098519	nucleotide phosphatase activity, acting on free nucleotides	molecular_function	0.41738	1	198	39	20542	102175307
GO:0031410	cytoplasmic vesicle	cellular_component	0.41783	2	198	117	20542	102171943,102176523
GO:0031982	vesicle	cellular_component	0.41835	2	198	118	20542	102171943,102176523
GO:0019693	ribose phosphate metabolic process	biological_process	0.41853	3	198	239	20542	102171336,102188104,102179243
GO:0046907	intracellular transport	biological_process	0.42134	10	198	736	20542	102173234,102185714,102169874,102174452,102176523,102175307,102170479,102186482,102180895,102171943
GO:0030286	dynein complex	cellular_component	0.42177	1	198	21	20542	106501759
GO:0072524	pyridine-containing compound metabolic process	biological_process	0.42256	1	198	58	20542	102172298
GO:0030154	cell differentiation	biological_process	0.42417	3	198	208	20542	106502698,102179229,102177020
GO:0044283	small molecule biosynthetic process	biological_process	0.42552	3	198	197	20542	102182369,102186214,102178200
GO:1990204	oxidoreductase complex	cellular_component	0.42634	1	198	53	20542	102185630
GO:0072521	purine-containing compound metabolic process	biological_process	0.42676	3	198	247	20542	102179243,102188104,102171336
GO:0000160	phosphorelay signal transduction system	biological_process	0.42872	1	198	40	20542	102174741
GO:0006733	oxidoreduction coenzyme metabolic process	biological_process	0.43003	1	198	62	20542	102172298
GO:1901615	organic hydroxy compound metabolic process	biological_process	0.43009	1	198	48	20542	102188104
GO:0051186	cofactor metabolic process	biological_process	0.43024	3	198	212	20542	102186214,102172298,102175307
GO:0031023	microtubule organizing center organization	biological_process	0.43025	1	198	38	20542	102177290
GO:0009405	pathogenesis	biological_process	0.43131	5	198	357	20542	102188104,102168885,102173234,102179229,102180976
GO:0005976	polysaccharide metabolic process	biological_process	0.43252	1	198	53	20542	102180763
GO:0009975	cyclase activity	molecular_function	0.43257	1	198	36	20542	102188104
GO:0033643	host cell part	cellular_component	0.43293	2	198	131	20542	102168349,102171348
GO:0046034	ATP metabolic process	biological_process	0.43307	2	198	166	20542	102179243,102171336
GO:0002252	immune effector process	biological_process	0.43421	1	198	55	20542	102186394
GO:0016881	acid-amino acid ligase activity	molecular_function	0.43424	1	198	36	20542	102178200
GO:0004675	transmembrane receptor protein serine/threonine kinase activity	molecular_function	0.43458	1	198	41	20542	100860918
GO:0032991	macromolecular complex	cellular_component	0.43758	29	198	3060	20542	102186129,102189626,102185967,102179229,102183424,102176523,102176420,102183850,102178076,102189507,102173019,102185630,102182158,102179119,102179243,106501759,102172670,102168890,102171336,102171943,102189466,102177020,102179887,102178329,102178862,102169874,102173234,102181186,102187323
GO:0008234	cysteine-type peptidase activity	molecular_function	0.43805	3	198	227	20542	102180600,102188944,102189466
GO:0009611	response to wounding	biological_process	0.43846	2	198	153	20542	102176420,102182158
GO:0042060	wound healing	biological_process	0.43846	2	198	153	20542	102176420,102182158
GO:0004386	helicase activity	molecular_function	0.43902	3	198	212	20542	102176618,102171926,102190237
GO:0070469	respiratory chain	cellular_component	0.44042	1	198	57	20542	102185630
GO:0009892	negative regulation of metabolic process	biological_process	0.44305	2	198	130	20542	102172326,102176080
GO:0000377	RNA splicing, via transesterification reactions with bulged adenosine as nucleophile	biological_process	0.4436	1	198	55	20542	102175307
GO:0000398	mRNA splicing, via spliceosome	biological_process	0.4436	1	198	55	20542	102175307
GO:0044429	mitochondrial part	cellular_component	0.44421	3	198	279	20542	102176420,102171336,102185630
GO:0016645	oxidoreductase activity, acting on the CH-NH group of donors	molecular_function	0.44451	1	198	40	20542	102186214
GO:0051179	localization	biological_process	0.44489	37	198	2978	20542	102180806,102175307,102176420,102179539,102188944,102171943,102187566,102175596,102170479,102172513,102169874,102171645,102179229,102180895,102186482,102175290,102177290,102169974,100750232,102174452,102176523,102175438,102185257,102189507,102187656,102179243,102171926,102180978,102171336,102187050,102178081,102181344,102169592,102180600,102190461,102185714,102173234
GO:0044765	single-organism transport	biological_process	0.44492	27	198	2172	20542	102173234,102180600,102169874,102181344,102178081,102170479,102175596,102187566,102171336,102171943,102171926,102179243,102187656,102189507,102179539,102185257,100750232,102176523,102175438,102169974,102175307,102177290,102186482,102175290,102180895,102180806,102179229
GO:0006810	transport	biological_process	0.44621	35	198	2823	20542	102179539,102188944,102180806,102175307,102176420,102169874,102171943,102187566,102172513,102170479,102175596,102189507,102179243,102187656,102171926,102179229,102177290,102186482,102180895,102175290,102169974,102185257,100750232,102174452,102176523,102175438,102181344,102169592,102180600,102190461,102173234,102185714,102171336,102180978,102178081
GO:0018995	host	cellular_component	0.44848	2	198	139	20542	102171348,102168349
GO:0043657	host cell	cellular_component	0.44848	2	198	139	20542	102168349,102171348
GO:0006720	isoprenoid metabolic process	biological_process	0.44869	1	198	50	20542	100860925
GO:0008299	isoprenoid biosynthetic process	biological_process	0.44869	1	198	50	20542	100860925
GO:0044215	other organism	cellular_component	0.44882	2	198	140	20542	102171348,102168349
GO:0044216	other organism cell	cellular_component	0.44882	2	198	140	20542	102168349,102171348
GO:0044217	other organism part	cellular_component	0.44882	2	198	140	20542	102168349,102171348
GO:0010558	negative regulation of macromolecule biosynthetic process	biological_process	0.44993	1	198	51	20542	102176080
GO:0031327	negative regulation of cellular biosynthetic process	biological_process	0.44993	1	198	51	20542	102176080
GO:0051172	negative regulation of nitrogen compound metabolic process	biological_process	0.44993	1	198	51	20542	102176080
GO:2000113	negative regulation of cellular macromolecule biosynthetic process	biological_process	0.44993	1	198	51	20542	102176080
GO:0071702	organic substance transport	biological_process	0.45047	13	198	1055	20542	102175307,102178081,102174452,102176523,102171943,102170479,102186482,102180895,102175290,102190461,102173234,102185714,102169874
GO:0009247	glycolipid biosynthetic process	biological_process	0.45079	1	198	52	20542	102173809
GO:0046467	membrane lipid biosynthetic process	biological_process	0.45079	1	198	52	20542	102173809
GO:0004553	hydrolase activity, hydrolyzing O-glycosyl compounds	molecular_function	0.45309	3	198	216	20542	100750234,102180763,102189487
GO:0017004	cytochrome complex assembly	biological_process	0.45336	1	198	39	20542	102186482
GO:0051234	establishment of localization	biological_process	0.45554	35	198	2840	20542	102169874,102187566,102171943,102172513,102175596,102170479,102179539,102188944,102180806,102175307,102176420,102181344,102169592,102180600,102190461,102173234,102185714,102171336,102180978,102178081,102189507,102179243,102187656,102171926,102179229,102177290,102186482,102175290,102180895,102169974,102185257,100750232,102176523,102175438,102174452
GO:0010629	negative regulation of gene expression	biological_process	0.45562	1	198	53	20542	102176080
GO:0009288	bacterial-type flagellum	cellular_component	0.45607	1	198	51	20542	102171645
GO:0043623	cellular protein complex assembly	biological_process	0.45816	4	198	318	20542	102176420,102186482,102180895,102172326
GO:0032182	ubiquitin-like protein binding	molecular_function	0.46109	1	198	72	20542	102185466
GO:0005886	plasma membrane	cellular_component	0.46214	5	198	439	20542	102169874,102173767,102176420,102179119,102188104
GO:0006352	DNA-templated transcription, initiation	biological_process	0.4624	2	198	181	20542	102179229,102186637
GO:0004713	protein tyrosine kinase activity	molecular_function	0.46249	1	198	34	20542	102168996
GO:0007276	gamete generation	biological_process	0.46304	2	198	132	20542	106502698,102179229
GO:0009144	purine nucleoside triphosphate metabolic process	biological_process	0.46505	2	198	177	20542	102179243,102171336
GO:0009199	ribonucleoside triphosphate metabolic process	biological_process	0.46505	2	198	177	20542	102179243,102171336
GO:0009205	purine ribonucleoside triphosphate metabolic process	biological_process	0.46505	2	198	177	20542	102171336,102179243
GO:2000026	regulation of multicellular organismal development	biological_process	0.46529	1	198	42	20542	102187050
GO:0009890	negative regulation of biosynthetic process	biological_process	0.46569	1	198	54	20542	102176080
GO:0000375	RNA splicing, via transesterification reactions	biological_process	0.46634	1	198	59	20542	102175307
GO:0006505	GPI anchor metabolic process	biological_process	0.46709	1	198	49	20542	102173809
GO:0009967	positive regulation of signal transduction	biological_process	0.46711	1	198	52	20542	102175886
GO:0010647	positive regulation of cell communication	biological_process	0.46711	1	198	52	20542	102175886
GO:0023056	positive regulation of signaling	biological_process	0.46711	1	198	52	20542	102175886
GO:0004674	protein serine/threonine kinase activity	molecular_function	0.46718	4	198	209	20542	102173250,102172847,100860918,102176420
GO:0015297	antiporter activity	molecular_function	0.46989	1	198	35	20542	102180600
GO:0031325	positive regulation of cellular metabolic process	biological_process	0.47006	3	198	205	20542	102172972,102189466,102176004
GO:0009141	nucleoside triphosphate metabolic process	biological_process	0.47018	2	198	190	20542	102171336,102179243
GO:0016820	hydrolase activity, acting on acid anhydrides, catalyzing transmembrane movement of substances	molecular_function	0.47286	3	198	163	20542	102187656,102172513,102187566
GO:0005085	guanyl-nucleotide exchange factor activity	molecular_function	0.47366	3	198	129	20542	102179302,102172607,102187973
GO:0015081	sodium ion transmembrane transporter activity	molecular_function	0.47435	2	198	116	20542	102169974,102179539
GO:0051649	establishment of localization in cell	biological_process	0.47512	11	198	850	20542	102175307,102174452,102176523,102171943,102175290,102186482,102180895,102170479,102173234,102185714,102169874
GO:0008173	RNA methyltransferase activity	molecular_function	0.47577	1	198	60	20542	102182606
GO:0016706	oxidoreductase activity, acting on paired donors, with incorporation or reduction of molecular oxygen, 2-oxoglutarate as one donor, and incorporation of one atom each of oxygen into both donors	molecular_function	0.47583	1	198	31	20542	102185641
GO:0004520	endodeoxyribonuclease activity	molecular_function	0.47691	1	198	51	20542	106503532
GO:0007266	Rho protein signal transduction	biological_process	0.47751	2	198	74	20542	102172607,102179302
GO:0035023	regulation of Rho protein signal transduction	biological_process	0.47751	2	198	74	20542	102172607,102179302
GO:0000152	nuclear ubiquitin ligase complex	cellular_component	0.48158	2	198	130	20542	102185967,102182158
GO:0005680	anaphase-promoting complex	cellular_component	0.48158	2	198	130	20542	102182158,102185967
GO:0031461	cullin-RING ubiquitin ligase complex	cellular_component	0.48158	2	198	130	20542	102185967,102182158
GO:0004114	3',5'-cyclic-nucleotide phosphodiesterase activity	molecular_function	0.48168	1	198	30	20542	102169610
GO:0006873	cellular ion homeostasis	biological_process	0.48202	1	198	92	20542	102179229
GO:0006875	cellular metal ion homeostasis	biological_process	0.48202	1	198	92	20542	102179229
GO:0030003	cellular cation homeostasis	biological_process	0.48202	1	198	92	20542	102179229
GO:0009126	purine nucleoside monophosphate metabolic process	biological_process	0.48258	2	198	176	20542	102179243,102171336
GO:0009167	purine ribonucleoside monophosphate metabolic process	biological_process	0.48258	2	198	176	20542	102171336,102179243
GO:0016874	ligase activity	molecular_function	0.48373	3	198	215	20542	102178200,102188944,102186214
GO:0090575	RNA polymerase II transcription factor complex	cellular_component	0.48726	1	198	71	20542	102179229
GO:0050794	regulation of cellular process	biological_process	0.48791	54	198	5965	20542	102183294,102168349,106502698,102176618,102183459,102170795,102176080,102180806,102175307,102179302,102172972,102176420,102178874,102169874,102186627,102179339,102172668,102168996,102177020,102168890,102181773,102171383,102179887,102182158,102183850,102189507,102173323,106501759,102188878,102187656,102188104,102186891,102171926,102185129,102175290,102175886,102181344,102190420,102178862,102190596…
GO:0005262	calcium channel activity	molecular_function	0.48948	1	198	55	20542	102179229
GO:0017038	protein import	biological_process	0.49003	2	198	166	20542	102180895,102170479
GO:1902578	single-organism localization	biological_process	0.49448	27	198	2226	20542	102179539,102189507,102179243,102187656,102171926,102179229,102177290,102186482,102180895,102175290,102180806,102169974,102175307,102185257,102176523,100750232,102175438,102181344,102169874,102180600,102173234,102171336,102187566,102171943,102175596,102170479,102178081
GO:0044248	cellular catabolic process	biological_process	0.49592	7	198	585	20542	102183081,102178862,102171645,102189466,102172972,102191108,102176420
GO:0003682	chromatin binding	molecular_function	0.49604	1	198	72	20542	102182176
GO:0000151	ubiquitin ligase complex	cellular_component	0.49617	2	198	132	20542	102182158,102185967
GO:0006644	phospholipid metabolic process	biological_process	0.49636	2	198	134	20542	100860925,102173809
GO:0005875	microtubule associated complex	cellular_component	0.49638	1	198	44	20542	106501759
GO:0009161	ribonucleoside monophosphate metabolic process	biological_process	0.49733	2	198	179	20542	102179243,102171336
GO:0009123	nucleoside monophosphate metabolic process	biological_process	0.49879	2	198	182	20542	102179243,102171336
GO:0008017	microtubule binding	molecular_function	0.50058	2	198	128	20542	102189466,102187592
GO:0001076	transcription factor activity, RNA polymerase II transcription factor binding	molecular_function	0.50131	2	198	148	20542	102189507,102183850
GO:0001104	RNA polymerase II transcription cofactor activity	molecular_function	0.50131	2	198	148	20542	102189507,102183850
GO:0016849	phosphorus-oxygen lyase activity	molecular_function	0.50175	1	198	43	20542	102188104
GO:0016655	oxidoreductase activity, acting on NAD(P)H, quinone or similar compound as acceptor	molecular_function	0.50227	1	198	62	20542	102185257
GO:0044798	nuclear transcription factor complex	cellular_component	0.50227	1	198	76	20542	102179229
GO:0004112	cyclic-nucleotide phosphodiesterase activity	molecular_function	0.50305	1	198	35	20542	102169610
GO:0005088	Ras guanyl-nucleotide exchange factor activity	molecular_function	0.50413	2	198	81	20542	102172607,102179302
GO:0005089	Rho guanyl-nucleotide exchange factor activity	molecular_function	0.50413	2	198	81	20542	102179302,102172607
GO:0008170	N-methyltransferase activity	molecular_function	0.50435	1	198	57	20542	102180226
GO:0034702	ion channel complex	cellular_component	0.50506	1	198	41	20542	102179119
GO:0034703	cation channel complex	cellular_component	0.50506	1	198	41	20542	102179119
GO:0000139	Golgi membrane	cellular_component	0.50675	1	198	46	20542	102185714
GO:0009893	positive regulation of metabolic process	biological_process	0.50731	3	198	216	20542	102172972,102176004,102189466
GO:0042221	response to chemical	biological_process	0.50868	4	198	273	20542	102184213,102171645,102180806,102189507
GO:0016592	mediator complex	cellular_component	0.51116	2	198	151	20542	102189507,102183850
GO:0043531	ADP binding	molecular_function	0.51211	1	198	55	20542	102175307
GO:0006928	movement of cell or subcellular component	biological_process	0.51271	4	198	268	20542	102176420,102187050,106501759,102171645
GO:0009378	four-way junction helicase activity	molecular_function	0.51271	1	198	71	20542	102190237
GO:0009306	protein secretion	biological_process	0.5129	1	198	59	20542	102175290
GO:0030414	peptidase inhibitor activity	molecular_function	0.51373	2	198	153	20542	102171348,102175430
GO:0061134	peptidase regulator activity	molecular_function	0.51373	2	198	153	20542	102171348,102175430
GO:0048468	cell development	biological_process	0.51399	2	198	134	20542	102179229,106502698
GO:0055086	nucleobase-containing small molecule metabolic process	biological_process	0.51436	4	198	379	20542	102179243,102172298,102188104,102171336
GO:0048609	multicellular organismal reproductive process	biological_process	0.51797	2	198	143	20542	106502698,102179229
GO:1902494	catalytic complex	cellular_component	0.51806	6	198	504	20542	106501759,102172670,102185630,102182158,102179229,102185967
GO:0002376	immune system process	biological_process	0.5188	3	198	380	20542	102173234,102188104,102186394
GO:1990234	transferase complex	cellular_component	0.52009	4	198	336	20542	102185967,102182158,102179229,102172670
GO:0042995	cell projection	cellular_component	0.52129	2	198	157	20542	102176420,102171645
GO:0044033	multi-organism metabolic process	biological_process	0.52483	1	198	53	20542	102173234
GO:0044262	cellular carbohydrate metabolic process	biological_process	0.52613	1	198	61	20542	102188104
GO:0006629	lipid metabolic process	biological_process	0.52698	6	198	494	20542	102178200,102168885,102173809,100860925,102189046,102182369
GO:0055082	cellular chemical homeostasis	biological_process	0.52784	1	198	99	20542	102179229
GO:0006022	aminoglycan metabolic process	biological_process	0.52906	1	198	55	20542	102171348
GO:0006364	rRNA processing	biological_process	0.52913	1	198	89	20542	102180226
GO:0016072	rRNA metabolic process	biological_process	0.52913	1	198	89	20542	102180226
GO:0048193	Golgi vesicle transport	biological_process	0.52971	2	198	158	20542	102171943,102176523
GO:0042398	cellular modified amino acid biosynthetic process	biological_process	0.53442	1	198	48	20542	102186214
GO:0016773	phosphotransferase activity, alcohol group as acceptor	molecular_function	0.53507	14	198	941	20542	102176420,102172847,102186040,102168996,102173234,102171295,100860918,102181186,102177957,102172298,102191436,102191247,102173250,102180976
GO:0030163	protein catabolic process	biological_process	0.53569	2	198	178	20542	102191108,102169592
GO:0031224	intrinsic component of membrane	cellular_component	0.53576	33	198	4099	20542	102175307,102176420,102191389,102173809,102187566,102177020,102172513,102175596,102187323,100860918,102168885,102185257,102175438,102185967,102173767,102179229,102180895,102187656,102179119,102171926,102185129,102182158,102172326,102187050,102169610,102178081,102173888,102173977,102180978,102180600,102181344,102169592,102190420
GO:0042157	lipoprotein metabolic process	biological_process	0.53657	1	198	98	20542	102173809
GO:0006418	tRNA aminoacylation for protein translation	biological_process	0.53794	1	198	68	20542	102188944
GO:0006950	response to stress	biological_process	0.54003	11	198	1183	20542	102182158,102173234,106503532,102186394,102188878,102191824,102185967,102168996,102190237,102183291,102176420
GO:0016798	hydrolase activity, acting on glycosyl bonds	molecular_function	0.54208	3	198	239	20542	100750234,102180763,102189487
GO:0061025	membrane fusion	biological_process	0.54416	1	198	68	20542	102176420
GO:0048522	positive regulation of cellular process	biological_process	0.54474	4	198	336	20542	102172972,102175886,102189466,102176004
GO:0034062	RNA polymerase activity	molecular_function	0.54529	3	198	263	20542	102168682,102189626,102189466
GO:0007010	cytoskeleton organization	biological_process	0.54862	7	198	523	20542	102177290,102176216,102169031,102180895,102175290,102174741,102176420
GO:0015085	calcium ion transmembrane transporter activity	molecular_function	0.54909	1	198	61	20542	102179229
GO:0006270	DNA replication initiation	biological_process	0.54934	1	198	85	20542	102179229
GO:0006367	transcription initiation from RNA polymerase II promoter	biological_process	0.55024	1	198	74	20542	102179229
GO:0004812	aminoacyl-tRNA ligase activity	molecular_function	0.55213	1	198	69	20542	102188944
GO:0032504	multicellular organism reproduction	biological_process	0.55236	2	198	158	20542	106502698,102179229
GO:0042278	purine nucleoside metabolic process	biological_process	0.55333	2	198	208	20542	102171336,102179243
GO:0046128	purine ribonucleoside metabolic process	biological_process	0.55333	2	198	208	20542	102179243,102171336
GO:0006996	organelle organization	biological_process	0.55353	13	198	1103	20542	102174741,102173234,102181186,102179493,102176216,102178076,102176420,102177290,102169031,102168890,102175290,102186482,102180895
GO:0009617	response to bacterium	biological_process	0.55427	1	198	76	20542	102191824
GO:0042742	defense response to bacterium	biological_process	0.55427	1	198	76	20542	102191824
GO:0043234	protein complex	cellular_component	0.5591	23	198	2143	20542	102179229,102185967,102176420,102176523,102182158,102185630,102173019,102189507,102178076,102183850,106501759,102179243,102179119,102189466,102177020,102171336,102171943,102168890,102172670,102179887,102178862,102181186,102173234
GO:0005737	cytoplasm	cellular_component	0.56062	23	198	2517	20542	102180895,102186482,102189626,102186129,102176523,102176420,102179302,102185630,102177278,102173809,102173019,102172326,102184353,102171943,102171336,102175596,102178329,102169874,102172607,102187323,102191108,102185714,102173234
GO:0006811	ion transport	biological_process	0.56081	14	198	1187	20542	102179229,102171336,102180806,102177290,102175307,102169974,100750232,102178081,102179539,102181344,102189507,102180600,102179243,102171926
GO:0009056	catabolic process	biological_process	0.56151	8	198	716	20542	102191108,102169592,102183081,102178862,102172972,102176420,102171645,102189466
GO:0016763	transferase activity, transferring pentosyl groups	molecular_function	0.56245	1	198	72	20542	102191108
GO:0032990	cell part morphogenesis	biological_process	0.5625	1	198	57	20542	102173234
GO:0048858	cell projection morphogenesis	biological_process	0.5625	1	198	57	20542	102173234
GO:0008380	RNA splicing	biological_process	0.56419	1	198	71	20542	102175307
GO:0015078	hydrogen ion transmembrane transporter activity	molecular_function	0.56606	3	198	295	20542	102171336,102179243,102180600
GO:0003968	RNA-directed RNA polymerase activity	molecular_function	0.56684	1	198	65	20542	102189466
GO:0005741	mitochondrial outer membrane	cellular_component	0.5669	1	198	83	20542	102176420
GO:0031968	organelle outer membrane	cellular_component	0.5669	1	198	83	20542	102176420
GO:0006664	glycolipid metabolic process	biological_process	0.56702	1	198	67	20542	102173809
GO:0005057	receptor signaling protein activity	molecular_function	0.56832	1	198	52	20542	102174741
GO:0043086	negative regulation of catalytic activity	biological_process	0.57124	1	198	71	20542	102172326
GO:0044092	negative regulation of molecular function	biological_process	0.57124	1	198	71	20542	102172326
GO:0005789	endoplasmic reticulum membrane	cellular_component	0.57339	2	198	179	20542	102175596,102173809
GO:0043038	amino acid activation	biological_process	0.57368	1	198	77	20542	102188944
GO:0043039	tRNA aminoacylation	biological_process	0.57368	1	198	77	20542	102188944
GO:0048584	positive regulation of response to stimulus	biological_process	0.5765	1	198	75	20542	102175886
GO:0008565	protein transporter activity	molecular_function	0.57654	1	198	82	20542	102185714
GO:0030117	membrane coat	cellular_component	0.58097	2	198	131	20542	102176523,102171943
GO:0048475	coated membrane	cellular_component	0.58097	2	198	131	20542	102176523,102171943
GO:0007265	Ras protein signal transduction	biological_process	0.58117	2	198	91	20542	102179302,102172607
GO:0046578	regulation of Ras protein signal transduction	biological_process	0.58117	2	198	91	20542	102172607,102179302
GO:0019867	outer membrane	cellular_component	0.58411	2	198	177	20542	102180976,102176420
GO:0015631	tubulin binding	molecular_function	0.58514	2	198	150	20542	102189466,102187592
GO:0005783	endoplasmic reticulum	cellular_component	0.58575	3	198	266	20542	102173809,102175596,102184353
GO:0016875	ligase activity, forming carbon-oxygen bonds	molecular_function	0.58619	1	198	77	20542	102188944
GO:0016876	ligase activity, forming aminoacyl-tRNA and related compounds	molecular_function	0.58619	1	198	77	20542	102188944
GO:0050790	regulation of catalytic activity	biological_process	0.58735	2	198	148	20542	102172668,102172326
GO:0016836	hydro-lyase activity	molecular_function	0.5877	1	198	69	20542	102189046
GO:0005577	fibrinogen complex	cellular_component	0.58985	1	198	103	20542	102176420
GO:0030168	platelet activation	biological_process	0.58985	1	198	103	20542	102176420
GO:0016021	integral component of membrane	cellular_component	0.59127	32	198	4076	20542	102168885,102185257,102175438,102185967,102173767,102179229,102180895,102187656,102171926,102179119,102185129,102182158,102187050,102169610,102178081,102173977,102173888,102180978,102180600,102181344,102169592,102190420,102175307,102176420,102191389,102173809,102187566,102177020,102172513,102175596,102187323,100860918
GO:0016055	Wnt signaling pathway	biological_process	0.59149	1	198	61	20542	102175886
GO:0006820	anion transport	biological_process	0.59173	2	198	201	20542	102189507,100750232
GO:0040011	locomotion	biological_process	0.5919	3	198	258	20542	102171645,102187050,102176420
GO:0005576	extracellular region	cellular_component	0.59461	14	198	1454	20542	102178862,102186637,102182158,102187592,102173234,102188104,102186394,106502698,102176080,102175596,102187336,102179229,102176420,102183291
GO:0006357	regulation of transcription from RNA polymerase II promoter	biological_process	0.5947	2	198	177	20542	102189507,102183850
GO:0005815	microtubule organizing center	cellular_component	0.59778	1	198	66	20542	102185714
GO:0015077	monovalent inorganic cation transmembrane transporter activity	molecular_function	0.60019	6	198	534	20542	102179539,102171336,102180600,102179243,102169974,102178081
GO:0042175	nuclear outer membrane-endoplasmic reticulum membrane network	cellular_component	0.60178	2	198	185	20542	102173809,102175596
GO:0044432	endoplasmic reticulum part	cellular_component	0.60368	2	198	187	20542	102173809,102175596
GO:0065004	protein-DNA complex assembly	biological_process	0.60382	1	198	135	20542	102181186
GO:0071824	protein-DNA complex subunit organization	biological_process	0.60382	1	198	135	20542	102181186
GO:0031514	motile cilium	cellular_component	0.60465	1	198	94	20542	102176420
GO:0032501	multicellular organismal process	biological_process	0.6058	8	198	801	20542	102179229,102177020,102181773,102187050,102169610,102176420,106502698,102187656
GO:0061630	ubiquitin protein ligase activity	molecular_function	0.60623	1	198	89	20542	100861357
GO:0061659	ubiquitin-like protein ligase activity	molecular_function	0.60623	1	198	89	20542	100861357
GO:0016469	proton-transporting two-sector ATPase complex	cellular_component	0.6066	2	198	197	20542	102171336,102179243
GO:0009119	ribonucleoside metabolic process	biological_process	0.60721	2	198	220	20542	102179243,102171336
GO:0003899	DNA-directed RNA polymerase activity	molecular_function	0.60976	2	198	199	20542	102189626,102168682
GO:1902495	transmembrane transporter complex	cellular_component	0.61006	1	198	72	20542	102179119
GO:1990351	transporter complex	cellular_component	0.61006	1	198	72	20542	102179119
GO:1902600	hydrogen ion transmembrane transport	biological_process	0.61143	2	198	201	20542	102171336,102179243
GO:0006643	membrane lipid metabolic process	biological_process	0.61677	1	198	78	20542	102173809
GO:0045893	positive regulation of transcription, DNA-templated	biological_process	0.618	1	198	81	20542	102176004
GO:0045935	positive regulation of nucleobase-containing compound metabolic process	biological_process	0.618	1	198	81	20542	102176004
GO:0051254	positive regulation of RNA metabolic process	biological_process	0.618	1	198	81	20542	102176004
GO:1902680	positive regulation of RNA biosynthetic process	biological_process	0.618	1	198	81	20542	102176004
GO:1903508	positive regulation of nucleic acid-templated transcription	biological_process	0.618	1	198	81	20542	102176004
GO:0046488	phosphatidylinositol metabolic process	biological_process	0.61846	1	198	75	20542	102173809
GO:0051213	dioxygenase activity	molecular_function	0.61937	1	198	83	20542	102185641
GO:0009891	positive regulation of biosynthetic process	biological_process	0.62173	1	198	84	20542	102176004
GO:0010557	positive regulation of macromolecule biosynthetic process	biological_process	0.62173	1	198	84	20542	102176004
GO:0031328	positive regulation of cellular biosynthetic process	biological_process	0.62173	1	198	84	20542	102176004
GO:0051173	positive regulation of nitrogen compound metabolic process	biological_process	0.62173	1	198	84	20542	102176004
GO:1903509	liposaccharide metabolic process	biological_process	0.62284	1	198	75	20542	102173809
GO:0010628	positive regulation of gene expression	biological_process	0.62539	1	198	85	20542	102176004
GO:0043093	FtsZ-dependent cytokinesis	biological_process	0.62572	1	198	90	20542	102172607
GO:0000278	mitotic cell cycle	biological_process	0.62665	2	198	209	20542	102172607,102174741
GO:1903047	mitotic cell cycle process	biological_process	0.62665	2	198	209	20542	102174741,102172607
GO:0048518	positive regulation of biological process	biological_process	0.62671	4	198	373	20542	102172972,102175886,102189466,102176004
GO:0006366	transcription from RNA polymerase II promoter	biological_process	0.62894	3	198	279	20542	102183850,102189507,102179229
GO:0065009	regulation of molecular function	biological_process	0.62956	2	198	158	20542	102172326,102172668
GO:0044430	cytoskeletal part	cellular_component	0.63076	5	198	516	20542	102180895,102189466,102176420,102185714,106501759
GO:0006935	chemotaxis	biological_process	0.63417	1	198	70	20542	102171645
GO:0042330	taxis	biological_process	0.63417	1	198	70	20542	102171645
GO:0006575	cellular modified amino acid metabolic process	biological_process	0.63447	1	198	72	20542	102186214
GO:0032505	reproduction of a single-celled organism	biological_process	0.63712	1	198	92	20542	102172607
GO:0006520	cellular amino acid metabolic process	biological_process	0.63846	3	198	274	20542	102176564,102188944,102186214
GO:0051726	regulation of cell cycle	biological_process	0.63865	1	198	113	20542	106502698
GO:0050896	response to stimulus	biological_process	0.63951	39	198	4943	20542	102180806,102179302,102176420,102183291,102175307,102183459,102176618,102175596,102168996,102191824,102177020,102169874,102172668,102186627,102175290,102185967,102171645,102168885,102175886,102173323,102189507,102182158,102188104,102171926,106503532,102185129,102188878,102186394,102187973,102184213,102190237,102169610,102181344,102190420,102174741,102173234,102184287,102190596,102172607
GO:0006955	immune response	biological_process	0.63978	2	198	324	20542	102173234,102188104
GO:0005215	transporter activity	molecular_function	0.6415	19	198	1666	20542	102181344,102180600,102173234,102185714,102171336,102187566,102172513,102175596,102178081,102179539,102179243,102187656,102171926,102179229,102177290,102180806,102169974,102175307,100750232
GO:0006261	DNA-dependent DNA replication	biological_process	0.64264	1	198	104	20542	102179229
GO:0001775	cell activation	biological_process	0.64269	1	198	118	20542	102176420
GO:0016835	carbon-oxygen lyase activity	molecular_function	0.64316	1	198	85	20542	102189046
GO:0044702	single organism reproductive process	biological_process	0.64397	2	198	179	20542	102179229,106502698
GO:0015672	monovalent inorganic cation transport	biological_process	0.64902	5	198	452	20542	102179243,102169974,102178081,102171336,102179539
GO:0005929	cilium	cellular_component	0.65439	1	198	103	20542	102176420
GO:0004017	adenylate kinase activity	molecular_function	0.65612	1	198	166	20542	102168494
GO:0035091	phosphatidylinositol binding	molecular_function	0.65847	1	198	66	20542	102169874
GO:0016591	DNA-directed RNA polymerase II, holoenzyme	cellular_component	0.66057	1	198	109	20542	102179229
GO:0044707	single-multicellular organism process	biological_process	0.66202	6	198	651	20542	102176420,102169610,102187656,102187050,102181773,102177020
GO:0032879	regulation of localization	biological_process	0.66202	1	198	87	20542	102187050
GO:0005654	nucleoplasm	cellular_component	0.66419	3	198	308	20542	102179229,102189507,102183850
GO:0044451	nucleoplasm part	cellular_component	0.66419	3	198	308	20542	102183850,102189507,102179229
GO:0006818	hydrogen transport	biological_process	0.66573	2	198	216	20542	102179243,102171336
GO:0015992	proton transport	biological_process	0.66573	2	198	216	20542	102171336,102179243
GO:0000989	transcription factor activity, transcription factor binding	molecular_function	0.6659	2	198	195	20542	102189507,102183850
GO:0003712	transcription cofactor activity	molecular_function	0.6659	2	198	195	20542	102183850,102189507
GO:0009116	nucleoside metabolic process	biological_process	0.66991	2	198	246	20542	102179243,102171336
GO:1901657	glycosyl compound metabolic process	biological_process	0.67096	2	198	248	20542	102179243,102171336
GO:0048523	negative regulation of cellular process	biological_process	0.67223	2	198	209	20542	102184213,102176080
GO:0031300	intrinsic component of organelle membrane	cellular_component	0.67304	1	198	100	20542	102187566
GO:0031301	integral component of organelle membrane	cellular_component	0.67304	1	198	100	20542	102187566
GO:0044425	membrane part	cellular_component	0.67559	38	198	4707	20542	102180978,102171336,102173977,102173888,102178081,102169610,102187050,102190420,102181344,102169592,102180600,102180895,102179229,102185967,102173767,102175438,102176523,102168885,102185257,102172326,102182158,102185630,102185129,102171926,102179119,102187656,102179243,102175596,102172513,102177020,102187566,102171943,100860918,102187323,102176420,102175307,102173809,102191389
GO:0071310	cellular response to organic substance	biological_process	0.67573	1	198	79	20542	102184213
GO:0050660	flavin adenine dinucleotide binding	molecular_function	0.67587	1	198	88	20542	102179380
GO:0031324	negative regulation of cellular metabolic process	biological_process	0.67927	1	198	102	20542	102176080
GO:0030674	protein binding, bridging	molecular_function	0.67952	1	198	121	20542	102176420
GO:0060090	binding, bridging	molecular_function	0.67952	1	198	121	20542	102176420
GO:0015075	ion transmembrane transporter activity	molecular_function	0.68097	13	198	1215	20542	102179539,102181344,102180600,102179243,102171926,102179229,102171336,102180806,102177290,102175307,102169974,100750232,102178081
GO:0006650	glycerophospholipid metabolic process	biological_process	0.68149	1	198	88	20542	102173809
GO:0007596	blood coagulation	biological_process	0.68351	1	198	120	20542	102176420
GO:0019953	sexual reproduction	biological_process	0.68431	2	198	187	20542	102179229,106502698
GO:0044703	multi-organism reproductive process	biological_process	0.68431	2	198	187	20542	106502698,102179229
GO:0019954	asexual reproduction	biological_process	0.68538	1	198	103	20542	102172607
GO:0016776	phosphotransferase activity, phosphate group as acceptor	molecular_function	0.68866	1	198	179	20542	102168494
GO:0046486	glycerolipid metabolic process	biological_process	0.68917	1	198	90	20542	102173809
GO:0000428	DNA-directed RNA polymerase complex	cellular_component	0.69118	1	198	116	20542	102179229
GO:0030880	RNA polymerase complex	cellular_component	0.69118	1	198	116	20542	102179229
GO:0055029	nuclear DNA-directed RNA polymerase complex	cellular_component	0.69118	1	198	116	20542	102179229
GO:0010605	negative regulation of macromolecule metabolic process	biological_process	0.69879	1	198	108	20542	102176080
GO:0043228	non-membrane-bounded organelle	cellular_component	0.70035	12	198	1695	20542	102181186,102185714,102173234,102187323,106501759,102189626,102180895,102186129,102171645,102189466,102176420,102178329
GO:0051239	regulation of multicellular organismal process	biological_process	0.70098	1	198	98	20542	102187050
GO:0070887	cellular response to chemical stimulus	biological_process	0.70144	1	198	87	20542	102184213
GO:0044459	plasma membrane part	cellular_component	0.7033	2	198	227	20542	102179119,102173767
GO:0030030	cell projection organization	biological_process	0.70401	1	198	92	20542	102173234
GO:1901607	alpha-amino acid biosynthetic process	biological_process	0.70625	1	198	94	20542	102186214
GO:0008083	growth factor activity	molecular_function	0.70917	1	198	125	20542	102189826
GO:0022857	transmembrane transporter activity	molecular_function	0.71131	16	198	1468	20542	102178081,102187566,102171336,102172513,102180600,102181344,102175307,102169974,100750232,102179229,102180806,102177290,102187656,102179243,102171926,102179539
GO:0023052	signaling	biological_process	0.71308	27	198	3659	20542	102172668,102174741,102184287,102190596,102186627,102172607,102169874,102181344,102190420,102184213,102177732,102169610,102187973,102168996,102177020,102188104,102171926,102185129,102176618,102183459,102173323,102179302,102175886,102176420,102175307,102180806,102175290
GO:0008757	S-adenosylmethionine-dependent methyltransferase activity	molecular_function	0.7141	1	198	116	20542	102182606
GO:0022414	reproductive process	biological_process	0.71441	2	198	203	20542	102179229,106502698
GO:0044431	Golgi apparatus part	cellular_component	0.71723	1	198	91	20542	102185714
GO:0022892	substrate-specific transporter activity	molecular_function	0.71824	14	198	1348	20542	102179243,102180600,102171926,102185714,102181344,102179539,102169974,102175307,102178081,100750232,102171336,102179229,102177290,102180806
GO:0019201	nucleotide kinase activity	molecular_function	0.72242	1	198	187	20542	102168494
GO:0005887	integral component of plasma membrane	cellular_component	0.72318	1	198	102	20542	102173767
GO:0031226	intrinsic component of plasma membrane	cellular_component	0.72514	1	198	103	20542	102173767
GO:0009521	photosystem	cellular_component	0.72568	1	198	101	20542	102177020
GO:0003774	motor activity	molecular_function	0.72659	2	198	147	20542	102171645,106501759
GO:0022891	substrate-specific transmembrane transporter activity	molecular_function	0.72796	13	198	1263	20542	102177290,102180806,102171336,102179229,102178081,100750232,102169974,102175307,102181344,102179539,102171926,102180600,102179243
GO:0003777	microtubule motor activity	molecular_function	0.72994	1	198	69	20542	106501759
GO:0005856	cytoskeleton	cellular_component	0.73172	5	198	556	20542	102185714,102176420,106501759,102180895,102189466
GO:0008236	serine-type peptidase activity	molecular_function	0.73378	3	198	363	20542	102182760,102175905,102169112
GO:0017171	serine hydrolase activity	molecular_function	0.73378	3	198	363	20542	102175905,102182760,102169112
GO:0098796	membrane protein complex	cellular_component	0.73512	7	198	741	20542	102179243,102176523,102179119,102177020,102185630,102171943,102171336
GO:0008652	cellular amino acid biosynthetic process	biological_process	0.73528	1	198	106	20542	102186214
GO:0008081	phosphoric diester hydrolase activity	molecular_function	0.73535	1	198	69	20542	102169610
GO:0004190	aspartic-type endopeptidase activity	molecular_function	0.73747	1	198	161	20542	102185967
GO:0070001	aspartic-type peptidase activity	molecular_function	0.73747	1	198	161	20542	102185967
GO:0016491	oxidoreductase activity	molecular_function	0.7397	13	198	1336	20542	102179229,102189046,102179636,102185818,102179380,102186214,102185641,102183291,102187868,102185257,100860925,102173234,102188121
GO:0008233	peptidase activity	molecular_function	0.74072	10	198	1080	20542	102185967,102189466,102175905,102168885,102182760,102188944,102186394,102180600,102191389,102169112
GO:0007599	hemostasis	biological_process	0.74281	1	198	137	20542	102176420
GO:0050817	coagulation	biological_process	0.74281	1	198	137	20542	102176420
GO:0050878	regulation of body fluid levels	biological_process	0.74281	1	198	137	20542	102176420
GO:0003779	actin binding	molecular_function	0.74291	4	198	346	20542	102174741,102169031,102176216,102175290
GO:0015630	microtubule cytoskeleton	cellular_component	0.74756	2	198	207	20542	102185714,106501759
GO:0051258	protein polymerization	biological_process	0.74848	1	198	157	20542	102176420
GO:0000988	transcription factor activity, protein binding	molecular_function	0.74939	2	198	223	20542	102189507,102183850
GO:0044421	extracellular region part	cellular_component	0.75159	3	198	340	20542	102186394,102176420,102178862
GO:0007018	microtubule-based movement	biological_process	0.75205	1	198	74	20542	106501759
GO:0043232	intracellular non-membrane-bounded organelle	cellular_component	0.75316	11	198	1653	20542	102173234,102181186,102185714,106501759,102187323,102176420,102178329,102186129,102189626,102180895,102189466
GO:0007165	signal transduction	biological_process	0.75854	26	198	3633	20542	102188104,102171926,102185129,102183459,102176618,102173323,102179302,102175886,102176420,102175307,102180806,102175290,102172668,102174741,102184287,102190596,102186627,102172607,102169874,102181344,102190420,102184213,102169610,102187973,102168996,102177020
GO:0015291	secondary active transmembrane transporter activity	molecular_function	0.76039	1	198	90	20542	102180600
GO:0000003	reproduction	biological_process	0.76275	3	198	325	20542	102179229,106502698,102172607
GO:0070011	peptidase activity, acting on L-amino acid peptides	molecular_function	0.76468	9	198	1007	20542	102188944,102182760,102169112,102191389,102186394,102180600,102175905,102189466,102185967
GO:0034357	photosynthetic membrane	cellular_component	0.76923	1	198	115	20542	102177020
GO:0044700	single organism signaling	biological_process	0.77153	26	198	3652	20542	102169610,102184213,102168996,102177020,102187973,102190596,102186627,102172607,102174741,102172668,102184287,102181344,102190420,102169874,102175307,102179302,102175886,102176420,102175290,102180806,102183459,102176618,102188104,102171926,102185129,102173323
GO:0005882	intermediate filament	cellular_component	0.77153	1	198	235	20542	102189466
GO:0045111	intermediate filament cytoskeleton	cellular_component	0.77153	1	198	235	20542	102189466
GO:0008509	anion transmembrane transporter activity	molecular_function	0.77219	1	198	145	20542	100750232
GO:0048037	cofactor binding	molecular_function	0.77258	3	198	363	20542	102176564,102179380,102179119
GO:0010604	positive regulation of macromolecule metabolic process	biological_process	0.77797	1	198	120	20542	102176004
GO:0010033	response to organic substance	biological_process	0.77997	1	198	108	20542	102184213
GO:0019205	nucleobase-containing compound kinase activity	molecular_function	0.78279	1	198	208	20542	102168494
GO:0004252	serine-type endopeptidase activity	molecular_function	0.78553	2	198	282	20542	102169112,102175905
GO:0005794	Golgi apparatus	cellular_component	0.79043	1	198	117	20542	102185714
GO:0019725	cellular homeostasis	biological_process	0.79168	1	198	175	20542	102179229
GO:0009057	macromolecule catabolic process	biological_process	0.79271	2	198	271	20542	102191108,102169592
GO:0032940	secretion by cell	biological_process	0.79277	1	198	122	20542	102175290
GO:0008092	cytoskeletal protein binding	molecular_function	0.79305	6	198	560	20542	102174741,102187592,102189466,102175290,102176216,102169031
GO:0006511	ubiquitin-dependent protein catabolic process	biological_process	0.79687	1	198	147	20542	102191108
GO:0019941	modification-dependent protein catabolic process	biological_process	0.79708	1	198	148	20542	102191108
GO:0043632	modification-dependent macromolecule catabolic process	biological_process	0.79708	1	198	148	20542	102191108
GO:0007154	cell communication	biological_process	0.79803	26	198	3696	20542	102168996,102177020,102187973,102169610,102184213,102181344,102190420,102169874,102190596,102186627,102172607,102174741,102172668,102184287,102175290,102180806,102175307,102179302,102176420,102175886,102173323,102183459,102176618,102188104,102171926,102185129
GO:0046903	secretion	biological_process	0.79828	1	198	123	20542	102175290
GO:0016616	oxidoreductase activity, acting on the CH-OH group of donors, NAD or NADP as acceptor	molecular_function	0.8001	1	198	140	20542	102189046
GO:0008237	metallopeptidase activity	molecular_function	0.80426	2	198	210	20542	102191389,102186394
GO:0004518	nuclease activity	molecular_function	0.81314	3	198	395	20542	102180895,106503532,102179302
GO:0004519	endonuclease activity	molecular_function	0.81393	1	198	177	20542	106503532
GO:0044257	cellular protein catabolic process	biological_process	0.81433	1	198	167	20542	102191108
GO:0051603	proteolysis involved in cellular protein catabolic process	biological_process	0.81433	1	198	167	20542	102191108
GO:0051128	regulation of cellular component organization	biological_process	0.81572	1	198	196	20542	102179339
GO:0016746	transferase activity, transferring acyl groups	molecular_function	0.81909	2	198	252	20542	102173809,102182369
GO:0009579	thylakoid	cellular_component	0.82148	1	198	138	20542	102177020
GO:0044436	thylakoid part	cellular_component	0.82148	1	198	138	20542	102177020
GO:0006508	proteolysis	biological_process	0.8224	8	198	1019	20542	102187627,102177278,102182760,102188944,102180600,102190320,102191108,102169112
GO:0016667	oxidoreductase activity, acting on a sulfur group of donors	molecular_function	0.82445	1	198	165	20542	102179636
GO:0098797	plasma membrane protein complex	cellular_component	0.82865	1	198	161	20542	102179119
GO:0006259	DNA metabolic process	biological_process	0.83063	9	198	1126	20542	102179493,102188878,106503532,102173234,102178874,102190237,102179229,102180226,102172670
GO:0016614	oxidoreductase activity, acting on CH-OH group of donors	molecular_function	0.83322	1	198	153	20542	102189046
GO:0051716	cellular response to stimulus	biological_process	0.83708	29	198	4135	20542	102181344,102190420,102169874,102190596,102186627,102172607,102174741,102172668,102184287,102168996,102177020,102187973,102169610,102184213,102190237,102173323,102188878,102183459,102176618,102188104,102171926,102185129,106503532,102180806,102175290,102175307,102179302,102175886,102176420
GO:0055114	oxidation-reduction process	biological_process	0.83733	11	198	1231	20542	102185257,102187868,102185641,102179380,102186214,102185818,102179636,102189046,102179229,102173234,102188121
GO:0044710	single-organism metabolic process	biological_process	0.84028	29	198	3047	20542	102171336,102189046,102182369,102179380,102179636,102185818,102178329,102185641,102175162,102183206,102190237,102172298,102188121,102173234,102179229,102186214,102180763,102178200,102168885,102185257,102187868,102173809,102176564,100860925,102188944,102179243,102188878,102188104,106503532
GO:0005261	cation channel activity	molecular_function	0.84513	2	198	242	20542	102179229,102171336
GO:0005244	voltage-gated ion channel activity	molecular_function	0.84518	1	198	132	20542	100750232
GO:0022832	voltage-gated channel activity	molecular_function	0.84518	1	198	132	20542	100750232
GO:1901605	alpha-amino acid metabolic process	biological_process	0.85029	1	198	147	20542	102186214
GO:0007017	microtubule-based process	biological_process	0.85084	2	198	237	20542	102177290,106501759
GO:0006915	apoptotic process	biological_process	0.85446	1	198	178	20542	106502698
GO:0012501	programmed cell death	biological_process	0.85446	1	198	178	20542	106502698
GO:0005543	phospholipid binding	molecular_function	0.85502	1	198	119	20542	102169874
GO:0016747	transferase activity, transferring acyl groups other than amino-acyl groups	molecular_function	0.85559	1	198	169	20542	102182369
GO:0020037	heme binding	molecular_function	0.85674	1	198	200	20542	102186129
GO:0016192	vesicle-mediated transport	biological_process	0.85903	3	198	380	20542	102176523,102174452,102171943
GO:0008219	cell death	biological_process	0.86085	1	198	185	20542	106502698
GO:0016265	death	biological_process	0.86085	1	198	185	20542	106502698
GO:0000226	microtubule cytoskeleton organization	biological_process	0.86303	1	198	153	20542	102177290
GO:0006260	DNA replication	biological_process	0.86544	3	198	433	20542	102179229,102178874,102172670
GO:0016651	oxidoreductase activity, acting on NAD(P)H	molecular_function	0.867	1	198	175	20542	102185257
GO:0016853	isomerase activity	molecular_function	0.86858	1	198	195	20542	102179493
GO:0031981	nuclear lumen	cellular_component	0.8715	3	198	453	20542	102179229,102183850,102189507
GO:0005506	iron ion binding	molecular_function	0.87259	1	198	239	20542	102188121
GO:0015276	ligand-gated ion channel activity	molecular_function	0.87335	1	198	152	20542	102179229
GO:0022834	ligand-gated channel activity	molecular_function	0.87335	1	198	152	20542	102179229
GO:0046906	tetrapyrrole binding	molecular_function	0.87379	1	198	213	20542	102186129
GO:0006281	DNA repair	biological_process	0.87396	3	198	513	20542	102190237,106503532,102188878
GO:0006310	DNA recombination	biological_process	0.8801	1	198	193	20542	102190237
GO:0004536	deoxyribonuclease activity	molecular_function	0.88217	1	198	182	20542	106503532
GO:0043233	organelle lumen	cellular_component	0.88428	3	198	475	20542	102179229,102189507,102183850
GO:0070013	intracellular organelle lumen	cellular_component	0.88428	3	198	475	20542	102189507,102183850,102179229
GO:0031974	membrane-enclosed lumen	cellular_component	0.88702	3	198	480	20542	102179229,102183850,102189507
GO:0004871	signal transducer activity	molecular_function	0.88797	8	198	2298	20542	102175307,102168996,102175290,102171926,102174741,102185129,100860918,102190420
GO:0006091	generation of precursor metabolites and energy	biological_process	0.89086	1	198	194	20542	102172326
GO:0044265	cellular macromolecule catabolic process	biological_process	0.89238	1	198	206	20542	102191108
GO:0009055	electron carrier activity	molecular_function	0.89449	1	198	234	20542	102186129
GO:0004222	metalloendopeptidase activity	molecular_function	0.90083	1	198	165	20542	102191389
GO:0007186	G-protein coupled receptor signaling pathway	biological_process	0.90438	5	198	2087	20542	102175307,102171926,102185129,102190420,102180806
GO:0022836	gated channel activity	molecular_function	0.91253	2	198	283	20542	100750232,102179229
GO:0006974	cellular response to DNA damage stimulus	biological_process	0.91282	3	198	578	20542	102188878,106503532,102190237
GO:0019031	viral envelope	cellular_component	0.91992	1	198	243	20542	102180895
GO:0036338	viral membrane	cellular_component	0.91992	1	198	243	20542	102180895
GO:0033554	cellular response to stress	biological_process	0.92839	3	198	619	20542	106503532,102190237,102188878
GO:0016705	oxidoreductase activity, acting on paired donors, with incorporation or reduction of molecular oxygen	molecular_function	0.9314	1	198	205	20542	102185641
GO:1902589	single-organism organelle organization	biological_process	0.94368	3	198	498	20542	102177290,102176420,102173234
GO:0044763	single-organism cellular process	biological_process	0.94482	61	198	7359	20542	102180806,102186214,102178200,102175307,102176420,102179302,102179539,100860925,102173809,102188944,102183459,102176618,106502698,102177020,102187566,102168996,102175596,102183206,102175162,102169874,102179339,102186627,102172668,102179229,102171645,102175290,102177290,102169974,100750232,102175886,102175438,102185257,102176564,102173323,102187656,102188878,102179243,106501759,106503532,102185129…
GO:0031012	extracellular matrix	cellular_component	0.94513	1	198	212	20542	100860925
GO:0060089	molecular transducer activity	molecular_function	0.94585	8	198	2393	20542	102175290,102168996,102175307,102190420,100860918,102185129,102174741,102171926
GO:0044427	chromosomal part	cellular_component	0.94945	1	198	294	20542	102181186
GO:0005509	calcium ion binding	molecular_function	0.95689	4	198	541	20542	102172326,102170853,102179229,102177020
GO:0050662	coenzyme binding	molecular_function	0.96257	1	198	296	20542	102179380
GO:0004175	endopeptidase activity	molecular_function	0.96389	4	198	770	20542	102185967,102175905,102191389,102169112
GO:1901575	organic substance catabolic process	biological_process	0.96471	2	198	462	20542	102169592,102191108
GO:0005216	ion channel activity	molecular_function	0.96652	3	198	469	20542	100750232,102171336,102179229
GO:0022838	substrate-specific channel activity	molecular_function	0.96652	3	198	469	20542	102171336,102179229,100750232
GO:0004888	transmembrane signaling receptor activity	molecular_function	0.96684	4	198	2019	20542	100860918,102185129,102168996,102190420
GO:0015267	channel activity	molecular_function	0.96701	3	198	472	20542	102171336,102179229,100750232
GO:0022803	passive transmembrane transporter activity	molecular_function	0.96701	3	198	472	20542	102179229,102171336,100750232
GO:0008289	lipid binding	molecular_function	0.97096	1	198	278	20542	102169874
GO:0044699	single-organism process	biological_process	0.97135	78	198	9179	20542	102181344,102184287,102174741,102172298,102172607,102190596,102180600,102179636,102179380,102187973,102190237,102189507,102182158,102176564,102185129,102188104,102187656,102179243,102180895,102175290,102186482,102179229,100750232,102175886,102175438,102185257,102168885,102188121,102179339,102186627,102181773,102175596,102187566,102188944,100860925,102179539,102183459,106502698,102180806,102176420…
GO:0005694	chromosome	cellular_component	0.97345	1	198	337	20542	102181186
GO:0004930	G-protein coupled receptor activity	molecular_function	0.97955	2	198	1864	20542	102185129,102190420
GO:0038023	signaling receptor activity	molecular_function	0.98229	4	198	2074	20542	102168996,102190420,100860918,102185129
GO:0004872	receptor activity	molecular_function	0.99392	4	198	2169	20542	102185129,100860918,102168996,102190420
