# Supplementary material for: Trend analysis of the role of circular RNA in goat skeletal muscle development
Source: BMC Genomics. 2020 Mar 10;21:220. doi: 10.1186/s12864-020-6649-2 (PMC7063781; doi:10.1186/s12864-020-6649-2)
Supplement: Supplementary file 9 — Additional file 9: Table S7. Functional analysis of cluster 16. [file 12864_2020_6649_MOESM9_ESM.xlsx]

## Sheet: Sheet1
Enriched GO terms of cluster 16
DEG_item：Number of genes associated with the GO term
DEG_list：Number of annotated genes for GO term
Bg_item：Number of background (all) genes associated with the GO term
Bg_list：Number of background (all) genes for GO annotation
GO_accession	Description	Term_type	Over_represented_pValue	DEG_item	DEG_list	Bg_item	Bg_list	Gene_names
GO:0016791	phosphatase activity	molecular_function	0.0014664	9	100	353	20542	102187423,102185744,102177341,102172717,102190939,102181063,102173234,102179404,102185591
GO:0042578	phosphoric ester hydrolase activity	molecular_function	0.0023353	10	100	427	20542	102187423,102185744,102172717,102177341,102190939,102173234,102175061,102181063,102185591,102179404
GO:0044802	single-organism membrane organization	biological_process	0.0028812	5	100	161	20542	102172216,102173234,102180806,102173323,102186526
GO:0019354	siroheme biosynthetic process	biological_process	0.0062603	2	100	19	20542	102191546,102171856
GO:0043115	precorrin-2 dehydrogenase activity	molecular_function	0.0062603	2	100	19	20542	102171856,102191546
GO:0046156	siroheme metabolic process	biological_process	0.0062603	2	100	19	20542	102171856,102191546
GO:0008138	protein tyrosine/serine/threonine phosphatase activity	molecular_function	0.0071871	4	100	94	20542	102187423,102177341,102190939,102179404
GO:0010181	FMN binding	molecular_function	0.0077875	2	100	23	20542	102189043,102188999
GO:0061024	membrane organization	biological_process	0.0079039	5	100	207	20542	102173323,102186526,102173234,102172216,102180806
GO:0050840	extracellular matrix binding	molecular_function	0.0085321	2	100	20	20542	100861089,102180806
GO:0004725	protein tyrosine phosphatase activity	molecular_function	0.0091775	4	100	106	20542	102187423,102177341,102190939,102179404
GO:0006783	heme biosynthetic process	biological_process	0.0096264	2	100	23	20542	102191546,102171856
GO:0006470	protein dephosphorylation	biological_process	0.013345	4	100	121	20542	102187423,102177341,102190939,102179404
GO:0048284	organelle fusion	biological_process	0.013389	2	100	25	20542	102172216,102186526
GO:0070176	DRM complex	cellular_component	0.013664	1	100	2	20542	102189043
GO:0090568	nuclear transcriptional repressor complex	cellular_component	0.013664	1	100	2	20542	102189043
GO:0090571	RNA polymerase II transcription repressor complex	cellular_component	0.013664	1	100	2	20542	102189043
GO:0008962	phosphatidylglycerophosphatase activity	molecular_function	0.01401	1	100	3	20542	102172717
GO:0045926	negative regulation of growth	biological_process	0.015141	1	100	1	20542	102173234
GO:0016311	dephosphorylation	biological_process	0.01541	4	100	129	20542	102179404,102190939,102177341,102187423
GO:0004721	phosphoprotein phosphatase activity	molecular_function	0.015866	4	100	136	20542	102179404,102177341,102190939,102187423
GO:0030193	regulation of blood coagulation	biological_process	0.018538	1	100	6	20542	102183592
GO:0050818	regulation of coagulation	biological_process	0.018538	1	100	6	20542	102183592
GO:0061041	regulation of wound healing	biological_process	0.018538	1	100	6	20542	102183592
GO:1900046	regulation of hemostasis	biological_process	0.018538	1	100	6	20542	102183592
GO:1903034	regulation of response to wounding	biological_process	0.018538	1	100	6	20542	102183592
GO:0042168	heme metabolic process	biological_process	0.019635	2	100	33	20542	102191546,102171856
GO:0016628	oxidoreductase activity, acting on the CH-CH group of donors, NAD or NADP as acceptor	molecular_function	0.022189	2	100	37	20542	102191546,102171856
GO:0006796	phosphate-containing compound metabolic process	biological_process	0.022461	15	100	1279	20542	102172216,100860837,102177341,102171856,102187423,102191822,102185744,102173350,100861368,102179404,102191054,102173234,102190939,102169294,102179243
GO:0044801	single-organism membrane fusion	biological_process	0.023232	2	100	40	20542	102186526,102172216
GO:0006793	phosphorus metabolic process	biological_process	0.023635	15	100	1288	20542	102172216,100860837,102177341,102171856,102187423,102191822,102173350,102185744,100861368,102179404,102191054,102173234,102190939,102169294,102179243
GO:0006779	porphyrin-containing compound biosynthetic process	biological_process	0.02416	2	100	40	20542	102191546,102171856
GO:0016774	phosphotransferase activity, carboxyl group as acceptor	molecular_function	0.026089	1	100	7	20542	100861368
GO:0046999	regulation of conjugation	biological_process	0.029161	1	100	3	20542	102188284
GO:0004514	nicotinate-nucleotide diphosphorylase (carboxylating) activity	molecular_function	0.031586	1	100	8	20542	102173350
GO:0009435	NAD biosynthetic process	biological_process	0.031586	1	100	8	20542	102173350
GO:0019674	NAD metabolic process	biological_process	0.031586	1	100	8	20542	102173350
GO:0007213	G-protein coupled acetylcholine receptor signaling pathway	biological_process	0.033414	1	100	3	20542	102180806
GO:0043113	receptor clustering	biological_process	0.033414	1	100	3	20542	102180806
GO:0043236	laminin binding	molecular_function	0.033414	1	100	3	20542	102180806
GO:0030177	positive regulation of Wnt signaling pathway	biological_process	0.039537	1	100	4	20542	102175886
GO:0060070	canonical Wnt signaling pathway	biological_process	0.039537	1	100	4	20542	102175886
GO:0060828	regulation of canonical Wnt signaling pathway	biological_process	0.039537	1	100	4	20542	102175886
GO:0090263	positive regulation of canonical Wnt signaling pathway	biological_process	0.039537	1	100	4	20542	102175886
GO:0015232	heme transporter activity	molecular_function	0.03991	1	100	8	20542	100861264
GO:0046834	lipid phosphorylation	biological_process	0.040289	1	100	9	20542	102185744
GO:0046854	phosphatidylinositol phosphorylation	biological_process	0.040289	1	100	9	20542	102185744
GO:0030638	polyketide metabolic process	biological_process	0.040682	1	100	3	20542	102173234
GO:0030639	polyketide biosynthetic process	biological_process	0.040682	1	100	3	20542	102173234
GO:0003989	acetyl-CoA carboxylase activity	molecular_function	0.043441	1	100	9	20542	102178200
GO:0016421	CoA carboxylase activity	molecular_function	0.043441	1	100	9	20542	102178200
GO:0016885	ligase activity, forming carbon-carbon bonds	molecular_function	0.043441	1	100	9	20542	102178200
GO:0000139	Golgi membrane	cellular_component	0.043443	2	100	46	20542	102186526,102185714
GO:0019988	charged-tRNA amino acid modification	biological_process	0.043878	1	100	13	20542	102179404
GO:0043399	tRNA A64-2'-O-ribosylphosphate transferase activity	molecular_function	0.043878	1	100	13	20542	102179404
GO:0034464	BBSome	cellular_component	0.043948	1	100	8	20542	102173234
GO:0019073	viral DNA genome packaging	biological_process	0.045129	1	100	5	20542	102173234
GO:1902590	multi-organism organelle organization	biological_process	0.045129	1	100	5	20542	102173234
GO:0051188	cofactor biosynthetic process	biological_process	0.046114	3	100	136	20542	102171856,102191546,102173350
GO:0008410	CoA-transferase activity	molecular_function	0.046264	1	100	6	20542	102188355
GO:0048037	cofactor binding	molecular_function	0.046378	5	100	363	20542	102176564,102189043,102188999,102191546,102171856
GO:0046148	pigment biosynthetic process	biological_process	0.048577	2	100	53	20542	102171856,102191546
GO:0051184	cofactor transporter activity	molecular_function	0.048813	1	100	11	20542	100861264
GO:0008270	zinc ion binding	molecular_function	0.048839	15	100	1686	20542	100861264,102184303,102191389,102187627,102176216,102176494,102177570,102172216,102191740,102175886,102178594,102184877,102183197,102185341,102188868
GO:0015985	energy coupled proton transport, down electrochemical gradient	biological_process	0.04922	2	100	77	20542	102179243,102172216
GO:0015986	ATP synthesis coupled proton transport	biological_process	0.04922	2	100	77	20542	102172216,102179243
GO:0044033	multi-organism metabolic process	biological_process	0.049949	2	100	53	20542	102173234,102185658
GO:0006072	glycerol-3-phosphate metabolic process	biological_process	0.050542	1	100	11	20542	102171856
GO:0046168	glycerol-3-phosphate catabolic process	biological_process	0.050542	1	100	11	20542	102171856
GO:0005861	troponin complex	cellular_component	0.050827	1	100	11	20542	100861247
GO:0005865	striated muscle thin filament	cellular_component	0.050827	1	100	11	20542	100861247
GO:0030016	myofibril	cellular_component	0.050827	1	100	11	20542	100861247
GO:0030017	sarcomere	cellular_component	0.050827	1	100	11	20542	100861247
GO:0036379	myofilament	cellular_component	0.050827	1	100	11	20542	100861247
GO:0043292	contractile fiber	cellular_component	0.050827	1	100	11	20542	100861247
GO:0044449	contractile fiber part	cellular_component	0.050827	1	100	11	20542	100861247
GO:0042132	fructose 1,6-bisphosphate 1-phosphatase activity	molecular_function	0.051262	1	100	9	20542	102185744
GO:0007157	heterophilic cell-cell adhesion via plasma membrane cell adhesion molecules	biological_process	0.051339	1	100	11	20542	102191546
GO:0004484	mRNA guanylyltransferase activity	molecular_function	0.051488	1	100	8	20542	102177341
GO:0003910	DNA ligase (ATP) activity	molecular_function	0.051812	1	100	11	20542	102177341
GO:0006906	vesicle fusion	biological_process	0.052197	1	100	5	20542	102186526
GO:0048280	vesicle fusion with Golgi apparatus	biological_process	0.052197	1	100	5	20542	102186526
GO:0090174	organelle membrane fusion	biological_process	0.052197	1	100	5	20542	102186526
GO:0006778	porphyrin-containing compound metabolic process	biological_process	0.052724	2	100	64	20542	102171856,102191546
GO:0008192	RNA guanylyltransferase activity	molecular_function	0.052841	1	100	9	20542	102177341
GO:0070568	guanylyltransferase activity	molecular_function	0.052841	1	100	9	20542	102177341
GO:0061025	membrane fusion	biological_process	0.0531	2	100	68	20542	102172216,102186526
GO:0045048	protein insertion into ER membrane	biological_process	0.05445	1	100	10	20542	102173234
GO:0071816	tail-anchored membrane protein insertion into ER membrane	biological_process	0.05445	1	100	10	20542	102173234
GO:0051539	4 iron, 4 sulfur cluster binding	molecular_function	0.056191	1	100	13	20542	102182461
GO:0006754	ATP biosynthetic process	biological_process	0.05732	2	100	85	20542	102179243,102172216
GO:0042287	MHC protein binding	molecular_function	0.05774	1	100	11	20542	102173234
GO:0042289	MHC class II protein binding	molecular_function	0.05774	1	100	11	20542	102173234
GO:0006370	7-methylguanosine mRNA capping	biological_process	0.059464	1	100	7	20542	102177341
GO:0033178	proton-transporting two-sector ATPase complex, catalytic domain	cellular_component	0.059637	2	100	64	20542	102186526,102172216
GO:0019359	nicotinamide nucleotide biosynthetic process	biological_process	0.059959	1	100	13	20542	102173350
GO:0016763	transferase activity, transferring pentosyl groups	molecular_function	0.061129	2	100	72	20542	102179404,102173350
GO:0010256	endomembrane system organization	biological_process	0.061305	2	100	60	20542	102173234,102173323
GO:0005890	sodium:potassium-exchanging ATPase complex	cellular_component	0.061815	1	100	14	20542	102188999
GO:0090533	cation-transporting ATPase complex	cellular_component	0.061815	1	100	14	20542	102188999
GO:0005741	mitochondrial outer membrane	cellular_component	0.063154	2	100	83	20542	102172216,102173290
GO:0031968	organelle outer membrane	cellular_component	0.063154	2	100	83	20542	102172216,102173290
GO:0052646	alditol phosphate metabolic process	biological_process	0.065605	1	100	13	20542	102171856
GO:0006537	glutamate biosynthetic process	biological_process	0.065615	1	100	10	20542	102173350
GO:0015930	glutamate synthase activity	molecular_function	0.065615	1	100	10	20542	102173350
GO:0043650	dicarboxylic acid biosynthetic process	biological_process	0.065615	1	100	10	20542	102173350
GO:0004797	thymidine kinase activity	molecular_function	0.067731	1	100	10	20542	102176212
GO:0019136	deoxynucleoside kinase activity	molecular_function	0.067731	1	100	10	20542	102176212
GO:0019206	nucleoside kinase activity	molecular_function	0.067731	1	100	10	20542	102176212
GO:0004652	polynucleotide adenylyltransferase activity	molecular_function	0.069423	1	100	15	20542	102168640
GO:0019867	outer membrane	cellular_component	0.070155	3	100	177	20542	102188284,102173290,102172216
GO:0019203	carbohydrate phosphatase activity	molecular_function	0.070369	1	100	13	20542	102185744
GO:0050308	sugar-phosphatase activity	molecular_function	0.070369	1	100	13	20542	102185744
GO:0009142	nucleoside triphosphate biosynthetic process	biological_process	0.07044	2	100	96	20542	102179243,102172216
GO:0009145	purine nucleoside triphosphate biosynthetic process	biological_process	0.07044	2	100	96	20542	102172216,102179243
GO:0009201	ribonucleoside triphosphate biosynthetic process	biological_process	0.07044	2	100	96	20542	102172216,102179243
GO:0009206	purine ribonucleoside triphosphate biosynthetic process	biological_process	0.07044	2	100	96	20542	102172216,102179243
GO:0019363	pyridine nucleotide biosynthetic process	biological_process	0.070479	1	100	15	20542	102173350
GO:0050662	coenzyme binding	molecular_function	0.073093	4	100	296	20542	102188999,102171856,102191546,102189043
GO:0009360	DNA polymerase III complex	cellular_component	0.073456	1	100	15	20542	102172670
GO:0042575	DNA polymerase complex	cellular_component	0.073456	1	100	15	20542	102172670
GO:0030545	receptor regulator activity	molecular_function	0.073651	1	100	12	20542	102171442
GO:0030547	receptor inhibitor activity	molecular_function	0.073651	1	100	12	20542	102171442
GO:0030548	acetylcholine receptor regulator activity	molecular_function	0.073651	1	100	12	20542	102171442
GO:0030550	acetylcholine receptor inhibitor activity	molecular_function	0.073651	1	100	12	20542	102171442
GO:0043168	anion binding	molecular_function	0.074496	21	100	2372	20542	102177341,102176212,102171856,102172670,102191546,102191822,102173212,102187036,102178200,100860837,102185034,102169294,102185591,102173234,102176564,102170612,102191389,102189043,102175516,102188999,102191054
GO:0016469	proton-transporting two-sector ATPase complex	cellular_component	0.074609	3	100	197	20542	102186526,102179243,102172216
GO:0000042	protein targeting to Golgi	biological_process	0.074721	1	100	10	20542	102182919
GO:0000301	retrograde transport, vesicle recycling within Golgi	biological_process	0.074721	1	100	10	20542	102182919
GO:0034067	protein localization to Golgi apparatus	biological_process	0.074721	1	100	10	20542	102182919
GO:0072600	establishment of protein localization to Golgi	biological_process	0.074721	1	100	10	20542	102182919
GO:0033014	tetrapyrrole biosynthetic process	biological_process	0.074813	2	100	75	20542	102191546,102171856
GO:0043167	ion binding	molecular_function	0.076067	41	100	5571	20542	100860837,102176216,102172216,102178200,102191546,102178594,102184877,102185341,102173212,102173234,102176564,102190939,102187627,102189043,102191740,102170612,102183197,102169045,102188999,102175516,100861264,102187036,102176494,102172670,102171856,102177341,102176212,102185658,102191822,102185591,102169294,102185034,102188868,102184303,102191389,102177570,102175886,102175182,102187423,102191054…
GO:0051205	protein insertion into membrane	biological_process	0.076392	1	100	19	20542	102173234
GO:1902600	hydrogen ion transmembrane transport	biological_process	0.076831	3	100	201	20542	102186526,102179243,102172216
GO:0006536	glutamate metabolic process	biological_process	0.077677	1	100	11	20542	102173350
GO:0005488	binding	molecular_function	0.077881	75	100	12097	20542	102188999,102171991,102169045,102170612,102186655,102189313,102189043,102190939,102182919,100861089,102173234,102175061,102191546,102178594,102184877,102169269,102173212,100860837,102176216,102172967,102191054,102181063,102175886,102175182,102184303,102174361,102169401,102185034,102184950,102185591,102183176,102172777,102172670,102176212,102185658,102191822,102183592,102169459,102184038,102175516…
GO:0015097	mercury ion transmembrane transporter activity	molecular_function	0.079015	1	100	12	20542	102180806
GO:0015694	mercury ion transport	biological_process	0.079015	1	100	12	20542	102180806
GO:0046689	response to mercury ion	biological_process	0.079015	1	100	12	20542	102180806
GO:0050787	detoxification of mercury ion	biological_process	0.079015	1	100	12	20542	102180806
GO:0061687	detoxification of inorganic compound	biological_process	0.079015	1	100	12	20542	102180806
GO:0098754	detoxification	biological_process	0.079015	1	100	12	20542	102180806
GO:0008376	acetylgalactosaminyltransferase activity	molecular_function	0.079262	1	100	9	20542	102185714
GO:0031985	Golgi cisterna	cellular_component	0.079262	1	100	9	20542	102185714
GO:0032580	Golgi cisterna membrane	cellular_component	0.079262	1	100	9	20542	102185714
GO:0097159	organic cyclic compound binding	molecular_function	0.079574	38	100	5765	20542	102178200,100860837,102168640,102191546,102184681,102173212,102169269,102184877,102189963,102176564,102173234,102183790,102189043,102170612,102183197,102172395,102171991,102169045,102175516,102188999,102183592,102187036,102176212,102177341,102171856,102172670,102185658,102191822,102185591,102183176,102185034,102169294,102169401,102184303,102177570,102191389,102176798,102191054
GO:1901363	heterocyclic compound binding	molecular_function	0.079574	38	100	5765	20542	102176798,102191054,102177570,102191389,102169401,102184303,102183176,102185591,102185034,102169294,102183592,102187036,102191822,102185658,102176212,102177341,102172670,102171856,102171991,102172395,102169045,102175516,102188999,102189043,102183790,102183197,102170612,102173234,102176564,102178200,100860837,102184681,102173212,102184877,102169269,102189963,102168640,102191546
GO:0006631	fatty acid metabolic process	biological_process	0.079702	2	100	77	20542	102171856,102178200
GO:0009127	purine nucleoside monophosphate biosynthetic process	biological_process	0.081271	2	100	96	20542	102172216,102179243
GO:0009168	purine ribonucleoside monophosphate biosynthetic process	biological_process	0.081271	2	100	96	20542	102179243,102172216
GO:0031225	anchored component of membrane	cellular_component	0.083321	1	100	15	20542	102191546
GO:0042440	pigment metabolic process	biological_process	0.0844	2	100	75	20542	102191546,102171856
GO:0072525	pyridine-containing compound biosynthetic process	biological_process	0.08536	1	100	17	20542	102173350
GO:0070647	protein modification by small protein conjugation or removal	biological_process	0.085466	3	100	204	20542	102175886,102187627,102177278
GO:0003909	DNA ligase activity	molecular_function	0.085523	1	100	19	20542	102177341
GO:0019072	viral genome packaging	biological_process	0.086205	1	100	12	20542	102173234
GO:0009156	ribonucleoside monophosphate biosynthetic process	biological_process	0.087433	2	100	99	20542	102179243,102172216
GO:0006464	cellular protein modification process	biological_process	0.087452	14	100	1490	20542	102191054,102179404,102173234,100861089,102169294,102190939,102187036,102177278,100860837,102187627,102175886,102177341,102187423,102191822
GO:0036211	protein modification process	biological_process	0.087452	14	100	1490	20542	100861089,102173234,102191054,102179404,102169294,102190939,102187627,100860837,102187036,102177278,102187423,102191822,102175886,102177341
GO:0044255	cellular lipid metabolic process	biological_process	0.087492	4	100	276	20542	102178200,102185744,102191546,102171856
GO:0000166	nucleotide binding	molecular_function	0.087544	20	100	2312	20542	102191822,102173212,102172670,102191546,102171856,102177341,102176212,100860837,102178200,102187036,102169294,102185034,102173234,102185591,102170612,102191389,102189043,102188999,102175516,102191054
GO:1901265	nucleoside phosphate binding	molecular_function	0.087544	20	100	2312	20542	102172670,102171856,102191546,102177341,102176212,102173212,102191822,102187036,100860837,102178200,102169294,102185034,102185591,102173234,102170612,102189043,102191389,102188999,102175516,102191054
GO:0009124	nucleoside monophosphate biosynthetic process	biological_process	0.087923	2	100	100	20542	102172216,102179243
GO:0010927	cellular component assembly involved in morphogenesis	biological_process	0.089916	1	100	14	20542	102173234
GO:0042384	cilium assembly	biological_process	0.089916	1	100	14	20542	102173234
GO:0060271	cilium morphogenesis	biological_process	0.089916	1	100	14	20542	102173234
GO:1990267	response to transition metal nanoparticle	biological_process	0.09037	1	100	13	20542	102180806
GO:0044782	cilium organization	biological_process	0.091389	1	100	15	20542	102173234
GO:0007160	cell-matrix adhesion	biological_process	0.091551	1	100	9	20542	102175182
GO:0098533	ATPase dependent transmembrane transport complex	cellular_component	0.091628	1	100	19	20542	102188999
GO:1904564	Nbp35-Cfd1 ATPase complex	cellular_component	0.091628	1	100	19	20542	102188999
GO:0009165	nucleotide biosynthetic process	biological_process	0.093818	3	100	212	20542	102173350,102179243,102172216
GO:1901293	nucleoside phosphate biosynthetic process	biological_process	0.093818	3	100	212	20542	102173350,102179243,102172216
GO:0010883	regulation of lipid storage	biological_process	0.094915	1	100	17	20542	102184303
GO:0010884	positive regulation of lipid storage	biological_process	0.094915	1	100	17	20542	102184303
GO:0072657	protein localization to membrane	biological_process	0.095892	2	100	92	20542	102173234,102180806
GO:0030111	regulation of Wnt signaling pathway	biological_process	0.095994	1	100	13	20542	102175886
GO:0098805	whole membrane	cellular_component	0.096102	3	100	188	20542	102186526,102172216,102173290
GO:0043412	macromolecule modification	biological_process	0.096393	15	100	1672	20542	102179404,102191054,102173234,100861089,102190939,102169294,102177278,102187036,100860837,102182461,102187627,102177341,102175886,102191822,102187423
GO:0032553	ribonucleotide binding	molecular_function	0.09752	18	100	2049	20542	102187036,102178200,100860837,102176212,102177341,102172670,102191822,102173212,102185591,102173234,102185034,102169294,102189043,102191389,102170612,102191054,102175516,102188999
GO:0006818	hydrogen transport	biological_process	0.097731	3	100	216	20542	102172216,102179243,102186526
GO:0015992	proton transport	biological_process	0.097731	3	100	216	20542	102172216,102179243,102186526
GO:0050660	flavin adenine dinucleotide binding	molecular_function	0.097815	2	100	88	20542	102191546,102171856
GO:0008716	D-alanine-D-alanine ligase activity	molecular_function	0.10026	1	100	10	20542	102178200
GO:0036094	small molecule binding	molecular_function	0.10062	20	100	2361	20542	102178200,100860837,102187036,102173212,102191822,102176212,102177341,102172670,102191546,102171856,102173234,102185591,102185034,102169294,102189043,102191389,102170612,102191054,102175516,102188999
GO:0016050	vesicle organization	biological_process	0.10345	1	100	13	20542	102186526
GO:0016579	protein deubiquitination	biological_process	0.10469	2	100	104	20542	102177278,102187627
GO:0070646	protein modification by small protein removal	biological_process	0.10469	2	100	104	20542	102177278,102187627
GO:0010038	response to metal ion	biological_process	0.10531	1	100	16	20542	102180806
GO:0016782	transferase activity, transferring sulfur-containing groups	molecular_function	0.10567	2	100	80	20542	102179959,102188355
GO:0044550	secondary metabolite biosynthetic process	biological_process	0.10596	1	100	14	20542	102173234
GO:0043631	RNA polyadenylation	biological_process	0.10854	1	100	24	20542	102168640
GO:0043648	dicarboxylic acid metabolic process	biological_process	0.10895	1	100	22	20542	102173350
GO:0009084	glutamine family amino acid biosynthetic process	biological_process	0.11024	1	100	18	20542	102173350
GO:0004803	transposase activity	molecular_function	0.11269	1	100	25	20542	102183176
GO:0031589	cell-substrate adhesion	biological_process	0.11287	1	100	15	20542	102175182
GO:0051239	regulation of multicellular organismal process	biological_process	0.11338	2	100	98	20542	102183592,102184303
GO:0005795	Golgi stack	cellular_component	0.11362	1	100	14	20542	102185714
GO:0042451	purine nucleoside biosynthetic process	biological_process	0.11374	2	100	125	20542	102172216,102179243
GO:0046129	purine ribonucleoside biosynthetic process	biological_process	0.11374	2	100	125	20542	102179243,102172216
GO:0051186	cofactor metabolic process	biological_process	0.11395	3	100	212	20542	102173350,102191546,102171856
GO:0033013	tetrapyrrole metabolic process	biological_process	0.11492	2	100	100	20542	102191546,102171856
GO:0009452	7-methylguanosine RNA capping	biological_process	0.11597	1	100	21	20542	102177341
GO:0036260	RNA capping	biological_process	0.11597	1	100	21	20542	102177341
GO:0044711	single-organism biosynthetic process	biological_process	0.11628	7	100	720	20542	102173350,102179243,102171856,102191546,102172216,102178200,102173234
GO:0019915	lipid storage	biological_process	0.1163	1	100	21	20542	102184303
GO:0008053	mitochondrial fusion	biological_process	0.1167	1	100	20	20542	102172216
GO:0016886	ligase activity, forming phosphoric ester bonds	molecular_function	0.11807	1	100	25	20542	102177341
GO:0030258	lipid modification	biological_process	0.11841	1	100	24	20542	102185744
GO:0036459	ubiquitinyl hydrolase activity	molecular_function	0.11975	2	100	111	20542	102177278,102187627
GO:0001816	cytokine production	biological_process	0.12056	1	100	24	20542	102184303
GO:0001817	regulation of cytokine production	biological_process	0.12056	1	100	24	20542	102184303
GO:0001819	positive regulation of cytokine production	biological_process	0.12056	1	100	24	20542	102184303
GO:0044267	cellular protein metabolic process	biological_process	0.12067	18	100	2715	20542	102179404,100861089,102173234,102169294,102190939,102187323,102187036,100860837,102173157,102185109,102177341,102191822,102191054,102183790,102177278,102187627,102175886,102187423
GO:0016011	dystroglycan complex	cellular_component	0.12072	1	100	15	20542	102169269
GO:0016012	sarcoglycan complex	cellular_component	0.12072	1	100	15	20542	102169269
GO:0032101	regulation of response to external stimulus	biological_process	0.12096	1	100	24	20542	102183592
GO:0019637	organophosphate metabolic process	biological_process	0.12119	5	100	506	20542	102179243,102173350,102185744,102171856,102172216
GO:0042302	structural constituent of cuticle	molecular_function	0.12148	1	100	18	20542	102172717
GO:0016820	hydrolase activity, acting on acid anhydrides, catalyzing transmembrane movement of substances	molecular_function	0.12326	3	100	163	20542	102172216,102186526,102170612
GO:0040008	regulation of growth	biological_process	0.12366	1	100	28	20542	102173234
GO:0017053	transcriptional repressor complex	cellular_component	0.12396	1	100	35	20542	102189043
GO:0016627	oxidoreductase activity, acting on the CH-CH group of donors	molecular_function	0.12704	2	100	96	20542	102171856,102191546
GO:0044431	Golgi apparatus part	cellular_component	0.1276	2	100	91	20542	102185714,102186526
GO:0016788	hydrolase activity, acting on ester bonds	molecular_function	0.12872	10	100	988	20542	102181063,102175061,102173234,102179404,102185591,102190939,102187423,102185744,102177341,102172717
GO:0031082	BLOC complex	cellular_component	0.12876	1	100	29	20542	102173599
GO:0031083	BLOC-1 complex	cellular_component	0.12876	1	100	29	20542	102173599
GO:0097367	carbohydrate derivative binding	molecular_function	0.12915	18	100	2124	20542	102185591,102173234,102169294,102185034,102187036,100860837,102178200,102172670,102176212,102177341,102191822,102173212,102191054,102188999,102175516,102191389,102189043,102170612
GO:0019082	viral protein processing	biological_process	0.1292	1	100	26	20542	102185658
GO:0007034	vacuolar transport	biological_process	0.1294	1	100	25	20542	102188868
GO:0016779	nucleotidyltransferase activity	molecular_function	0.13077	5	100	477	20542	102184303,102169401,102172670,102168640,102177341
GO:0051536	iron-sulfur cluster binding	molecular_function	0.13161	2	100	109	20542	102188999,102182461
GO:0051540	metal cluster binding	molecular_function	0.13161	2	100	109	20542	102182461,102188999
GO:0015886	heme transport	biological_process	0.13192	1	100	21	20542	100861264
GO:0051181	cofactor transport	biological_process	0.13192	1	100	21	20542	100861264
GO:1901678	iron coordination entity transport	biological_process	0.13192	1	100	21	20542	100861264
GO:0044237	cellular metabolic process	biological_process	0.1338	44	100	7267	20542	102187036,102177341,102172670,102173157,102185109,102171856,102191822,102185744,102179404,102183176,102169294,102169401,102177570,102175886,102173350,102187423,102191054,102171442,102178200,102172216,100860837,102168640,102191546,102185341,102173212,102189963,102184877,100861368,102182919,102179887,102175061,102176564,100861089,102173234,102190939,102187323,102177278,102183790,102182461,102187627…
GO:0015672	monovalent inorganic cation transport	biological_process	0.13439	5	100	452	20542	102186526,102171856,102179243,102188999,102172216
GO:0031984	organelle subcompartment	cellular_component	0.13465	1	100	19	20542	102185714
GO:0098791	Golgi subcompartment	cellular_component	0.13465	1	100	19	20542	102185714
GO:0009163	nucleoside biosynthetic process	biological_process	0.13901	2	100	135	20542	102179243,102172216
GO:0042455	ribonucleoside biosynthetic process	biological_process	0.13901	2	100	135	20542	102172216,102179243
GO:0004616	phosphogluconate dehydrogenase (decarboxylating) activity	molecular_function	0.14003	1	100	25	20542	102171856
GO:1901659	glycosyl compound biosynthetic process	biological_process	0.14013	2	100	137	20542	102179243,102172216
GO:0009522	photosystem I	cellular_component	0.14479	1	100	20	20542	102182919
GO:0004559	alpha-mannosidase activity	molecular_function	0.14578	1	100	19	20542	100861368
GO:0046434	organophosphate catabolic process	biological_process	0.14686	1	100	32	20542	102171856
GO:0003993	acid phosphatase activity	molecular_function	0.147	3	100	127	20542	102190939,102173234,102181063
GO:0015923	mannosidase activity	molecular_function	0.14739	1	100	20	20542	100861368
GO:0080134	regulation of response to stress	biological_process	0.14864	1	100	35	20542	102183592
GO:0046914	transition metal ion binding	molecular_function	0.14956	15	100	2072	20542	102178594,102175886,102191740,102185341,102183197,102184877,102184303,100861264,102177570,102172216,102176494,102187627,102191389,102176216,102188868
GO:0042710	biofilm formation	biological_process	0.15001	1	100	25	20542	102189963
GO:0015629	actin cytoskeleton	cellular_component	0.15242	2	100	103	20542	100861247,102185591
GO:0016108	tetraterpenoid metabolic process	biological_process	0.15296	1	100	25	20542	102191546
GO:0016109	tetraterpenoid biosynthetic process	biological_process	0.15296	1	100	25	20542	102191546
GO:0016116	carotenoid metabolic process	biological_process	0.15296	1	100	25	20542	102191546
GO:0016117	carotenoid biosynthetic process	biological_process	0.15296	1	100	25	20542	102191546
GO:0000746	conjugation	biological_process	0.15343	1	100	25	20542	102188284
GO:0016010	dystrophin-associated glycoprotein complex	cellular_component	0.15359	1	100	25	20542	102169269
GO:0008033	tRNA processing	biological_process	0.15597	3	100	227	20542	102179404,102191546,102171856
GO:0019033	viral tegument	cellular_component	0.15751	1	100	19	20542	102179887
GO:0008284	positive regulation of cell proliferation	biological_process	0.15775	1	100	25	20542	102184303
GO:0006289	nucleotide-excision repair	biological_process	0.15828	1	100	26	20542	102183790
GO:0019882	antigen processing and presentation	biological_process	0.15906	1	100	67	20542	102173234
GO:0006629	lipid metabolic process	biological_process	0.15964	5	100	494	20542	102185744,102171856,102191546,102172717,102178200
GO:0007029	endoplasmic reticulum organization	biological_process	0.16362	1	100	29	20542	102173234
GO:0070566	adenylyltransferase activity	molecular_function	0.16398	1	100	33	20542	102168640
GO:0009405	pathogenesis	biological_process	0.16681	4	100	357	20542	102173234,102178594,102171442,102191546
GO:0006633	fatty acid biosynthetic process	biological_process	0.16841	1	100	36	20542	102178200
GO:0003857	3-hydroxyacyl-CoA dehydrogenase activity	molecular_function	0.16872	1	100	27	20542	102171856
GO:0046034	ATP metabolic process	biological_process	0.16898	2	100	166	20542	102179243,102172216
GO:0003684	damaged DNA binding	molecular_function	0.16971	1	100	27	20542	102183790
GO:0044445	cytosolic part	cellular_component	0.17025	1	100	40	20542	102173599
GO:0042127	regulation of cell proliferation	biological_process	0.17345	1	100	29	20542	102184303
GO:0000221	vacuolar proton-transporting V-type ATPase, V1 domain	cellular_component	0.17528	1	100	24	20542	102186526
GO:0016471	vacuolar proton-transporting V-type ATPase complex	cellular_component	0.17528	1	100	24	20542	102186526
GO:0044238	primary metabolic process	biological_process	0.1753	45	100	7775	20542	102169294,102179404,102183176,102172670,102185109,102173157,102171856,102177341,102191822,102185658,102185744,102187036,102191054,102172717,102175886,102187423,102173350,102169401,102177570,102187323,102190939,102179887,102173234,102176564,100861089,102175061,102191546,102178594,102168640,102184877,102189963,100861368,102173212,102185341,100860837,102178200,102172216,102179243,102169045,102171991…
GO:0043900	regulation of multi-organism process	biological_process	0.17561	1	100	30	20542	102188284
GO:0032787	monocarboxylic acid metabolic process	biological_process	0.17812	2	100	130	20542	102178200,102171856
GO:0007009	plasma membrane organization	biological_process	0.17848	1	100	27	20542	102173323
GO:0009064	glutamine family amino acid metabolic process	biological_process	0.17901	1	100	29	20542	102173350
GO:0009636	response to toxic substance	biological_process	0.17994	1	100	35	20542	102180806
GO:0005829	cytosol	cellular_component	0.17996	1	100	41	20542	102173599
GO:0016772	transferase activity, transferring phosphorus-containing groups	molecular_function	0.18007	14	100	1692	20542	102169294,102191054,102173234,102172670,102168640,102177341,102176212,100861368,102191822,102181265,102183790,102184303,102169401,100860837
GO:0005524	ATP binding	molecular_function	0.18044	15	100	1719	20542	102172670,102177341,102170612,102176212,102191822,102173212,102187036,100860837,102191389,102178200,102169294,102175516,102185591,102191054,102173234
GO:0005794	Golgi apparatus	cellular_component	0.18121	2	100	117	20542	102186526,102185714
GO:0032559	adenyl ribonucleotide binding	molecular_function	0.18193	15	100	1722	20542	102191389,100860837,102178200,102187036,102173212,102191822,102172670,102170612,102177341,102176212,102173234,102191054,102185591,102175516,102169294
GO:0005774	vacuolar membrane	cellular_component	0.18208	1	100	26	20542	102186526
GO:0044437	vacuolar part	cellular_component	0.18208	1	100	26	20542	102186526
GO:1902580	single-organism cellular localization	biological_process	0.18262	3	100	267	20542	102173234,102182919,102180806
GO:0006511	ubiquitin-dependent protein catabolic process	biological_process	0.18304	2	100	147	20542	102183790,102173157
GO:0019941	modification-dependent protein catabolic process	biological_process	0.18337	2	100	148	20542	102183790,102173157
GO:0043632	modification-dependent macromolecule catabolic process	biological_process	0.18337	2	100	148	20542	102173157,102183790
GO:0098662	inorganic cation transmembrane transport	biological_process	0.18424	3	100	277	20542	102172216,102179243,102186526
GO:0006313	transposition, DNA-mediated	biological_process	0.18427	1	100	35	20542	102183176
GO:0032196	transposition	biological_process	0.18427	1	100	35	20542	102183176
GO:0010035	response to inorganic substance	biological_process	0.18573	1	100	24	20542	102180806
GO:0006721	terpenoid metabolic process	biological_process	0.18576	1	100	37	20542	102191546
GO:0016114	terpenoid biosynthetic process	biological_process	0.18576	1	100	37	20542	102191546
GO:0009144	purine nucleoside triphosphate metabolic process	biological_process	0.18623	2	100	177	20542	102172216,102179243
GO:0009199	ribonucleoside triphosphate metabolic process	biological_process	0.18623	2	100	177	20542	102179243,102172216
GO:0009205	purine ribonucleoside triphosphate metabolic process	biological_process	0.18623	2	100	177	20542	102172216,102179243
GO:0098660	inorganic ion transmembrane transport	biological_process	0.18792	3	100	279	20542	102172216,102179243,102186526
GO:0009152	purine ribonucleotide biosynthetic process	biological_process	0.1886	2	100	149	20542	102172216,102179243
GO:0030554	adenyl nucleotide binding	molecular_function	0.18883	15	100	1743	20542	102185591,102191054,102173234,102169294,102175516,102187036,102178200,102191389,100860837,102176212,102170612,102177341,102172670,102173212,102191822
GO:0071949	FAD binding	molecular_function	0.18906	1	100	35	20542	102191546
GO:0098588	bounding membrane of organelle	cellular_component	0.1899	4	100	394	20542	102185714,102172216,102173290,102186526
GO:0003924	GTPase activity	molecular_function	0.1905	4	100	430	20542	102185591,102172216,102185034,102170612
GO:0009141	nucleoside triphosphate metabolic process	biological_process	0.19146	2	100	190	20542	102179243,102172216
GO:0098655	cation transmembrane transport	biological_process	0.1915	3	100	285	20542	102172216,102179243,102186526
GO:0033180	proton-transporting V-type ATPase, V1 domain	cellular_component	0.19222	1	100	27	20542	102186526
GO:0033036	macromolecule localization	biological_process	0.19223	8	100	945	20542	102178594,102186526,102184303,102185714,102180806,102173234,100861089,102182919
GO:0006479	protein methylation	biological_process	0.19541	1	100	40	20542	102173234
GO:0008213	protein alkylation	biological_process	0.19541	1	100	40	20542	102173234
GO:1901566	organonitrogen compound biosynthetic process	biological_process	0.19606	8	100	1442	20542	102173350,102185109,102191546,102171856,102172216,102179243,102187323,102173234
GO:0009260	ribonucleotide biosynthetic process	biological_process	0.19609	2	100	152	20542	102172216,102179243
GO:0046390	ribose phosphate biosynthetic process	biological_process	0.19609	2	100	152	20542	102172216,102179243
GO:0008283	cell proliferation	biological_process	0.19662	1	100	33	20542	102184303
GO:0009126	purine nucleoside monophosphate metabolic process	biological_process	0.19736	2	100	176	20542	102172216,102179243
GO:0009167	purine ribonucleoside monophosphate metabolic process	biological_process	0.19736	2	100	176	20542	102172216,102179243
GO:0006164	purine nucleotide biosynthetic process	biological_process	0.19806	2	100	158	20542	102172216,102179243
GO:0009117	nucleotide metabolic process	biological_process	0.19979	3	100	327	20542	102173350,102179243,102172216
GO:0044257	cellular protein catabolic process	biological_process	0.20052	2	100	167	20542	102183790,102173157
GO:0051603	proteolysis involved in cellular protein catabolic process	biological_process	0.20052	2	100	167	20542	102173157,102183790
GO:0072330	monocarboxylic acid biosynthetic process	biological_process	0.20253	1	100	40	20542	102178200
GO:0006753	nucleoside phosphate metabolic process	biological_process	0.20254	3	100	331	20542	102173350,102179243,102172216
GO:0005576	extracellular region	cellular_component	0.20408	10	100	1454	20542	102173234,100861089,102171442,102188284,102176644,102183592,102175182,102178594,100861190,102191740
GO:0009161	ribonucleoside monophosphate metabolic process	biological_process	0.2049	2	100	179	20542	102172216,102179243
GO:0030031	cell projection assembly	biological_process	0.20566	1	100	39	20542	102173234
GO:0009123	nucleoside monophosphate metabolic process	biological_process	0.2063	2	100	182	20542	102172216,102179243
GO:0008104	protein localization	biological_process	0.20679	7	100	801	20542	100861089,102173234,102185714,102180806,102182919,102178594,102186526
GO:0072522	purine-containing compound biosynthetic process	biological_process	0.20697	2	100	165	20542	102172216,102179243
GO:0016638	oxidoreductase activity, acting on the CH-NH2 group of donors	molecular_function	0.20825	1	100	49	20542	102173350
GO:0051240	positive regulation of multicellular organismal process	biological_process	0.21033	1	100	37	20542	102184303
GO:0043161	proteasome-mediated ubiquitin-dependent protein catabolic process	biological_process	0.21261	1	100	48	20542	102183790
GO:0010498	proteasomal protein catabolic process	biological_process	0.2142	1	100	50	20542	102183790
GO:0019013	viral nucleocapsid	cellular_component	0.21505	1	100	37	20542	102183176
GO:0035639	purine ribonucleoside triphosphate binding	molecular_function	0.21542	16	100	2020	20542	102191389,102170612,102191054,102175516,100860837,102178200,102187036,102173212,102191822,102172670,102176212,102177341,102173234,102185591,102169294,102185034
GO:0001883	purine nucleoside binding	molecular_function	0.21699	16	100	2023	20542	102191054,102175516,102191389,102170612,102185591,102173234,102169294,102185034,102187036,100860837,102178200,102172670,102176212,102177341,102173212,102191822
GO:0032549	ribonucleoside binding	molecular_function	0.21699	16	100	2023	20542	102191054,102175516,102191389,102170612,102173234,102185591,102169294,102185034,100860837,102178200,102187036,102173212,102191822,102172670,102177341,102176212
GO:0032550	purine ribonucleoside binding	molecular_function	0.21699	16	100	2023	20542	102191389,102170612,102191054,102175516,102178200,100860837,102187036,102191822,102173212,102176212,102177341,102172670,102173234,102185591,102185034,102169294
GO:0032555	purine ribonucleotide binding	molecular_function	0.21871	16	100	2027	20542	102173212,102191822,102172670,102177341,102176212,100860837,102178200,102187036,102169294,102185034,102173234,102185591,102170612,102191389,102175516,102191054
GO:0006396	RNA processing	biological_process	0.21939	5	100	574	20542	102179404,102185341,102177341,102171856,102191546
GO:0001882	nucleoside binding	molecular_function	0.22132	16	100	2031	20542	102191389,102170612,102191054,102175516,100860837,102178200,102187036,102173212,102191822,102172670,102177341,102176212,102173234,102185591,102169294,102185034
GO:0030163	protein catabolic process	biological_process	0.22154	2	100	178	20542	102173157,102183790
GO:0006259	DNA metabolic process	biological_process	0.22218	8	100	1126	20542	102183176,102173234,102171991,102184877,102177341,102172670,102177570,102183790
GO:0019362	pyridine nucleotide metabolic process	biological_process	0.22328	1	100	56	20542	102173350
GO:0046496	nicotinamide nucleotide metabolic process	biological_process	0.22328	1	100	56	20542	102173350
GO:0098797	plasma membrane protein complex	cellular_component	0.22362	2	100	161	20542	102188999,102169269
GO:0048193	Golgi vesicle transport	biological_process	0.22433	2	100	158	20542	102182919,102186526
GO:0051607	defense response to virus	biological_process	0.22663	1	100	53	20542	102185280
GO:0006281	DNA repair	biological_process	0.22676	4	100	513	20542	102183790,102177570,102177341,102184877
GO:0017076	purine nucleotide binding	molecular_function	0.2271	16	100	2050	20542	102191054,102175516,102191389,102170612,102173234,102185591,102185034,102169294,102178200,100860837,102187036,102191822,102173212,102177341,102176212,102172670
GO:0005773	vacuole	cellular_component	0.22828	1	100	31	20542	102186526
GO:0090407	organophosphate biosynthetic process	biological_process	0.22837	3	100	309	20542	102179243,102173350,102172216
GO:0016053	organic acid biosynthetic process	biological_process	0.22946	2	100	152	20542	102173350,102178200
GO:0046394	carboxylic acid biosynthetic process	biological_process	0.22946	2	100	152	20542	102178200,102173350
GO:0019748	secondary metabolic process	biological_process	0.23026	1	100	31	20542	102173234
GO:0098796	membrane protein complex	cellular_component	0.23129	6	100	741	20542	102169269,102179243,102188999,102186526,102172216,102182919
GO:0098519	nucleotide phosphatase activity, acting on free nucleotides	molecular_function	0.23273	1	100	39	20542	102185591
GO:1901136	carbohydrate derivative catabolic process	biological_process	0.23322	1	100	41	20542	102171856
GO:0072524	pyridine-containing compound metabolic process	biological_process	0.23574	1	100	58	20542	102173350
GO:0042626	ATPase activity, coupled to transmembrane movement of substances	molecular_function	0.23651	2	100	122	20542	102170612,102172216
GO:0043492	ATPase activity, coupled to movement of substances	molecular_function	0.23651	2	100	122	20542	102170612,102172216
GO:0019752	carboxylic acid metabolic process	biological_process	0.23672	4	100	425	20542	102173350,102171856,102178200,102176564
GO:0045263	proton-transporting ATP synthase complex, coupling factor F(o)	cellular_component	0.23724	1	100	56	20542	102179243
GO:0002252	immune effector process	biological_process	0.23977	1	100	55	20542	102185280
GO:0042278	purine nucleoside metabolic process	biological_process	0.24061	2	100	208	20542	102179243,102172216
GO:0046128	purine ribonucleoside metabolic process	biological_process	0.24061	2	100	208	20542	102179243,102172216
GO:0015074	DNA integration	biological_process	0.24122	1	100	68	20542	102171991
GO:0016740	transferase activity	molecular_function	0.24202	21	100	2950	20542	100860837,102172670,102168640,102176212,102177341,100861368,102191822,102181265,102179404,102176564,102173234,102188355,102169294,102183790,102184303,102169401,102185714,102179959,102173350,102191054,102171442
GO:0034470	ncRNA processing	biological_process	0.24361	3	100	307	20542	102171856,102191546,102179404
GO:0000377	RNA splicing, via transesterification reactions with bulged adenosine as nucleophile	biological_process	0.24426	1	100	55	20542	102185341
GO:0000398	mRNA splicing, via spliceosome	biological_process	0.24426	1	100	55	20542	102185341
GO:0016881	acid-amino acid ligase activity	molecular_function	0.24461	1	100	36	20542	102178200
GO:0044260	cellular macromolecule metabolic process	biological_process	0.24644	35	100	6068	20542	102191054,102175886,102187423,102169401,102177570,102169294,102179404,102183176,102177341,102172670,102171856,102173157,102185109,102191822,102187036,102171991,102169045,102177278,102183790,102182461,102189043,102187627,102190939,102187323,102179887,102175061,100861089,102173234,102168640,102191546,102185341,102173212,102184877,102189963,100860837
GO:0019080	viral gene expression	biological_process	0.24683	1	100	45	20542	102185658
GO:0006733	oxidoreduction coenzyme metabolic process	biological_process	0.24807	1	100	62	20542	102173350
GO:0019538	protein metabolic process	biological_process	0.24902	20	100	3449	20542	102179404,100861089,102173234,102169294,102190939,102187323,102187036,100860837,102185109,102173157,102177341,102189963,102185658,102191822,102191054,102183790,102177278,102187627,102175886,102187423
GO:0003676	nucleic acid binding	molecular_function	0.25114	22	100	3811	20542	102183592,102168640,102177341,102172670,102173212,102184681,102185658,102189963,102169269,102184877,102183176,102173234,102184303,102169401,102183790,102177570,102183197,102176798,102169045,102171991,102172395,102175516
GO:0006720	isoprenoid metabolic process	biological_process	0.25242	1	100	50	20542	102191546
GO:0008299	isoprenoid biosynthetic process	biological_process	0.25242	1	100	50	20542	102191546
GO:0015399	primary active transmembrane transporter activity	molecular_function	0.25483	2	100	128	20542	102170612,102172216
GO:0015405	P-P-bond-hydrolysis-driven transmembrane transporter activity	molecular_function	0.25483	2	100	128	20542	102170612,102172216
GO:0006399	tRNA metabolic process	biological_process	0.25536	3	100	301	20542	102179404,102191546,102171856
GO:0004674	protein serine/threonine kinase activity	molecular_function	0.2559	3	100	209	20542	102183790,102191054,102191822
GO:0017004	cytochrome complex assembly	biological_process	0.25632	1	100	39	20542	100861264
GO:0051704	multi-organism process	biological_process	0.25788	10	100	1341	20542	102171442,102169459,102173234,102178594,102191546,102172717,102185658,102189963,102185280,102188284
GO:0000375	RNA splicing, via transesterification reactions	biological_process	0.25887	1	100	59	20542	102185341
GO:0007155	cell adhesion	biological_process	0.25938	4	100	385	20542	102178354,102191546,102175182,102183592
GO:0043436	oxoacid metabolic process	biological_process	0.26101	4	100	440	20542	102171856,102173350,102176564,102178200
GO:0022610	biological adhesion	biological_process	0.26145	4	100	388	20542	102183592,102175182,102178354,102191546
GO:0003824	catalytic activity	molecular_function	0.26355	48	100	7654	20542	102178200,102172216,100860837,102176644,102190529,102185341,102181265,102189963,100861368,102178594,102168640,102191546,102175061,102188355,102173234,102176564,102190939,102182461,102187627,102177278,102185714,102183790,102170612,102175516,102188999,102176494,102191822,102185744,102176212,102177341,102172670,102171856,102183176,102179404,102185591,102185034,102169294,102191389,102184303,102169401…
GO:0016787	hydrolase activity	molecular_function	0.26449	24	100	3530	20542	102187423,102170612,102186526,102172717,102191389,102187627,102184303,102177278,102175516,102181063,102185341,102185744,100861368,102189963,102178594,102177341,102172216,102190529,102185034,102190939,102175061,102173234,102179404,102185591
GO:0006813	potassium ion transport	biological_process	0.26519	2	100	140	20542	102188999,102171856
GO:0009451	RNA modification	biological_process	0.26745	2	100	189	20542	102179404,102182461
GO:0006082	organic acid metabolic process	biological_process	0.26867	4	100	444	20542	102178200,102176564,102173350,102171856
GO:0030170	pyridoxal phosphate binding	molecular_function	0.27127	1	100	48	20542	102176564
GO:0015031	protein transport	biological_process	0.27155	6	100	731	20542	102178594,102186526,102173234,100861089,102185714,102182919
GO:0071704	organic substance metabolic process	biological_process	0.27183	45	100	8052	20542	102177341,102173157,102172670,102185109,102171856,102185658,102191822,102185744,102187036,102169294,102179404,102183176,102175886,102172717,102187423,102173350,102169401,102177570,102191054,102178594,102168640,102191546,102173212,102185341,100861368,102189963,102184877,102178200,102172216,100860837,102190939,102187323,102179887,102175061,100861089,102173234,102176564,102177278,102183790,102187627…
GO:0009119	ribonucleoside metabolic process	biological_process	0.27303	2	100	220	20542	102179243,102172216
GO:0009967	positive regulation of signal transduction	biological_process	0.2753	1	100	52	20542	102175886
GO:0010647	positive regulation of cell communication	biological_process	0.2753	1	100	52	20542	102175886
GO:0023056	positive regulation of signaling	biological_process	0.2753	1	100	52	20542	102175886
GO:0006310	DNA recombination	biological_process	0.27853	2	100	193	20542	102177341,102183176
GO:0034220	ion transmembrane transport	biological_process	0.27922	3	100	368	20542	102186526,102179243,102172216
GO:0045184	establishment of protein localization	biological_process	0.2824	6	100	748	20542	102182919,102185714,102173234,100861089,102186526,102178594
GO:0006974	cellular response to DNA damage stimulus	biological_process	0.28359	4	100	578	20542	102184877,102177341,102177570,102183790
GO:0043531	ADP binding	molecular_function	0.28511	1	100	55	20542	102170612
GO:0030133	transport vesicle	cellular_component	0.28643	1	100	60	20542	102173599
GO:0006891	intra-Golgi vesicle-mediated transport	biological_process	0.28807	1	100	49	20542	102182919
GO:0019058	viral life cycle	biological_process	0.28844	3	100	346	20542	102173234,102169459,102185658
GO:0055086	nucleobase-containing small molecule metabolic process	biological_process	0.289	3	100	379	20542	102172216,102173350,102179243
GO:0045259	proton-transporting ATP synthase complex	cellular_component	0.29159	1	100	74	20542	102179243
GO:0051235	maintenance of location	biological_process	0.29488	1	100	58	20542	102184303
GO:0031966	mitochondrial membrane	cellular_component	0.29566	2	100	237	20542	102173290,102172216
GO:0044265	cellular macromolecule catabolic process	biological_process	0.29926	2	100	206	20542	102183790,102173157
GO:0016829	lyase activity	molecular_function	0.3017	3	100	310	20542	102176644,102176564,102173350
GO:0016757	transferase activity, transferring glycosyl groups	molecular_function	0.30525	3	100	354	20542	102173350,102185714,102179404
GO:0006397	mRNA processing	biological_process	0.30603	2	100	209	20542	102177341,102185341
GO:0006950	response to stress	biological_process	0.30781	7	100	1183	20542	102173234,102177570,102183790,102185280,102183592,102184877,102177341
GO:0004114	3',5'-cyclic-nucleotide phosphodiesterase activity	molecular_function	0.30941	1	100	30	20542	102175061
GO:0008610	lipid biosynthetic process	biological_process	0.3104	2	100	208	20542	102178200,102191546
GO:0006812	cation transport	biological_process	0.31469	6	100	783	20542	102180806,102172216,102186526,102171856,102179243,102188999
GO:0005739	mitochondrion	cellular_component	0.31607	3	100	399	20542	102177278,102172216,102173290
GO:0016310	phosphorylation	biological_process	0.31661	7	100	757	20542	102169294,102191822,102185744,100861368,102191054,102173234,100860837
GO:0040007	growth	biological_process	0.31682	1	100	82	20542	102173234
GO:0033554	cellular response to stress	biological_process	0.31691	4	100	619	20542	102183790,102177570,102177341,102184877
GO:0009150	purine ribonucleotide metabolic process	biological_process	0.31828	2	100	231	20542	102172216,102179243
GO:0009116	nucleoside metabolic process	biological_process	0.31858	2	100	246	20542	102179243,102172216
GO:0045454	cell redox homeostasis	biological_process	0.31897	1	100	76	20542	102191546
GO:1901657	glycosyl compound metabolic process	biological_process	0.31978	2	100	248	20542	102179243,102172216
GO:0004222	metalloendopeptidase activity	molecular_function	0.32174	2	100	165	20542	102191389,102189963
GO:0004112	cyclic-nucleotide phosphodiesterase activity	molecular_function	0.32345	1	100	35	20542	102175061
GO:0008380	RNA splicing	biological_process	0.32583	1	100	71	20542	102185341
GO:0009259	ribonucleotide metabolic process	biological_process	0.32588	2	100	234	20542	102172216,102179243
GO:0006163	purine nucleotide metabolic process	biological_process	0.32785	2	100	240	20542	102179243,102172216
GO:0032990	cell part morphogenesis	biological_process	0.32846	1	100	57	20542	102173234
GO:0048858	cell projection morphogenesis	biological_process	0.32846	1	100	57	20542	102173234
GO:0044281	small molecule metabolic process	biological_process	0.32852	6	100	857	20542	102171856,102173350,102179243,102178200,102172216,102176564
GO:0016485	protein processing	biological_process	0.32853	1	100	75	20542	102185658
GO:0051604	protein maturation	biological_process	0.32853	1	100	75	20542	102185658
GO:0019693	ribose phosphate metabolic process	biological_process	0.3305	2	100	239	20542	102172216,102179243
GO:0044283	small molecule biosynthetic process	biological_process	0.33165	2	100	197	20542	102173350,102178200
GO:0005740	mitochondrial envelope	cellular_component	0.33345	2	100	262	20542	102172216,102173290
GO:0044764	multi-organism cellular process	biological_process	0.33376	5	100	655	20542	102188284,102173234,102185658,102169459,102189963
GO:0004672	protein kinase activity	molecular_function	0.33638	7	100	745	20542	102191822,102181265,102169294,102173234,100860837,102183790,102191054
GO:0008565	protein transporter activity	molecular_function	0.33647	1	100	82	20542	102185714
GO:0072521	purine-containing compound metabolic process	biological_process	0.3368	2	100	247	20542	102172216,102179243
GO:0046872	metal ion binding	molecular_function	0.33842	23	100	3537	20542	102169045,102181063,102183197,102175182,102187423,102175886,102191740,102187627,102191389,102177570,102184303,102188868,102190939,102173234,102184877,102185658,102185341,102178594,102176216,102178200,102176494,102172216,100861264
GO:0009615	response to virus	biological_process	0.33944	1	100	71	20542	102185280
GO:0008194	UDP-glycosyltransferase activity	molecular_function	0.34011	1	100	71	20542	102185714
GO:0016055	Wnt signaling pathway	biological_process	0.34104	1	100	61	20542	102175886
GO:0005667	transcription factor complex	cellular_component	0.34436	1	100	91	20542	102179887
GO:0043169	cation binding	molecular_function	0.34472	23	100	3555	20542	100861264,102176216,102172216,102178200,102176494,102178594,102184877,102185658,102185341,102173234,102190939,102188868,102184303,102187627,102191389,102177570,102191740,102175886,102183197,102175182,102187423,102169045,102181063
GO:1901564	organonitrogen compound metabolic process	biological_process	0.34607	9	100	1847	20542	102187323,102179243,102173234,102176564,102185109,102191546,102171856,102173350,102172216
GO:0034660	ncRNA metabolic process	biological_process	0.34698	3	100	380	20542	102179404,102191546,102171856
GO:0005525	GTP binding	molecular_function	0.35215	4	100	583	20542	102185034,102170612,102177341,102185591
GO:0048584	positive regulation of response to stimulus	biological_process	0.35229	1	100	75	20542	102175886
GO:0044459	plasma membrane part	cellular_component	0.35247	2	100	227	20542	102169269,102188999
GO:0044429	mitochondrial part	cellular_component	0.35293	2	100	279	20542	102172216,102173290
GO:0034613	cellular protein localization	biological_process	0.35418	5	100	640	20542	102186526,102173234,102182919,102180806,102185714
GO:0070727	cellular macromolecule localization	biological_process	0.35418	5	100	640	20542	102185714,102182919,102180806,102173234,102186526
GO:0005815	microtubule organizing center	cellular_component	0.35595	1	100	66	20542	102185714
GO:0032561	guanyl ribonucleotide binding	molecular_function	0.35647	4	100	587	20542	102185591,102185034,102170612,102177341
GO:0008146	sulfotransferase activity	molecular_function	0.35745	1	100	63	20542	102179959
GO:0003735	structural constituent of ribosome	molecular_function	0.35932	3	100	818	20542	102173234,102187323,102185109
GO:0019001	guanyl nucleotide binding	molecular_function	0.36232	4	100	591	20542	102170612,102185034,102177341,102185591
GO:0031090	organelle membrane	cellular_component	0.36276	4	100	562	20542	102186526,102173290,102172216,102185714
GO:0004553	hydrolase activity, hydrolyzing O-glycosyl compounds	molecular_function	0.36479	2	100	216	20542	102178594,100861368
GO:1902495	transmembrane transporter complex	cellular_component	0.36657	1	100	72	20542	102188999
GO:1990351	transporter complex	cellular_component	0.36657	1	100	72	20542	102188999
GO:0043414	macromolecule methylation	biological_process	0.36683	1	100	84	20542	102173234
GO:0016874	ligase activity	molecular_function	0.36684	2	100	215	20542	102178200,102177341
GO:0016567	protein ubiquitination	biological_process	0.36744	1	100	96	20542	102175886
GO:0019028	viral capsid	cellular_component	0.37127	3	100	402	20542	102171442,102183176,102186136
GO:0006139	nucleobase-containing compound metabolic process	biological_process	0.37318	24	100	4169	20542	102171991,102169045,102179243,102177570,102189043,102182461,102169401,102183790,102173350,102175061,102183176,102173234,102179404,102179887,102172216,102173212,102185341,102189963,102184877,102177341,102168640,102172670,102171856,102191546
GO:0016301	kinase activity	molecular_function	0.37416	9	100	1162	20542	102176212,102191822,102181265,100861368,102183790,100860837,102169294,102191054,102173234
GO:0005840	ribosome	cellular_component	0.375	3	100	828	20542	102173234,102187323,102185109
GO:0042623	ATPase activity, coupled	molecular_function	0.37878	2	100	194	20542	102172216,102170612
GO:0019068	virion assembly	biological_process	0.38075	1	100	107	20542	102173234
GO:0046488	phosphatidylinositol metabolic process	biological_process	0.38106	1	100	75	20542	102185744
GO:0043234	protein complex	cellular_component	0.38159	13	100	2143	20542	102179887,102185591,102182919,102173234,102188999,102173599,102179243,102189043,102172216,102172670,102186526,102169269,100861247
GO:0016831	carboxy-lyase activity	molecular_function	0.3839	1	100	85	20542	102176564
GO:0032446	protein modification by small protein conjugation	biological_process	0.3864	1	100	100	20542	102175886
GO:0090150	establishment of protein localization to membrane	biological_process	0.38732	1	100	89	20542	102173234
GO:0016459	myosin complex	cellular_component	0.39467	1	100	55	20542	102185591
GO:0016668	oxidoreductase activity, acting on a sulfur group of donors, NAD(P) as acceptor	molecular_function	0.39529	1	100	92	20542	102176494
GO:0047134	protein-disulfide reductase activity	molecular_function	0.39529	1	100	92	20542	102176494
GO:0044423	virion part	cellular_component	0.39782	4	100	579	20542	102171442,102179887,102186136,102183176
GO:0030246	carbohydrate binding	molecular_function	0.39783	1	100	96	20542	102178594
GO:0016071	mRNA metabolic process	biological_process	0.3985	2	100	244	20542	102185341,102177341
GO:0071702	organic substance transport	biological_process	0.3991	7	100	1055	20542	102186526,102178594,100861264,102182919,102185714,102173234,100861089
GO:0033176	proton-transporting V-type ATPase complex	cellular_component	0.40024	1	100	92	20542	102186526
GO:0009108	coenzyme biosynthetic process	biological_process	0.4003	1	100	89	20542	102173350
GO:0019079	viral genome replication	biological_process	0.40098	1	100	73	20542	102169459
GO:0051287	NAD binding	molecular_function	0.40169	1	100	96	20542	102171856
GO:0044444	cytoplasmic part	cellular_component	0.40513	10	100	2001	20542	102185714,102177278,102172216,102186526,102185109,100861247,102173290,102173234,102187323,102173599
GO:0033365	protein localization to organelle	biological_process	0.40855	2	100	258	20542	102173234,102182919
GO:0055085	transmembrane transport	biological_process	0.41701	7	100	978	20542	102186526,102188802,102170612,102179243,102173234,102172216,102173290
GO:0032879	regulation of localization	biological_process	0.4172	1	100	87	20542	102184303
GO:0010876	lipid localization	biological_process	0.42082	1	100	122	20542	102184303
GO:0006508	proteolysis	biological_process	0.42091	6	100	1019	20542	102173157,102189963,102185658,102183790,102177278,102187627
GO:0002376	immune system process	biological_process	0.42367	2	100	380	20542	102173234,102185280
GO:0007005	mitochondrion organization	biological_process	0.42682	1	100	96	20542	102172216
GO:0031967	organelle envelope	cellular_component	0.42842	2	100	293	20542	102172216,102173290
GO:0016798	hydrolase activity, acting on glycosyl bonds	molecular_function	0.4289	2	100	239	20542	100861368,102178594
GO:0016879	ligase activity, forming carbon-nitrogen bonds	molecular_function	0.42945	1	100	81	20542	102178200
GO:0005096	GTPase activator activity	molecular_function	0.42989	1	100	83	20542	102176644
GO:0006650	glycerophospholipid metabolic process	biological_process	0.43103	1	100	88	20542	102185744
GO:0006323	DNA packaging	biological_process	0.43318	1	100	130	20542	102173234
GO:0008200	ion channel inhibitor activity	molecular_function	0.43419	1	100	94	20542	102173234
GO:0016248	channel inhibitor activity	molecular_function	0.43419	1	100	94	20542	102173234
GO:0009057	macromolecule catabolic process	biological_process	0.43639	2	100	271	20542	102173157,102183790
GO:0046486	glycerolipid metabolic process	biological_process	0.43718	1	100	90	20542	102185744
GO:0007596	blood coagulation	biological_process	0.4378	1	100	120	20542	102183592
GO:0032259	methylation	biological_process	0.43809	1	100	108	20542	102173234
GO:0008152	metabolic process	biological_process	0.44104	50	100	9353	20542	102190939,102187323,102173234,100861089,102176564,102175061,102188355,102179887,102182919,102189963,100861368,102184877,102185341,102173212,102191546,102178594,102168640,100860837,102172216,102178200,102179243,102171991,102169045,102187627,102189043,102182461,102180806,102183790,102177278,102169294,102183176,102179404,102191822,102185658,102185744,102172670,102171856,102173157,102185109,102177341…
GO:0046915	transition metal ion transmembrane transporter activity	molecular_function	0.44124	1	100	138	20542	102180806
GO:0033177	proton-transporting two-sector ATPase complex, proton-transporting domain	cellular_component	0.44186	1	100	133	20542	102179243
GO:0042600	chorion	cellular_component	0.44218	1	100	95	20542	102169646
GO:0030030	cell projection organization	biological_process	0.44228	1	100	92	20542	102173234
GO:0043170	macromolecule metabolic process	biological_process	0.44399	36	100	6806	20542	102169294,102179404,102183176,102171856,102172670,102173157,102185109,102177341,102185658,102191822,102187036,102191054,102175886,102187423,102169401,102177570,102190939,102187323,102179887,100861089,102173234,102175061,102191546,102168640,102184877,102189963,102173212,102185341,100860837,102169045,102171991,102183790,102177278,102187627,102182461,102189043
GO:0016830	carbon-carbon lyase activity	molecular_function	0.44624	1	100	102	20542	102176564
GO:0016023	cytoplasmic membrane-bounded vesicle	cellular_component	0.44649	1	100	98	20542	102173599
GO:0031988	membrane-bounded vesicle	cellular_component	0.44727	1	100	99	20542	102173599
GO:0006725	cellular aromatic compound metabolic process	biological_process	0.44767	24	100	4312	20542	102169045,102171991,102179243,102177570,102182461,102189043,102169401,102183790,102173350,102183176,102175061,102173234,102179404,102179887,102172216,102173212,102185341,102189963,102184877,102168640,102177341,102172670,102191546,102171856
GO:0032991	macromolecular complex	cellular_component	0.44811	15	100	3060	20542	102189043,102172216,102169269,100861247,102172670,102185109,102186526,102173234,102182919,102179887,102185591,102179243,102173599,102188999,102187323
GO:1901607	alpha-amino acid biosynthetic process	biological_process	0.44864	1	100	94	20542	102173350
GO:0008237	metallopeptidase activity	molecular_function	0.45029	2	100	210	20542	102191389,102189963
GO:0051082	unfolded protein binding	molecular_function	0.45041	1	100	140	20542	102185714
GO:0019012	virion	cellular_component	0.45383	4	100	617	20542	102179887,102186136,102183176,102171442
GO:0046483	heterocycle metabolic process	biological_process	0.45396	24	100	4309	20542	102189963,102184877,102173212,102185341,102191546,102172670,102171856,102168640,102177341,102172216,102173234,102175061,102183176,102179887,102179404,102173350,102182461,102189043,102177570,102183790,102169401,102179243,102169045,102171991
GO:0030695	GTPase regulator activity	molecular_function	0.45626	1	100	95	20542	102176644
GO:0006886	intracellular protein transport	biological_process	0.45778	4	100	570	20542	102186526,102173234,102185714,102182919
GO:0031975	envelope	cellular_component	0.45989	2	100	312	20542	102173290,102172216
GO:0046907	intracellular transport	biological_process	0.46078	5	100	736	20542	102188868,102186526,102173234,102182919,102185714
GO:0070925	organelle assembly	biological_process	0.46082	1	100	115	20542	102173234
GO:0016247	channel regulator activity	molecular_function	0.46124	1	100	100	20542	102173234
GO:0003887	DNA-directed DNA polymerase activity	molecular_function	0.46369	1	100	110	20542	102172670
GO:0000902	cell morphogenesis	biological_process	0.46397	1	100	109	20542	102173234
GO:0032989	cellular component morphogenesis	biological_process	0.46397	1	100	109	20542	102173234
GO:1901575	organic substance catabolic process	biological_process	0.46458	3	100	462	20542	102183790,102171856,102173157
GO:0005887	integral component of plasma membrane	cellular_component	0.46724	1	100	102	20542	102188999
GO:0031226	intrinsic component of plasma membrane	cellular_component	0.46904	1	100	103	20542	102188999
GO:0015988	energy coupled proton transmembrane transport, against electrochemical gradient	biological_process	0.47128	1	100	124	20542	102186526
GO:0015991	ATP hydrolysis coupled proton transport	biological_process	0.47128	1	100	124	20542	102186526
GO:0006520	cellular amino acid metabolic process	biological_process	0.47244	2	100	274	20542	102176564,102173350
GO:1901360	organic cyclic compound metabolic process	biological_process	0.47553	24	100	4364	20542	102171991,102169045,102179243,102169401,102183790,102177570,102189043,102182461,102173350,102179404,102179887,102183176,102175061,102173234,102172216,102177341,102168640,102191546,102172670,102171856,102185341,102173212,102184877,102189963
GO:0009521	photosystem	cellular_component	0.47577	1	100	101	20542	102182919
GO:0008652	cellular amino acid biosynthetic process	biological_process	0.47619	1	100	106	20542	102173350
GO:0009605	response to external stimulus	biological_process	0.48907	2	100	295	20542	102183592,102185280
GO:0008047	enzyme activator activity	molecular_function	0.4893	1	100	109	20542	102176644
GO:0006814	sodium ion transport	biological_process	0.48983	1	100	105	20542	102188999
GO:0007599	hemostasis	biological_process	0.49086	1	100	137	20542	102183592
GO:0050817	coagulation	biological_process	0.49086	1	100	137	20542	102183592
GO:0050878	regulation of body fluid levels	biological_process	0.49086	1	100	137	20542	102183592
GO:0090304	nucleic acid metabolic process	biological_process	0.49267	21	100	3819	20542	102179404,102179887,102175061,102183176,102173234,102168640,102177341,102172670,102171856,102191546,102173212,102185341,102189963,102184877,102169045,102171991,102169401,102183790,102177570,102189043,102182461
GO:0000041	transition metal ion transport	biological_process	0.49299	1	100	152	20542	102180806
GO:0005623	cell	cellular_component	0.49343	30	100	5860	20542	102179887,102182919,102185591,102173290,102173234,102187323,102173599,102190529,102172216,102176494,102172670,102169646,102185109,102173212,102169269,102184877,100861368,102169045,102171991,102172395,102175516,102179243,102188999,102185714,102177278,102177570,102189043,102191389,102186526,100861247
GO:0044464	cell part	cellular_component	0.49343	30	100	5860	20542	102179243,102188999,102175516,102169045,102171991,102172395,100861247,102186526,102189043,102191389,102177570,102177278,102185714,102173599,102187323,102173234,102173290,102179887,102185591,102182919,102184877,102169269,100861368,102173212,102185109,102172670,102169646,102172216,102176494,102190529
GO:0051641	cellular localization	biological_process	0.49457	6	100	921	20542	102188868,102186526,102173234,102180806,102182919,102185714
GO:0004190	aspartic-type endopeptidase activity	molecular_function	0.49465	1	100	161	20542	102185341
GO:0070001	aspartic-type peptidase activity	molecular_function	0.49465	1	100	161	20542	102185341
GO:1902582	single-organism intracellular transport	biological_process	0.49476	3	100	465	20542	102188868,102186526,102182919
GO:0034641	cellular nitrogen compound metabolic process	biological_process	0.50186	26	100	5212	20542	102179243,102171991,102169045,102173350,102177570,102182461,102189043,102169401,102183790,102187323,102175061,102183176,102173234,102179404,102179887,102185341,102173212,102184877,102189963,102177341,102168640,102172670,102185109,102191546,102171856,102172216
GO:0006952	defense response	biological_process	0.5063	2	100	386	20542	102185280,102173234
GO:0046983	protein dimerization activity	molecular_function	0.50636	2	100	350	20542	102169459,102184038
GO:0022804	active transmembrane transporter activity	molecular_function	0.50719	2	100	235	20542	102170612,102172216
GO:0008081	phosphoric diester hydrolase activity	molecular_function	0.50769	1	100	69	20542	102175061
GO:0098542	defense response to other organism	biological_process	0.51246	1	100	141	20542	102185280
GO:0031410	cytoplasmic vesicle	cellular_component	0.5144	1	100	117	20542	102173599
GO:0031982	vesicle	cellular_component	0.51509	1	100	118	20542	102173599
GO:0034061	DNA polymerase activity	molecular_function	0.5171	1	100	133	20542	102172670
GO:0034357	photosynthetic membrane	cellular_component	0.51714	1	100	115	20542	102182919
GO:0048646	anatomical structure formation involved in morphogenesis	biological_process	0.51801	1	100	116	20542	102173234
GO:0006807	nitrogen compound metabolic process	biological_process	0.52152	27	100	5431	20542	102179243,102169045,102171991,102173350,102169401,102183790,102177570,102189043,102182461,102187323,102179404,102179887,102183176,102175061,102173234,102176564,102177341,102168640,102191546,102172670,102185109,102171856,102185341,102173212,102184877,102189963,102172216
GO:0044765	single-organism transport	biological_process	0.52266	13	100	2172	20542	102182919,102173234,102173290,102188802,102179243,102188999,102188868,100861264,102180806,102172216,102186526,102171856,102170612
GO:0061695	transferase complex, transferring phosphorus-containing groups	cellular_component	0.52424	1	100	141	20542	102172670
GO:0009611	response to wounding	biological_process	0.52751	1	100	153	20542	102183592
GO:0042060	wound healing	biological_process	0.52751	1	100	153	20542	102183592
GO:0044430	cytoskeletal part	cellular_component	0.52971	3	100	516	20542	100861247,102185591,102185714
GO:0006400	tRNA modification	biological_process	0.53081	1	100	135	20542	102179404
GO:0072511	divalent inorganic cation transport	biological_process	0.5322	1	100	143	20542	102180806
GO:0005622	intracellular	cellular_component	0.534	27	100	5381	20542	102179887,102182919,102185591,102173234,102173290,102187323,102173599,102190529,102172216,102176494,102172670,102185109,102184877,100861368,102173212,102172395,102169045,102171991,102179243,102175516,102177278,102185714,102191389,102189043,102177570,102186526,100861247
GO:0007276	gamete generation	biological_process	0.53556	1	100	132	20542	102172717
GO:0016070	RNA metabolic process	biological_process	0.53667	17	100	3159	20542	102191546,102171856,102168640,102177341,102184877,102189963,102185341,102173212,102179887,102179404,102175061,102169401,102189043,102182461,102177570,102171991,102169045
GO:0071103	DNA conformation change	biological_process	0.53691	1	100	163	20542	102173234
GO:0044271	cellular nitrogen compound biosynthetic process	biological_process	0.53746	18	100	3785	20542	102171991,102169045,102179243,102177570,102189043,102169401,102173350,102175061,102173234,102179887,102187323,102172216,102173212,102184877,102189963,102191546,102171856,102185109
GO:0019205	nucleobase-containing compound kinase activity	molecular_function	0.53812	1	100	208	20542	102176212
GO:0010467	gene expression	biological_process	0.54165	19	100	3984	20542	102177341,102191546,102185109,102171856,102173212,102185658,102185341,102184877,102189963,102179404,102179887,102175061,102173234,102187323,102169401,102177570,102189043,102171991,102169045
GO:0030312	external encapsulating structure	cellular_component	0.54244	1	100	129	20542	102169646
GO:0016773	phosphotransferase activity, alcohol group as acceptor	molecular_function	0.54297	7	100	941	20542	102181265,102191822,102169294,102173234,100860837,102191054,102183790
GO:0016616	oxidoreductase activity, acting on the CH-OH group of donors, NAD or NADP as acceptor	molecular_function	0.54333	1	100	140	20542	102171856
GO:0006732	coenzyme metabolic process	biological_process	0.54352	1	100	143	20542	102173350
GO:0006412	translation	biological_process	0.54892	3	100	976	20542	102173234,102185109,102187323
GO:0019725	cellular homeostasis	biological_process	0.55205	1	100	175	20542	102191546
GO:0006352	DNA-templated transcription, initiation	biological_process	0.55753	1	100	181	20542	102173212
GO:1902578	single-organism localization	biological_process	0.55805	13	100	2226	20542	102188999,102179243,102188868,102188802,102173290,102173234,102182919,102170612,102186526,102171856,102172216,100861264,102180806
GO:0006644	phospholipid metabolic process	biological_process	0.55904	1	100	134	20542	102185744
GO:0030529	ribonucleoprotein complex	cellular_component	0.56438	3	100	970	20542	102185109,102187323,102173234
GO:0098742	cell-cell adhesion via plasma-membrane adhesion molecules	biological_process	0.56465	1	100	101	20542	102191546
GO:0019438	aromatic compound biosynthetic process	biological_process	0.56816	15	100	2845	20542	102189043,102177570,102172216,102169401,102184877,102189963,102173350,102173212,102191546,102171856,102171991,102169045,102175061,102179887,102179243
GO:0009987	cellular process	biological_process	0.56963	59	100	12095	20542	102171856,102172670,102173157,102185109,102177341,102185658,102191822,102185744,102187036,100861264,102169294,102185034,102179404,102183176,102175886,102186526,102187423,102173350,102184303,102169401,102177570,102171442,102191054,102191546,102168640,100861368,102184877,102189963,102173212,102185341,102176216,100860837,102178200,102172216,102188802,102190939,102187323,102182919,102179887,100861089…
GO:0006468	protein phosphorylation	biological_process	0.57136	5	100	647	20542	102191822,102169294,100860837,102173234,102191054
GO:0098609	cell-cell adhesion	biological_process	0.57166	1	100	110	20542	102191546
GO:0043043	peptide biosynthetic process	biological_process	0.57384	3	100	993	20542	102185109,102187323,102173234
GO:0048609	multicellular organismal reproductive process	biological_process	0.57406	1	100	143	20542	102172717
GO:0009579	thylakoid	cellular_component	0.57633	1	100	138	20542	102182919
GO:0044436	thylakoid part	cellular_component	0.57633	1	100	138	20542	102182919
GO:0048522	positive regulation of cellular process	biological_process	0.57949	2	100	336	20542	102184303,102175886
GO:0016614	oxidoreductase activity, acting on CH-OH group of donors	molecular_function	0.57996	1	100	153	20542	102171856
GO:1902589	single-organism organelle organization	biological_process	0.58308	3	100	498	20542	102172216,102173234,102186526
GO:0016667	oxidoreductase activity, acting on a sulfur group of donors	molecular_function	0.5834	1	100	165	20542	102176494
GO:0060589	nucleoside-triphosphatase regulator activity	molecular_function	0.58358	1	100	141	20542	102176644
GO:0044421	extracellular region part	cellular_component	0.58926	2	100	340	20542	102191740,100861190
GO:0012505	endomembrane system	cellular_component	0.59105	3	100	500	20542	102186526,102173599,102185714
GO:0051649	establishment of localization in cell	biological_process	0.5911	5	100	850	20542	102173234,102185714,102182919,102188868,102186526
GO:0018130	heterocycle biosynthetic process	biological_process	0.5982	15	100	2879	20542	102169401,102177570,102172216,102189043,102191546,102171856,102173350,102173212,102184877,102189963,102179887,102175061,102171991,102169045,102179243
GO:0032504	multicellular organism reproduction	biological_process	0.59869	1	100	158	20542	102172717
GO:1901605	alpha-amino acid metabolic process	biological_process	0.60137	1	100	147	20542	102173350
GO:1901135	carbohydrate derivative metabolic process	biological_process	0.605	3	100	557	20542	102179243,102171856,102172216
GO:0006518	peptide metabolic process	biological_process	0.60573	3	100	1021	20542	102187323,102185109,102173234
GO:0048583	regulation of response to stimulus	biological_process	0.60695	2	100	277	20542	102183592,102175886
GO:0005856	cytoskeleton	cellular_component	0.60722	3	100	556	20542	102185714,102185591,100861247
GO:0051179	localization	biological_process	0.61036	17	100	2978	20542	102178594,102171856,100861264,102172216,102188802,102188868,102182919,102173290,100861089,102173234,102170612,102186526,102185714,102184303,102180806,102179243,102188999
GO:0044710	single-organism metabolic process	biological_process	0.61119	16	100	3047	20542	102183176,102173234,102176564,102176494,102172216,102178200,102185744,102184877,102177341,102191546,102171856,102179243,102177570,102183790,102173350,102172717
GO:0032501	multicellular organismal process	biological_process	0.61147	4	100	801	20542	102169646,102172717,102183592,102184303
GO:0043207	response to external biotic stimulus	biological_process	0.61265	1	100	169	20542	102185280
GO:0051707	response to other organism	biological_process	0.61265	1	100	169	20542	102185280
GO:0072509	divalent inorganic cation transmembrane transporter activity	molecular_function	0.61363	1	100	179	20542	102180806
GO:0006810	transport	biological_process	0.61395	16	100	2823	20542	100861089,102173234,102173290,102182919,102188868,102188802,102172216,100861264,102171856,102178594,102188999,102179243,102180806,102185714,102186526,102170612
GO:0030001	metal ion transport	biological_process	0.61509	3	100	510	20542	102171856,102188999,102180806
GO:1901362	organic cyclic compound biosynthetic process	biological_process	0.61517	15	100	2918	20542	102179243,102179887,102169045,102171991,102175061,102171856,102191546,102184877,102189963,102173212,102173350,102169401,102189043,102172216,102177570
GO:0043604	amide biosynthetic process	biological_process	0.61779	3	100	1019	20542	102173234,102185109,102187323
GO:0051234	establishment of localization	biological_process	0.62066	16	100	2840	20542	102170612,102186526,102185714,102180806,102179243,102188999,102178594,102171856,102172216,100861264,102188868,102188802,102173290,100861089,102173234,102182919
GO:0005578	proteinaceous extracellular matrix	cellular_component	0.62241	1	100	135	20542	102191740
GO:0065008	regulation of biological quality	biological_process	0.62426	3	100	601	20542	102191546,102184303,102183592
GO:0003677	DNA binding	molecular_function	0.62576	12	100	2460	20542	102175516,102183176,102171991,102172395,102173234,102177341,102172670,102184681,102185658,102189963,102169401,102183790
GO:0015979	photosynthesis	biological_process	0.62724	1	100	152	20542	102182919
GO:1901137	carbohydrate derivative biosynthetic process	biological_process	0.62786	2	100	355	20542	102179243,102172216
GO:0005975	carbohydrate metabolic process	biological_process	0.63284	3	100	574	20542	102178594,102185744,100861368
GO:0016651	oxidoreductase activity, acting on NAD(P)H	molecular_function	0.63344	1	100	175	20542	102176494
GO:0048518	positive regulation of biological process	biological_process	0.63449	2	100	373	20542	102184303,102175886
GO:0005615	extracellular space	cellular_component	0.63538	1	100	204	20542	100861190
GO:0071705	nitrogen compound transport	biological_process	0.63673	1	100	183	20542	100861264
GO:0016032	viral process	biological_process	0.64183	3	100	582	20542	102173234,102185658,102169459
GO:0003899	DNA-directed RNA polymerase activity	molecular_function	0.64642	1	100	199	20542	102169401
GO:0009607	response to biotic stimulus	biological_process	0.6474	1	100	197	20542	102185280
GO:0044707	single-multicellular organism process	biological_process	0.65749	3	100	651	20542	102184303,102183592,102169646
GO:0042592	homeostatic process	biological_process	0.66251	1	100	209	20542	102191546
GO:0043603	cellular amide metabolic process	biological_process	0.66789	3	100	1063	20542	102185109,102187323,102173234
GO:0005886	plasma membrane	cellular_component	0.66973	2	100	439	20542	102188999,102169269
GO:0044702	single organism reproductive process	biological_process	0.66975	1	100	179	20542	102172717
GO:0016817	hydrolase activity, acting on acid anhydrides	molecular_function	0.67008	6	100	1128	20542	102190529,102185591,102172216,102185034,102170612,102186526
GO:0005179	hormone activity	molecular_function	0.67583	1	100	225	20542	102188284
GO:0043232	intracellular non-membrane-bounded organelle	cellular_component	0.67857	6	100	1653	20542	102185714,102185591,102173234,102187323,102185109,100861247
GO:0016758	transferase activity, transferring hexosyl groups	molecular_function	0.67866	1	100	222	20542	102185714
GO:0016192	vesicle-mediated transport	biological_process	0.68227	2	100	380	20542	102182919,102186526
GO:0006955	immune response	biological_process	0.68727	1	100	324	20542	102173234
GO:0044249	cellular biosynthetic process	biological_process	0.6883	20	100	4411	20542	102189043,102177570,102169401,102173350,102169045,102171991,102179243,102178200,102172216,102189963,102184877,102173212,102191546,102172670,102185109,102171856,102173234,102175061,102179887,102187323
GO:0044403	symbiosis, encompassing mutualism through parasitism	biological_process	0.69188	3	100	622	20542	102169459,102185658,102173234
GO:0044419	interspecies interaction between organisms	biological_process	0.6949	3	100	626	20542	102173234,102169459,102185658
GO:0019953	sexual reproduction	biological_process	0.69707	1	100	187	20542	102172717
GO:0044703	multi-organism reproductive process	biological_process	0.69707	1	100	187	20542	102172717
GO:0072594	establishment of protein localization to organelle	biological_process	0.70257	1	100	229	20542	102182919
GO:0043228	non-membrane-bounded organelle	cellular_component	0.71127	6	100	1695	20542	102173234,102185714,102185591,100861247,102187323,102185109
GO:0005515	protein binding	molecular_function	0.71278	37	100	6278	20542	102173323,102178100,102188284,102189313,102183790,102186655,102180806,102185714,102169459,102184038,102171991,102172395,102178485,102178594,100860837,102176216,102172216,102172967,102176644,102190939,100861089,102173234,102175061,102177624,102182919,102186526,102175886,102169401,102174361,102171442,102181063,102185658,102190630,102172777,102172670,102184950,102185591
GO:0006811	ion transport	biological_process	0.71364	6	100	1187	20542	102171856,102186526,102188999,102179243,102180806,102172216
GO:0016705	oxidoreductase activity, acting on paired donors, with incorporation or reduction of molecular oxygen	molecular_function	0.71414	1	100	205	20542	102191546
GO:0071944	cell periphery	cellular_component	0.71594	3	100	659	20542	102169646,102188999,102169269
GO:0034654	nucleobase-containing compound biosynthetic process	biological_process	0.71784	13	100	2740	20542	102179243,102179887,102171991,102169045,102175061,102189963,102184877,102173350,102173212,102169401,102189043,102172216,102177570
GO:0003774	motor activity	molecular_function	0.71826	1	100	147	20542	102185591
GO:0022414	reproductive process	biological_process	0.71889	1	100	203	20542	102172717
GO:1901576	organic substance biosynthetic process	biological_process	0.72482	20	100	4493	20542	102169045,102171991,102179243,102177570,102189043,102169401,102173350,102175061,102173234,102179887,102187323,102178200,102172216,102173212,102189963,102184877,102191546,102172670,102185109,102171856
GO:0003779	actin binding	molecular_function	0.7254	2	100	346	20542	102188284,102176216
GO:0009653	anatomical structure morphogenesis	biological_process	0.73152	1	100	223	20542	102173234
GO:0015630	microtubule cytoskeleton	cellular_component	0.74242	1	100	207	20542	102185714
GO:0007166	cell surface receptor signaling pathway	biological_process	0.75317	1	100	197	20542	102175886
GO:0005509	calcium ion binding	molecular_function	0.75865	3	100	541	20542	102175182,102191740,102177570
GO:0006605	protein targeting	biological_process	0.75871	1	100	261	20542	102182919
GO:0034062	RNA polymerase activity	molecular_function	0.7646	1	100	263	20542	102169401
GO:0005737	cytoplasm	cellular_component	0.76509	10	100	2517	20542	102185109,102186526,100861247,102185714,102177278,102172216,102187323,102173599,102173290,102173234
GO:0009056	catabolic process	biological_process	0.76736	3	100	716	20542	102183790,102173157,102171856
GO:0015078	hydrogen ion transmembrane transporter activity	molecular_function	0.76918	1	100	295	20542	102179243
GO:0009058	biosynthetic process	biological_process	0.77247	20	100	4595	20542	102178200,102172216,102185109,102172670,102191546,102171856,102173212,102184877,102189963,102179887,102175061,102173234,102187323,102169401,102177570,102189043,102173350,102169045,102171991,102179243
GO:0048869	cellular developmental process	biological_process	0.77287	1	100	268	20542	102173234
GO:0004175	endopeptidase activity	molecular_function	0.77498	3	100	770	20542	102191389,102185341,102189963
GO:0031012	extracellular matrix	cellular_component	0.77749	1	100	212	20542	102191740
GO:0048519	negative regulation of biological process	biological_process	0.77874	1	100	257	20542	102173234
GO:0008168	methyltransferase activity	molecular_function	0.78504	1	100	293	20542	102173234
GO:0006996	organelle organization	biological_process	0.7885	5	100	1103	20542	102172216,102176216,102188284,102173234,102186526
GO:0043229	intracellular organelle	cellular_component	0.78962	18	100	4168	20542	102185591,102173234,102173290,102187323,102173599,102190529,102172216,102185109,102173212,102172395,102171991,102175516,102177278,102185714,102191389,102189043,102186526,100861247
GO:0005215	transporter activity	molecular_function	0.78989	8	100	1666	20542	102186526,102170612,102172216,102180806,100861264,102185714,102179243,102173234
GO:0016887	ATPase activity	molecular_function	0.79015	2	100	451	20542	102170612,102172216
GO:1902494	catalytic complex	cellular_component	0.79024	2	100	504	20542	102172670,102188999
GO:0005198	structural molecule activity	molecular_function	0.79646	4	100	1417	20542	102173234,102187323,102172717,102185109
GO:0016741	transferase activity, transferring one-carbon groups	molecular_function	0.79876	1	100	304	20542	102173234
GO:0007049	cell cycle	biological_process	0.79898	2	100	552	20542	102189043,102185714
GO:0044424	intracellular part	cellular_component	0.80097	22	100	4973	20542	102172216,102190529,102173212,102185109,102172670,102173290,102173234,102185591,102179887,102182919,102173599,102187323,102191389,102189043,102185714,102177278,100861247,102186526,102171991,102172395,102175516,102179243
GO:0004842	ubiquitin-protein transferase activity	molecular_function	0.80104	1	100	245	20542	102171442
GO:0019787	ubiquitin-like protein transferase activity	molecular_function	0.80104	1	100	245	20542	102171442
GO:0044767	single-organism developmental process	biological_process	0.80375	2	100	529	20542	102173234,102169646
GO:0017111	nucleoside-triphosphatase activity	molecular_function	0.80802	4	100	944	20542	102185591,102172216,102170612,102185034
GO:0098772	molecular function regulator	molecular_function	0.81385	3	100	674	20542	102171442,102176644,102173234
GO:0043226	organelle	cellular_component	0.81621	18	100	4235	20542	102175516,102172395,102171991,100861247,102186526,102189043,102191389,102185714,102177278,102173599,102187323,102173290,102173234,102185591,102173212,102185109,102172216,102190529
GO:0016462	pyrophosphatase activity	molecular_function	0.8175	4	100	955	20542	102185591,102172216,102170612,102185034
GO:0032502	developmental process	biological_process	0.81851	2	100	562	20542	102169646,102173234
GO:0016482	cytoplasmic transport	biological_process	0.81882	1	100	311	20542	102182919
GO:0043565	sequence-specific DNA binding	molecular_function	0.81985	2	100	546	20542	102189963,102171991
GO:0051276	chromosome organization	biological_process	0.81986	1	100	334	20542	102173234
GO:0043623	cellular protein complex assembly	biological_process	0.82074	1	100	318	20542	100861264
GO:0055114	oxidation-reduction process	biological_process	0.82337	5	100	1231	20542	102173350,102171856,102191546,102176494,102173234
GO:0016043	cellular component organization	biological_process	0.82455	8	100	1817	20542	102188284,102176216,102172216,100861264,102180806,102173323,102186526,102173234
GO:0005654	nucleoplasm	cellular_component	0.82734	1	100	308	20542	102189043
GO:0044451	nucleoplasm part	cellular_component	0.82734	1	100	308	20542	102189043
GO:0042221	response to chemical	biological_process	0.83805	1	100	273	20542	102180806
GO:0044248	cellular catabolic process	biological_process	0.84075	2	100	585	20542	102173157,102183790
GO:0048856	anatomical structure development	biological_process	0.8422	1	100	326	20542	102173234
GO:0009966	regulation of signal transduction	biological_process	0.84244	1	100	228	20542	102175886
GO:0043231	intracellular membrane-bounded organelle	cellular_component	0.8448	13	100	2931	20542	102173212,102186526,102172216,102191389,102189043,102185714,102177278,102190529,102175516,102173599,102173290,102172395,102171991
GO:0043227	membrane-bounded organelle	cellular_component	0.84489	13	100	2932	20542	102173290,102171991,102172395,102175516,102173599,102177278,102185714,102190529,102172216,102191389,102189043,102186526,102173212
GO:0007275	multicellular organismal development	biological_process	0.84791	1	100	313	20542	102169646
GO:1990234	transferase complex	cellular_component	0.85017	1	100	336	20542	102172670
GO:0016818	hydrolase activity, acting on acid anhydrides, in phosphorus-containing anhydrides	molecular_function	0.85072	4	100	1015	20542	102185034,102170612,102172216,102185591
GO:0010646	regulation of cell communication	biological_process	0.85202	1	100	233	20542	102175886
GO:0023051	regulation of signaling	biological_process	0.8525	1	100	236	20542	102175886
GO:0071840	cellular component organization or biogenesis	biological_process	0.86023	8	100	1935	20542	102186526,102173323,102180806,100861264,102188284,102176216,102172216,102173234
GO:0001071	nucleic acid binding transcription factor activity	molecular_function	0.86586	3	100	841	20542	102189963,102177570,102179887
GO:0003700	transcription factor activity, sequence-specific DNA binding	molecular_function	0.86586	3	100	841	20542	102177570,102179887,102189963
GO:0007010	cytoskeleton organization	biological_process	0.86602	2	100	523	20542	102176216,102188284
GO:0016491	oxidoreductase activity	molecular_function	0.86679	5	100	1336	20542	102173350,102171856,102191546,102176494,102173234
GO:0005102	receptor binding	molecular_function	0.86745	2	100	776	20542	102173234,102188284
GO:0000003	reproduction	biological_process	0.8696	1	100	325	20542	102172717
GO:0006351	transcription, DNA-templated	biological_process	0.87508	10	100	2502	20542	102179887,102175061,102171991,102169045,102169401,102177570,102189043,102173212,102189963,102184877
GO:0097659	nucleic acid-templated transcription	biological_process	0.87508	10	100	2502	20542	102169045,102171991,102175061,102179887,102189043,102177570,102169401,102189963,102184877,102173212
GO:0034622	cellular macromolecular complex assembly	biological_process	0.88004	1	100	432	20542	100861264
GO:0032774	RNA biosynthetic process	biological_process	0.88706	10	100	2530	20542	102179887,102175061,102169045,102171991,102169401,102177570,102189043,102173212,102184877,102189963
GO:0044446	intracellular organelle part	cellular_component	0.88727	7	100	1854	20542	102172216,102173290,102189043,102185714,102185591,100861247,102186526
GO:0044422	organelle part	cellular_component	0.89462	7	100	1876	20542	100861247,102186526,102173290,102172216,102189043,102185714,102185591
GO:0034645	cellular macromolecule biosynthetic process	biological_process	0.90231	14	100	3842	20542	102169401,102189043,102177570,102172670,102185109,102189963,102184877,102173212,102179887,102171991,102169045,102173234,102175061,102187323
GO:0008092	cytoskeletal protein binding	molecular_function	0.90475	2	100	560	20542	102188284,102176216
GO:0003723	RNA binding	molecular_function	0.90491	2	100	749	20542	102183176,102168640
GO:0006260	DNA replication	biological_process	0.91138	1	100	433	20542	102172670
GO:0009059	macromolecule biosynthetic process	biological_process	0.91315	14	100	3879	20542	102179887,102175061,102169045,102173234,102171991,102187323,102169401,102177570,102189043,102172670,102185109,102173212,102184877,102189963
GO:0070011	peptidase activity, acting on L-amino acid peptides	molecular_function	0.91337	3	100	1007	20542	102189963,102185341,102191389
GO:0030234	enzyme regulator activity	molecular_function	0.92106	1	100	451	20542	102176644
GO:0031981	nuclear lumen	cellular_component	0.92162	1	100	453	20542	102189043
GO:0043233	organelle lumen	cellular_component	0.92752	1	100	475	20542	102189043
GO:0070013	intracellular organelle lumen	cellular_component	0.92752	1	100	475	20542	102189043
GO:0035556	intracellular signal transduction	biological_process	0.92784	3	100	866	20542	102191822,102185109,102185034
GO:0031974	membrane-enclosed lumen	cellular_component	0.92924	1	100	480	20542	102189043
GO:0022607	cellular component assembly	biological_process	0.93387	2	100	830	20542	102173234,100861264
GO:0016020	membrane	cellular_component	0.93754	26	100	6677	20542	102170612,102186526,102185714,102180806,102188284,102191389,102188999,102179243,102172765,102191054,102176212,102185109,102191546,102185341,102185744,102169269,102187036,100861264,102172216,100860837,102187323,102188802,102179404,102182919,102173290,102173234
GO:0008233	peptidase activity	molecular_function	0.93764	3	100	1080	20542	102189963,102185341,102191389
GO:0007264	small GTPase mediated signal transduction	biological_process	0.94135	1	100	426	20542	102185034
GO:0022890	inorganic cation transmembrane transporter activity	molecular_function	0.94468	2	100	807	20542	102180806,102179243
GO:0006461	protein complex assembly	biological_process	0.94726	1	100	554	20542	100861264
GO:0070271	protein complex biogenesis	biological_process	0.94734	1	100	555	20542	100861264
GO:0022857	transmembrane transporter activity	molecular_function	0.94826	5	100	1468	20542	102180806,102172216,102170612,102186526,102179243
GO:0051716	cellular response to stimulus	biological_process	0.94954	12	100	4135	20542	102185034,102175061,102184877,102191822,102173323,102185109,102191740,102175886,102177341,102177570,102183790,102180806
GO:0050896	response to stimulus	biological_process	0.95109	15	100	4943	20542	102175061,102173234,102185034,102183592,102185280,102183790,102180806,102177570,102177341,102175886,102191740,102185109,102191822,102173323,102184877
GO:0006355	regulation of transcription, DNA-templated	biological_process	0.95139	7	100	2114	20542	102179887,102177570,102175061,102169045,102171991,102184877,102189963
GO:1903506	regulation of nucleic acid-templated transcription	biological_process	0.95139	7	100	2114	20542	102189963,102184877,102179887,102171991,102169045,102177570,102175061
GO:2001141	regulation of RNA biosynthetic process	biological_process	0.95226	7	100	2118	20542	102189963,102184877,102171991,102169045,102175061,102177570,102179887
GO:0065003	macromolecular complex assembly	biological_process	0.95226	1	100	573	20542	100861264
GO:0051252	regulation of RNA metabolic process	biological_process	0.95247	7	100	2121	20542	102184877,102189963,102175061,102177570,102169045,102171991,102179887
GO:0005634	nucleus	cellular_component	0.95413	7	100	2083	20542	102189043,102172395,102191389,102171991,102190529,102173212,102175516
GO:0019219	regulation of nucleobase-containing compound metabolic process	biological_process	0.9542	7	100	2136	20542	102169045,102171991,102175061,102177570,102179887,102189963,102184877
GO:2000112	regulation of cellular macromolecule biosynthetic process	biological_process	0.95565	7	100	2153	20542	102179887,102177570,102175061,102171991,102169045,102184877,102189963
GO:0071822	protein complex subunit organization	biological_process	0.95582	1	100	603	20542	100861264
GO:0010556	regulation of macromolecule biosynthetic process	biological_process	0.95645	7	100	2157	20542	102184877,102189963,102179887,102171991,102169045,102175061,102177570
GO:0031326	regulation of cellular biosynthetic process	biological_process	0.95645	7	100	2157	20542	102184877,102189963,102179887,102169045,102171991,102177570,102175061
GO:0051171	regulation of nitrogen compound metabolic process	biological_process	0.95672	7	100	2161	20542	102189963,102184877,102169045,102171991,102177570,102175061,102179887
GO:0009889	regulation of biosynthetic process	biological_process	0.95683	7	100	2160	20542	102179887,102177570,102175061,102169045,102171991,102184877,102189963
GO:0015077	monovalent inorganic cation transmembrane transporter activity	molecular_function	0.95724	1	100	534	20542	102179243
GO:0044085	cellular component biogenesis	biological_process	0.95779	2	100	954	20542	100861264,102173234
GO:0010468	regulation of gene expression	biological_process	0.95788	7	100	2169	20542	102189963,102184877,102179887,102177570,102175061,102171991,102169045
GO:0008324	cation transmembrane transporter activity	molecular_function	0.959	2	100	867	20542	102179243,102180806
GO:0046873	metal ion transmembrane transporter activity	molecular_function	0.96083	1	100	525	20542	102180806
GO:0016021	integral component of membrane	cellular_component	0.9626	11	100	4076	20542	102169269,102185341,102191546,102176212,102170612,102191389,102172216,102188999,102188802,102187323,102172765
GO:0044425	membrane part	cellular_component	0.96424	14	100	4707	20542	102185341,102169269,102170612,102176212,102191546,102186526,102172216,102191389,102179243,102188999,102187323,102188802,102172765,102182919
GO:0044763	single-organism cellular process	biological_process	0.96466	28	100	7359	20542	102172216,102178200,102191822,102185744,102184877,102177341,102185109,102191546,102171856,102173290,102175061,102183176,102173234,102176564,102185034,102188802,102177570,102189043,102185714,102183790,102180806,102173323,102173350,102170612,102186526,102191740,102175886,102179243
GO:0031224	intrinsic component of membrane	cellular_component	0.96543	11	100	4099	20542	102191389,102172216,102169269,102185341,102191546,102170612,102176212,102172765,102188999,102188802,102187323
GO:0044699	single-organism process	biological_process	0.96877	37	100	9179	20542	102179243,102188999,102189043,102185714,102180806,102183790,102173323,102170612,102191740,102175061,102173290,102173234,102176564,102182919,102188802,102172216,102178200,102184877,102191546,102169646,102177570,102184303,102173350,102186526,102172717,102175886,102183176,102188868,102185034,102176494,102183592,100861264,102191822,102185744,102177341,102171856,102185109
GO:0080090	regulation of primary metabolic process	biological_process	0.9696	7	100	2261	20542	102189963,102184877,102175061,102177570,102171991,102169045,102179887
GO:0060255	regulation of macromolecule metabolic process	biological_process	0.97029	7	100	2274	20542	102179887,102177570,102175061,102171991,102169045,102189963,102184877
GO:0043933	macromolecular complex subunit organization	biological_process	0.97431	1	100	695	20542	100861264
GO:0031323	regulation of cellular metabolic process	biological_process	0.9766	7	100	2326	20542	102175061,102177570,102171991,102169045,102179887,102189963,102184877
GO:0044428	nuclear part	cellular_component	0.98078	1	100	671	20542	102189043
GO:0019222	regulation of metabolic process	biological_process	0.98448	7	100	2425	20542	102175061,102177570,102171991,102169045,102179887,102189963,102184877
GO:0050789	regulation of biological process	biological_process	0.98718	19	100	6095	20542	102185034,102179887,102175061,102173234,102191546,102185109,102191822,102189963,102184877,102183592,102169045,102171991,102175886,102191740,102173323,102184303,102180806,102177570,102188284
GO:0022892	substrate-specific transporter activity	molecular_function	0.98771	3	100	1348	20542	102179243,102185714,102180806
GO:0007165	signal transduction	biological_process	0.98964	8	100	3633	20542	102180806,102185109,102175886,102191740,102173323,102191822,102175061,102185034
GO:0044700	single organism signaling	biological_process	0.99035	8	100	3652	20542	102180806,102185109,102191740,102175886,102191822,102173323,102175061,102185034
GO:0023052	signaling	biological_process	0.99078	8	100	3659	20542	102175061,102185034,102180806,102185109,102175886,102191740,102191822,102173323
GO:0007154	cell communication	biological_process	0.99179	8	100	3696	20542	102185034,102175061,102175886,102185109,102191740,102173323,102191822,102180806
GO:0007186	G-protein coupled receptor signaling pathway	biological_process	0.99183	1	100	2087	20542	102180806
GO:0065007	biological regulation	biological_process	0.99318	19	100	6303	20542	102171991,102169045,102177570,102188284,102184303,102180806,102173323,102191740,102175886,102175061,102173234,102179887,102185034,102183592,102191822,102189963,102184877,102191546,102185109
GO:0050794	regulation of cellular process	biological_process	0.99484	17	100	5965	20542	102171991,102169045,102173323,102191740,102175886,102188284,102177570,102180806,102184303,102185034,102175061,102179887,102189963,102184877,102191822,102191546,102185109
GO:0015075	ion transmembrane transporter activity	molecular_function	0.9949	2	100	1215	20542	102179243,102180806
GO:0022891	substrate-specific transmembrane transporter activity	molecular_function	0.99607	2	100	1263	20542	102180806,102179243
