# Supplementary material for: Trend analysis of the role of circular RNA in goat skeletal muscle development
Source: BMC Genomics. 2020 Mar 10;21:220. doi: 10.1186/s12864-020-6649-2 (PMC7063781; doi:10.1186/s12864-020-6649-2)
Supplement: Supplementary file 10 — Additional file 10: Table S8. Functional analysis of cluster 18. [file 12864_2020_6649_MOESM10_ESM.xlsx]

## Sheet: Sheet1
Enriched GO terms of cluster 18
DEG_item：Number of genes associated with the GO term
DEG_list：Number of annotated genes for GO term
Bg_item：Number of background (all) genes associated with the GO term
Bg_list：Number of background (all) genes for GO annotation
GO_accession	Description	Term_type	Over_represented_pValue	DEG_item	DEG_list	Bg_item	Bg_list	Gene_names
GO:0005515	protein binding	molecular_function	0.00056745	47	80	6278	20542	108634347,102191110,102168932,102181389,102188535,102170615,102170718,102190760,102173009,102185466,102171325,102174452,106502007,102168618,102191108,102180203,102189650,106503755,102177417,102175290,102173234,102182606,102180282,102187656,102178628,102169459,102186520,102184627,102191795,102174450,102179790,102174935,102188494,102185690,102171440,102173000,102177343,102186892,102169076,102168349…
GO:0019899	enzyme binding	molecular_function	0.0037881	4	80	109	20542	102169076,102186520,102184627,102191108
GO:0031082	BLOC complex	cellular_component	0.0050424	2	80	29	20542	102169076,102176138
GO:0031083	BLOC-1 complex	cellular_component	0.0050424	2	80	29	20542	102176138,102169076
GO:0005739	mitochondrion	cellular_component	0.0052812	6	80	399	20542	102176934,102172326,102168932,102176246,102190760,102177278
GO:0004332	fructose-bisphosphate aldolase activity	molecular_function	0.0071357	1	80	5	20542	102190621
GO:0031012	extracellular matrix	cellular_component	0.0083508	5	80	212	20542	102189365,102179268,102179551,102180970,100860925
GO:0006090	pyruvate metabolic process	biological_process	0.0084825	2	80	37	20542	102190621,100860925
GO:0007219	Notch signaling pathway	biological_process	0.0091567	2	80	30	20542	102178628,102169610
GO:0044445	cytosolic part	cellular_component	0.0092319	2	80	40	20542	102176138,102169076
GO:0047474	long-chain fatty acid luciferin component ligase activity	molecular_function	0.0096381	1	80	1	20542	102186188
GO:0009240	isopentenyl diphosphate biosynthetic process	biological_process	0.0097692	1	80	1	20542	100860925
GO:0016726	oxidoreductase activity, acting on CH or CH2 groups, NAD or NADP as acceptor	molecular_function	0.0097692	1	80	1	20542	100860925
GO:0019288	isopentenyl diphosphate biosynthetic process, methylerythritol 4-phosphate pathway	biological_process	0.0097692	1	80	1	20542	100860925
GO:0046490	isopentenyl diphosphate metabolic process	biological_process	0.0097692	1	80	1	20542	100860925
GO:0050992	dimethylallyl diphosphate biosynthetic process	biological_process	0.0097692	1	80	1	20542	100860925
GO:0050993	dimethylallyl diphosphate metabolic process	biological_process	0.0097692	1	80	1	20542	100860925
GO:0051745	4-hydroxy-3-methylbut-2-en-1-yl diphosphate reductase activity	molecular_function	0.0097692	1	80	1	20542	100860925
GO:0005829	cytosol	cellular_component	0.010405	2	80	41	20542	102169076,102176138
GO:0009976	tocopherol cyclase activity	molecular_function	0.010475	1	80	2	20542	102182588
GO:0022804	active transmembrane transporter activity	molecular_function	0.012032	5	80	235	20542	102187656,108637289,102179199,102180970,102180600
GO:0019901	protein kinase binding	molecular_function	0.012689	2	80	35	20542	102169076,102184627
GO:0007423	sensory organ development	biological_process	0.012887	1	80	1	20542	102178628
GO:0045926	negative regulation of growth	biological_process	0.014002	1	80	1	20542	102173234
GO:0005488	binding	molecular_function	0.015796	64	80	12097	20542	102190760,102170718,102172946,102170615,102188044,102173009,102176246,108634347,102181389,102168932,102191110,102173802,102182606,102180282,102174452,106502007,106503755,102186188,102191795,102179790,100860925,102187656,102178628,102186564,102184627,102168349,102188956,102189365,102169076,102170332,108637289,102180970,102172326,102177343,102171440,102186892,102188535,102190621,102177992,102177417…
GO:0007275	multicellular organismal development	biological_process	0.017244	5	80	313	20542	102170332,102169610,102168882,102178628,102187656
GO:0010207	photosystem II assembly	biological_process	0.01754	1	80	4	20542	102172326
GO:0019682	glyceraldehyde-3-phosphate metabolic process	biological_process	0.018794	1	80	6	20542	100860925
GO:0019900	kinase binding	molecular_function	0.020005	2	80	42	20542	102184627,102169076
GO:0005758	mitochondrial intermembrane space	cellular_component	0.020367	1	80	5	20542	102190760
GO:0016530	metallochaperone activity	molecular_function	0.020367	1	80	5	20542	102190760
GO:0016531	copper chaperone activity	molecular_function	0.020367	1	80	5	20542	102190760
GO:0031970	organelle envelope lumen	cellular_component	0.020367	1	80	5	20542	102190760
GO:0097367	carbohydrate derivative binding	molecular_function	0.022442	18	80	2124	20542	102188956,102183845,102179551,102170332,108637289,102180282,102173234,102190238,102177343,102170718,102174935,102188535,102170615,102188044,102187656,102186564,102177992,102191110
GO:0004512	inositol-3-phosphate synthase activity	molecular_function	0.02259	1	80	4	20542	102184627
GO:0006021	inositol biosynthetic process	biological_process	0.02259	1	80	4	20542	102184627
GO:0046173	polyol biosynthetic process	biological_process	0.02259	1	80	4	20542	102184627
GO:0004594	pantothenate kinase activity	molecular_function	0.022715	1	80	9	20542	102177992
GO:0005524	ATP binding	molecular_function	0.022973	16	80	1719	20542	102177343,102183845,102188956,102173234,102190238,108637289,102180282,102170332,102186564,102187656,102191110,102177992,102188044,102170615,102188535,102170718
GO:0032559	adenyl ribonucleotide binding	molecular_function	0.02325	16	80	1722	20542	102186564,102187656,102191110,102177992,102170718,102170615,102188044,102188535,102177343,102183845,102188956,108637289,102180282,102170332,102190238,102173234
GO:0005133	interferon-gamma receptor binding	molecular_function	0.023528	1	80	3	20542	102183035
GO:0003824	catalytic activity	molecular_function	0.023561	45	80	7654	20542	102188956,102179268,102189487,102169610,102170332,102180970,108637289,102176934,102170580,102177343,102168882,102173000,102176138,102174450,102185690,100860925,102177278,102187656,102186564,102178628,102176494,102190269,102184627,102178166,102183845,102182606,102180600,102180282,102190238,102173234,102168618,102189650,106503755,102191108,102186188,102190760,102170718,102188535,102170615,102188044…
GO:0046165	alcohol biosynthetic process	biological_process	0.024235	1	80	6	20542	102184627
GO:0030554	adenyl nucleotide binding	molecular_function	0.02449	16	80	1743	20542	102188044,102170615,102188535,102170718,102191110,102177992,102186564,102187656,102173234,102190238,108637289,102180282,102170332,102183845,102188956,102177343
GO:0016878	acid-thiol ligase activity	molecular_function	0.025478	1	80	3	20542	102186188
GO:0032940	secretion by cell	biological_process	0.026311	3	80	122	20542	102170518,102187406,102175290
GO:0030896	checkpoint clamp complex	cellular_component	0.027089	1	80	5	20542	102189650
GO:0043167	ion binding	molecular_function	0.027259	36	80	5571	20542	102191817,102191108,102186188,102183845,102182606,102180282,102173234,102190238,102177992,102191110,102173802,102190760,102170718,102188535,102188044,102170615,102190621,102177343,102171440,102173000,102189365,102188956,102179268,102179551,102170332,108637289,102180970,102172326,102176934,102187656,102186564,102176494,102178628,102174935,102174450,100860925
GO:0035639	purine ribonucleoside triphosphate binding	molecular_function	0.027358	17	80	2020	20542	102177343,102183845,102188956,102170332,108637289,102180282,102173234,102190238,102187656,102186564,102177992,102191110,102170718,102174935,102188535,102170615,102188044
GO:0051341	regulation of oxidoreductase activity	biological_process	0.027379	1	80	3	20542	102179551
GO:0051354	negative regulation of oxidoreductase activity	biological_process	0.027379	1	80	3	20542	102179551
GO:1900757	regulation of D-amino-acid oxidase activity	biological_process	0.027379	1	80	3	20542	102179551
GO:1900758	negative regulation of D-amino-acid oxidase activity	biological_process	0.027379	1	80	3	20542	102179551
GO:0046903	secretion	biological_process	0.027418	3	80	123	20542	102187406,102175290,102170518
GO:0001883	purine nucleoside binding	molecular_function	0.027662	17	80	2023	20542	102174935,102170718,102170615,102188044,102188535,102186564,102187656,102191110,102177992,102188956,102183845,108637289,102180282,102170332,102190238,102173234,102177343
GO:0032549	ribonucleoside binding	molecular_function	0.027662	17	80	2023	20542	102177343,102190238,102173234,102170332,108637289,102180282,102188956,102183845,102191110,102177992,102187656,102186564,102188535,102188044,102170615,102170718,102174935
GO:0032550	purine ribonucleoside binding	molecular_function	0.027662	17	80	2023	20542	102188535,102170615,102188044,102170718,102174935,102187656,102186564,102177992,102191110,102188956,102183845,102173234,102190238,102170332,108637289,102180282,102177343
GO:0032555	purine ribonucleotide binding	molecular_function	0.028048	17	80	2027	20542	102170718,102174935,102188535,102170615,102188044,102177992,102191110,102187656,102186564,102170332,108637289,102180282,102190238,102173234,102188956,102183845,102177343
GO:0001882	nucleoside binding	molecular_function	0.028546	17	80	2031	20542	102174935,102170718,102188044,102170615,102188535,102186564,102187656,102177992,102191110,102183845,102188956,108637289,102180282,102170332,102190238,102173234,102177343
GO:0003911	DNA ligase (NAD+) activity	molecular_function	0.028678	1	80	8	20542	102178628
GO:0004057	arginyltransferase activity	molecular_function	0.028821	1	80	3	20542	102170580
GO:0016598	protein arginylation	biological_process	0.028821	1	80	3	20542	102170580
GO:0017076	purine nucleotide binding	molecular_function	0.029638	17	80	2050	20542	102177343,102173234,102190238,102170332,102180282,108637289,102183845,102188956,102191110,102177992,102187656,102186564,102188535,102170615,102188044,102170718,102174935
GO:0032553	ribonucleotide binding	molecular_function	0.030528	17	80	2049	20542	102170718,102174935,102188535,102188044,102170615,102187656,102186564,102177992,102191110,102188956,102183845,102170332,108637289,102180282,102173234,102190238,102177343
GO:0016725	oxidoreductase activity, acting on CH or CH2 groups	molecular_function	0.031231	1	80	10	20542	100860925
GO:0043168	anion binding	molecular_function	0.032038	19	80	2372	20542	102170615,102188044,102188535,102174935,102170718,102186564,102187656,102177992,102191110,102183845,102188956,102173234,102190238,108637289,102180282,102179551,102170332,102177343,102186188
GO:0044767	single-organism developmental process	biological_process	0.032623	6	80	529	20542	102187656,102178628,102168882,102170332,102169610,102173234
GO:0060478	acrosomal vesicle exocytosis	biological_process	0.032711	1	80	12	20542	102187406
GO:0048598	embryonic morphogenesis	biological_process	0.033958	1	80	5	20542	102170332
GO:0072669	tRNA-splicing ligase complex	cellular_component	0.033958	1	80	5	20542	102170332
GO:0009306	protein secretion	biological_process	0.034989	2	80	59	20542	102170518,102175290
GO:0006020	inositol metabolic process	biological_process	0.035724	1	80	6	20542	102184627
GO:0034464	BBSome	cellular_component	0.035739	1	80	8	20542	102173234
GO:0030638	polyketide metabolic process	biological_process	0.035903	1	80	3	20542	102173234
GO:0030639	polyketide biosynthetic process	biological_process	0.035903	1	80	3	20542	102173234
GO:0032502	developmental process	biological_process	0.037767	6	80	562	20542	102187656,102168882,102178628,102169610,102170332,102173234
GO:0019073	viral DNA genome packaging	biological_process	0.03821	1	80	5	20542	102173234
GO:1902590	multi-organism organelle organization	biological_process	0.03821	1	80	5	20542	102173234
GO:0042278	purine nucleoside metabolic process	biological_process	0.038553	3	80	208	20542	102190621,102177992,102176246
GO:0046128	purine ribonucleoside metabolic process	biological_process	0.038553	3	80	208	20542	102176246,102190621,102177992
GO:0042626	ATPase activity, coupled to transmembrane movement of substances	molecular_function	0.040069	3	80	122	20542	108637289,102180970,102187656
GO:0043492	ATPase activity, coupled to movement of substances	molecular_function	0.040069	3	80	122	20542	102187656,108637289,102180970
GO:0016787	hydrolase activity	molecular_function	0.040345	24	80	3530	20542	102168882,102177343,102176138,106503755,102189487,102179268,102188956,102190238,102176934,102173234,108637289,102180970,102180600,102169610,102170332,102187656,102177278,102184627,102190269,102174450,102188044,102170718,102179199,102185690
GO:0032990	cell part morphogenesis	biological_process	0.041141	2	80	57	20542	102168882,102173234
GO:0048858	cell projection morphogenesis	biological_process	0.041141	2	80	57	20542	102168882,102173234
GO:0008092	cytoskeletal protein binding	molecular_function	0.041182	7	80	560	20542	102171440,106502007,102170718,102184627,102186892,102175290,102170332
GO:0016832	aldehyde-lyase activity	molecular_function	0.042106	1	80	10	20542	102190621
GO:0006081	cellular aldehyde metabolic process	biological_process	0.042258	1	80	9	20542	100860925
GO:0043086	negative regulation of catalytic activity	biological_process	0.043667	2	80	71	20542	102179551,102172326
GO:0044092	negative regulation of molecular function	biological_process	0.043667	2	80	71	20542	102172326,102179551
GO:0090407	organophosphate biosynthetic process	biological_process	0.044658	4	80	309	20542	102177992,102184627,100860925,102176246
GO:0004114	3',5'-cyclic-nucleotide phosphodiesterase activity	molecular_function	0.044876	2	80	30	20542	102169610,102179199
GO:0015399	primary active transmembrane transporter activity	molecular_function	0.045704	3	80	128	20542	108637289,102180970,102187656
GO:0015405	P-P-bond-hydrolysis-driven transmembrane transporter activity	molecular_function	0.045704	3	80	128	20542	102187656,108637289,102180970
GO:0045048	protein insertion into ER membrane	biological_process	0.045739	1	80	10	20542	102173234
GO:0071816	tail-anchored membrane protein insertion into ER membrane	biological_process	0.045739	1	80	10	20542	102173234
GO:0007340	acrosome reaction	biological_process	0.046131	1	80	15	20542	102187406
GO:0007342	fusion of sperm to egg plasma membrane	biological_process	0.046131	1	80	15	20542	102187406
GO:0017156	calcium ion-dependent exocytosis	biological_process	0.046131	1	80	15	20542	102187406
GO:0045026	plasma membrane fusion	biological_process	0.046131	1	80	15	20542	102187406
GO:0006825	copper ion transport	biological_process	0.046294	1	80	20	20542	102190760
GO:0042287	MHC protein binding	molecular_function	0.046878	1	80	11	20542	102173234
GO:0042289	MHC class II protein binding	molecular_function	0.046878	1	80	11	20542	102173234
GO:0000077	DNA damage checkpoint	biological_process	0.04742	1	80	15	20542	102189650
GO:0031570	DNA integrity checkpoint	biological_process	0.04742	1	80	15	20542	102189650
GO:0009119	ribonucleoside metabolic process	biological_process	0.04793	3	80	220	20542	102190621,102177992,102176246
GO:0008218	bioluminescence	biological_process	0.048145	1	80	9	20542	102186188
GO:0004112	cyclic-nucleotide phosphodiesterase activity	molecular_function	0.048651	2	80	35	20542	102179199,102169610
GO:0008556	potassium-transporting ATPase activity	molecular_function	0.048931	1	80	12	20542	102180970
GO:0071702	organic substance transport	biological_process	0.050435	9	80	1055	20542	102170518,102169076,102179199,102173009,102175290,102173234,102174452,102186520,108634347
GO:0008654	phospholipid biosynthetic process	biological_process	0.050912	2	80	76	20542	102184627,100860925
GO:0030126	COPI vesicle coat	cellular_component	0.051073	1	80	10	20542	102173009
GO:0030137	COPI-coated vesicle	cellular_component	0.051073	1	80	10	20542	102173009
GO:0030663	COPI-coated vesicle membrane	cellular_component	0.051073	1	80	10	20542	102173009
GO:0000159	protein phosphatase type 2A complex	cellular_component	0.052867	1	80	9	20542	102185489
GO:0008601	protein phosphatase type 2A regulator activity	molecular_function	0.052867	1	80	9	20542	102185489
GO:0006508	proteolysis	biological_process	0.053387	8	80	1019	20542	102176138,102191108,106503755,102170580,102177278,102180970,102180600,102179268
GO:0051649	establishment of localization in cell	biological_process	0.054528	8	80	850	20542	102174452,102186520,102175290,102173234,102187406,102173009,102170518,102169076
GO:1901617	organic hydroxy compound biosynthetic process	biological_process	0.054917	1	80	11	20542	102184627
GO:0006493	protein O-linked glycosylation	biological_process	0.054945	1	80	9	20542	102190760
GO:0016872	intramolecular lyase activity	molecular_function	0.055582	1	80	7	20542	102184627
GO:0000030	mannosyltransferase activity	molecular_function	0.05662	1	80	11	20542	102190760
GO:0044723	single-organism carbohydrate metabolic process	biological_process	0.056931	4	80	314	20542	102190621,102184627,102190760,102170615
GO:0019637	organophosphate metabolic process	biological_process	0.058758	5	80	506	20542	102190621,100860925,102184627,102177992,102176246
GO:0015031	protein transport	biological_process	0.059683	7	80	731	20542	102170518,102169076,102174452,102186520,102175290,102173234,102173009
GO:0048856	anatomical structure development	biological_process	0.059838	4	80	326	20542	102168882,102178628,102173234,102170332
GO:0006928	movement of cell or subcellular component	biological_process	0.060979	4	80	268	20542	102170332,102168882,102169076,102170718
GO:0015937	coenzyme A biosynthetic process	biological_process	0.061153	1	80	20	20542	102177992
GO:0033866	nucleoside bisphosphate biosynthetic process	biological_process	0.061153	1	80	20	20542	102177992
GO:0034030	ribonucleoside bisphosphate biosynthetic process	biological_process	0.061153	1	80	20	20542	102177992
GO:0034033	purine nucleoside bisphosphate biosynthetic process	biological_process	0.061153	1	80	20	20542	102177992
GO:0004000	adenosine deaminase activity	molecular_function	0.061664	1	80	10	20542	102190269
GO:0051205	protein insertion into membrane	biological_process	0.061945	1	80	19	20542	102173234
GO:0017153	sodium:dicarboxylate symporter activity	molecular_function	0.062894	1	80	10	20542	102179199
GO:0009116	nucleoside metabolic process	biological_process	0.062986	3	80	246	20542	102176246,102190621,102177992
GO:1901657	glycosyl compound metabolic process	biological_process	0.063334	3	80	248	20542	102176246,102190621,102177992
GO:0045184	establishment of protein localization	biological_process	0.063361	7	80	748	20542	102186520,102174452,102169076,102170518,102173009,102175290,102173234
GO:0009150	purine ribonucleotide metabolic process	biological_process	0.064416	3	80	231	20542	102176246,102177992,102190621
GO:0015936	coenzyme A metabolic process	biological_process	0.065613	1	80	22	20542	102177992
GO:0033865	nucleoside bisphosphate metabolic process	biological_process	0.065613	1	80	22	20542	102177992
GO:0033875	ribonucleoside bisphosphate metabolic process	biological_process	0.065613	1	80	22	20542	102177992
GO:0034032	purine nucleoside bisphosphate metabolic process	biological_process	0.065613	1	80	22	20542	102177992
GO:0006810	transport	biological_process	0.066049	19	80	2823	20542	102177343,102174452,102177443,108637289,102180970,102180600,102173234,102175290,102169076,102186520,108634347,102176246,102169224,102187656,102173009,102179199,102187406,102190760,102170518
GO:0009259	ribonucleotide metabolic process	biological_process	0.067127	3	80	234	20542	102176246,102177992,102190621
GO:0006163	purine nucleotide metabolic process	biological_process	0.067645	3	80	240	20542	102177992,102190621,102176246
GO:0006897	endocytosis	biological_process	0.067907	1	80	27	20542	102187406
GO:0051234	establishment of localization	biological_process	0.068144	19	80	2840	20542	102187406,102173009,102179199,102190760,102170518,102186520,102169224,102176246,102187656,108634347,102180600,102180970,108637289,102173234,102175290,102169076,102174452,102177343,102177443
GO:0019693	ribose phosphate metabolic process	biological_process	0.068696	3	80	239	20542	102176246,102177992,102190621
GO:0003909	DNA ligase activity	molecular_function	0.068767	1	80	19	20542	102178628
GO:0005740	mitochondrial envelope	cellular_component	0.069133	3	80	262	20542	102176934,102190760,102176246
GO:0016051	carbohydrate biosynthetic process	biological_process	0.069824	2	80	96	20542	102170615,102184627
GO:0019072	viral genome packaging	biological_process	0.070271	1	80	12	20542	102173234
GO:0072521	purine-containing compound metabolic process	biological_process	0.070736	3	80	247	20542	102177992,102190621,102176246
GO:0032780	negative regulation of ATPase activity	biological_process	0.072028	1	80	14	20542	102172326
GO:0004064	arylesterase activity	molecular_function	0.07251	1	80	11	20542	106503755
GO:0048731	system development	biological_process	0.073235	2	80	90	20542	102168882,102178628
GO:0042578	phosphoric ester hydrolase activity	molecular_function	0.073422	6	80	427	20542	102179199,102169610,102176934,102173234,102174450,102168882
GO:0010927	cellular component assembly involved in morphogenesis	biological_process	0.073442	1	80	14	20542	102173234
GO:0042384	cilium assembly	biological_process	0.073442	1	80	14	20542	102173234
GO:0060271	cilium morphogenesis	biological_process	0.073442	1	80	14	20542	102173234
GO:0000166	nucleotide binding	molecular_function	0.073832	17	80	2312	20542	102191110,102177992,102186564,102187656,102174935,102170718,102188044,102170615,102188535,102177343,102180282,108637289,102170332,102190238,102173234,102188956,102183845
GO:1901265	nucleoside phosphate binding	molecular_function	0.073832	17	80	2312	20542	102177343,102188956,102183845,108637289,102180282,102170332,102190238,102173234,102186564,102187656,102177992,102191110,102174935,102170718,102188044,102170615,102188535
GO:0044782	cilium organization	biological_process	0.074402	1	80	15	20542	102173234
GO:0008176	tRNA (guanine-N7-)-methyltransferase activity	molecular_function	0.075165	1	80	14	20542	102182606
GO:0043462	regulation of ATPase activity	biological_process	0.075874	1	80	17	20542	102172326
GO:0044429	mitochondrial part	cellular_component	0.076125	3	80	279	20542	102176246,102190760,102176934
GO:0033036	macromolecule localization	biological_process	0.076246	8	80	945	20542	102186520,102174452,108634347,102169076,102170518,102173009,102175290,102173234
GO:0016820	hydrolase activity, acting on acid anhydrides, catalyzing transmembrane movement of substances	molecular_function	0.0764	3	80	163	20542	108637289,102180970,102187656
GO:0042451	purine nucleoside biosynthetic process	biological_process	0.076724	2	80	125	20542	102176246,102177992
GO:0046129	purine ribonucleoside biosynthetic process	biological_process	0.076724	2	80	125	20542	102177992,102176246
GO:0005798	Golgi-associated vesicle	cellular_component	0.077419	1	80	16	20542	102173009
GO:0030660	Golgi-associated vesicle membrane	cellular_component	0.077419	1	80	16	20542	102173009
GO:0030030	cell projection organization	biological_process	0.078773	2	80	92	20542	102168882,102173234
GO:0051641	cellular localization	biological_process	0.082689	8	80	921	20542	102169076,102170518,102173009,102187406,102173234,102175290,102186520,102174452
GO:0036094	small molecule binding	molecular_function	0.083691	17	80	2361	20542	102177992,102191110,102187656,102186564,102170718,102174935,102188535,102170615,102188044,102177343,102170332,108637289,102180282,102173234,102190238,102188956,102183845
GO:0016874	ligase activity	molecular_function	0.083875	3	80	215	20542	102178628,102183845,102186188
GO:0008287	protein serine/threonine phosphatase complex	cellular_component	0.085319	1	80	15	20542	102185489
GO:1903293	phosphatase complex	cellular_component	0.085319	1	80	15	20542	102185489
GO:0070925	organelle assembly	biological_process	0.085651	2	80	115	20542	102169076,102173234
GO:0009653	anatomical structure morphogenesis	biological_process	0.086135	3	80	223	20542	102170332,102173234,102168882
GO:0000902	cell morphogenesis	biological_process	0.087443	2	80	109	20542	102173234,102168882
GO:0032989	cellular component morphogenesis	biological_process	0.087443	2	80	109	20542	102168882,102173234
GO:0003774	motor activity	molecular_function	0.087601	3	80	147	20542	102170718,102177343,102170332
GO:0044550	secondary metabolite biosynthetic process	biological_process	0.087744	1	80	14	20542	102173234
GO:0005343	organic acid:sodium symporter activity	molecular_function	0.08821	1	80	13	20542	102179199
GO:0042623	ATPase activity, coupled	molecular_function	0.089554	3	80	194	20542	102187656,108637289,102180970
GO:0015296	anion:cation symporter activity	molecular_function	0.08967	1	80	15	20542	102179199
GO:0006796	phosphate-containing compound metabolic process	biological_process	0.089878	11	80	1279	20542	102186564,102176246,102184627,102191110,102177992,102170615,102188535,102180282,102190621,100860925,102173234
GO:0006879	cellular iron ion homeostasis	biological_process	0.090841	1	80	50	20542	102168932
GO:0055072	iron ion homeostasis	biological_process	0.090841	1	80	50	20542	102168932
GO:0008104	protein localization	biological_process	0.091353	7	80	801	20542	102170518,102169076,102174452,102186520,102173234,102175290,102173009
GO:0046916	cellular transition metal ion homeostasis	biological_process	0.091694	1	80	51	20542	102168932
GO:0006793	phosphorus metabolic process	biological_process	0.092795	11	80	1288	20542	102184627,102191110,102177992,102186564,102176246,102180282,102190621,102173234,100860925,102170615,102188535
GO:0019888	protein phosphatase regulator activity	molecular_function	0.093185	1	80	20	20542	102185489
GO:0005737	cytoplasm	cellular_component	0.093674	14	80	2517	20542	102169076,102190760,102172326,102173234,102176934,102173009,102176246,102177278,102168618,102191108,102176138,102168932,102184627,102189650
GO:0009163	nucleoside biosynthetic process	biological_process	0.094582	2	80	135	20542	102177992,102176246
GO:0042455	ribonucleoside biosynthetic process	biological_process	0.094582	2	80	135	20542	102176246,102177992
GO:0016886	ligase activity, forming phosphoric ester bonds	molecular_function	0.094743	1	80	25	20542	102178628
GO:0015662	ATPase activity, coupled to transmembrane movement of ions, phosphorylative mechanism	molecular_function	0.094925	1	80	18	20542	102180970
GO:1901659	glycosyl compound biosynthetic process	biological_process	0.095231	2	80	137	20542	102176246,102177992
GO:0051382	kinetochore assembly	biological_process	0.09692	1	80	29	20542	102169076
GO:0051383	kinetochore organization	biological_process	0.09692	1	80	29	20542	102169076
GO:0015291	secondary active transmembrane transporter activity	molecular_function	0.097186	2	80	90	20542	102179199,102180600
GO:0040008	regulation of growth	biological_process	0.097794	1	80	28	20542	102173234
GO:0019208	phosphatase regulator activity	molecular_function	0.09808	1	80	21	20542	102185489
GO:0003777	microtubule motor activity	molecular_function	0.099711	2	80	69	20542	102170332,102170718
GO:0016423	tRNA (guanine) methyltransferase activity	molecular_function	0.10001	1	80	23	20542	102182606
GO:0016818	hydrolase activity, acting on acid anhydrides, in phosphorus-containing anhydrides	molecular_function	0.10027	8	80	1015	20542	102188956,102170718,102190238,102180970,108637289,102170332,102187656,102177343
GO:0031625	ubiquitin protein ligase binding	molecular_function	0.1007	1	80	21	20542	102191108
GO:0044389	ubiquitin-like protein ligase binding	molecular_function	0.1007	1	80	21	20542	102191108
GO:0016877	ligase activity, forming carbon-sulfur bonds	molecular_function	0.1009	1	80	20	20542	102186188
GO:0001948	glycoprotein binding	molecular_function	0.10132	1	80	8	20542	102179551
GO:0043394	proteoglycan binding	molecular_function	0.10132	1	80	8	20542	102179551
GO:0043395	heparan sulfate proteoglycan binding	molecular_function	0.10132	1	80	8	20542	102179551
GO:0044444	cytoplasmic part	cellular_component	0.10414	11	80	2001	20542	102173009,102173234,102176934,102172326,102190760,102169076,102168932,102176138,102168618,102177278,102176246
GO:0051179	localization	biological_process	0.1049	19	80	2978	20542	102179199,102173009,102187406,102190760,102170518,102186520,108634347,102187656,102169224,102176246,102180970,108637289,102180600,102175290,102173234,102169076,102177343,102174452,102177443
GO:0019239	deaminase activity	molecular_function	0.10549	1	80	20	20542	102190269
GO:0019751	polyol metabolic process	biological_process	0.10705	1	80	19	20542	102184627
GO:0008242	omega peptidase activity	molecular_function	0.10719	1	80	23	20542	102185690
GO:0055076	transition metal ion homeostasis	biological_process	0.10759	1	80	54	20542	102168932
GO:1901135	carbohydrate derivative metabolic process	biological_process	0.1086	5	80	557	20542	102177992,100860925,102190621,102176246,102190760
GO:0031967	organelle envelope	cellular_component	0.11014	3	80	293	20542	102176246,102190760,102176934
GO:0003993	acid phosphatase activity	molecular_function	0.11029	3	80	127	20542	102174450,102176934,102173234
GO:0007018	microtubule-based movement	biological_process	0.11095	2	80	74	20542	102170718,102170332
GO:0048513	organ development	biological_process	0.11158	1	80	30	20542	102178628
GO:0044711	single-organism biosynthetic process	biological_process	0.11295	6	80	720	20542	102170615,102176246,100860925,102184627,102173234,102177992
GO:0009892	negative regulation of metabolic process	biological_process	0.11469	2	80	130	20542	102172326,102179551
GO:0046034	ATP metabolic process	biological_process	0.11571	2	80	166	20542	102190621,102176246
GO:0005975	carbohydrate metabolic process	biological_process	0.11686	5	80	574	20542	102184627,102190621,102189487,102170615,102190760
GO:0048519	negative regulation of biological process	biological_process	0.11747	3	80	257	20542	102172326,102173234,102179551
GO:0019882	antigen processing and presentation	biological_process	0.11778	1	80	67	20542	102173234
GO:0008536	Ran GTPase binding	molecular_function	0.11841	1	80	18	20542	102186520
GO:0016192	vesicle-mediated transport	biological_process	0.11925	4	80	380	20542	102187406,102173009,102174452,102176246
GO:0042030	ATPase inhibitor activity	molecular_function	0.11974	1	80	21	20542	102172326
GO:0032501	multicellular organismal process	biological_process	0.12116	6	80	801	20542	102170332,102187406,102169610,102187656,102168882,102178628
GO:0006096	glycolytic process	biological_process	0.12119	1	80	36	20542	102190621
GO:0006757	ATP generation from ADP	biological_process	0.12119	1	80	36	20542	102190621
GO:0009135	purine nucleoside diphosphate metabolic process	biological_process	0.12119	1	80	36	20542	102190621
GO:0009179	purine ribonucleoside diphosphate metabolic process	biological_process	0.12119	1	80	36	20542	102190621
GO:0009185	ribonucleoside diphosphate metabolic process	biological_process	0.12119	1	80	36	20542	102190621
GO:0046031	ADP metabolic process	biological_process	0.12119	1	80	36	20542	102190621
GO:0005310	dicarboxylic acid transmembrane transporter activity	molecular_function	0.12171	1	80	17	20542	102179199
GO:0032787	monocarboxylic acid metabolic process	biological_process	0.12385	2	80	130	20542	100860925,102190621
GO:0009117	nucleotide metabolic process	biological_process	0.12473	3	80	327	20542	102176246,102177992,102190621
GO:0000276	mitochondrial proton-transporting ATP synthase complex, coupling factor F(o)	cellular_component	0.12518	1	80	39	20542	102176246
GO:0031975	envelope	cellular_component	0.12606	3	80	312	20542	102176934,102190760,102176246
GO:0006753	nucleoside phosphate metabolic process	biological_process	0.12642	3	80	331	20542	102190621,102177992,102176246
GO:0097159	organic cyclic compound binding	molecular_function	0.12648	30	80	5765	20542	102186188,102191108,106503755,102173000,102168618,102177343,102190238,102175290,102173234,108637289,102180282,102170332,102189365,102188956,102183845,102190269,102168932,102177992,102191110,102178628,102186564,102176246,102187656,102190621,102188044,102170615,102172946,102188535,102174935,102170718
GO:1901363	heterocyclic compound binding	molecular_function	0.12648	30	80	5765	20542	102188956,102183845,102189365,102170332,102180282,108637289,102175290,102190238,102173234,102177343,102168618,102173000,106503755,102191108,102186188,102170718,102174935,102188535,102172946,102188044,102170615,102190621,102176246,102187656,102186564,102178628,102177992,102168932,102191110,102190269
GO:0006511	ubiquitin-dependent protein catabolic process	biological_process	0.12783	2	80	147	20542	102170580,102191108
GO:0019941	modification-dependent protein catabolic process	biological_process	0.12809	2	80	148	20542	102170580,102191108
GO:0043632	modification-dependent macromolecule catabolic process	biological_process	0.12809	2	80	148	20542	102170580,102191108
GO:0009144	purine nucleoside triphosphate metabolic process	biological_process	0.12823	2	80	177	20542	102176246,102190621
GO:0009199	ribonucleoside triphosphate metabolic process	biological_process	0.12823	2	80	177	20542	102176246,102190621
GO:0009205	purine ribonucleoside triphosphate metabolic process	biological_process	0.12823	2	80	177	20542	102176246,102190621
GO:0008081	phosphoric diester hydrolase activity	molecular_function	0.12876	2	80	69	20542	102179199,102169610
GO:0003950	NAD+ ADP-ribosyltransferase activity	molecular_function	0.12938	1	80	24	20542	102191108
GO:0006732	coenzyme metabolic process	biological_process	0.13013	2	80	143	20542	102177992,102190621
GO:0044707	single-multicellular organism process	biological_process	0.13141	5	80	651	20542	102187656,102178628,102168882,102169610,102170332
GO:0009141	nucleoside triphosphate metabolic process	biological_process	0.13167	2	80	190	20542	102176246,102190621
GO:0009152	purine ribonucleotide biosynthetic process	biological_process	0.13341	2	80	149	20542	102177992,102176246
GO:0003707	steroid hormone receptor activity	molecular_function	0.13669	1	80	23	20542	102168932
GO:0007029	endoplasmic reticulum organization	biological_process	0.13688	1	80	29	20542	102173234
GO:0043130	ubiquitin binding	molecular_function	0.13706	1	80	26	20542	102185466
GO:0009126	purine nucleoside monophosphate metabolic process	biological_process	0.13881	2	80	176	20542	102190621,102176246
GO:0009167	purine ribonucleoside monophosphate metabolic process	biological_process	0.13881	2	80	176	20542	102176246,102190621
GO:0008017	microtubule binding	molecular_function	0.13888	2	80	128	20542	102170718,102170332
GO:0009260	ribonucleotide biosynthetic process	biological_process	0.13888	2	80	152	20542	102176246,102177992
GO:0046390	ribose phosphate biosynthetic process	biological_process	0.13888	2	80	152	20542	102177992,102176246
GO:0009987	cellular process	biological_process	0.13896	53	80	12095	20542	102174935,100860925,102186564,102178628,102187656,102169459,102177278,102184627,102190269,102169076,102188956,102189365,102168349,102172326,108637289,102170332,102169610,102168882,102177443,102173000,102171440,102177343,102170580,102176138,102170615,102172235,102188535,102170518,102170718,102190760,102179199,102190621,102187406,102185489,102176246,102182588,102191110,102168932,102177992,102183845…
GO:0006644	phospholipid metabolic process	biological_process	0.13922	2	80	134	20542	100860925,102184627
GO:0003697	single-stranded DNA binding	molecular_function	0.13932	1	80	36	20542	102186188
GO:0044257	cellular protein catabolic process	biological_process	0.1398	2	80	167	20542	102170580,102191108
GO:0051603	proteolysis involved in cellular protein catabolic process	biological_process	0.1398	2	80	167	20542	102191108,102170580
GO:0006164	purine nucleotide biosynthetic process	biological_process	0.13991	2	80	158	20542	102177992,102176246
GO:0044765	single-organism transport	biological_process	0.14124	14	80	2172	20542	102175290,102173234,102187406,102180600,102180970,102179199,108637289,102170518,102169076,102190760,102187656,102176246,102177443,108634347
GO:0006835	dicarboxylic acid transport	biological_process	0.1414	1	80	28	20542	102179199
GO:0006886	intracellular protein transport	biological_process	0.14332	5	80	570	20542	102174452,102186520,102169076,102173009,102173234
GO:0000075	cell cycle checkpoint	biological_process	0.14378	1	80	47	20542	102189650
GO:0009161	ribonucleoside monophosphate metabolic process	biological_process	0.14433	2	80	179	20542	102176246,102190621
GO:0009123	nucleoside monophosphate metabolic process	biological_process	0.14522	2	80	182	20542	102176246,102190621
GO:0072522	purine-containing compound biosynthetic process	biological_process	0.14606	2	80	165	20542	102176246,102177992
GO:0034637	cellular carbohydrate biosynthetic process	biological_process	0.14959	1	80	36	20542	102184627
GO:0005496	steroid binding	molecular_function	0.15091	1	80	24	20542	102168932
GO:0044763	single-organism cellular process	biological_process	0.15101	34	80	7359	20542	102184627,102178628,102187656,100860925,102174935,102168882,102177443,102171440,102177343,108637289,102170332,102169610,102169076,102189365,102168932,102177992,102185489,102176246,102182588,102179199,102187406,102190621,102172235,102170518,102170718,102190760,102180203,102189650,106502007,102173234,102190238,102175290,102180600,102183845
GO:0010942	positive regulation of cell death	biological_process	0.15107	1	80	43	20542	102189650
GO:0043065	positive regulation of apoptotic process	biological_process	0.15107	1	80	43	20542	102189650
GO:0043068	positive regulation of programmed cell death	biological_process	0.15107	1	80	43	20542	102189650
GO:0017111	nucleoside-triphosphatase activity	molecular_function	0.15146	7	80	944	20542	108637289,102180970,102170332,102190238,102177343,102170718,102187656
GO:0051262	protein tetramerization	biological_process	0.15343	1	80	19	20542	102168618
GO:0006165	nucleoside diphosphate phosphorylation	biological_process	0.15401	1	80	47	20542	102190621
GO:0046939	nucleotide phosphorylation	biological_process	0.15401	1	80	47	20542	102190621
GO:0008289	lipid binding	molecular_function	0.15519	3	80	278	20542	108634347,102186188,102168932
GO:0030163	protein catabolic process	biological_process	0.15543	2	80	178	20542	102191108,102170580
GO:0051346	negative regulation of hydrolase activity	biological_process	0.15585	1	80	34	20542	102172326
GO:0006479	protein methylation	biological_process	0.1571	1	80	40	20542	102173234
GO:0008213	protein alkylation	biological_process	0.1571	1	80	40	20542	102173234
GO:0015298	solute:cation antiporter activity	molecular_function	0.15879	1	80	23	20542	102180600
GO:0015299	solute:proton antiporter activity	molecular_function	0.15879	1	80	23	20542	102180600
GO:0009132	nucleoside diphosphate metabolic process	biological_process	0.15918	1	80	49	20542	102190621
GO:0016814	hydrolase activity, acting on carbon-nitrogen (but not peptide) bonds, in cyclic amidines	molecular_function	0.15985	1	80	35	20542	102190269
GO:0016462	pyrophosphatase activity	molecular_function	0.16036	7	80	955	20542	102187656,102177343,102170718,102190238,108637289,102180970,102170332
GO:1902578	single-organism localization	biological_process	0.16092	14	80	2226	20542	102177443,108634347,102187656,102176246,102190760,102169076,102170518,102179199,108637289,102180970,102187406,102180600,102173234,102175290
GO:0003779	actin binding	molecular_function	0.16274	4	80	346	20542	106502007,102171440,102186892,102175290
GO:0005753	mitochondrial proton-transporting ATP synthase complex	cellular_component	0.16275	1	80	53	20542	102176246
GO:0009790	embryo development	biological_process	0.16564	1	80	32	20542	102170332
GO:0019684	photosynthesis, light reaction	biological_process	0.16595	1	80	35	20542	102172326
GO:0044724	single-organism carbohydrate catabolic process	biological_process	0.16655	1	80	48	20542	102190621
GO:0030031	cell projection assembly	biological_process	0.16687	1	80	39	20542	102173234
GO:0016638	oxidoreductase activity, acting on the CH-NH2 group of donors	molecular_function	0.16729	1	80	49	20542	102178166
GO:0016817	hydrolase activity, acting on acid anhydrides	molecular_function	0.16821	8	80	1128	20542	102187656,102177343,102190238,108637289,102180970,102170332,102188956,102170718
GO:0044801	single-organism membrane fusion	biological_process	0.16951	1	80	40	20542	102187406
GO:0016755	transferase activity, transferring amino-acyl groups	molecular_function	0.17049	1	80	31	20542	102170580
GO:0006066	alcohol metabolic process	biological_process	0.17068	1	80	40	20542	102184627
GO:0019829	cation-transporting ATPase activity	molecular_function	0.17154	1	80	37	20542	102180970
GO:0042625	ATPase activity, coupled to transmembrane movement of ions	molecular_function	0.17154	1	80	37	20542	102180970
GO:0016310	phosphorylation	biological_process	0.17308	7	80	757	20542	102190621,102180282,102191110,102173234,102188535,102170615,102186564
GO:0044281	small molecule metabolic process	biological_process	0.17486	6	80	857	20542	102190621,100860925,102184627,102177992,102183845,102176246
GO:0008175	tRNA methyltransferase activity	molecular_function	0.17558	1	80	38	20542	102182606
GO:0019362	pyridine nucleotide metabolic process	biological_process	0.17597	1	80	56	20542	102190621
GO:0046496	nicotinamide nucleotide metabolic process	biological_process	0.17597	1	80	56	20542	102190621
GO:0050789	regulation of biological process	biological_process	0.17604	27	80	6095	20542	102168932,102185489,102178628,102187656,102176246,102182588,102179199,102172235,102174935,102180203,102176138,106503755,102189650,102173000,102171440,106502007,102168618,102177343,102173234,102175290,102172326,102179551,102169610,102189365,102188956,102183845,102168349
GO:0015370	solute:sodium symporter activity	molecular_function	0.1796	1	80	35	20542	102179199
GO:0016788	hydrolase activity, acting on ester bonds	molecular_function	0.18268	8	80	988	20542	102184627,106503755,102168882,102173234,102176934,102179199,102169610,102174450
GO:0015631	tubulin binding	molecular_function	0.18309	2	80	150	20542	102170718,102170332
GO:0016301	kinase activity	molecular_function	0.18395	9	80	1162	20542	102173000,102186564,102187656,102191110,102177992,102170615,102188535,102173234,102180282
GO:0044802	single-organism membrane organization	biological_process	0.18454	2	80	161	20542	102173234,102187406
GO:0032403	protein complex binding	molecular_function	0.18455	3	80	329	20542	102170718,102170332,102186892
GO:0050790	regulation of catalytic activity	biological_process	0.18587	2	80	148	20542	102172326,102179551
GO:0072524	pyridine-containing compound metabolic process	biological_process	0.18812	1	80	58	20542	102190621
GO:0034508	centromere complex assembly	biological_process	0.18921	1	80	50	20542	102169076
GO:0055086	nucleobase-containing small molecule metabolic process	biological_process	0.19015	3	80	379	20542	102176246,102190621,102177992
GO:0045263	proton-transporting ATP synthase complex, coupling factor F(o)	cellular_component	0.19096	1	80	56	20542	102176246
GO:0007154	cell communication	biological_process	0.19207	16	80	3696	20542	102168932,102182588,102185489,102178628,102179199,102174935,102172235,102189650,102180203,102177343,106502007,102177443,102171440,102169610,102175290,102189365
GO:0001071	nucleic acid binding transcription factor activity	molecular_function	0.19497	6	80	841	20542	102175290,102176138,102176246,102168618,102183845,102168349
GO:0003700	transcription factor activity, sequence-specific DNA binding	molecular_function	0.19497	6	80	841	20542	102176246,102168618,102183845,102168349,102175290,102176138
GO:0005578	proteinaceous extracellular matrix	cellular_component	0.19579	2	80	135	20542	102179551,102189365
GO:0019748	secondary metabolic process	biological_process	0.19856	1	80	31	20542	102173234
GO:0019538	protein metabolic process	biological_process	0.19994	17	80	3449	20542	102168618,102170580,102191108,102176138,106503755,102179268,102173234,102180600,102180282,102180970,108634347,102186564,102177278,102191110,102188535,102170615,102190760
GO:0009975	cyclase activity	molecular_function	0.20135	1	80	36	20542	102182588
GO:0060590	ATPase regulator activity	molecular_function	0.20173	1	80	49	20542	102172326
GO:0006733	oxidoreduction coenzyme metabolic process	biological_process	0.20213	1	80	62	20542	102190621
GO:0051321	meiotic cell cycle	biological_process	0.20405	1	80	40	20542	102190760
GO:0034613	cellular protein localization	biological_process	0.20573	5	80	640	20542	102173234,102173009,102169076,102174452,102186520
GO:0070727	cellular macromolecule localization	biological_process	0.20573	5	80	640	20542	102186520,102174452,102169076,102173009,102173234
GO:0016887	ATPase activity	molecular_function	0.20641	4	80	451	20542	102187656,108637289,102180970,102190238
GO:0065009	regulation of molecular function	biological_process	0.20682	2	80	158	20542	102179551,102172326
GO:0006720	isoprenoid metabolic process	biological_process	0.20771	1	80	50	20542	100860925
GO:0008299	isoprenoid biosynthetic process	biological_process	0.20771	1	80	50	20542	100860925
GO:0015293	symporter activity	molecular_function	0.21001	1	80	45	20542	102179199
GO:0015294	solute:cation symporter activity	molecular_function	0.21001	1	80	45	20542	102179199
GO:0051015	actin filament binding	molecular_function	0.21011	1	80	27	20542	102186892
GO:0015297	antiporter activity	molecular_function	0.21054	1	80	35	20542	102180600
GO:0098805	whole membrane	cellular_component	0.21211	2	80	188	20542	102173009,102176934
GO:0009165	nucleotide biosynthetic process	biological_process	0.21256	2	80	212	20542	102176246,102177992
GO:1901293	nucleoside phosphate biosynthetic process	biological_process	0.21256	2	80	212	20542	102176246,102177992
GO:1901615	organic hydroxy compound metabolic process	biological_process	0.21294	1	80	48	20542	102184627
GO:0031966	mitochondrial membrane	cellular_component	0.21393	2	80	237	20542	102176934,102176246
GO:0044421	extracellular region part	cellular_component	0.21424	3	80	340	20542	102189365,102186892,102179551
GO:0032182	ubiquitin-like protein binding	molecular_function	0.21463	1	80	72	20542	102185466
GO:0044265	cellular macromolecule catabolic process	biological_process	0.21823	2	80	206	20542	102170580,102191108
GO:0007409	axonogenesis	biological_process	0.21876	1	80	43	20542	102168882
GO:0007411	axon guidance	biological_process	0.21876	1	80	43	20542	102168882
GO:0048667	cell morphogenesis involved in neuron differentiation	biological_process	0.21876	1	80	43	20542	102168882
GO:0048812	neuron projection morphogenesis	biological_process	0.21876	1	80	43	20542	102168882
GO:0061564	axon development	biological_process	0.21876	1	80	43	20542	102168882
GO:0097485	neuron projection guidance	biological_process	0.21876	1	80	43	20542	102168882
GO:0007049	cell cycle	biological_process	0.21982	4	80	552	20542	102189650,102190760,102176246,102178628
GO:0016052	carbohydrate catabolic process	biological_process	0.22089	1	80	70	20542	102190621
GO:0006955	immune response	biological_process	0.22091	2	80	324	20542	102183035,102173234
GO:0007338	single fertilization	biological_process	0.22256	1	80	36	20542	102187406
GO:0009566	fertilization	biological_process	0.22256	1	80	36	20542	102187406
GO:0006091	generation of precursor metabolites and energy	biological_process	0.22403	2	80	194	20542	102172326,102190621
GO:0000003	reproduction	biological_process	0.2297	3	80	325	20542	102187406,102190760,102176246
GO:0008610	lipid biosynthetic process	biological_process	0.23069	2	80	208	20542	100860925,102184627
GO:0000904	cell morphogenesis involved in differentiation	biological_process	0.23237	1	80	49	20542	102168882
GO:0009378	four-way junction helicase activity	molecular_function	0.23429	1	80	71	20542	102190238
GO:0000139	Golgi membrane	cellular_component	0.23447	1	80	46	20542	102173009
GO:0030120	vesicle coat	cellular_component	0.2348	1	80	52	20542	102173009
GO:0030135	coated vesicle	cellular_component	0.2348	1	80	52	20542	102173009
GO:0030662	coated vesicle membrane	cellular_component	0.2348	1	80	52	20542	102173009
GO:0031175	neuron projection development	biological_process	0.23544	1	80	49	20542	102168882
GO:0048666	neuron development	biological_process	0.23544	1	80	49	20542	102168882
GO:0046872	metal ion binding	molecular_function	0.23618	20	80	3537	20542	102173000,102171440,102191817,102191108,102179268,102189365,102183845,102188956,102176934,102173234,102172326,102180970,102182606,102176494,102178628,102173802,102174450,102190760,100860925,102190621
GO:0045259	proton-transporting ATP synthase complex	cellular_component	0.23691	1	80	74	20542	102176246
GO:0030182	neuron differentiation	biological_process	0.23755	1	80	52	20542	102168882
GO:0048699	generation of neurons	biological_process	0.23755	1	80	52	20542	102168882
GO:0022008	neurogenesis	biological_process	0.23822	1	80	53	20542	102168882
GO:0044262	cellular carbohydrate metabolic process	biological_process	0.23905	1	80	61	20542	102184627
GO:0015077	monovalent inorganic cation transmembrane transporter activity	molecular_function	0.23969	4	80	534	20542	102176246,102180970,102179199,102180600
GO:0043169	cation binding	molecular_function	0.24066	20	80	3555	20542	102190621,100860925,102190760,102174450,102173802,102178628,102176494,102180970,102182606,102176934,102173234,102172326,102183845,102189365,102188956,102179268,102191108,102191817,102173000,102171440
GO:0006468	protein phosphorylation	biological_process	0.24077	6	80	647	20542	102188535,102170615,102186564,102191110,102173234,102180282
GO:0050896	response to stimulus	biological_process	0.24079	20	80	4943	20542	102179199,102174935,102172235,102168932,102182588,102186564,102178628,102185489,102169610,102183035,102173234,102190238,102175290,102189365,102189650,102180203,106502007,102177343,102171440,102168882
GO:0030659	cytoplasmic vesicle membrane	cellular_component	0.24128	1	80	54	20542	102173009
GO:0065007	biological regulation	biological_process	0.24159	27	80	6303	20542	102173234,102175290,102172326,102169610,102179551,102189365,102183845,102188956,102168349,102180203,102176138,106503755,102189650,102173000,102171440,102168618,106502007,102177343,102179199,102172235,102174935,102168932,102185489,102178628,102176246,102187656,102182588
GO:0012506	vesicle membrane	cellular_component	0.24187	1	80	55	20542	102173009
GO:0051186	cofactor metabolic process	biological_process	0.242	2	80	212	20542	102177992,102190621
GO:0008173	RNA methyltransferase activity	molecular_function	0.24287	1	80	60	20542	102182606
GO:0015985	energy coupled proton transport, down electrochemical gradient	biological_process	0.24413	1	80	77	20542	102176246
GO:0015986	ATP synthesis coupled proton transport	biological_process	0.24413	1	80	77	20542	102176246
GO:0004675	transmembrane receptor protein serine/threonine kinase activity	molecular_function	0.24439	1	80	41	20542	102170615
GO:0044877	macromolecular complex binding	molecular_function	0.2448	3	80	389	20542	102170718,102170332,102186892
GO:1901137	carbohydrate derivative biosynthetic process	biological_process	0.2475	3	80	355	20542	102177992,102176246,102190760
GO:0007399	nervous system development	biological_process	0.24813	1	80	54	20542	102168882
GO:0004222	metalloendopeptidase activity	molecular_function	0.24869	2	80	165	20542	102180970,102179268
GO:0061025	membrane fusion	biological_process	0.25057	1	80	68	20542	102187406
GO:0044033	multi-organism metabolic process	biological_process	0.25249	1	80	53	20542	102173234
GO:0005507	copper ion binding	molecular_function	0.25337	1	80	71	20542	102190760
GO:0007165	signal transduction	biological_process	0.25358	15	80	3633	20542	102178628,102185489,102171440,102177343,106502007,102182588,102180203,102168932,102189650,102172235,102174935,102189365,102175290,102179199,102169610
GO:0017016	Ras GTPase binding	molecular_function	0.25743	1	80	40	20542	102186520
GO:0031267	small GTPase binding	molecular_function	0.25743	1	80	40	20542	102186520
GO:0051020	GTPase binding	molecular_function	0.25743	1	80	40	20542	102186520
GO:0061024	membrane organization	biological_process	0.2606	2	80	207	20542	102173234,102187406
GO:0006754	ATP biosynthetic process	biological_process	0.26137	1	80	85	20542	102176246
GO:0044700	single organism signaling	biological_process	0.26205	15	80	3652	20542	102174935,102189365,102172235,102179199,102169610,102175290,102177343,106502007,102182588,102178628,102185489,102171440,102189650,102180203,102168932
GO:0070011	peptidase activity, acting on L-amino acid peptides	molecular_function	0.26296	6	80	1007	20542	102179268,102176138,106503755,102180970,102180600,102185690
GO:0040007	growth	biological_process	0.26394	1	80	82	20542	102173234
GO:0006873	cellular ion homeostasis	biological_process	0.26407	1	80	92	20542	102168932
GO:0006875	cellular metal ion homeostasis	biological_process	0.26407	1	80	92	20542	102168932
GO:0030003	cellular cation homeostasis	biological_process	0.26407	1	80	92	20542	102168932
GO:0019222	regulation of metabolic process	biological_process	0.2658	13	80	2425	20542	106503755,102176138,102168932,102168618,102187656,102176246,102173000,102179551,102172326,102175290,102168349,102183845,102188956
GO:0022607	cellular component assembly	biological_process	0.26633	5	80	830	20542	102168618,102169076,102176246,102173234,102172326
GO:0023052	signaling	biological_process	0.26788	15	80	3659	20542	102180203,102168932,102189650,102178628,102185489,102171440,106502007,102177343,102182588,102175290,102179199,102169610,102172235,102174935,102189365
GO:0005342	organic acid transmembrane transporter activity	molecular_function	0.26819	1	80	91	20542	102179199
GO:0046943	carboxylic acid transmembrane transporter activity	molecular_function	0.26819	1	80	91	20542	102179199
GO:0043038	amino acid activation	biological_process	0.27092	1	80	77	20542	102183845
GO:0043039	tRNA aminoacylation	biological_process	0.27092	1	80	77	20542	102183845
GO:0006869	lipid transport	biological_process	0.2712	1	80	101	20542	108634347
GO:0016763	transferase activity, transferring pentosyl groups	molecular_function	0.27266	1	80	72	20542	102191108
GO:0052689	carboxylic ester hydrolase activity	molecular_function	0.27268	1	80	61	20542	106503755
GO:0005741	mitochondrial outer membrane	cellular_component	0.27512	1	80	83	20542	102176934
GO:0031968	organelle outer membrane	cellular_component	0.27512	1	80	83	20542	102176934
GO:0050801	ion homeostasis	biological_process	0.27698	1	80	95	20542	102168932
GO:0055065	metal ion homeostasis	biological_process	0.27698	1	80	95	20542	102168932
GO:0055080	cation homeostasis	biological_process	0.27698	1	80	95	20542	102168932
GO:0098771	inorganic ion homeostasis	biological_process	0.27698	1	80	95	20542	102168932
GO:0016875	ligase activity, forming carbon-oxygen bonds	molecular_function	0.27883	1	80	77	20542	102183845
GO:0016876	ligase activity, forming aminoacyl-tRNA and related compounds	molecular_function	0.27883	1	80	77	20542	102183845
GO:0042157	lipoprotein metabolic process	biological_process	0.28	1	80	98	20542	108634347
GO:0046914	transition metal ion binding	molecular_function	0.28145	11	80	2072	20542	102173000,102176494,102178628,102171440,102179268,102183845,102188956,102190760,102180970,102190621,102182606
GO:0010256	endomembrane system organization	biological_process	0.2836	1	80	60	20542	102173234
GO:0046907	intracellular transport	biological_process	0.28517	5	80	736	20542	102173234,102173009,102169076,102186520,102174452
GO:0043566	structure-specific DNA binding	molecular_function	0.2863	1	80	99	20542	102186188
GO:0009142	nucleoside triphosphate biosynthetic process	biological_process	0.28901	1	80	96	20542	102176246
GO:0009145	purine nucleoside triphosphate biosynthetic process	biological_process	0.28901	1	80	96	20542	102176246
GO:0009201	ribonucleoside triphosphate biosynthetic process	biological_process	0.28901	1	80	96	20542	102176246
GO:0009206	purine ribonucleoside triphosphate biosynthetic process	biological_process	0.28901	1	80	96	20542	102176246
GO:0008514	organic anion transmembrane transporter activity	molecular_function	0.28902	1	80	96	20542	102179199
GO:0006887	exocytosis	biological_process	0.29428	1	80	64	20542	102187406
GO:0031514	motile cilium	cellular_component	0.29596	1	80	94	20542	102169076
GO:0055082	cellular chemical homeostasis	biological_process	0.29782	1	80	99	20542	102168932
GO:1901681	sulfur compound binding	molecular_function	0.30188	1	80	64	20542	102179551
GO:0043414	macromolecule methylation	biological_process	0.30509	1	80	84	20542	102173234
GO:0002376	immune system process	biological_process	0.30593	2	80	380	20542	102183035,102173234
GO:0033365	protein localization to organelle	biological_process	0.30914	2	80	258	20542	102169076,102173234
GO:0005057	receptor signaling protein activity	molecular_function	0.31056	1	80	52	20542	106502007
GO:0033993	response to lipid	biological_process	0.31257	1	80	59	20542	102168932
GO:0043401	steroid hormone mediated signaling pathway	biological_process	0.31257	1	80	59	20542	102168932
GO:0048545	response to steroid hormone	biological_process	0.31257	1	80	59	20542	102168932
GO:0071383	cellular response to steroid hormone stimulus	biological_process	0.31257	1	80	59	20542	102168932
GO:0071396	cellular response to lipid	biological_process	0.31257	1	80	59	20542	102168932
GO:0071407	cellular response to organic cyclic compound	biological_process	0.31257	1	80	59	20542	102168932
GO:0009127	purine nucleoside monophosphate biosynthetic process	biological_process	0.31476	1	80	96	20542	102176246
GO:0009168	purine ribonucleoside monophosphate biosynthetic process	biological_process	0.31476	1	80	96	20542	102176246
GO:0065004	protein-DNA complex assembly	biological_process	0.31621	1	80	135	20542	102169076
GO:0071824	protein-DNA complex subunit organization	biological_process	0.31621	1	80	135	20542	102169076
GO:0019752	carboxylic acid metabolic process	biological_process	0.31667	3	80	425	20542	102190621,100860925,102183845
GO:0007166	cell surface receptor signaling pathway	biological_process	0.31817	2	80	197	20542	102169610,102178628
GO:0098800	inner mitochondrial membrane protein complex	cellular_component	0.3185	1	80	105	20542	102176246
GO:0019068	virion assembly	biological_process	0.3192	1	80	107	20542	102173234
GO:0015078	hydrogen ion transmembrane transporter activity	molecular_function	0.32015	2	80	295	20542	102180600,102176246
GO:0006355	regulation of transcription, DNA-templated	biological_process	0.32134	11	80	2114	20542	106503755,102168932,102176138,102168618,102173000,102176246,102187656,102175290,102188956,102183845,102168349
GO:1903506	regulation of nucleic acid-templated transcription	biological_process	0.32134	11	80	2114	20542	102168349,102183845,102188956,102175290,102168618,102176246,102187656,102173000,106503755,102168932,102176138
GO:0044433	cytoplasmic vesicle part	cellular_component	0.32201	1	80	73	20542	102173009
GO:0005126	cytokine receptor binding	molecular_function	0.3226	1	80	186	20542	102183035
GO:0006935	chemotaxis	biological_process	0.32348	1	80	70	20542	102168882
GO:0042330	taxis	biological_process	0.32348	1	80	70	20542	102168882
GO:2001141	regulation of RNA biosynthetic process	biological_process	0.32458	11	80	2118	20542	102188956,102183845,102168349,102175290,102173000,102187656,102176246,102168618,102168932,102176138,106503755
GO:0051252	regulation of RNA metabolic process	biological_process	0.32527	11	80	2121	20542	102168618,102176246,102187656,102173000,106503755,102168932,102176138,102168349,102183845,102188956,102175290
GO:0009156	ribonucleoside monophosphate biosynthetic process	biological_process	0.3258	1	80	99	20542	102176246
GO:0009124	nucleoside monophosphate biosynthetic process	biological_process	0.3265	1	80	100	20542	102176246
GO:0090150	establishment of protein localization to membrane	biological_process	0.32687	1	80	89	20542	102173234
GO:0014070	response to organic cyclic compound	biological_process	0.32698	1	80	67	20542	102168932
GO:0008233	peptidase activity	molecular_function	0.32711	6	80	1080	20542	102176138,102180970,106503755,102180600,102185690,102179268
GO:0040011	locomotion	biological_process	0.32715	2	80	258	20542	102169076,102168882
GO:0048869	cellular developmental process	biological_process	0.32717	2	80	268	20542	102168882,102173234
GO:0005623	cell	cellular_component	0.32801	26	80	5860	20542	102168932,102184627,102177278,102187656,102176246,102185489,102178628,102176494,102187406,102173009,102190760,102189650,106503755,102176138,102191108,102177343,102168618,102173000,102170332,102180970,102172326,102173234,102176934,102183845,102188956,102169076
GO:0044464	cell part	cellular_component	0.32801	26	80	5860	20542	102172326,102173234,102176934,102170332,102180970,102169076,102188956,102183845,102176138,102191108,102189650,106503755,102173000,102177343,102168618,102187406,102173009,102190760,102168932,102184627,102176246,102187656,102185489,102178628,102176494,102177278
GO:0004017	adenylate kinase activity	molecular_function	0.32887	1	80	166	20542	102173000
GO:0004672	protein kinase activity	molecular_function	0.32941	6	80	745	20542	102180282,102173234,102191110,102186564,102170615,102188535
GO:1902580	single-organism cellular localization	biological_process	0.33015	2	80	267	20542	102169076,102173234
GO:0005929	cilium	cellular_component	0.33017	1	80	103	20542	102169076
GO:0016668	oxidoreductase activity, acting on a sulfur group of donors, NAD(P) as acceptor	molecular_function	0.33021	1	80	92	20542	102176494
GO:0047134	protein-disulfide reductase activity	molecular_function	0.33021	1	80	92	20542	102176494
GO:1901575	organic substance catabolic process	biological_process	0.33038	3	80	462	20542	102170580,102191108,102190621
GO:0019219	regulation of nucleobase-containing compound metabolic process	biological_process	0.33126	11	80	2136	20542	102168932,102176138,106503755,102173000,102176246,102187656,102168618,102175290,102188956,102183845,102168349
GO:0043093	FtsZ-dependent cytokinesis	biological_process	0.33171	1	80	90	20542	102176246
GO:0048878	chemical homeostasis	biological_process	0.33362	1	80	108	20542	102168932
GO:0044427	chromosomal part	cellular_component	0.33424	2	80	294	20542	102189650,102169076
GO:0009755	hormone-mediated signaling pathway	biological_process	0.33449	1	80	68	20542	102168932
GO:0032870	cellular response to hormone stimulus	biological_process	0.33449	1	80	68	20542	102168932
GO:0000794	condensed nuclear chromosome	cellular_component	0.33492	1	80	88	20542	102189650
GO:2000112	regulation of cellular macromolecule biosynthetic process	biological_process	0.33587	11	80	2153	20542	102173000,102187656,102176246,102168618,102168932,102176138,106503755,102183845,102188956,102168349,102175290
GO:0009108	coenzyme biosynthetic process	biological_process	0.33798	1	80	89	20542	102177992
GO:0003676	nucleic acid binding	molecular_function	0.33807	17	80	3811	20542	102189365,102188956,102183845,102175290,102173234,102168618,102177343,102173000,106503755,102191108,102186188,102172946,102188044,102176246,102178628,102190269,102168932
GO:0009057	macromolecule catabolic process	biological_process	0.33837	2	80	271	20542	102191108,102170580
GO:0010556	regulation of macromolecule biosynthetic process	biological_process	0.33914	11	80	2157	20542	102183845,102188956,102168349,102175290,102173000,102187656,102176246,102168618,102176138,102168932,106503755
GO:0031326	regulation of cellular biosynthetic process	biological_process	0.33914	11	80	2157	20542	106503755,102176138,102168932,102168618,102173000,102187656,102176246,102175290,102188956,102183845,102168349
GO:0051171	regulation of nitrogen compound metabolic process	biological_process	0.34008	11	80	2161	20542	102175290,102168349,102188956,102183845,102168932,102176138,106503755,102176246,102187656,102173000,102168618
GO:0010876	lipid localization	biological_process	0.34026	1	80	122	20542	108634347
GO:0032505	reproduction of a single-celled organism	biological_process	0.34041	1	80	92	20542	102176246
GO:0009889	regulation of biosynthetic process	biological_process	0.34062	11	80	2160	20542	102168618,102176246,102187656,102173000,106503755,102176138,102168932,102168349,102183845,102188956,102175290
GO:0016810	hydrolase activity, acting on carbon-nitrogen (but not peptide) bonds	molecular_function	0.34186	1	80	81	20542	102190269
GO:0051716	cellular response to stimulus	biological_process	0.34204	16	80	4135	20542	102168932,102178628,102185489,102182588,102179199,102172235,102174935,102180203,102189650,102171440,102177343,106502007,102190238,102175290,102169610,102189365
GO:0000917	barrier septum assembly	biological_process	0.34305	1	80	93	20542	102176246
GO:0032506	cytokinetic process	biological_process	0.34305	1	80	93	20542	102176246
GO:0090529	cell septum assembly	biological_process	0.34305	1	80	93	20542	102176246
GO:1902410	mitotic cytokinetic process	biological_process	0.34305	1	80	93	20542	102176246
GO:0019079	viral genome replication	biological_process	0.34334	1	80	73	20542	102169459
GO:0043436	oxoacid metabolic process	biological_process	0.34345	3	80	440	20542	100860925,102190621,102183845
GO:0008168	methyltransferase activity	molecular_function	0.34369	2	80	293	20542	102182606,102173234
GO:0010468	regulation of gene expression	biological_process	0.34435	11	80	2169	20542	102175290,102168349,102183845,102188956,106503755,102176138,102168932,102168618,102187656,102176246,102173000
GO:0051336	regulation of hydrolase activity	biological_process	0.34476	1	80	76	20542	102172326
GO:0044699	single-organism process	biological_process	0.34536	39	80	9179	20542	106502007,102189650,102180203,102178166,102183845,102180600,102190238,102173234,102175290,102182588,102176246,102185489,108634347,102177992,102168932,102190760,102170718,102170518,102172235,102170615,102190621,102187406,102179199,102177343,102171440,102168882,102177443,102189365,102169076,102170332,102169610,108637289,102180970,102187656,102178628,102176494,102184627,102174935,100860925
GO:0043412	macromolecule modification	biological_process	0.34541	10	80	1672	20542	102186564,102177278,102170580,102191110,102188535,102170615,102190760,102173234,102182606,102180282
GO:0016459	myosin complex	cellular_component	0.34543	1	80	55	20542	102177343
GO:0072657	protein localization to membrane	biological_process	0.34545	1	80	92	20542	102173234
GO:0008270	zinc ion binding	molecular_function	0.34576	9	80	1686	20542	102180970,102182606,102183845,102188956,102179268,102178628,102173000,102176494,102171440
GO:0044085	cellular component biogenesis	biological_process	0.34613	5	80	954	20542	102172326,102173234,102168618,102176246,102169076
GO:0016773	phosphotransferase activity, alcohol group as acceptor	molecular_function	0.34699	7	80	941	20542	102170615,102186564,102188535,102180282,102173234,102177992,102191110
GO:0071495	cellular response to endogenous stimulus	biological_process	0.34701	1	80	72	20542	102168932
GO:0006974	cellular response to DNA damage stimulus	biological_process	0.34763	3	80	578	20542	102190238,102189650,102178628
GO:0006082	organic acid metabolic process	biological_process	0.35103	3	80	444	20542	100860925,102190621,102183845
GO:0016579	protein deubiquitination	biological_process	0.35105	1	80	104	20542	102177278
GO:0070646	protein modification by small protein removal	biological_process	0.35105	1	80	104	20542	102177278
GO:0022412	cellular process involved in reproduction in multicellular organism	biological_process	0.35317	1	80	94	20542	102187406
GO:0016776	phosphotransferase activity, phosphate group as acceptor	molecular_function	0.3551	1	80	179	20542	102173000
GO:0015849	organic acid transport	biological_process	0.35799	1	80	128	20542	102179199
GO:0046942	carboxylic acid transport	biological_process	0.35799	1	80	128	20542	102179199
GO:0019898	extrinsic component of membrane	cellular_component	0.35982	1	80	100	20542	102184627
GO:0008237	metallopeptidase activity	molecular_function	0.36184	2	80	210	20542	102180970,102179268
GO:0033177	proton-transporting two-sector ATPase complex, proton-transporting domain	cellular_component	0.36199	1	80	133	20542	102176246
GO:0000281	mitotic cytokinesis	biological_process	0.36221	1	80	97	20542	102176246
GO:0061640	cytoskeleton-dependent cytokinesis	biological_process	0.36221	1	80	97	20542	102176246
GO:0016741	transferase activity, transferring one-carbon groups	molecular_function	0.36251	2	80	304	20542	102173234,102182606
GO:0015711	organic anion transport	biological_process	0.36359	1	80	129	20542	102179199
GO:0050794	regulation of cellular process	biological_process	0.36365	24	80	5965	20542	102183845,102189365,102188956,102168349,102169610,102175290,102168618,102177343,106502007,102173000,102171440,106503755,102189650,102180203,102176138,102174935,102172235,102179199,102182588,102185489,102178628,102176246,102187656,102168932
GO:0006464	cellular protein modification process	biological_process	0.36395	9	80	1490	20542	102188535,102170615,102190760,102173234,102180282,102186564,102177278,102170580,102191110
GO:0036211	protein modification process	biological_process	0.36395	9	80	1490	20542	102190760,102170615,102188535,102180282,102173234,102170580,102177278,102186564,102191110
GO:0044238	primary metabolic process	biological_process	0.36532	34	80	7775	20542	108634347,102176246,102168932,102177992,102191110,102170615,102188535,102190760,102190621,102168618,102191108,106503755,102183845,102175290,102173234,102190238,102180282,102180600,102182606,102186564,102178628,102187656,102177278,102184627,102190269,100860925,102173000,102170580,102176138,102189487,102179268,102188956,102168349,102180970
GO:0032259	methylation	biological_process	0.36571	1	80	108	20542	102173234
GO:0030674	protein binding, bridging	molecular_function	0.36612	1	80	121	20542	102186892
GO:0060090	binding, bridging	molecular_function	0.36612	1	80	121	20542	102186892
GO:0051082	unfolded protein binding	molecular_function	0.3672	1	80	140	20542	102191110
GO:0071310	cellular response to organic substance	biological_process	0.36745	1	80	79	20542	102168932
GO:0016491	oxidoreductase activity	molecular_function	0.36774	7	80	1336	20542	102173234,100860925,102189650,102190621,102176494,102170615,102178166
GO:0008200	ion channel inhibitor activity	molecular_function	0.36817	1	80	94	20542	102173234
GO:0016248	channel inhibitor activity	molecular_function	0.36817	1	80	94	20542	102173234
GO:0006323	DNA packaging	biological_process	0.37008	1	80	130	20542	102173234
GO:0019199	transmembrane receptor protein kinase activity	molecular_function	0.37067	1	80	58	20542	102170615
GO:0016772	transferase activity, transferring phosphorus-containing groups	molecular_function	0.3728	10	80	1692	20542	102170615,102188535,102180282,102173234,102168618,102173000,102186564,102187656,102177992,102191110
GO:0019954	asexual reproduction	biological_process	0.37316	1	80	103	20542	102176246
GO:0044454	nuclear chromosome part	cellular_component	0.37324	1	80	111	20542	102189650
GO:0055085	transmembrane transport	biological_process	0.37345	6	80	978	20542	102173234,108637289,102180600,102177443,102176246,102187656
GO:0042600	chorion	cellular_component	0.37556	1	80	95	20542	102187656
GO:0036459	ubiquitinyl hydrolase activity	molecular_function	0.37731	1	80	111	20542	102177278
GO:0003678	DNA helicase activity	molecular_function	0.37797	1	80	115	20542	102190238
GO:0003723	RNA binding	molecular_function	0.37801	4	80	749	20542	102190269,102191108,102189365,102178628
GO:0033554	cellular response to stress	biological_process	0.37915	3	80	619	20542	102190238,102189650,102178628
GO:0016023	cytoplasmic membrane-bounded vesicle	cellular_component	0.38006	1	80	98	20542	102173009
GO:0031988	membrane-bounded vesicle	cellular_component	0.38055	1	80	99	20542	102173009
GO:0016830	carbon-carbon lyase activity	molecular_function	0.38124	1	80	102	20542	102190621
GO:0019201	nucleotide kinase activity	molecular_function	0.38126	1	80	187	20542	102173000
GO:0042025	host cell nucleus	cellular_component	0.38299	1	80	95	20542	102168349
GO:0006952	defense response	biological_process	0.38575	2	80	386	20542	102173234,102186564
GO:0005576	extracellular region	cellular_component	0.38603	7	80	1454	20542	102173234,102186892,102168932,102183035,102179551,108634347,102189365
GO:0070887	cellular response to chemical stimulus	biological_process	0.38605	1	80	87	20542	102168932
GO:0033647	host intracellular organelle	cellular_component	0.3874	1	80	97	20542	102168349
GO:0033648	host intracellular membrane-bounded organelle	cellular_component	0.3874	1	80	97	20542	102168349
GO:0043623	cellular protein complex assembly	biological_process	0.38761	2	80	318	20542	102172326,102169076
GO:0051276	chromosome organization	biological_process	0.39002	2	80	334	20542	102173234,102169076
GO:0044255	cellular lipid metabolic process	biological_process	0.39035	2	80	276	20542	100860925,102184627
GO:0009725	response to hormone	biological_process	0.3905	1	80	83	20542	102168932
GO:0046983	protein dimerization activity	molecular_function	0.3916	2	80	350	20542	102169459,102175290
GO:0033646	host intracellular part	cellular_component	0.39185	1	80	103	20542	102168349
GO:0043656	intracellular region of host	cellular_component	0.39185	1	80	103	20542	102168349
GO:0016247	channel regulator activity	molecular_function	0.39538	1	80	100	20542	102173234
GO:0008757	S-adenosylmethionine-dependent methyltransferase activity	molecular_function	0.39566	1	80	116	20542	102182606
GO:0009056	catabolic process	biological_process	0.39606	4	80	716	20542	102191108,102190621,102169076,102170580
GO:0016791	phosphatase activity	molecular_function	0.39612	3	80	353	20542	102174450,102176934,102173234
GO:0098798	mitochondrial protein complex	cellular_component	0.39635	1	80	136	20542	102176246
GO:0004175	endopeptidase activity	molecular_function	0.39813	4	80	770	20542	102179268,106503755,102180970,102176138
GO:0007017	microtubule-based process	biological_process	0.39822	2	80	237	20542	102170332,102170718
GO:0044431	Golgi apparatus part	cellular_component	0.39917	1	80	91	20542	102173009
GO:0080090	regulation of primary metabolic process	biological_process	0.39917	11	80	2261	20542	102173000,102187656,102176246,102168618,102176138,102168932,106503755,102183845,102188956,102168349,102175290
GO:0060255	regulation of macromolecule metabolic process	biological_process	0.40228	11	80	2274	20542	102168349,102183845,102188956,102175290,102176246,102187656,102173000,102168618,102176138,102168932,106503755
GO:0000776	kinetochore	cellular_component	0.40376	1	80	121	20542	102169076
GO:0004190	aspartic-type endopeptidase activity	molecular_function	0.40443	1	80	161	20542	106503755
GO:0070001	aspartic-type peptidase activity	molecular_function	0.40443	1	80	161	20542	106503755
GO:0000041	transition metal ion transport	biological_process	0.40558	1	80	152	20542	102190760
GO:0008083	growth factor activity	molecular_function	0.40565	1	80	125	20542	102186892
GO:0006606	protein import into nucleus	biological_process	0.40574	1	80	137	20542	102169076
GO:0034504	protein localization to nucleus	biological_process	0.40574	1	80	137	20542	102169076
GO:0044744	protein targeting to nucleus	biological_process	0.40574	1	80	137	20542	102169076
GO:0051170	nuclear import	biological_process	0.40574	1	80	137	20542	102169076
GO:1902593	single-organism nuclear import	biological_process	0.40574	1	80	137	20542	102169076
GO:0005622	intracellular	cellular_component	0.41079	23	80	5381	20542	102172326,102176934,102173234,102170332,102169076,102188956,102183845,102191108,102176138,102189650,106503755,102173000,102177343,102168618,102173009,102190760,102168932,102184627,102176246,102185489,102178628,102176494,102177278
GO:0006486	protein glycosylation	biological_process	0.412	1	80	101	20542	102190760
GO:0043413	macromolecule glycosylation	biological_process	0.412	1	80	101	20542	102190760
GO:0006461	protein complex assembly	biological_process	0.41217	3	80	554	20542	102172326,102168618,102169076
GO:0070271	protein complex biogenesis	biological_process	0.41238	3	80	555	20542	102169076,102168618,102172326
GO:0009719	response to endogenous stimulus	biological_process	0.41453	1	80	95	20542	102168932
GO:0006399	tRNA metabolic process	biological_process	0.4146	2	80	301	20542	102182606,102183845
GO:0070085	glycosylation	biological_process	0.41593	1	80	103	20542	102190760
GO:0006139	nucleobase-containing compound metabolic process	biological_process	0.41948	19	80	4169	20542	102183845,102188956,102168349,102190238,102173234,102175290,102182606,102173000,102168618,102191108,102176138,106503755,102190621,102178628,102187656,102176246,102190269,102168932,102177992
GO:0005743	mitochondrial inner membrane	cellular_component	0.41967	1	80	152	20542	102176246
GO:0000910	cytokinesis	biological_process	0.42031	1	80	109	20542	102176246
GO:0000793	condensed chromosome	cellular_component	0.42046	1	80	119	20542	102189650
GO:0044237	cellular metabolic process	biological_process	0.42099	32	80	7267	20542	100860925,102177278,102178628,102186564,102187656,102184627,102190269,102188956,102168349,102169076,102172326,102170580,102173000,102176138,102190760,102170615,102188535,102190621,102176246,102168932,102177992,102191110,102183845,102180282,102182606,102173234,102190238,102175290,102168618,106503755,102186188,102191108
GO:0005525	GTP binding	molecular_function	0.42112	3	80	583	20542	108637289,102187656,102174935
GO:0005694	chromosome	cellular_component	0.42213	2	80	337	20542	102169076,102189650
GO:0032561	guanyl ribonucleotide binding	molecular_function	0.42563	3	80	587	20542	108637289,102187656,102174935
GO:0000228	nuclear chromosome	cellular_component	0.42721	1	80	127	20542	102189650
GO:0042221	response to chemical	biological_process	0.42834	2	80	273	20542	102168882,102168932
GO:0008855	exodeoxyribonuclease VII activity	molecular_function	0.42949	1	80	130	20542	102184627
GO:0006950	response to stress	biological_process	0.42955	5	80	1183	20542	102190238,102173234,102189650,102178628,102186564
GO:0019001	guanyl nucleotide binding	molecular_function	0.43103	3	80	591	20542	108637289,102174935,102187656
GO:0065003	macromolecular complex assembly	biological_process	0.43167	3	80	573	20542	102168618,102169076,102172326
GO:0004529	exodeoxyribonuclease activity	molecular_function	0.43227	1	80	132	20542	102184627
GO:0016895	exodeoxyribonuclease activity, producing 5'-phosphomonoesters	molecular_function	0.43227	1	80	132	20542	102184627
GO:0044455	mitochondrial membrane part	cellular_component	0.43379	1	80	150	20542	102176246
GO:0009101	glycoprotein biosynthetic process	biological_process	0.43599	1	80	108	20542	102190760
GO:0004674	protein serine/threonine kinase activity	molecular_function	0.43739	2	80	209	20542	102170615,102188535
GO:0019205	nucleobase-containing compound kinase activity	molecular_function	0.43742	1	80	208	20542	102173000
GO:0015629	actin cytoskeleton	cellular_component	0.4378	1	80	103	20542	102177343
GO:0031090	organelle membrane	cellular_component	0.43911	3	80	562	20542	102176934,102173009,102176246
GO:0008509	anion transmembrane transporter activity	molecular_function	0.44062	1	80	145	20542	102179199
GO:0031323	regulation of cellular metabolic process	biological_process	0.44164	11	80	2326	20542	102168932,102176138,106503755,102176246,102187656,102173000,102168618,102175290,102168349,102183845,102188956
GO:0019058	viral life cycle	biological_process	0.44171	2	80	346	20542	102173234,102169459
GO:0048646	anatomical structure formation involved in morphogenesis	biological_process	0.4429	1	80	116	20542	102173234
GO:0009100	glycoprotein metabolic process	biological_process	0.44296	1	80	111	20542	102190760
GO:0010941	regulation of cell death	biological_process	0.44424	1	80	139	20542	102189650
GO:0042981	regulation of apoptotic process	biological_process	0.44424	1	80	139	20542	102189650
GO:0043067	regulation of programmed cell death	biological_process	0.44424	1	80	139	20542	102189650
GO:0004871	signal transducer activity	molecular_function	0.44464	6	80	2298	20542	102175290,102180203,102168932,106502007,102170615,102171440
GO:0031410	cytoplasmic vesicle	cellular_component	0.44619	1	80	117	20542	102173009
GO:0031982	vesicle	cellular_component	0.44662	1	80	118	20542	102173009
GO:0071822	protein complex subunit organization	biological_process	0.44739	3	80	603	20542	102172326,102169076,102168618
GO:0051259	protein oligomerization	biological_process	0.4485	1	80	120	20542	102168618
GO:0043170	macromolecule metabolic process	biological_process	0.44909	29	80	6806	20542	102168932,102191110,102190269,102187656,102176246,102186564,108634347,102178628,102177278,102188535,102170615,102190760,102176138,102191108,106503755,102173000,102168618,102170580,102175290,102190238,102173234,102182606,102180600,102180970,102180282,102179268,102168349,102188956,102183845
GO:0010033	response to organic substance	biological_process	0.44917	1	80	108	20542	102168932
GO:0019866	organelle inner membrane	cellular_component	0.45511	1	80	162	20542	102176246
GO:0016757	transferase activity, transferring glycosyl groups	molecular_function	0.45621	2	80	354	20542	102190760,102191108
GO:0016043	cellular component organization	biological_process	0.45723	9	80	1817	20542	102168618,102168882,102171440,102176246,102187406,102173234,102175290,102172326,102169076
GO:0006400	tRNA modification	biological_process	0.45964	1	80	135	20542	102182606
GO:0008152	metabolic process	biological_process	0.45973	40	80	9353	20542	102191108,102186188,106503755,102168618,102190238,102175290,102173234,102182606,102180600,102180282,102178166,102183845,102168932,102177992,102191110,102176246,108634347,102190621,102188535,102170615,102190760,102176138,102173000,102170580,102172326,102179551,102180970,102179268,102169076,102189487,102168349,102188956,102190269,102184627,102187656,102186564,102176494,102178628,102177278,100860925
GO:0043565	sequence-specific DNA binding	molecular_function	0.46181	3	80	546	20542	102176246,102168618,102183845
GO:0071103	DNA conformation change	biological_process	0.46299	1	80	163	20542	102173234
GO:0033643	host cell part	cellular_component	0.46518	1	80	131	20542	102168349
GO:0030312	external encapsulating structure	cellular_component	0.46614	1	80	129	20542	102187656
GO:0042802	identical protein binding	molecular_function	0.46679	1	80	166	20542	102190760
GO:0015081	sodium ion transmembrane transporter activity	molecular_function	0.46939	1	80	116	20542	102179199
GO:0005794	Golgi apparatus	cellular_component	0.47106	1	80	117	20542	102173009
GO:0018995	host	cellular_component	0.47437	1	80	139	20542	102168349
GO:0043657	host cell	cellular_component	0.47437	1	80	139	20542	102168349
GO:0044215	other organism	cellular_component	0.47478	1	80	140	20542	102168349
GO:0044216	other organism cell	cellular_component	0.47478	1	80	140	20542	102168349
GO:0044217	other organism part	cellular_component	0.47478	1	80	140	20542	102168349
GO:0006396	RNA processing	biological_process	0.47499	3	80	574	20542	102190269,102191108,102182606
GO:0019725	cellular homeostasis	biological_process	0.47734	1	80	175	20542	102168932
GO:0017038	protein import	biological_process	0.47745	1	80	166	20542	102169076
GO:0051188	cofactor biosynthetic process	biological_process	0.47821	1	80	136	20542	102177992
GO:0044248	cellular catabolic process	biological_process	0.47978	3	80	585	20542	102170580,102169076,102191108
GO:0071704	organic substance metabolic process	biological_process	0.48034	34	80	8052	20542	102177278,102186564,102178628,102187656,102184627,102190269,100860925,102170580,102173000,102176138,102188956,102168349,102189487,102179268,102180970,108634347,102176246,102177992,102168932,102191110,102190760,102170615,102188535,102190621,102168618,106503755,102191108,102183845,102180282,102182606,102180600,102173234,102190238,102175290
GO:0048870	cell motility	biological_process	0.48189	1	80	152	20542	102169076
GO:0051674	localization of cell	biological_process	0.48189	1	80	152	20542	102169076
GO:0090304	nucleic acid metabolic process	biological_process	0.48495	17	80	3819	20542	102168932,102190269,102178628,102176246,102187656,102173234,102190238,102175290,102182606,102188956,102183845,102168349,102191108,102176138,106503755,102173000,102168618
GO:0042995	cell projection	cellular_component	0.48598	1	80	157	20542	102169076
GO:0006725	cellular aromatic compound metabolic process	biological_process	0.48623	19	80	4312	20542	102176138,102191108,106503755,102173000,102168618,102175290,102173234,102190238,102182606,102168349,102188956,102183845,102168932,102190269,102177992,102176246,102187656,102178628,102190621
GO:0016796	exonuclease activity, active with either ribo- or deoxyribonucleic acids and producing 5'-phosphomonoesters	molecular_function	0.49042	1	80	149	20542	102184627
GO:0048468	cell development	biological_process	0.49117	1	80	134	20542	102168882
GO:0034622	cellular macromolecular complex assembly	biological_process	0.49258	2	80	432	20542	102169076,102172326
GO:0046483	heterocycle metabolic process	biological_process	0.49296	19	80	4309	20542	106503755,102176138,102191108,102168618,102173000,102182606,102175290,102173234,102190238,102168349,102188956,102183845,102177992,102168932,102190269,102176246,102187656,102178628,102190621
GO:0006913	nucleocytoplasmic transport	biological_process	0.49616	1	80	166	20542	102169076
GO:0022890	inorganic cation transmembrane transporter activity	molecular_function	0.49631	4	80	807	20542	102180970,102179199,102180600,102176246
GO:0016070	RNA metabolic process	biological_process	0.50011	14	80	3159	20542	106503755,102190269,102191108,102176138,102168932,102168618,102176246,102187656,102173000,102182606,102175290,102168349,102188956,102183845
GO:0034660	ncRNA metabolic process	biological_process	0.50136	2	80	380	20542	102182606,102183845
GO:0022402	cell cycle process	biological_process	0.50648	2	80	361	20542	102176246,102189650
GO:0016667	oxidoreductase activity, acting on a sulfur group of donors	molecular_function	0.50652	1	80	165	20542	102176494
GO:0051169	nuclear transport	biological_process	0.50789	1	80	171	20542	102169076
GO:0071840	cellular component organization or biogenesis	biological_process	0.51033	9	80	1935	20542	102168618,102168882,102171440,102176246,102187406,102173234,102175290,102172326,102169076
GO:0006812	cation transport	biological_process	0.5105	4	80	783	20542	102176246,102190760,102180970,102180600
GO:1901360	organic cyclic compound metabolic process	biological_process	0.51139	19	80	4364	20542	102178628,102187656,102176246,102168932,102190269,102177992,102190621,102173000,102168618,102176138,102191108,106503755,102188956,102183845,102168349,102175290,102190238,102173234,102182606
GO:0060589	nucleoside-triphosphatase regulator activity	molecular_function	0.51357	1	80	141	20542	102172326
GO:1901576	organic substance biosynthetic process	biological_process	0.51383	18	80	4493	20542	100860925,102190760,102170615,102184627,102168932,102177992,102178628,102187656,102176246,102173234,102175290,102183845,102188956,102168349,106503755,102176138,102168618,102173000
GO:0003735	structural constituent of ribosome	molecular_function	0.51679	2	80	818	20542	102173234,102168618
GO:0020037	heme binding	molecular_function	0.51695	1	80	200	20542	102190621
GO:0006351	transcription, DNA-templated	biological_process	0.51723	11	80	2502	20542	102175290,102188956,102183845,102168349,106503755,102176138,102168932,102168618,102173000,102176246,102187656
GO:0097659	nucleic acid-templated transcription	biological_process	0.51723	11	80	2502	20542	102173000,102176246,102187656,102168618,102168932,102176138,106503755,102183845,102188956,102168349,102175290
GO:0034654	nucleobase-containing compound biosynthetic process	biological_process	0.51759	12	80	2740	20542	102168618,102173000,102176246,102187656,106503755,102177992,102176138,102168932,102188956,102183845,102168349,102175290
GO:0009405	pathogenesis	biological_process	0.5199	2	80	357	20542	102184627,102173234
GO:0032504	multicellular organism reproduction	biological_process	0.52011	1	80	158	20542	102187406
GO:0030117	membrane coat	cellular_component	0.52307	1	80	131	20542	102173009
GO:0048475	coated membrane	cellular_component	0.52307	1	80	131	20542	102173009
GO:0005543	phospholipid binding	molecular_function	0.52368	1	80	119	20542	102186188
GO:0043229	intracellular organelle	cellular_component	0.52521	17	80	4168	20542	102172326,102173234,102176934,102188956,102183845,102169076,102189650,102191108,102176138,102177343,102168618,102173009,102190760,102168932,102177278,102176246,102178628
GO:0006915	apoptotic process	biological_process	0.5282	1	80	178	20542	102189650
GO:0012501	programmed cell death	biological_process	0.5282	1	80	178	20542	102189650
GO:0019867	outer membrane	cellular_component	0.52852	1	80	177	20542	102176934
GO:0005840	ribosome	cellular_component	0.53067	2	80	828	20542	102168618,102173234
GO:0016469	proton-transporting two-sector ATPase complex	cellular_component	0.53422	1	80	197	20542	102176246
GO:0003924	GTPase activity	molecular_function	0.53449	2	80	430	20542	108637289,102187656
GO:0005102	receptor binding	molecular_function	0.53522	3	80	776	20542	102173234,102186892,102183035
GO:0008219	cell death	biological_process	0.53577	1	80	185	20542	102189650
GO:0016265	death	biological_process	0.53577	1	80	185	20542	102189650
GO:0060089	molecular transducer activity	molecular_function	0.53663	6	80	2393	20542	102170615,102171440,106502007,102180203,102175290,102168932
GO:0015079	potassium ion transmembrane transporter activity	molecular_function	0.53699	1	80	130	20542	102180970
GO:0044267	cellular protein metabolic process	biological_process	0.53868	11	80	2715	20542	102180282,102173234,102190760,102188535,102170615,102191110,102191108,102177278,102168618,102170580,102186564
GO:0046906	tetrapyrrole binding	molecular_function	0.53876	1	80	213	20542	102190621
GO:1902600	hydrogen ion transmembrane transport	biological_process	0.53918	1	80	201	20542	102176246
GO:0000775	chromosome, centromeric region	cellular_component	0.53968	1	80	179	20542	102169076
GO:0098588	bounding membrane of organelle	cellular_component	0.54	2	80	394	20542	102173009,102176934
GO:0032774	RNA biosynthetic process	biological_process	0.54072	11	80	2530	20542	102183845,102188956,102168349,102175290,102173000,102176246,102187656,102168618,102168932,102176138,106503755
GO:0005615	extracellular space	cellular_component	0.54373	1	80	204	20542	102186892
GO:0006820	anion transport	biological_process	0.5474	1	80	201	20542	102179199
GO:0043933	macromolecular complex subunit organization	biological_process	0.54998	3	80	695	20542	102168618,102169076,102172326
GO:0016853	isomerase activity	molecular_function	0.55044	1	80	195	20542	102184627
GO:0051301	cell division	biological_process	0.55157	1	80	179	20542	102176246
GO:0005506	iron ion binding	molecular_function	0.55165	1	80	239	20542	102190621
GO:0008324	cation transmembrane transporter activity	molecular_function	0.55375	4	80	867	20542	102176246,102179199,102180970,102180600
GO:0016651	oxidoreductase activity, acting on NAD(P)H	molecular_function	0.55399	1	80	175	20542	102176494
GO:0015979	photosynthesis	biological_process	0.55588	1	80	152	20542	102172326
GO:0098687	chromosomal region	cellular_component	0.5562	1	80	187	20542	102169076
GO:0005886	plasma membrane	cellular_component	0.55624	2	80	439	20542	102187406,102180970
GO:0070647	protein modification by small protein conjugation or removal	biological_process	0.55757	1	80	204	20542	102177278
GO:0008238	exopeptidase activity	molecular_function	0.55788	1	80	143	20542	102185690
GO:0043231	intracellular membrane-bounded organelle	cellular_component	0.55868	13	80	2931	20542	102189650,102191108,102176138,102168932,102177278,102178628,102176246,102173009,102176934,102172326,102183845,102188956,102190760
GO:0043227	membrane-bounded organelle	cellular_component	0.55877	13	80	2932	20542	102173009,102172326,102176934,102190760,102188956,102183845,102189650,102168932,102191108,102176138,102177278,102176246,102178628
GO:0043226	organelle	cellular_component	0.55924	17	80	4235	20542	102190760,102173009,102178628,102176246,102177278,102168932,102169076,102183845,102188956,102173234,102176934,102172326,102168618,102177343,102176138,102191108,102189650
GO:0009451	RNA modification	biological_process	0.56022	1	80	189	20542	102182606
GO:0004536	deoxyribonuclease activity	molecular_function	0.56025	1	80	182	20542	102184627
GO:0003899	DNA-directed RNA polymerase activity	molecular_function	0.56361	1	80	199	20542	102168618
GO:0006310	DNA recombination	biological_process	0.56507	1	80	193	20542	102190238
GO:0044260	cellular macromolecule metabolic process	biological_process	0.56525	25	80	6068	20542	102173000,102170580,102168618,102176138,102191108,106503755,102168349,102183845,102188956,102173234,102175290,102190238,102182606,102180282,102187656,102176246,102178628,102186564,102177278,102168932,102190269,102191110,102188535,102170615,102190760
GO:0006813	potassium ion transport	biological_process	0.56547	1	80	140	20542	102180970
GO:0006281	DNA repair	biological_process	0.56556	2	80	513	20542	102178628,102190238
GO:0044712	single-organism catabolic process	biological_process	0.5664	1	80	206	20542	102190621
GO:0009058	biosynthetic process	biological_process	0.56753	18	80	4595	20542	102173000,102168618,102176138,106503755,102183845,102188956,102168349,102175290,102173234,102178628,102187656,102176246,102184627,102168932,102177992,102170615,102190760,100860925
GO:0004527	exonuclease activity	molecular_function	0.56885	1	80	177	20542	102184627
GO:0006260	DNA replication	biological_process	0.56898	2	80	433	20542	102178628,102176246
GO:0003677	DNA binding	molecular_function	0.5737	10	80	2460	20542	102173234,102175290,102188956,102183845,102188044,106503755,102168932,102186188,102168618,102176246
GO:0010467	gene expression	biological_process	0.57377	15	80	3984	20542	106503755,102168932,102191108,102176138,102190269,102168618,102173000,102176246,102187656,102182606,102173234,102175290,102188956,102183845,102168349
GO:1901564	organonitrogen compound metabolic process	biological_process	0.57443	6	80	1847	20542	102177992,102173234,102190621,102176246,102168618,102183845
GO:0008134	transcription factor binding	molecular_function	0.57533	1	80	204	20542	102187656
GO:0071944	cell periphery	cellular_component	0.57572	3	80	659	20542	102180970,102187406,102187656
GO:0044424	intracellular part	cellular_component	0.57687	20	80	4973	20542	102173009,102190760,102168932,102184627,102177278,102176246,102185489,102178628,102170332,102172326,102176934,102173234,102183845,102188956,102169076,102189650,102176138,102191108,102168618,102177343
GO:0044710	single-organism metabolic process	biological_process	0.57842	13	80	3047	20542	102178166,102183845,102190760,102170615,102190621,100860925,102173234,102190238,102176494,102178628,102176246,102184627,102177992
GO:0019438	aromatic compound biosynthetic process	biological_process	0.57877	12	80	2845	20542	102175290,102168349,102183845,102188956,106503755,102168932,102176138,102177992,102168618,102187656,102176246,102173000
GO:0006818	hydrogen transport	biological_process	0.58032	1	80	216	20542	102176246
GO:0015992	proton transport	biological_process	0.58032	1	80	216	20542	102176246
GO:0000278	mitotic cell cycle	biological_process	0.58389	1	80	209	20542	102176246
GO:1903047	mitotic cell cycle process	biological_process	0.58389	1	80	209	20542	102176246
GO:0006397	mRNA processing	biological_process	0.58393	1	80	209	20542	102191108
GO:0044249	cellular biosynthetic process	biological_process	0.58394	17	80	4411	20542	102178628,102176246,102187656,102184627,102177992,102168932,102190760,100860925,102168618,102173000,106503755,102176138,102188956,102183845,102168349,102175290,102173234
GO:0042592	homeostatic process	biological_process	0.58496	1	80	209	20542	102168932
GO:0016758	transferase activity, transferring hexosyl groups	molecular_function	0.592	1	80	222	20542	102190760
GO:0016740	transferase activity	molecular_function	0.59687	14	80	2950	20542	102190760,102188535,102170615,102182606,102180282,102173234,102170580,102168618,102187656,102173000,102186564,102191110,102191108,102177992
GO:0044702	single organism reproductive process	biological_process	0.5987	1	80	179	20542	102187406
GO:0030234	enzyme regulator activity	molecular_function	0.60303	2	80	451	20542	102185489,102172326
GO:0043234	protein complex	cellular_component	0.60553	9	80	2143	20542	102185489,102176246,102177343,102176138,102189650,102169076,102173234,102173009,102170332
GO:0018130	heterocycle biosynthetic process	biological_process	0.60704	12	80	2879	20542	102176246,102187656,102173000,102168618,102176138,102177992,102168932,106503755,102168349,102188956,102183845,102175290
GO:0004386	helicase activity	molecular_function	0.61224	1	80	212	20542	102190238
GO:0030154	cell differentiation	biological_process	0.61236	1	80	208	20542	102168882
GO:0072594	establishment of protein localization to organelle	biological_process	0.61718	1	80	229	20542	102169076
GO:0044283	small molecule biosynthetic process	biological_process	0.61916	1	80	197	20542	102184627
GO:0016705	oxidoreductase activity, acting on paired donors, with incorporation or reduction of molecular oxygen	molecular_function	0.62053	1	80	205	20542	102190621
GO:1901362	organic cyclic compound biosynthetic process	biological_process	0.62128	12	80	2918	20542	102188956,102183845,102168349,102175290,102168618,102173000,102176246,102187656,106503755,102176138,102168932,102177992
GO:0008234	cysteine-type peptidase activity	molecular_function	0.62226	1	80	227	20542	102180600
GO:0019953	sexual reproduction	biological_process	0.62672	1	80	187	20542	102187406
GO:0044703	multi-organism reproductive process	biological_process	0.62672	1	80	187	20542	102187406
GO:0031974	membrane-enclosed lumen	cellular_component	0.63119	2	80	480	20542	102189650,102190760
GO:0005198	structural molecule activity	molecular_function	0.63371	4	80	1417	20542	102168618,100860925,102173234,102173009
GO:0004857	enzyme inhibitor activity	molecular_function	0.6388	1	80	238	20542	102172326
GO:0034645	cellular macromolecule biosynthetic process	biological_process	0.63942	14	80	3842	20542	102188956,102183845,102190760,102168349,102173234,102175290,102173000,102178628,102187656,102176246,102168618,102168932,102176138,106503755
GO:0015672	monovalent inorganic cation transport	biological_process	0.64519	2	80	452	20542	102176246,102180970
GO:0022414	reproductive process	biological_process	0.64899	1	80	203	20542	102187406
GO:0038023	signaling receptor activity	molecular_function	0.64993	4	80	2074	20542	102171440,102170615,102168932,102180203
GO:0043232	intracellular non-membrane-bounded organelle	cellular_component	0.65096	5	80	1653	20542	102169076,102177343,102168618,102173234,102189650
GO:0004553	hydrolase activity, hydrolyzing O-glycosyl compounds	molecular_function	0.65458	1	80	216	20542	102189487
GO:0009059	macromolecule biosynthetic process	biological_process	0.66178	14	80	3879	20542	102175290,102173234,102168349,102190760,102183845,102188956,106503755,102168932,102176138,102168618,102176246,102187656,102173000,102178628
GO:0016071	mRNA metabolic process	biological_process	0.66397	1	80	244	20542	102191108
GO:1901566	organonitrogen compound biosynthetic process	biological_process	0.665	4	80	1442	20542	102177992,102173234,102176246,102168618
GO:0016020	membrane	cellular_component	0.66987	25	80	6677	20542	102171440,102177443,102180203,102178166,102169610,102180600,102179551,108637289,102180970,102172326,102176934,102173234,102187656,102169224,102176246,102186564,102168932,102184627,102190760,102170518,102172235,102170615,102187406,102173009,102179199
GO:0006412	translation	biological_process	0.67235	2	80	976	20542	102173234,102168618
GO:0008033	tRNA processing	biological_process	0.67574	1	80	227	20542	102182606
GO:0006629	lipid metabolic process	biological_process	0.67592	2	80	494	20542	100860925,102184627
GO:0006259	DNA metabolic process	biological_process	0.67674	4	80	1126	20542	102178628,102176246,102190238,102173234
GO:0006605	protein targeting	biological_process	0.6769	1	80	261	20542	102169076
GO:0006811	ion transport	biological_process	0.67696	5	80	1187	20542	102176246,102190760,102180600,102180970,102179199
GO:0004252	serine-type endopeptidase activity	molecular_function	0.67726	1	80	282	20542	102176138
GO:0043228	non-membrane-bounded organelle	cellular_component	0.68076	5	80	1695	20542	102169076,102177343,102168618,102173234,102189650
GO:0030529	ribonucleoprotein complex	cellular_component	0.68593	2	80	970	20542	102173234,102168618
GO:0034062	RNA polymerase activity	molecular_function	0.68777	1	80	263	20542	102168618
GO:0043043	peptide biosynthetic process	biological_process	0.69161	2	80	993	20542	102168618,102173234
GO:0034641	cellular nitrogen compound metabolic process	biological_process	0.69239	19	80	5212	20542	102173000,102168618,102191108,102176138,106503755,102183845,102188956,102168349,102175290,102173234,102190238,102182606,102178628,102187656,102176246,102168932,102190269,102177992,102190621
GO:0098772	molecular function regulator	molecular_function	0.69567	3	80	674	20542	102173234,102172326,102185489
GO:0098662	inorganic cation transmembrane transport	biological_process	0.69703	1	80	277	20542	102176246
GO:0016746	transferase activity, transferring acyl groups	molecular_function	0.69907	1	80	252	20542	102170580
GO:0005215	transporter activity	molecular_function	0.70058	7	80	1666	20542	102187656,102176246,102179199,108637289,102180970,102180600,102173234
GO:0098660	inorganic ion transmembrane transport	biological_process	0.70079	1	80	279	20542	102176246
GO:0098655	cation transmembrane transport	biological_process	0.70344	1	80	285	20542	102176246
GO:0016798	hydrolase activity, acting on glycosyl bonds	molecular_function	0.70471	1	80	239	20542	102189487
GO:0006914	autophagy	biological_process	0.70556	1	80	263	20542	102169076
GO:0044271	cellular nitrogen compound biosynthetic process	biological_process	0.70793	13	80	3785	20542	102168618,102187656,102176246,102173000,106503755,102176138,102168932,102177992,102168349,102183845,102188956,102175290,102173234
GO:0044446	intracellular organelle part	cellular_component	0.71422	7	80	1854	20542	102169076,102176246,102177343,102190760,102176934,102173009,102189650
GO:0006518	peptide metabolic process	biological_process	0.7171	2	80	1021	20542	102168618,102173234
GO:0006520	cellular amino acid metabolic process	biological_process	0.71905	1	80	274	20542	102183845
GO:0032991	macromolecular complex	cellular_component	0.7195	10	80	3060	20542	102177343,102168618,102176246,102185489,102189650,102176138,102169076,102170332,102173009,102173234
GO:0043604	amide biosynthetic process	biological_process	0.72552	2	80	1019	20542	102173234,102168618
GO:0044422	organelle part	cellular_component	0.7259	7	80	1876	20542	102176934,102173009,102189650,102169076,102176246,102177343,102190760
GO:0030001	metal ion transport	biological_process	0.72975	2	80	510	20542	102190760,102180970
GO:0046873	metal ion transmembrane transporter activity	molecular_function	0.73202	2	80	525	20542	102179199,102180970
GO:0022857	transmembrane transporter activity	molecular_function	0.73239	6	80	1468	20542	102180970,102179199,108637289,102180600,102176246,102187656
GO:0004872	receptor activity	molecular_function	0.73483	4	80	2169	20542	102168932,102180203,102171440,102170615
GO:0009605	response to external stimulus	biological_process	0.73488	1	80	295	20542	102168882
GO:0016482	cytoplasmic transport	biological_process	0.74245	1	80	311	20542	102169076
GO:0016032	viral process	biological_process	0.74921	2	80	582	20542	102169459,102173234
GO:0034470	ncRNA processing	biological_process	0.7527	1	80	307	20542	102182606
GO:0043603	cellular amide metabolic process	biological_process	0.76377	2	80	1063	20542	102168618,102173234
GO:0034220	ion transmembrane transport	biological_process	0.76988	1	80	368	20542	102176246
GO:0006807	nitrogen compound metabolic process	biological_process	0.77435	19	80	5431	20542	106503755,102191108,102176138,102168618,102173000,102182606,102190238,102173234,102175290,102168349,102188956,102183845,102168932,102177992,102190269,102187656,102176246,102178628,102190621
GO:0004888	transmembrane signaling receptor activity	molecular_function	0.77589	3	80	2019	20542	102170615,102171440,102180203
GO:0008236	serine-type peptidase activity	molecular_function	0.77797	1	80	363	20542	102176138
GO:0017171	serine hydrolase activity	molecular_function	0.77797	1	80	363	20542	102176138
GO:0006996	organelle organization	biological_process	0.781	4	80	1103	20542	102171440,102169076,102173234,102175290
GO:0004930	G-protein coupled receptor activity	molecular_function	0.78241	2	80	1864	20542	102171440,102180203
GO:0007010	cytoskeleton organization	biological_process	0.78248	2	80	523	20542	102175290,102171440
GO:0044403	symbiosis, encompassing mutualism through parasitism	biological_process	0.78608	2	80	622	20542	102169459,102173234
GO:0044419	interspecies interaction between organisms	biological_process	0.78808	2	80	626	20542	102169459,102173234
GO:0016829	lyase activity	molecular_function	0.79241	1	80	310	20542	102190621
GO:0048522	positive regulation of cellular process	biological_process	0.79557	1	80	336	20542	102189650
GO:0055114	oxidation-reduction process	biological_process	0.8015	4	80	1231	20542	102178166,102176494,102190621,102173234
GO:0044764	multi-organism cellular process	biological_process	0.82146	2	80	655	20542	102169459,102173234
GO:0019028	viral capsid	cellular_component	0.82566	1	80	402	20542	102184627
GO:0004518	nuclease activity	molecular_function	0.82585	1	80	395	20542	102184627
GO:0048518	positive regulation of biological process	biological_process	0.82674	1	80	373	20542	102189650
GO:0031224	intrinsic component of membrane	cellular_component	0.82706	11	80	4099	20542	102170615,108637289,102169610,102180600,102172326,102177443,102171440,102176246,102187656,102180203,102184627
GO:0015075	ion transmembrane transporter activity	molecular_function	0.8404	4	80	1215	20542	102176246,102180600,102180970,102179199
GO:0005634	nucleus	cellular_component	0.84355	7	80	2083	20542	102178628,102183845,102188956,102191108,102168932,102176138,102189650
GO:0005509	calcium ion binding	molecular_function	0.84398	2	80	541	20542	102189365,102172326
GO:0098796	membrane protein complex	cellular_component	0.8482	2	80	741	20542	102173009,102176246
GO:0022891	substrate-specific transmembrane transporter activity	molecular_function	0.86188	4	80	1263	20542	102176246,102180600,102180970,102179199
GO:0031981	nuclear lumen	cellular_component	0.87494	1	80	453	20542	102189650
GO:0043233	organelle lumen	cellular_component	0.88201	1	80	475	20542	102189650
GO:0070013	intracellular organelle lumen	cellular_component	0.88201	1	80	475	20542	102189650
GO:1902582	single-organism intracellular transport	biological_process	0.88402	1	80	465	20542	102169076
GO:0016779	nucleotidyltransferase activity	molecular_function	0.88689	1	80	477	20542	102168618
GO:0007155	cell adhesion	biological_process	0.88716	1	80	385	20542	100860925
GO:0022610	biological adhesion	biological_process	0.88794	1	80	388	20542	100860925
GO:0022892	substrate-specific transporter activity	molecular_function	0.8894	4	80	1348	20542	102180970,102179199,102180600,102176246
GO:0051704	multi-organism process	biological_process	0.88954	4	80	1341	20542	102173234,102184627,102187406,102169459
GO:0016021	integral component of membrane	cellular_component	0.89092	10	80	4076	20542	102180600,102169610,108637289,102170615,102184627,102180203,102176246,102187656,102171440,102177443
GO:0007186	G-protein coupled receptor signaling pathway	biological_process	0.89441	2	80	2087	20542	102171440,102180203
GO:0007264	small GTPase mediated signal transduction	biological_process	0.90046	1	80	426	20542	102174935
GO:0044430	cytoskeletal part	cellular_component	0.90194	1	80	516	20542	102177343
GO:1902494	catalytic complex	cellular_component	0.90958	1	80	504	20542	102185489
GO:1902589	single-organism organelle organization	biological_process	0.91702	1	80	498	20542	102173234
GO:0012505	endomembrane system	cellular_component	0.91736	1	80	500	20542	102173009
GO:0044425	membrane part	cellular_component	0.92009	12	80	4707	20542	102184627,102180203,102176246,102187656,102171440,102177443,102180600,102169610,102173009,108637289,102172326,102170615
GO:0044423	virion part	cellular_component	0.92626	1	80	579	20542	102184627
GO:0005856	cytoskeleton	cellular_component	0.92638	1	80	556	20542	102177343
GO:0065008	regulation of biological quality	biological_process	0.92743	1	80	601	20542	102168932
GO:0019012	virion	cellular_component	0.94013	1	80	617	20542	102184627
GO:0035556	intracellular signal transduction	biological_process	0.95009	2	80	866	20542	102177343,102174935
GO:0044428	nuclear part	cellular_component	0.95865	1	80	671	20542	102189650
