# Supplementary material for: Trend analysis of the role of circular RNA in goat skeletal muscle development
Source: BMC Genomics. 2020 Mar 10;21:220. doi: 10.1186/s12864-020-6649-2 (PMC7063781; doi:10.1186/s12864-020-6649-2)
Supplement: Supplementary file 11 — Additional file 11: Table S9. KEGG enrichment of stage 1. [file 12864_2020_6649_MOESM11_ESM.xlsx]

## Sheet: Sheet1
##Databases: KEGG PATHWAY OF STAGE1
##Statistical test method: hypergeometric test / Fisher's exact test
##FDR correction method: Benjamini and Hochberg
#Term	Database	ID	Input number	Background number	P-Value	Input	KEGG_ID/KO	Entrez_ID	Hyperlink
Arrhythmogenic right ventricular cardiomyopathy (ARVC)	KEGG PATHWAY	chx05412	3	70	0.00169454	102183190|102183035|102172326	chx:102183190|chx:102183035|chx:102172326|	102183190|102183035|102172326|	http://www.genome.jp/kegg-bin/show_pathway?chx05412/chx:102183035%09red/chx:102172326%09red/chx:102183190%09red
Hypertrophic cardiomyopathy (HCM)	KEGG PATHWAY	chx05410	3	77	0.00220267	102183035|102183190|102173234	chx:102183035|chx:102183190|chx:102173234|	102183035|102183190|102173234|	http://www.genome.jp/kegg-bin/show_pathway?chx05410/chx:102183035%09red/chx:102173234%09red/chx:102183190%09red
Dilated cardiomyopathy	KEGG PATHWAY	chx05414	3	84	0.00279629	102183035|102183190|102173234	chx:102183035|chx:102183190|chx:102173234|	102183035|102183190|102173234|	http://www.genome.jp/kegg-bin/show_pathway?chx05414/chx:102183035%09red/chx:102173234%09red/chx:102183190%09red
Regulation of actin cytoskeleton	KEGG PATHWAY	chx04810	4	218	0.0057532	102180282|102183190|102172326|102168934	chx:102180282|chx:102183190|chx:102172326|chx:102168934|	102180282|102183190|102172326|102168934|	http://www.genome.jp/kegg-bin/show_pathway?chx04810/chx:102180282%09red/chx:102172326%09red/chx:102168934%09red/chx:102183190%09red
ABC transporters	KEGG PATHWAY	chx02010	2	60	0.0170553	102187656|102170612	chx:102187656|chx:102170612|	102187656|102170612|	http://www.genome.jp/kegg-bin/show_pathway?chx02010/chx:102170612%09red/chx:102187656%09red
Melanoma	KEGG PATHWAY	chx05218	2	66	0.0202931	102180282|102168934	chx:102180282|chx:102168934|	102180282|102168934|	http://www.genome.jp/kegg-bin/show_pathway?chx05218/chx:102180282%09red/chx:102168934%09red
Adherens junction	KEGG PATHWAY	chx04520	2	73	0.0243669	102180282|102172326	chx:102180282|chx:102172326|	102180282|102172326|	http://www.genome.jp/kegg-bin/show_pathway?chx04520/chx:102180282%09red/chx:102172326%09red
Rap1 signaling pathway	KEGG PATHWAY	chx04015	3	201	0.0281661	102180282|102189399|102168934	chx:102180282|chx:102189399|chx:102168934|	102180282|102189399|102168934|	http://www.genome.jp/kegg-bin/show_pathway?chx04015/chx:102180282%09red/chx:102189399%09red/chx:102168934%09red
PI3K-Akt signaling pathway	KEGG PATHWAY	chx04151	4	356	0.0289022	102180282|102183190|102189399|102168934	chx:102180282|chx:102183190|chx:102189399|chx:102168934|	102180282|102183190|102189399|102168934|	http://www.genome.jp/kegg-bin/show_pathway?chx04151/chx:102180282%09red/chx:102189399%09red/chx:102168934%09red/chx:102183190%09red
Focal adhesion	KEGG PATHWAY	chx04510	3	208	0.030692	102183190|102172326|102168934	chx:102183190|chx:102172326|chx:102168934|	102183190|102172326|102168934|	http://www.genome.jp/kegg-bin/show_pathway?chx04510/chx:102172326%09red/chx:102168934%09red/chx:102183190%09red
Prostate cancer	KEGG PATHWAY	chx05215	2	84	0.0313771	102180282|102168934	chx:102180282|chx:102168934|	102180282|102168934|	http://www.genome.jp/kegg-bin/show_pathway?chx05215/chx:102180282%09red/chx:102168934%09red
Gap junction	KEGG PATHWAY	chx04540	2	89	0.034796	102189399|102168934	chx:102189399|chx:102168934|	102189399|102168934|	http://www.genome.jp/kegg-bin/show_pathway?chx04540/chx:102189399%09red/chx:102168934%09red
Leukocyte transendothelial migration	KEGG PATHWAY	chx04670	2	120	0.0588732	102183190|102172326	chx:102183190|chx:102172326|	102183190|102172326|	http://www.genome.jp/kegg-bin/show_pathway?chx04670/chx:102172326%09red/chx:102183190%09red
Signaling pathways regulating pluripotency of stem cells	KEGG PATHWAY	chx04550	2	137	0.0739083	102180282|100861357	chx:102180282|chx:100861357|	102180282|100861357|	http://www.genome.jp/kegg-bin/show_pathway?chx04550/chx:102180282%09red/chx:100861357%09red
MicroRNAs in cancer	KEGG PATHWAY	chx05206	2	138	0.0748279	102190550|102190637	chx:102190550|chx:102190637|	102190550|102190637|	http://www.genome.jp/kegg-bin/show_pathway?chx05206/chx:102190637%09red/chx:102190550%09red
Fatty acid elongation	KEGG PATHWAY	chx00062	1	24	0.077426	102183078	chx:102183078|	102183078|	http://www.genome.jp/kegg-bin/show_pathway?chx00062/chx:102183078%09red
Biosynthesis of unsaturated fatty acids	KEGG PATHWAY	chx01040	1	24	0.077426	102183078	chx:102183078|	102183078|	http://www.genome.jp/kegg-bin/show_pathway?chx01040/chx:102183078%09red
Cell adhesion molecules (CAMs)	KEGG PATHWAY	chx04514	2	155	0.0909999	102183190|102176934	chx:102183190|chx:102176934|	102183190|102176934|	http://www.genome.jp/kegg-bin/show_pathway?chx04514/chx:102176934%09red/chx:102183190%09red
Other types of O-glycan biosynthesis	KEGG PATHWAY	chx00514	1	30	0.0951091	102179776	chx:102179776|	102179776|	http://www.genome.jp/kegg-bin/show_pathway?chx00514/chx:102179776%09red
Intestinal immune network for IgA production	KEGG PATHWAY	chx04672	1	50	0.15167	102183190	chx:102183190|	102183190|	http://www.genome.jp/kegg-bin/show_pathway?chx04672/chx:102183190%09red
Fatty acid metabolism	KEGG PATHWAY	chx01212	1	50	0.15167	102183078	chx:102183078|	102183078|	http://www.genome.jp/kegg-bin/show_pathway?chx01212/chx:102183078%09red
Non-small cell lung cancer	KEGG PATHWAY	chx05223	1	52	0.157131	102187234	chx:102187234|	102187234|	http://www.genome.jp/kegg-bin/show_pathway?chx05223/chx:102187234%09red
N-Glycan biosynthesis	KEGG PATHWAY	chx00510	1	52	0.157131	102179776	chx:102179776|	102179776|	http://www.genome.jp/kegg-bin/show_pathway?chx00510/chx:102179776%09red
Lysine degradation	KEGG PATHWAY	chx00310	1	53	0.159848	102189411	chx:102189411|	102189411|	http://www.genome.jp/kegg-bin/show_pathway?chx00310/chx:102189411%09red
Ras signaling pathway	KEGG PATHWAY	chx04014	2	223	0.163494	102180282|102168934	chx:102180282|chx:102168934|	102180282|102168934|	http://www.genome.jp/kegg-bin/show_pathway?chx04014/chx:102180282%09red/chx:102168934%09red
MAPK signaling pathway	KEGG PATHWAY	chx04010	2	250	0.194556	102180282|102183035	chx:102180282|chx:102183035|	102180282|102183035|	http://www.genome.jp/kegg-bin/show_pathway?chx04010/chx:102180282%09red/chx:102183035%09red
Leishmaniasis	KEGG PATHWAY	chx05140	1	74	0.214952	102183190	chx:102183190|	102183190|	http://www.genome.jp/kegg-bin/show_pathway?chx05140/chx:102183190%09red
Cardiac muscle contraction	KEGG PATHWAY	chx04260	1	83	0.237461	102183035	chx:102183035|	102183035|	http://www.genome.jp/kegg-bin/show_pathway?chx04260/chx:102183035%09red
ErbB signaling pathway	KEGG PATHWAY	chx04012	1	85	0.242375	102182565	chx:102182565|	102182565|	http://www.genome.jp/kegg-bin/show_pathway?chx04012/chx:102182565%09red
Bile secretion	KEGG PATHWAY	chx04976	1	86	0.244821	102170612	chx:102170612|	102170612|	http://www.genome.jp/kegg-bin/show_pathway?chx04976/chx:102170612%09red
ECM-receptor interaction	KEGG PATHWAY	chx04512	1	89	0.252111	102183190	chx:102183190|	102183190|	http://www.genome.jp/kegg-bin/show_pathway?chx04512/chx:102183190%09red
Pancreatic secretion	KEGG PATHWAY	chx04972	1	91	0.256933	102187450	chx:102187450|	102187450|	http://www.genome.jp/kegg-bin/show_pathway?chx04972/chx:102187450%09red
Hematopoietic cell lineage	KEGG PATHWAY	chx04640	1	91	0.256933	102183190	chx:102183190|	102183190|	http://www.genome.jp/kegg-bin/show_pathway?chx04640/chx:102183190%09red
Amoebiasis	KEGG PATHWAY	chx05146	1	116	0.314674	102172326	chx:102172326|	102172326|	http://www.genome.jp/kegg-bin/show_pathway?chx05146/chx:102172326%09red
Protein digestion and absorption	KEGG PATHWAY	chx04974	1	120	0.323492	100860925	chx:100860925|	100860925|	http://www.genome.jp/kegg-bin/show_pathway?chx04974/chx:100860925%09red
Systemic lupus erythematosus	KEGG PATHWAY	chx05322	1	122	0.327858	102172326	chx:102172326|	102172326|	http://www.genome.jp/kegg-bin/show_pathway?chx05322/chx:102172326%09red
Lysosome	KEGG PATHWAY	chx04142	1	125	0.334357	102180951	chx:102180951|	102180951|	http://www.genome.jp/kegg-bin/show_pathway?chx04142/chx:102180951%09red
Cell cycle	KEGG PATHWAY	chx04110	1	128	0.340793	102176004	chx:102176004|	102176004|	http://www.genome.jp/kegg-bin/show_pathway?chx04110/chx:102176004%09red
Tight junction	KEGG PATHWAY	chx04530	1	134	0.353481	102172326	chx:102172326|	102172326|	http://www.genome.jp/kegg-bin/show_pathway?chx04530/chx:102172326%09red
Adrenergic signaling in cardiomyocytes	KEGG PATHWAY	chx04261	1	148	0.382158	102183035	chx:102183035|	102183035|	http://www.genome.jp/kegg-bin/show_pathway?chx04261/chx:102183035%09red
Oxytocin signaling pathway	KEGG PATHWAY	chx04921	1	155	0.396021	102183035	chx:102183035|	102183035|	http://www.genome.jp/kegg-bin/show_pathway?chx04921/chx:102183035%09red
cGMP-PKG signaling pathway	KEGG PATHWAY	chx04022	1	161	0.407659	102187450	chx:102187450|	102187450|	http://www.genome.jp/kegg-bin/show_pathway?chx04022/chx:102187450%09red
Transcriptional misregulation in cancer	KEGG PATHWAY	chx05202	1	169	0.422833	102173725	chx:102173725|	102173725|	http://www.genome.jp/kegg-bin/show_pathway?chx05202/chx:102173725%09red
Calcium signaling pathway	KEGG PATHWAY	chx04020	1	177	0.437623	102187450	chx:102187450|	102187450|	http://www.genome.jp/kegg-bin/show_pathway?chx04020/chx:102187450%09red
Alzheimer's disease	KEGG PATHWAY	chx05010	1	195	0.469546	102187450	chx:102187450|	102187450|	http://www.genome.jp/kegg-bin/show_pathway?chx05010/chx:102187450%09red
Proteoglycans in cancer	KEGG PATHWAY	chx05205	1	207	0.489827	102180282	chx:102180282|	102180282|	http://www.genome.jp/kegg-bin/show_pathway?chx05205/chx:102180282%09red
Viral carcinogenesis	KEGG PATHWAY	chx05203	1	209	0.493132	102172326	chx:102172326|	102172326|	http://www.genome.jp/kegg-bin/show_pathway?chx05203/chx:102172326%09red
cAMP signaling pathway	KEGG PATHWAY	chx04024	1	213	0.499679	102170612	chx:102170612|	102170612|	http://www.genome.jp/kegg-bin/show_pathway?chx04024/chx:102170612%09red
Neuroactive ligand-receptor interaction	KEGG PATHWAY	chx04080	1	279	0.596392	102189399	chx:102189399|	102189399|	http://www.genome.jp/kegg-bin/show_pathway?chx04080/chx:102189399%09red
Pathways in cancer	KEGG PATHWAY	chx05200	1	331	0.659373	102180282	chx:102180282|	102180282|	http://www.genome.jp/kegg-bin/show_pathway?chx05200/chx:102180282%09red
Metabolic pathways	KEGG PATHWAY	chx01100	2	1270	0.920741	102183078|102179776	chx:102183078|chx:102179776|	102183078|102179776|	http://www.genome.jp/kegg-bin/show_pathway?chx01100/chx:102179776%09red/chx:102183078%09red
--------------------
#Term	Database	ID	Input number	Background number	P-Value	Input	KEGG_ID/KO	Entrez_ID	Hyperlink
--------------------
#Term	Database	ID	Input number	Background number	P-Value	Input	KEGG_ID/KO	Entrez_ID	Hyperlink
--------------------
