# Supplementary material for: Trend analysis of the role of circular RNA in goat skeletal muscle development
Source: BMC Genomics. 2020 Mar 10;21:220. doi: 10.1186/s12864-020-6649-2 (PMC7063781; doi:10.1186/s12864-020-6649-2)
Supplement: Supplementary file 12 — Additional file 12: Table S10. KEGG enrichment of stage 2. [file 12864_2020_6649_MOESM12_ESM.xlsx]

## Sheet: Sheet1
##Databases: KEGG PATHWAY OF STAGE 2
##Statistical test method: hypergeometric test / Fisher's exact test
##FDR correction method: Benjamini and Hochberg
#Term	Database	ID	Input number	Background number	P-Value	Input	KEGG_ID/KO	Entrez_ID	Hyperlink
Adherens junction	KEGG PATHWAY	chx04520	4	73	0.00764705	102172326|102186040|102187289|102182606	chx:102172326|chx:102186040|chx:102187289|chx:102182606|	102172326|102186040|102187289|102182606|	http://www.genome.jp/kegg-bin/show_pathway?chx04520/chx:102172326%09red/chx:102182606%09red/chx:102186040%09red/chx:102187289%09red
2-Oxocarboxylic acid metabolism	KEGG PATHWAY	chx01210	2	17	0.0154256	102179243|102174196	chx:102186149|chx:102174196|	102186149|102174196|	http://www.genome.jp/kegg-bin/show_pathway?chx01210/chx:102186149%09red/chx:102174196%09red
Pantothenate and CoA biosynthesis	KEGG PATHWAY	chx00770	2	18	0.017027	102179243|102174196	chx:102186149|chx:102174196|	102186149|102174196|	http://www.genome.jp/kegg-bin/show_pathway?chx00770/chx:102186149%09red/chx:102174196%09red
Valine, leucine and isoleucine degradation	KEGG PATHWAY	chx00280	3	51	0.0171564	102179243|102174196|102179380	chx:102186149|chx:102174196|chx:102179380|	102186149|102174196|102179380|	http://www.genome.jp/kegg-bin/show_pathway?chx00280/chx:102186149%09red/chx:102179380%09red/chx:102174196%09red
Dorso-ventral axis formation	KEGG PATHWAY	chx04320	2	23	0.0260158	102177020|102186040	chx:102177020|chx:102186040|	102177020|102186040|	http://www.genome.jp/kegg-bin/show_pathway?chx04320/chx:102186040%09red/chx:102177020%09red
Propanoate metabolism	KEGG PATHWAY	chx00640	2	27	0.034298	102178200|102179380	chx:102178200|chx:102179380|	102178200|102179380|	http://www.genome.jp/kegg-bin/show_pathway?chx00640/chx:102179380%09red/chx:102178200%09red
Arrhythmogenic right ventricular cardiomyopathy (ARVC)	KEGG PATHWAY	chx05412	3	70	0.0374724	102186530|102188004|102172326	chx:102186530|chx:102188004|chx:102172326|	102186530|102188004|102172326|	http://www.genome.jp/kegg-bin/show_pathway?chx05412/chx:102188004%09red/chx:102172326%09red/chx:102186530%09red
Hypertrophic cardiomyopathy (HCM)	KEGG PATHWAY	chx05410	3	77	0.0470627	102186530|102173234|102179435	chx:102186530|chx:102173234|chx:102180482|	102186530|102173234|102180482|	http://www.genome.jp/kegg-bin/show_pathway?chx05410/chx:102186530%09red/chx:102180482%09red/chx:102173234%09red
Alzheimer's disease	KEGG PATHWAY	chx05010	5	195	0.0522561	102188830|102178499|102176770|102191052|102186040	chx:102188830|chx:102178499|chx:102176770|chx:102191052|chx:102186040|	102188830|102178499|102176770|102191052|102186040|	http://www.genome.jp/kegg-bin/show_pathway?chx05010/chx:102188830%09red/chx:102186040%09red/chx:102176770%09red/chx:102178499%09red/chx:102191052%09red
Dilated cardiomyopathy	KEGG PATHWAY	chx05414	3	84	0.0577373	102186530|102173234|102179435	chx:102186530|chx:102173234|chx:102180482|	102186530|102173234|102180482|	http://www.genome.jp/kegg-bin/show_pathway?chx05414/chx:102186530%09red/chx:102180482%09red/chx:102173234%09red
Small cell lung cancer	KEGG PATHWAY	chx05222	3	94	0.0747703	102188830|102186543|102186530	chx:102188830|chx:102186543|chx:102186530|	102188830|102186543|102186530|	http://www.genome.jp/kegg-bin/show_pathway?chx05222/chx:102188830%09red/chx:102186543%09red/chx:102186530%09red
Regulation of actin cytoskeleton	KEGG PATHWAY	chx04810	5	218	0.0756103	102173015|102172326|102186530|102174457|102186040	chx:102173015|chx:102172326|chx:102186530|chx:102174457|chx:102186040|	102173015|102172326|102186530|102174457|102186040|	http://www.genome.jp/kegg-bin/show_pathway?chx04810/chx:102186040%09red/chx:102174457%09red/chx:102173015%09red/chx:102172326%09red/chx:102186530%09red
Oxytocin signaling pathway	KEGG PATHWAY	chx04921	4	155	0.0773475	102175290|102176770|102191052|102186040	chx:102175290|chx:102176770|chx:102191052|chx:102186040|	102175290|102176770|102191052|102186040|	http://www.genome.jp/kegg-bin/show_pathway?chx04921/chx:102186040%09red/chx:102176770%09red/chx:102175290%09red/chx:102191052%09red
Fatty acid metabolism	KEGG PATHWAY	chx01212	2	50	0.096529	102178200|102179380	chx:102178200|chx:102179380|	102178200|102179380|	http://www.genome.jp/kegg-bin/show_pathway?chx01212/chx:102179380%09red/chx:102178200%09red
Lysine degradation	KEGG PATHWAY	chx00310	2	53	0.106049	102183291|102186471	chx:102183291|chx:102184804|	102183291|102184804|	http://www.genome.jp/kegg-bin/show_pathway?chx00310/chx:102184804%09red/chx:102183291%09red
Thyroid hormone signaling pathway	KEGG PATHWAY	chx04919	3	112	0.110204	102177020|102178972|102186040	chx:102177020|chx:102178972|chx:102186040|	102177020|102178972|102186040|	http://www.genome.jp/kegg-bin/show_pathway?chx04919/chx:102186040%09red/chx:102177020%09red/chx:102178972%09red
Calcium signaling pathway	KEGG PATHWAY	chx04020	4	177	0.110667	102173448|102178972|102176770|102191052	chx:102173448|chx:102178972|chx:102176770|chx:102191052|	102173448|102178972|102176770|102191052|	http://www.genome.jp/kegg-bin/show_pathway?chx04020/chx:102173448%09red/chx:102176770%09red/chx:102178972%09red/chx:102191052%09red
Amyotrophic lateral sclerosis (ALS)	KEGG PATHWAY	chx05014	2	56	0.11581	102188830|102176770	chx:102188830|chx:102176770|	102188830|102176770|	http://www.genome.jp/kegg-bin/show_pathway?chx05014/chx:102188830%09red/chx:102176770%09red
Acute myeloid leukemia	KEGG PATHWAY	chx05221	2	57	0.119112	102171993|102186040	chx:102171993|chx:102186040|	102171993|102186040|	http://www.genome.jp/kegg-bin/show_pathway?chx05221/chx:102171993%09red/chx:102186040%09red
VEGF signaling pathway	KEGG PATHWAY	chx04370	2	57	0.119112	102176770|102186040	chx:102176770|chx:102186040|	102176770|102186040|	http://www.genome.jp/kegg-bin/show_pathway?chx04370/chx:102186040%09red/chx:102176770%09red
Fatty acid biosynthesis	KEGG PATHWAY	chx00061	1	13	0.132136	102178200	chx:102178200|	102178200|	http://www.genome.jp/kegg-bin/show_pathway?chx00061/chx:102178200%09red
Axon guidance	KEGG PATHWAY	chx04360	3	122	0.132194	102186040|102176770|102176216	chx:102186040|chx:102176770|chx:102176216|	102186040|102176770|102176216|	http://www.genome.jp/kegg-bin/show_pathway?chx04360/chx:102186040%09red/chx:102176770%09red/chx:102176216%09red
Long-term potentiation	KEGG PATHWAY	chx04720	2	66	0.149793	102176770|102186040	chx:102176770|chx:102186040|	102176770|102186040|	http://www.genome.jp/kegg-bin/show_pathway?chx04720/chx:102186040%09red/chx:102176770%09red
B cell receptor signaling pathway	KEGG PATHWAY	chx04662	2	69	0.160345	102176770|102186040	chx:102176770|chx:102186040|	102176770|102186040|	http://www.genome.jp/kegg-bin/show_pathway?chx04662/chx:102186040%09red/chx:102176770%09red
Focal adhesion	KEGG PATHWAY	chx04510	4	208	0.166386	102172326|102186530|102174457|102186040	chx:102172326|chx:102186530|chx:102174457|chx:102186040|	102172326|102186530|102174457|102186040|	http://www.genome.jp/kegg-bin/show_pathway?chx04510/chx:102186040%09red/chx:102174457%09red/chx:102172326%09red/chx:102186530%09red
Renin-angiotensin system	KEGG PATHWAY	chx04614	1	18	0.174985	102186394	chx:102186394|	102186394|	http://www.genome.jp/kegg-bin/show_pathway?chx04614/chx:102186394%09red
PPAR signaling pathway	KEGG PATHWAY	chx03320	2	74	0.178214	102179380|102187289	chx:102179380|chx:102187289|	102179380|102187289|	http://www.genome.jp/kegg-bin/show_pathway?chx03320/chx:102179380%09red/chx:102187289%09red
One carbon pool by folate	KEGG PATHWAY	chx00670	1	19	0.183299	102186214	chx:102186214|	102186214|	http://www.genome.jp/kegg-bin/show_pathway?chx00670/chx:102186214%09red
Biosynthesis of amino acids	KEGG PATHWAY	chx01230	2	76	0.185446	102179243|102174196	chx:102186149|chx:102174196|	102186149|102174196|	http://www.genome.jp/kegg-bin/show_pathway?chx01230/chx:102186149%09red/chx:102174196%09red
Insulin signaling pathway	KEGG PATHWAY	chx04910	3	145	0.187663	102187289|102178200|102186040	chx:102187289|chx:102178200|chx:102186040|	102187289|102178200|102186040|	http://www.genome.jp/kegg-bin/show_pathway?chx04910/chx:102186040%09red/chx:102178200%09red/chx:102187289%09red
Adrenergic signaling in cardiomyocytes	KEGG PATHWAY	chx04261	3	148	0.195303	102191740|102179435|102186040	chx:102191740|chx:102180482|chx:102186040|	102191740|102180482|102186040|	http://www.genome.jp/kegg-bin/show_pathway?chx04261/chx:102191740%09red/chx:102186040%09red/chx:102180482%09red
Cell adhesion molecules (CAMs)	KEGG PATHWAY	chx04514	3	155	0.213412	102168630|102186530|102188004	chx:102168630|chx:102186530|chx:102188004|	102168630|102186530|102188004|	http://www.genome.jp/kegg-bin/show_pathway?chx04514/chx:102168630%09red/chx:102188004%09red/chx:102186530%09red
ErbB signaling pathway	KEGG PATHWAY	chx04012	2	85	0.218434	102173448|102186040	chx:102173448|chx:102186040|	102173448|102186040|	http://www.genome.jp/kegg-bin/show_pathway?chx04012/chx:102173448%09red/chx:102186040%09red
cGMP-PKG signaling pathway	KEGG PATHWAY	chx04022	3	161	0.22921	102175290|102176770|102186040	chx:102175290|chx:102176770|chx:102186040|	102175290|102176770|102186040|	http://www.genome.jp/kegg-bin/show_pathway?chx04022/chx:102186040%09red/chx:102176770%09red/chx:102175290%09red
Other glycan degradation	KEGG PATHWAY	chx00511	1	25	0.231457	100750234	chx:100750234|	100750234|	http://www.genome.jp/kegg-bin/show_pathway?chx00511/chx:100750234%09red
Apoptosis	KEGG PATHWAY	chx04210	2	89	0.233261	102188830|102176770	chx:102188830|chx:102176770|	102188830|102176770|	http://www.genome.jp/kegg-bin/show_pathway?chx04210/chx:102188830%09red/chx:102176770%09red
Estrogen signaling pathway	KEGG PATHWAY	chx04915	2	98	0.266792	102175447|102186040	chx:102175447|chx:102186040|	102175447|102186040|	http://www.genome.jp/kegg-bin/show_pathway?chx04915/chx:102186040%09red/chx:102175447%09red
Circadian entrainment	KEGG PATHWAY	chx04713	2	98	0.266792	102191052|102186040	chx:102191052|chx:102186040|	102191052|102186040|	http://www.genome.jp/kegg-bin/show_pathway?chx04713/chx:102186040%09red/chx:102191052%09red
Citrate cycle (TCA cycle)	KEGG PATHWAY	chx00020	1	30	0.26942	102183291	chx:102183291|	102183291|	http://www.genome.jp/kegg-bin/show_pathway?chx00020/chx:102183291%09red
Thyroid cancer	KEGG PATHWAY	chx05216	1	30	0.26942	102186040	chx:102186040|	102186040|	http://www.genome.jp/kegg-bin/show_pathway?chx05216/chx:102186040%09red
T cell receptor signaling pathway	KEGG PATHWAY	chx04660	2	103	0.285435	102176770|102186040	chx:102176770|chx:102186040|	102176770|102186040|	http://www.genome.jp/kegg-bin/show_pathway?chx04660/chx:102186040%09red/chx:102176770%09red
beta-Alanine metabolism	KEGG PATHWAY	chx00410	1	33	0.291296	102179380	chx:102179380|	102179380|	http://www.genome.jp/kegg-bin/show_pathway?chx00410/chx:102179380%09red
Prion diseases	KEGG PATHWAY	chx05020	1	33	0.291296	102186040	chx:102186040|	102186040|	http://www.genome.jp/kegg-bin/show_pathway?chx05020/chx:102186040%09red
Retrograde endocannabinoid signaling	KEGG PATHWAY	chx04723	2	105	0.292882	102184538|102186040	chx:102184538|chx:102186040|	102184538|102186040|	http://www.genome.jp/kegg-bin/show_pathway?chx04723/chx:102184538%09red/chx:102186040%09red
Tuberculosis	KEGG PATHWAY	chx05152	3	185	0.294119	102188830|102176770|102186040	chx:102188830|chx:102176770|chx:102186040|	102188830|102176770|102186040|	http://www.genome.jp/kegg-bin/show_pathway?chx05152/chx:102188830%09red/chx:102186040%09red/chx:102176770%09red
Bladder cancer	KEGG PATHWAY	chx05219	1	35	0.305516	102186040	chx:102186040|	102186040|	http://www.genome.jp/kegg-bin/show_pathway?chx05219/chx:102186040%09red
Carbon metabolism	KEGG PATHWAY	chx01200	2	109	0.307741	102183291|102179380	chx:102183291|chx:102179380|	102183291|102179380|	http://www.genome.jp/kegg-bin/show_pathway?chx01200/chx:102179380%09red/chx:102183291%09red
Aldosterone-regulated sodium reabsorption	KEGG PATHWAY	chx04960	1	37	0.319452	102186040	chx:102186040|	102186040|	http://www.genome.jp/kegg-bin/show_pathway?chx04960/chx:102186040%09red
Glutamatergic synapse	KEGG PATHWAY	chx04724	2	114	0.326227	102176770|102186040	chx:102176770|chx:102186040|	102176770|102186040|	http://www.genome.jp/kegg-bin/show_pathway?chx04724/chx:102186040%09red/chx:102176770%09red
Pyruvate metabolism	KEGG PATHWAY	chx00620	1	39	0.333109	102178200	chx:102178200|	102178200|	http://www.genome.jp/kegg-bin/show_pathway?chx00620/chx:102178200%09red
Natural killer cell mediated cytotoxicity	KEGG PATHWAY	chx04650	2	117	0.337258	102176770|102186040	chx:102176770|chx:102186040|	102176770|102186040|	http://www.genome.jp/kegg-bin/show_pathway?chx04650/chx:102186040%09red/chx:102176770%09red
Oocyte meiosis	KEGG PATHWAY	chx04114	2	117	0.337258	102176770|102186040	chx:102176770|chx:102186040|	102176770|102186040|	http://www.genome.jp/kegg-bin/show_pathway?chx04114/chx:102186040%09red/chx:102176770%09red
Osteoclast differentiation	KEGG PATHWAY	chx04380	2	121	0.35188	102176770|102186040	chx:102176770|chx:102186040|	102176770|102186040|	http://www.genome.jp/kegg-bin/show_pathway?chx04380/chx:102186040%09red/chx:102176770%09red
Type II diabetes mellitus	KEGG PATHWAY	chx04930	1	42	0.353085	102186040	chx:102186040|	102186040|	http://www.genome.jp/kegg-bin/show_pathway?chx04930/chx:102186040%09red
Proteoglycans in cancer	KEGG PATHWAY	chx05205	3	207	0.354562	102173448|102178972|102186040	chx:102173448|chx:102178972|chx:102186040|	102173448|102178972|102186040|	http://www.genome.jp/kegg-bin/show_pathway?chx05205/chx:102173448%09red/chx:102186040%09red/chx:102178972%09red
Viral carcinogenesis	KEGG PATHWAY	chx05203	3	209	0.360045	102190237|102172326|102186040	chx:102190237|chx:102172326|chx:102186040|	102190237|102172326|102186040|	http://www.genome.jp/kegg-bin/show_pathway?chx05203/chx:102190237%09red/chx:102186040%09red/chx:102172326%09red
Fatty acid degradation	KEGG PATHWAY	chx00071	1	44	0.36607	102179380	chx:102179380|	102179380|	http://www.genome.jp/kegg-bin/show_pathway?chx00071/chx:102179380%09red
Nucleotide excision repair	KEGG PATHWAY	chx03420	1	44	0.36607	102185834	chx:102185834|	102185834|	http://www.genome.jp/kegg-bin/show_pathway?chx03420/chx:102185834%09red
AMPK signaling pathway	KEGG PATHWAY	chx04152	2	125	0.36639	102191740|102178200	chx:102191740|chx:102178200|	102191740|102178200|	http://www.genome.jp/kegg-bin/show_pathway?chx04152/chx:102191740%09red/chx:102178200%09red
Tryptophan metabolism	KEGG PATHWAY	chx00380	1	46	0.378795	102183291	chx:102183291|	102183291|	http://www.genome.jp/kegg-bin/show_pathway?chx00380/chx:102183291%09red
Toxoplasmosis	KEGG PATHWAY	chx05145	2	129	0.380773	102186530|102186040	chx:102186530|chx:102186040|	102186530|102186040|	http://www.genome.jp/kegg-bin/show_pathway?chx05145/chx:102186040%09red/chx:102186530%09red
Notch signaling pathway	KEGG PATHWAY	chx04330	1	47	0.385062	102177020	chx:102177020|	102177020|	http://www.genome.jp/kegg-bin/show_pathway?chx04330/chx:102177020%09red
Dopaminergic synapse	KEGG PATHWAY	chx04728	2	132	0.39147	102191740|102176770	chx:102191740|chx:102176770|	102191740|102176770|	http://www.genome.jp/kegg-bin/show_pathway?chx04728/chx:102191740%09red/chx:102176770%09red
Proteasome	KEGG PATHWAY	chx03050	1	49	0.397407	102190237	chx:102190237|	102190237|	http://www.genome.jp/kegg-bin/show_pathway?chx03050/chx:102190237%09red
Fanconi anemia pathway	KEGG PATHWAY	chx03460	1	51	0.409506	102181124	chx:102181124|	102181124|	http://www.genome.jp/kegg-bin/show_pathway?chx03460/chx:102181124%09red
Endometrial cancer	KEGG PATHWAY	chx05213	1	51	0.409506	102186040	chx:102186040|	102186040|	http://www.genome.jp/kegg-bin/show_pathway?chx05213/chx:102186040%09red
MicroRNAs in cancer	KEGG PATHWAY	chx05206	2	138	0.412611	102177020|102173448	chx:102177020|chx:102173448|	102177020|102173448|	http://www.genome.jp/kegg-bin/show_pathway?chx05206/chx:102173448%09red/chx:102177020%09red
Non-small cell lung cancer	KEGG PATHWAY	chx05223	1	52	0.415464	102186040	chx:102186040|	102186040|	http://www.genome.jp/kegg-bin/show_pathway?chx05223/chx:102186040%09red
NOD-like receptor signaling pathway	KEGG PATHWAY	chx04621	1	52	0.415464	102186040	chx:102186040|	102186040|	http://www.genome.jp/kegg-bin/show_pathway?chx04621/chx:102186040%09red
Pathways in cancer	KEGG PATHWAY	chx05200	4	331	0.436725	102171993|102186543|102186530|102186040	chx:102171993|chx:102186543|chx:102186530|chx:102186040|	102171993|102186543|102186530|102186040|	http://www.genome.jp/kegg-bin/show_pathway?chx05200/chx:102171993%09red/chx:102186040%09red/chx:102186543%09red/chx:102186530%09red
Hepatitis B	KEGG PATHWAY	chx05161	2	145	0.436807	102188830|102186040	chx:102188830|chx:102186040|	102188830|102186040|	http://www.genome.jp/kegg-bin/show_pathway?chx05161/chx:102188830%09red/chx:102186040%09red
Hippo signaling pathway	KEGG PATHWAY	chx04390	2	152	0.460456	108635288|102188568	chx:102188568|chx:102188568|	102188568|102188568|	http://www.genome.jp/kegg-bin/show_pathway?chx04390/chx:102188568%09red
Glioma	KEGG PATHWAY	chx05214	1	61	0.466465	102186040	chx:102186040|	102186040|	http://www.genome.jp/kegg-bin/show_pathway?chx05214/chx:102186040%09red
Long-term depression	KEGG PATHWAY	chx04730	1	61	0.466465	102186040	chx:102186040|	102186040|	http://www.genome.jp/kegg-bin/show_pathway?chx04730/chx:102186040%09red
MAPK signaling pathway	KEGG PATHWAY	chx04010	3	250	0.46972	102175290|102176770|102186040	chx:102175290|chx:102176770|chx:102186040|	102175290|102176770|102186040|	http://www.genome.jp/kegg-bin/show_pathway?chx04010/chx:102186040%09red/chx:102176770%09red/chx:102175290%09red
Inositol phosphate metabolism	KEGG PATHWAY	chx00562	1	62	0.471851	102178972	chx:102178972|	102178972|	http://www.genome.jp/kegg-bin/show_pathway?chx00562/chx:102178972%09red
Pancreatic cancer	KEGG PATHWAY	chx05212	1	63	0.477182	102186040	chx:102186040|	102186040|	http://www.genome.jp/kegg-bin/show_pathway?chx05212/chx:102186040%09red
Fc epsilon RI signaling pathway	KEGG PATHWAY	chx04664	1	64	0.48246	102186040	chx:102186040|	102186040|	http://www.genome.jp/kegg-bin/show_pathway?chx04664/chx:102186040%09red
mTOR signaling pathway	KEGG PATHWAY	chx04150	1	66	0.492858	102186040	chx:102186040|	102186040|	http://www.genome.jp/kegg-bin/show_pathway?chx04150/chx:102186040%09red
Melanoma	KEGG PATHWAY	chx05218	1	66	0.492858	102186040	chx:102186040|	102186040|	http://www.genome.jp/kegg-bin/show_pathway?chx05218/chx:102186040%09red
Synaptic vesicle cycle	KEGG PATHWAY	chx04721	1	66	0.492858	102184538	chx:102184538|	102184538|	http://www.genome.jp/kegg-bin/show_pathway?chx04721/chx:102184538%09red
Renal cell carcinoma	KEGG PATHWAY	chx05211	1	67	0.497978	102186040	chx:102186040|	102186040|	http://www.genome.jp/kegg-bin/show_pathway?chx05211/chx:102186040%09red
Amphetamine addiction	KEGG PATHWAY	chx05031	1	67	0.497978	102176770	chx:102176770|	102176770|	http://www.genome.jp/kegg-bin/show_pathway?chx05031/chx:102176770%09red
Colorectal cancer	KEGG PATHWAY	chx05210	1	68	0.503047	102186040	chx:102186040|	102186040|	http://www.genome.jp/kegg-bin/show_pathway?chx05210/chx:102186040%09red
Transcriptional misregulation in cancer	KEGG PATHWAY	chx05202	2	169	0.51539	102171993|102175290	chx:102171993|chx:102175290|	102171993|102175290|	http://www.genome.jp/kegg-bin/show_pathway?chx05202/chx:102171993%09red/chx:102175290%09red
Parkinson's disease	KEGG PATHWAY	chx05012	2	169	0.51539	102188830|102178499	chx:102188830|chx:102178499|	102188830|102178499|	http://www.genome.jp/kegg-bin/show_pathway?chx05012/chx:102188830%09red/chx:102178499%09red
Chronic myeloid leukemia	KEGG PATHWAY	chx05220	1	73	0.527637	102186040	chx:102186040|	102186040|	http://www.genome.jp/kegg-bin/show_pathway?chx05220/chx:102186040%09red
Legionellosis	KEGG PATHWAY	chx05134	1	73	0.527637	102188830	chx:102188830|	102188830|	http://www.genome.jp/kegg-bin/show_pathway?chx05134/chx:102188830%09red
Leishmaniasis	KEGG PATHWAY	chx05140	1	74	0.532407	102186040	chx:102186040|	102186040|	http://www.genome.jp/kegg-bin/show_pathway?chx05140/chx:102186040%09red
p53 signaling pathway	KEGG PATHWAY	chx04115	1	75	0.53713	102188830	chx:102188830|	102188830|	http://www.genome.jp/kegg-bin/show_pathway?chx04115/chx:102188830%09red
Pertussis	KEGG PATHWAY	chx05133	1	75	0.53713	102186040	chx:102186040|	102186040|	http://www.genome.jp/kegg-bin/show_pathway?chx05133/chx:102186040%09red
Bacterial invasion of epithelial cells	KEGG PATHWAY	chx05100	1	78	0.551015	102174457	chx:102174457|	102174457|	http://www.genome.jp/kegg-bin/show_pathway?chx05100/chx:102174457%09red
Phosphatidylinositol signaling system	KEGG PATHWAY	chx04070	1	80	0.56004	102178972	chx:102178972|	102178972|	http://www.genome.jp/kegg-bin/show_pathway?chx04070/chx:102178972%09red
Ribosome biogenesis in eukaryotes	KEGG PATHWAY	chx03008	1	81	0.564484	102184270	chx:102184270|	102184270|	http://www.genome.jp/kegg-bin/show_pathway?chx03008/chx:102184270%09red
Cardiac muscle contraction	KEGG PATHWAY	chx04260	1	83	0.57324	102179435	chx:102180482|	102180482|	http://www.genome.jp/kegg-bin/show_pathway?chx04260/chx:102180482%09red
Salivary secretion	KEGG PATHWAY	chx04970	1	83	0.57324	102191052	chx:102191052|	102191052|	http://www.genome.jp/kegg-bin/show_pathway?chx04970/chx:102191052%09red
Progesterone-mediated oocyte maturation	KEGG PATHWAY	chx04914	1	84	0.577551	102186040	chx:102186040|	102186040|	http://www.genome.jp/kegg-bin/show_pathway?chx04914/chx:102186040%09red
TGF-beta signaling pathway	KEGG PATHWAY	chx04350	1	84	0.577551	102186040	chx:102186040|	102186040|	http://www.genome.jp/kegg-bin/show_pathway?chx04350/chx:102186040%09red
Prostate cancer	KEGG PATHWAY	chx05215	1	84	0.577551	102186040	chx:102186040|	102186040|	http://www.genome.jp/kegg-bin/show_pathway?chx05215/chx:102186040%09red
Insulin secretion	KEGG PATHWAY	chx04911	1	84	0.577551	102168840	chx:102168840|	102168840|	http://www.genome.jp/kegg-bin/show_pathway?chx04911/chx:102168840%09red
Fc gamma R-mediated phagocytosis	KEGG PATHWAY	chx04666	1	85	0.58182	102186040	chx:102186040|	102186040|	http://www.genome.jp/kegg-bin/show_pathway?chx04666/chx:102186040%09red
Prolactin signaling pathway	KEGG PATHWAY	chx04917	1	85	0.58182	102186040	chx:102186040|	102186040|	http://www.genome.jp/kegg-bin/show_pathway?chx04917/chx:102186040%09red
GnRH signaling pathway	KEGG PATHWAY	chx04912	1	88	0.594369	102186040	chx:102186040|	102186040|	http://www.genome.jp/kegg-bin/show_pathway?chx04912/chx:102186040%09red
Gap junction	KEGG PATHWAY	chx04540	1	89	0.598468	102186040	chx:102186040|	102186040|	http://www.genome.jp/kegg-bin/show_pathway?chx04540/chx:102186040%09red
ECM-receptor interaction	KEGG PATHWAY	chx04512	1	89	0.598468	102186530	chx:102186530|	102186530|	http://www.genome.jp/kegg-bin/show_pathway?chx04512/chx:102186530%09red
Salmonella infection	KEGG PATHWAY	chx05132	1	90	0.602526	102186040	chx:102186040|	102186040|	http://www.genome.jp/kegg-bin/show_pathway?chx05132/chx:102186040%09red
Hematopoietic cell lineage	KEGG PATHWAY	chx04640	1	91	0.606543	102186530	chx:102186530|	102186530|	http://www.genome.jp/kegg-bin/show_pathway?chx04640/chx:102186530%09red
Rap1 signaling pathway	KEGG PATHWAY	chx04015	2	201	0.608315	102178972|102186040	chx:102178972|chx:102186040|	102178972|102186040|	http://www.genome.jp/kegg-bin/show_pathway?chx04015/chx:102186040%09red/chx:102178972%09red
Melanogenesis	KEGG PATHWAY	chx04916	1	96	0.626029	102186040	chx:102186040|	102186040|	http://www.genome.jp/kegg-bin/show_pathway?chx04916/chx:102186040%09red
Huntington's disease	KEGG PATHWAY	chx05016	2	211	0.634446	102188830|102178499	chx:102188830|chx:102178499|	102188830|102178499|	http://www.genome.jp/kegg-bin/show_pathway?chx05016/chx:102188830%09red/chx:102178499%09red
cAMP signaling pathway	KEGG PATHWAY	chx04024	2	213	0.639506	102178972|102186040	chx:102178972|chx:102186040|	102178972|102186040|	http://www.genome.jp/kegg-bin/show_pathway?chx04024/chx:102186040%09red/chx:102178972%09red
mRNA surveillance pathway	KEGG PATHWAY	chx03015	1	102	0.648148	102191740	chx:102191740|	102191740|	http://www.genome.jp/kegg-bin/show_pathway?chx03015/chx:102191740%09red
Toll-like receptor signaling pathway	KEGG PATHWAY	chx04620	1	105	0.658714	102186040	chx:102186040|	102186040|	http://www.genome.jp/kegg-bin/show_pathway?chx04620/chx:102186040%09red
TNF signaling pathway	KEGG PATHWAY	chx04668	1	106	0.662166	102186040	chx:102186040|	102186040|	http://www.genome.jp/kegg-bin/show_pathway?chx04668/chx:102186040%09red
Ras signaling pathway	KEGG PATHWAY	chx04014	2	223	0.663986	102178972|102186040	chx:102178972|chx:102186040|	102178972|102186040|	http://www.genome.jp/kegg-bin/show_pathway?chx04014/chx:102186040%09red/chx:102178972%09red
HIF-1 signaling pathway	KEGG PATHWAY	chx04066	1	109	0.672312	102186040	chx:102186040|	102186040|	http://www.genome.jp/kegg-bin/show_pathway?chx04066/chx:102186040%09red
Chagas disease (American trypanosomiasis)	KEGG PATHWAY	chx05142	1	111	0.678907	102186040	chx:102186040|	102186040|	http://www.genome.jp/kegg-bin/show_pathway?chx05142/chx:102186040%09red
Cholinergic synapse	KEGG PATHWAY	chx04725	1	112	0.682155	102186040	chx:102186040|	102186040|	http://www.genome.jp/kegg-bin/show_pathway?chx04725/chx:102186040%09red
Serotonergic synapse	KEGG PATHWAY	chx04726	1	113	0.68537	102186040	chx:102186040|	102186040|	http://www.genome.jp/kegg-bin/show_pathway?chx04726/chx:102186040%09red
Amoebiasis	KEGG PATHWAY	chx05146	1	116	0.694823	102172326	chx:102172326|	102172326|	http://www.genome.jp/kegg-bin/show_pathway?chx05146/chx:102172326%09red
PI3K-Akt signaling pathway	KEGG PATHWAY	chx04151	3	356	0.703377	102186530|102191740|102186040	chx:102186530|chx:102191740|chx:102186040|	102186530|102191740|102186040|	http://www.genome.jp/kegg-bin/show_pathway?chx04151/chx:102191740%09red/chx:102186040%09red/chx:102186530%09red
Neurotrophin signaling pathway	KEGG PATHWAY	chx04722	1	119	0.703992	102186040	chx:102186040|	102186040|	http://www.genome.jp/kegg-bin/show_pathway?chx04722/chx:102186040%09red
Protein digestion and absorption	KEGG PATHWAY	chx04974	1	120	0.706987	102182838	chx:102182838|	102182838|	http://www.genome.jp/kegg-bin/show_pathway?chx04974/chx:102182838%09red
Leukocyte transendothelial migration	KEGG PATHWAY	chx04670	1	120	0.706987	102172326	chx:102172326|	102172326|	http://www.genome.jp/kegg-bin/show_pathway?chx04670/chx:102172326%09red
Systemic lupus erythematosus	KEGG PATHWAY	chx05322	1	122	0.712887	102172326	chx:102172326|	102172326|	http://www.genome.jp/kegg-bin/show_pathway?chx05322/chx:102172326%09red
Vascular smooth muscle contraction	KEGG PATHWAY	chx04270	1	124	0.718669	102186040	chx:102186040|	102186040|	http://www.genome.jp/kegg-bin/show_pathway?chx04270/chx:102186040%09red
Lysosome	KEGG PATHWAY	chx04142	1	125	0.721516	100750234	chx:100750234|	100750234|	http://www.genome.jp/kegg-bin/show_pathway?chx04142/chx:100750234%09red
FoxO signaling pathway	KEGG PATHWAY	chx04068	1	127	0.727124	102186040	chx:102186040|	102186040|	http://www.genome.jp/kegg-bin/show_pathway?chx04068/chx:102186040%09red
Platelet activation	KEGG PATHWAY	chx04611	1	128	0.729886	102186040	chx:102186040|	102186040|	http://www.genome.jp/kegg-bin/show_pathway?chx04611/chx:102186040%09red
Cell cycle	KEGG PATHWAY	chx04110	1	128	0.729886	102188081	chx:102188081|	102188081|	http://www.genome.jp/kegg-bin/show_pathway?chx04110/chx:102188081%09red
Hepatitis C	KEGG PATHWAY	chx05160	1	132	0.740658	102186040	chx:102186040|	102186040|	http://www.genome.jp/kegg-bin/show_pathway?chx05160/chx:102186040%09red
Tight junction	KEGG PATHWAY	chx04530	1	134	0.745883	102172326	chx:102172326|	102172326|	http://www.genome.jp/kegg-bin/show_pathway?chx04530/chx:102172326%09red
Signaling pathways regulating pluripotency of stem cells	KEGG PATHWAY	chx04550	1	137	0.753523	102186040	chx:102186040|	102186040|	http://www.genome.jp/kegg-bin/show_pathway?chx04550/chx:102186040%09red
Wnt signaling pathway	KEGG PATHWAY	chx04310	1	138	0.756019	102176770	chx:102176770|	102176770|	http://www.genome.jp/kegg-bin/show_pathway?chx04310/chx:102176770%09red
Ubiquitin mediated proteolysis	KEGG PATHWAY	chx04120	1	139	0.75849	102186543	chx:102186543|	102186543|	http://www.genome.jp/kegg-bin/show_pathway?chx04120/chx:102186543%09red
Oxidative phosphorylation	KEGG PATHWAY	chx00190	1	161	0.80696	102178499	chx:102178499|	102178499|	http://www.genome.jp/kegg-bin/show_pathway?chx00190/chx:102178499%09red
Alcoholism	KEGG PATHWAY	chx05034	1	163	0.810853	102186040	chx:102186040|	102186040|	http://www.genome.jp/kegg-bin/show_pathway?chx05034/chx:102186040%09red
Jak-STAT signaling pathway	KEGG PATHWAY	chx04630	1	164	0.812771	102186543	chx:102186543|	102186543|	http://www.genome.jp/kegg-bin/show_pathway?chx04630/chx:102186543%09red
RNA transport	KEGG PATHWAY	chx03013	1	165	0.814669	102171645	chx:102171645|	102171645|	http://www.genome.jp/kegg-bin/show_pathway?chx03013/chx:102171645%09red
Influenza A	KEGG PATHWAY	chx05164	1	176	0.834322	102186040	chx:102186040|	102186040|	http://www.genome.jp/kegg-bin/show_pathway?chx05164/chx:102186040%09red
Purine metabolism	KEGG PATHWAY	chx00230	1	176	0.834322	102188819	chx:102188819|	102188819|	http://www.genome.jp/kegg-bin/show_pathway?chx00230/chx:102188819%09red
Metabolic pathways	KEGG PATHWAY	chx01100	10	1270	0.835049	102178499|102174196|102178200|102186214|102183291|102181124|102188819|102178972|102179243|102179380	chx:102178499|chx:102174196|chx:102178200|chx:102186214|chx:102183291|chx:102181124|chx:102188819|chx:102178972|chx:102186149|chx:102179380|	102178499|102174196|102178200|102186214|102183291|102181124|102188819|102178972|102186149|102179380|	http://www.genome.jp/kegg-bin/show_pathway?chx01100/chx:102186149%09red/chx:102183291%09red/chx:102178972%09red/chx:102179380%09red/chx:102178499%09red/chx:102188819%09red/chx:102186214%09red/chx:102181124%09red/chx:102174196%09red/chx:102178200%09red
Chemokine signaling pathway	KEGG PATHWAY	chx04062	1	182	0.844153	102186040	chx:102186040|	102186040|	http://www.genome.jp/kegg-bin/show_pathway?chx04062/chx:102186040%09red
Epstein-Barr virus infection	KEGG PATHWAY	chx05169	1	196	0.864889	102190237	chx:102190237|	102190237|	http://www.genome.jp/kegg-bin/show_pathway?chx05169/chx:102190237%09red
Herpes simplex infection	KEGG PATHWAY	chx05168	1	210	0.882876	102173019	chx:102173019|	102173019|	http://www.genome.jp/kegg-bin/show_pathway?chx05168/chx:102173019%09red
Endocytosis	KEGG PATHWAY	chx04144	1	220	0.894244	102173448	chx:102173448|	102173448|	http://www.genome.jp/kegg-bin/show_pathway?chx04144/chx:102173448%09red
HTLV-I infection	KEGG PATHWAY	chx05166	1	265	0.933235	102176770	chx:102176770|	102176770|	http://www.genome.jp/kegg-bin/show_pathway?chx05166/chx:102176770%09red
Neuroactive ligand-receptor interaction	KEGG PATHWAY	chx04080	1	279	0.942146	102190420	chx:102190420|	102190420|	http://www.genome.jp/kegg-bin/show_pathway?chx04080/chx:102190420%09red
Ribosome	KEGG PATHWAY	chx03010	1	289	0.947777	102186129	chx:102186129|	102186129|	http://www.genome.jp/kegg-bin/show_pathway?chx03010/chx:102186129%09red
--------------------
#Term	Database	ID	Input number	Background number	P-Value	Input	KEGG_ID/KO	Entrez_ID	Hyperlink
--------------------
#Term	Database	ID	Input number	Background number	P-Value	Input	KEGG_ID/KO	Entrez_ID	Hyperlink
--------------------
