# Supplementary material for: Trend analysis of the role of circular RNA in goat skeletal muscle development
Source: BMC Genomics. 2020 Mar 10;21:220. doi: 10.1186/s12864-020-6649-2 (PMC7063781; doi:10.1186/s12864-020-6649-2)
Supplement: Supplementary file 13 — Additional file 13: Table S11. KEGG enrichment of stage 3. [file 12864_2020_6649_MOESM13_ESM.xlsx]

## Sheet: Sheet1
##Databases: KEGG PATHWAY OF STAGE 3
##Statistical test method: hypergeometric test / Fisher's exact test
##FDR correction method: Benjamini and Hochberg
#Term	Database	ID	Input number	Background number	P-Value	Input	KEGG_ID/KO	Entrez_ID	Hyperlink
Ubiquitin mediated proteolysis	KEGG PATHWAY	chx04120	3	139	0.00160593	102174361|100861089|102185690	chx:102173916|chx:102174917|chx:102185690|	102173916|102174917|102185690|	http://www.genome.jp/kegg-bin/show_pathway?chx04120/chx:102173916%09red/chx:102185690%09red/chx:102174917%09red
Selenocompound metabolism	KEGG PATHWAY	chx00450	1	17	0.02897	102191546	chx:102182855|	102182855|	http://www.genome.jp/kegg-bin/show_pathway?chx00450/chx:102182855%09red
cGMP-PKG signaling pathway	KEGG PATHWAY	chx04022	2	161	0.0290452	102173290|102175290	chx:102173290|chx:102175290|	102173290|102175290|	http://www.genome.jp/kegg-bin/show_pathway?chx04022/chx:102175290%09red/chx:102173290%09red
Pantothenate and CoA biosynthesis	KEGG PATHWAY	chx00770	1	18	0.0305553	102177992	chx:102182632|	102182632|	http://www.genome.jp/kegg-bin/show_pathway?chx00770/chx:102182632%09red
Purine metabolism	KEGG PATHWAY	chx00230	2	176	0.0341308	102175061|102173350	chx:102175061|chx:102173350|	102175061|102173350|	http://www.genome.jp/kegg-bin/show_pathway?chx00230/chx:102175061%09red/chx:102173350%09red
Protein processing in endoplasmic reticulum	KEGG PATHWAY	chx04141	2	176	0.0341308	102174361|100861089	chx:102173916|chx:102174917|	102173916|102174917|	http://www.genome.jp/kegg-bin/show_pathway?chx04141/chx:102173916%09red/chx:102174917%09red
Thyroid cancer	KEGG PATHWAY	chx05216	1	30	0.0493823	102172968	chx:102172968|	102172968|	http://www.genome.jp/kegg-bin/show_pathway?chx05216/chx:102172968%09red
HTLV-I infection	KEGG PATHWAY	chx05166	2	265	0.0703232	102173290|102178485	chx:102173290|chx:102178485|	102173290|102178485|	http://www.genome.jp/kegg-bin/show_pathway?chx05166/chx:102178485%09red/chx:102173290%09red
Arrhythmogenic right ventricular cardiomyopathy (ARVC)	KEGG PATHWAY	chx05412	1	70	0.1096	102169269	chx:102169269|	102169269|	http://www.genome.jp/kegg-bin/show_pathway?chx05412/chx:102169269%09red
Viral myocarditis	KEGG PATHWAY	chx05416	1	71	0.111057	102169269	chx:102169269|	102169269|	http://www.genome.jp/kegg-bin/show_pathway?chx05416/chx:102169269%09red
Adherens junction	KEGG PATHWAY	chx04520	1	73	0.113963	102182606	chx:102182606|	102182606|	http://www.genome.jp/kegg-bin/show_pathway?chx04520/chx:102182606%09red
Hypertrophic cardiomyopathy (HCM)	KEGG PATHWAY	chx05410	1	77	0.119748	102169269	chx:102169269|	102169269|	http://www.genome.jp/kegg-bin/show_pathway?chx05410/chx:102169269%09red
Bacterial invasion of epithelial cells	KEGG PATHWAY	chx05100	1	78	0.121189	102173323	chx:102173323|	102173323|	http://www.genome.jp/kegg-bin/show_pathway?chx05100/chx:102173323%09red
Dilated cardiomyopathy	KEGG PATHWAY	chx05414	1	84	0.129784	102169269	chx:102169269|	102169269|	http://www.genome.jp/kegg-bin/show_pathway?chx05414/chx:102169269%09red
NF-kappa B signaling pathway	KEGG PATHWAY	chx04064	1	89	0.136884	102185543	chx:102185543|	102185543|	http://www.genome.jp/kegg-bin/show_pathway?chx04064/chx:102185543%09red
Morphine addiction	KEGG PATHWAY	chx05032	1	93	0.142523	102175061	chx:102175061|	102175061|	http://www.genome.jp/kegg-bin/show_pathway?chx05032/chx:102175061%09red
Pyrimidine metabolism	KEGG PATHWAY	chx00240	1	98	0.149522	102191546	chx:102182855|	102182855|	http://www.genome.jp/kegg-bin/show_pathway?chx00240/chx:102182855%09red
mRNA surveillance pathway	KEGG PATHWAY	chx03015	1	102	0.155081	102177341	chx:102177341|	102177341|	http://www.genome.jp/kegg-bin/show_pathway?chx03015/chx:102177341%09red
T cell receptor signaling pathway	KEGG PATHWAY	chx04660	1	103	0.156465	102178485	chx:102178485|	102178485|	http://www.genome.jp/kegg-bin/show_pathway?chx04660/chx:102178485%09red
Glutamatergic synapse	KEGG PATHWAY	chx04724	1	114	0.171545	102176420	chx:102176420|	102176420|	http://www.genome.jp/kegg-bin/show_pathway?chx04724/chx:102176420%09red
Axon guidance	KEGG PATHWAY	chx04360	1	122	0.182348	102176216	chx:102176216|	102176216|	http://www.genome.jp/kegg-bin/show_pathway?chx04360/chx:102176216%09red
FoxO signaling pathway	KEGG PATHWAY	chx04068	1	127	0.189029	102176420	chx:102176420|	102176420|	http://www.genome.jp/kegg-bin/show_pathway?chx04068/chx:102176420%09red
Hippo signaling pathway	KEGG PATHWAY	chx04390	1	152	0.221646	102178485	chx:102178485|	102178485|	http://www.genome.jp/kegg-bin/show_pathway?chx04390/chx:102178485%09red
Oxytocin signaling pathway	KEGG PATHWAY	chx04921	1	155	0.225473	102175290	chx:102175290|	102175290|	http://www.genome.jp/kegg-bin/show_pathway?chx04921/chx:102175290%09red
Transcriptional misregulation in cancer	KEGG PATHWAY	chx05202	1	169	0.243091	102175290	chx:102175290|	102175290|	http://www.genome.jp/kegg-bin/show_pathway?chx05202/chx:102175290%09red
Parkinson's disease	KEGG PATHWAY	chx05012	1	169	0.243091	102173290	chx:102173290|	102173290|	http://www.genome.jp/kegg-bin/show_pathway?chx05012/chx:102173290%09red
Influenza A	KEGG PATHWAY	chx05164	1	176	0.251753	102173290	chx:102173290|	102173290|	http://www.genome.jp/kegg-bin/show_pathway?chx05164/chx:102173290%09red
Calcium signaling pathway	KEGG PATHWAY	chx04020	1	177	0.252983	102173290	chx:102173290|	102173290|	http://www.genome.jp/kegg-bin/show_pathway?chx04020/chx:102173290%09red
Viral carcinogenesis	KEGG PATHWAY	chx05203	1	209	0.291304	102178485	chx:102178485|	102178485|	http://www.genome.jp/kegg-bin/show_pathway?chx05203/chx:102178485%09red
Huntington's disease	KEGG PATHWAY	chx05016	1	211	0.293634	102173290	chx:102173290|	102173290|	http://www.genome.jp/kegg-bin/show_pathway?chx05016/chx:102173290%09red
Endocytosis	KEGG PATHWAY	chx04144	1	220	0.304028	102188868	chx:102188868|	102188868|	http://www.genome.jp/kegg-bin/show_pathway?chx04144/chx:102188868%09red
MAPK signaling pathway	KEGG PATHWAY	chx04010	1	250	0.33761	102175290	chx:102175290|	102175290|	http://www.genome.jp/kegg-bin/show_pathway?chx04010/chx:102175290%09red
Pathways in cancer	KEGG PATHWAY	chx05200	1	331	0.420585	102172968	chx:102172968|	102172968|	http://www.genome.jp/kegg-bin/show_pathway?chx05200/chx:102172968%09red
Metabolic pathways	KEGG PATHWAY	chx01100	1	1270	0.88126	102177992	chx:102182632|	102182632|	http://www.genome.jp/kegg-bin/show_pathway?chx01100/chx:102182632%09red
--------------------
#Term	Database	ID	Input number	Background number	P-Value	Input	KEGG_ID/KO	Entrez_ID	Hyperlink
--------------------
#Term	Database	ID	Input number	Background number	P-Value	Input	KEGG_ID/KO	Entrez_ID	Hyperlink
--------------------
