# Supplementary material for: Trend analysis of the role of circular RNA in goat skeletal muscle development
Source: BMC Genomics. 2020 Mar 10;21:220. doi: 10.1186/s12864-020-6649-2 (PMC7063781; doi:10.1186/s12864-020-6649-2)
Supplement: Supplementary file 14 — Additional file 14: Table S12. Primer pairs used for qRT-PCR amplification. [file 12864_2020_6649_MOESM14_ESM.xlsx]

## Sheet: Sheet1
Gene	Primer	sequence
ACTB	Goat-ACTB-F	CCTGCGGCATTCACGAAACTAC
	Goat-ACTB-R	ACAGCACCGTGTTGGCGTAGAG
circITGA4	F	CGAGTAGATGGGATCTCAAC
	R	GCAGCATATTTGTCACTTCC
circMEF2C	F	TAACACAGGTGGTCTGATGG
	R	GTACTTGTCCTCAGACTCAG
circPPP1R12B	F	CTCAAACAGAAGCCGTGTCC
	R	TCAACCAGCAGGACAACGAG
circPRKAA2	F	CCCTGAAACGAGCAACTATC
	R	TAAACTGCGAATCTTCTGTC
